# Supplementary material for: Analysis of long noncoding RNA and mRNA using RNA sequencing during the differentiation of intramuscular preadipocytes in chicken
Source: PLoS One. 2017 Feb 15;12(2):e0172389. doi: 10.1371/journal.pone.0172389 (PMC5310915; doi:10.1371/journal.pone.0172389)
Supplement: S1 Appendix — (ZIP) [file pone.0172389.s001.zip › all.LncRNA.fa]

>TCONS_00005064 XLOC_003191
GTTAGGTCCTCGGAGCATATGTTCAACTACTTCTCAGAATTTCATCTAGTGGCAATATTCAGAGTAAGTTGACCATACAACTGCCAGGCTGGGATTTGAATTTAAGTACAGCAGCTTTACTCAGTAAAGTACACTGCATGACTCTGTGCTTTTATATGTTAATCTTCATCATTGGAACTCCAAAGATTCAGCTCACATCAAATTCCCATCTTTCTTTTAGAGGGTTTGGACCCACCTTTTCCTTCTGCAAAATGTTAGGGGAATGAAGAGTGAAATGAATTTTCAGAATTACGGAATGGTTAAGATTGGAAGGGACCTTCAGAGGCCATGTGGTCCAACCTGTCAGCTCAAGCAGGACCATTTAGAGCTGCATGCCCAGGCTCATGTCCAGGTGACTTTTGAATATCTCCAAGGAAGAAAACTCCACAAACTCTCCAGGCAACCTGTGCAGAGGAAAATACGTGGTTTTTGATGTTCAGATGATTTCAGTCTCTGCCCATTGCCTCTCAGCCTGCCACTAGACTTTCCCTTGTTGAATCTCATGAAGTTCCTGTCAGCCAATTTCTCCAGTCTATATTTCCCGGAATCGTTTTCTAGTCTTCGTCTGTCATCTGATTTTCCTTTTCTCTCCCAACTTTATTTGAACAAGGTAGCCCAACAATGTGTAATCACAAAGTTATCTGGGGGAAATATGTTCTCAACACATCTGTAATTCTGTAGAAAATTATTCTAGAAAGCAAGCCCTGAAGTCAAGGGCAAGGATTCTACTGATTCTGTAACCTATCATTTAGGGTGTTACTCTGAGTCACTGCACAAAAGATAGTTCAGTGGAGCACAGGGTCTTTCAGCAGCAACAGCCTCCTCTGTGGTACTTGTGGACATCCCTTCTGATGCCTGTTTGGTGTCAGAACAGAATCTTCACCAGGATCCAGACACCAAAAATTAGACATTGCAATTCTGAATGTCACAATACAATACTTCACATACAGATTTAACACTAAGTTTGACATACAGTCTATAAGAACTATGAATGGATACTTCTTAACAAAAGCAAGCCTAAGAATAAAAAACAGGTAATGCTATCCAAATTTTCTAATAGTAAGATATCTGCTTTTATTCTTTGGTTTGAAATGAAGAATATACTCTATGCATTATCTTTCAGCCATATCAGTTCTATAATTGAATTACGTTCCATAAAAGACATTTGGAAACAACCATGTGTTTTGATTTCTCTTGTGGTTTCTCTCTTCCATTTGTACCTAAGAAGAAATGTGAGACTATGTTTCTATGCCTTTCTGAGAGGCATAAAAAAAAGTTTGCTTCCAAGGTTTTACACTAGATGTTACTGTATTTTGCAACAATAATCTATGCCAAGGTAATCCTAAAACTATAGTGGAAAACAGAAAATACAATAGCAAGCTTAATAAAGATATGGAAATATATTTCAAATATGTTTGTAAAGTATTAACTGACTATAGGAAATTAGGTAGAAAAAATGAATCATATTTAATATTTAAATTTATCTGAAGAAACAATAAATGTAGAGCAATTATAAACAGATGTGATTTAGTATCAGGAAATCACTGCTCAACCACTTGGAGAAAACACTGAAAGTTGTGCTATCATGCTTGTTTAACAAGTGCAGTAACTTCAGAAGTTATTTAAGTTACCTATGCTTAGTGTACTATACTGTAGGATCATCTACTTAGGGACATACTTTTATGGAGGTGATACCCATGTGATAATCACCATAATCATGTGCAACTGTTATTAGGGTACCATATGCTTGGGTTTGTCCACACACGTTCTTTTTCTTCCGAGAAAGTTTTCTTCTGAACAGAAAGACTACCTTAGTCGCCTGCTGTGACTTTCAGATGTTTGGCAGTCTGGTTGGAAAAGTGACTCTTAATGAACTGCTGGGCATCTCATGATCAGGAACAAAAGCAGTGAGTCTGAAATTGGGATTTACATGCATCTGTATCCGTAAATGGCCTGCACAGCACAGTATTTCTGGTATGTACTAGATACATCCTGCTTGCTATGCATGCCTAGGGACTTGCTCTGCTCATACATAGTTTTAGTGGACGATTTTGCCTTATCAACCAGAAAATACTTGGTAGAAATATGAGCATTCTACTAGGTGTCTGTCTTACTGTCTGCTCAAGTCATT
>TCONS_00015313 XLOC_009822
GAGAGCTTCTGGATTTTCCTTCTCTGGAGATATTCAAGACCCACCTGGATGCCTAACTCTGCAGCCTGCTATCGGGAGCCTGCTTTGCAGGGGGGTTGGACTTGGTGATCTCTGGAGGTCCCTTCCAGCCCCTCCAATTCTGTGATTCTGTGAAAGGTTGAACATTTCCCTCAGAACTCTGTTAAATTTTGTTGCTGTGAGACACATGGCTACAGAGGAATGGTCTGAAAAAAAAAAAGTGTAAATGGCTATGAAGGAAAG
>TCONS_00013684 XLOC_008748
TCATCACATGCAATCACACAGATTTCCTTCTCCCCCTCTCTAAATTACCCTTGAGGAGAGAAGCTCTCTACACGCTCCCGTATGGACAGCCCCGCAGACCTGTGGTAGACCACAACCAGGCCGAGTTTCCAAGCTGAGGACCTTTCACAGATGTACAGCACGTTGCCAGTAAGTCTTCATCTTTCCTGTGGGGGAGAATGGAAAGCGGAGAAGCAAAAGAGCTGGGGAAGATGCTCCAGTCTAATCCTGCTTTGCAATATGGCATGTGTGTATGAGGGTGTGTGTGGGGGGGGAACTACATTAATCAAATTGTGATCCTTGTAGGGTACAATGGGCAATTAAAAACTACAGCGCAAATTTGTCCTGCAGCCTGCTGGCAGCTAGTACATAACTCCTCTTTCTGCAGAGAGCTTAACTTAGCAGGTCTGTGCCATGACTAATGAAGCCATCTCTCCGCTAGCGCACTAATTCCAGACCTTTTGGGAAAGAGCCCAGCTCCGCTTGCTGCACGGCCCTCCCCTCGCAGGCTCCTTATGGCCACCCGCAGGTCCCTCCCACTGCCTGCACTGTGCTTGGGAAAAGTGTGAGAAAATATTTCTCCCTTAAATCTGCTTCAGGGGACTGCTTTGCGATGACATTTAAGGATAGATTTTCTGGGGTACTTCTCACTTTGCCTGAAACATTTGAAAGCCGTTTCCTTGGCACTCTTCGTGCCATGTAAACTGATCTCGCTGTACCCATTGGCCGCAGGGAGAGGCACACATCTCCCTGGTAAAGTCATAGTTAAACTAAACATTAAACTGTCCAAGAACTGACTTCCTCGACAGCTCTGATTCAGGCTCCCAAAAATGCTCTGCACAGTGAATCATGCTTCCTTCTGGAAATGACAGAACTTCCTCATCATGGTGTTCTAACTTGCCCTCTCCTTGTGTCCGGTGCTATCAGGAAAGGATTGAATTGCATGCCACATTTTTTCCGTGGTCAGTAGGGAGATACATCCTTTTTGAAGAGGAAGAATTTCTATGAGTCAACGGATGAAGAACTGAATATTAGTACCAGCCCCTAAAATAAATTACAAACAACAACATAAAACCCCACAGAGGTGGTCACTGGGTGTGTTTTGGATATTCGCCTTTCTGGCAACTTGACTTGCCTGTTACAAGGCAAACTTGCTCTTCACTGCTGCAAGAAGCATTGGAGTTGCAAACACTAGTATCATCTGTATGCCTTTCTTTCCTGTGCCTGGTTTGATAGGTCTTGTTTGCTTGCAGTTCAGGCAGGGCAACGTTGTCTAGCCCAGGTTTGAAGGATGATTGCATTTGCCATCTGTGCACCAAAGGTGTGAGGAGGGGGAAGAAAAAGGGCAGTGCTTTGGGTGACTTCTTCCAATTAGACTTACAGAGCAGGCAGTTTCACAGCCATTGCAATGGCAGCAATTTGCAGAGACAGTCTGCAGTACAAACTTTAAAATGAAAACAATATCTTTCTTTCTACCCCGCCCCCTGCAAAACCTTGTGATTTACTGAACAACATGTAGTTGGGATAAATACCTTACCATATGGTAAAGGATGACTTGCATTGGAAATCAGATCTTAAGCAGCTCTTTTTGCTTCTTTGTGTACAAATTTTTAACTCCCTCAGAGCTGGGGCAGTTGTAAGCCCCAGGTTCACAGACTGTGTAGTCATTATTAGTTGTCAGGCTTTGGGCATCCTTGGGACGACATCCTATTCCTGCCCAGATCAGAAGTAAATTCCCCAGAGGAAGAGATTTTAACCTCATTTAACTGCAATAAAATAAGAGGAGTTGGATGTCAAAGAAAAATGGAAAGTGTTTGAGTGGAAATAGA
>TCONS_00013038 XLOC_008329
CAGAAATGCCATACTCTGGCACATTTTAAAGCATTTTTATATAGTTATGAACTTGCAAATTTAAGGTCAATACTTTCCCAGAACTCACATGTGGTCCCACTTTAATTTTAGCACGACCAGCGAGATGCAGTTGTCGTTACCAGAGATCTCCCTGTGTAAATCTTAAAATCAGAAAATGCCGATCCCCCAGCTGTTGTGAATCAGCATAGCTCTGATGAGGTCAAAATTTTAAATATATGTCAGGAAGGACTAGGAACTGGTATTTGATACTTATTTAGCATCATCTTGTTTAAATGAGAAGGCTTAAAGTTTGACTTGATTTTAGCCTAGGGAAGTTTGCGTGAGTGGCATGGTTGTACTCTGATGAAACACAGCTTCACGAAGTTCTCTTCAAGTGTCCAGAATTAATTTGTGTATAGCTTTGGTAAAAGCCATCAATTTGGGGTTGTGTTCATAATAAAAAAAATGGGAACCAGAGTACTAATGTCAATGGGAGAATACTATGGGCTTTGATCAAACTGACTCTAAACCTGTAATTGCCATTCAATAAGCTTACGGTCTGTAAAGTCTAACGTCTACTTGTGGAAGTTCTACATTTTTTTATACTTCATCTCTTTTTTGTGATGTGCATTGACTACTCAGGTGTTTCAAATTCAAACTGGAGTAATCAAAAATGTGTAAGGATATGGTCCTCTGATTGCTTCTACATTATGTATTGAGAAGTGGAGGTAGGGGTTATGGAGGTCATTACATATTTATATATAACAAGATATGGAGGTTTTCAGAGCTCAGGGAAAGGAAGGAAAGATTTATAGATTTTCTTCTCCAAGGATGC
>TCONS_00012110 XLOC_007765
GTGTGCATGGGAGCCTGAGTACCGGCCACTGCAGAAGGACTATGGATCAGAGGGGCCCACGTGCCCGTGGTGAAATGAGCGCAGGTGTGCAGGAAGCTGTAAGGCAGCGAGTGTAAAGGAGGAGCTGCTTCTTGGAAGGATCAGGGGAGTCTCAGACGGCTGCCTGAGAGGCCATCTGTGCCAGCAACTGGAGTATGGCTGCAGGCTTCAGGTCTCAAATCATCAGGTGCCAGCAAAAGGGGAGTCTGTGATTCAGGCATGGATTGAGTATCTGTATTTGTATATGTATGTAGGTTGCTCCAAAAGTAATGCCCCCTATTTCTTTCCATGGAAACTCCCAACAGATACAAAGGGCACAATAACACTATTGGATAGAGCAAATTCTCAGCTACAAAACTGTTTTTCAACGTAGTCACCACCATTAGCTATGCATTTTCACCTGTGATGAACAAGAGCCTTCATGCTGTGCTTGTAAAAATCTGTACCAGTGGAGGTGATCCACTGTCACCACTGTTGAAATGTACCACCCACTGTGCTCACATCCACTGTTTAGTTTCCATAAATACTCAACAAGGGTTGATGAATGTCAACAGGTGCATTTTTTTCCTCATAGAGGAATTCAGCTCCTTCACATACACTTCCATGTCAGACACCGTGTTGTCAGACTGACCTCCTGCTGCTATCTGTCACATGGAAACAAAATGTAAAGGAATCTTGGCAGGAAGGTTCAACCTACTGCCATACCATCAACATCCACCTCTGACATCATGGGCCAACATAATAAAATAGGAGGCATTAATTTCAGAGCAGCCCTCACATTTCCCACTAGTAGACATCCATGCTACTCAGTTTCAGGGGGGAAAGGTGGTTGTTGGGTTAGGGTGCTGTTTGTGCTCATGTAAATGCTCTGTGTCTGTGTGGTGGTCACATATATAGGTATTTATGTGGTAAATATATCTCTTCATGTACATGTCACTACTGGAAATGCAGGCCTGGTTACATTTGGGATCGAGGAGCTACGGAGCTTTGCTACTACCAGGCTGCCAGATCTAGCCCTAGCTCCCAAGCACTGACTAATCTTGGCTCACATTTATTTTTCTTGTCCCTAGATTATTTTCCACTTAAGTGCAAGCATAGCAAACTCCACCTTGAATCTGATTACATAAATGTCTCAGTCTCTGGCATTAGCTCTGAATATATTCAATTACTGGTTAATCTGTGAAGTTGCTATATTTGAAGAGAGTCTAAGCATTTCCAAATTTCAGAGGAAATCTCTGGGCAGAAAAAAAAATCTGTTCAAATTGCATCACTCCTACTTTCTTCTTGGACCATATGACTCAGCTGCAAGTACTGGGAAATCCATATTTCAAGATTACATTAATCTAATCATGAAGTTTGATTAAATTAAATACATGGTTAGCTTCTAGTCCAACTTATAAGCAATACAAGTTTAACTGAAAATTACGTCTCTGATACAAGATGCAAAACAAACTGAGTGACAG
>TCONS_00016835 XLOC_010774
GGATACCCAAAGAACATTAACTTTATCCTATAGTGACACCATGAGGAAAATGAAATAGACTACACTGATTTTAAAGATACATTAGATGCAGTGCAATCTTCATTTTTTTTTCTTGTGTTTATTGGGTAATGATAGTTGTTAGGCTGCAGAATTAGGGGCATGAGCACATCGTAAGCAGAAATATCCCATATATATGTAATTGAGGCTAGCACTACTTGCTCCTTAATTTTATGTGTTGCAGAAAAGAATAATATTCTGCTATATACTTGAATAATCACTCATGTATTATATGAGCAGTTGTGCATTACAATAAAGTAAATCTACTGAAATCTCCAGGTATCTGGAAATTATATATATGACTGGAGACCTATTTAAGAAGATGCTACATCAGTCACCAT
>TCONS_00001050 XLOC_000661
GGGGCCGGGCCGCCGGCAGTGGGTGCTGAGCCCAGCCCGGGCCGCCGGCAGAAAGGCTGAGCCCGGGGCACGGCCTCCGAGAGAGAGGTGGGGTGTTTGTACCCGCCTGTGCGGCTCTCCCCTTGGAAGGAGCTTTTTTGTGGTAACTCTGGCCTCGCTGTGCTCCCCAAGATACCGTGCAGGCCGAGCTGCGCAGAACGAACCGAGCGCTTCGTGGGGTTCTGCTTAGAAACCTCCCGTCTGACCCGGCCTGTCCGCCCCAGGCAGAGCCAGGAGGCGCTGCCAGTATCCCATGTGCAGTGCTGCGCTTCTGCGCTTAAAACACACGGCTCCGGCACGGCTCCCGCGGAGCGCGGCGCACAGGCGTTGTGTACCTGCGCTATCTCCGCACGCAGCAGCCCCGGGCACAGGGCAGGGTGCCATTTTGCAGGATGCTGCGCAAACAGAACAAAGAGCACGTGTCCGAAGTGTGTAACAAAGACGGCGGTTAGGCACAGGTAGATGGCAGAGTGCAAGCAGACAATGAGGTGGTCAGCATCTCAGTGGCCAAAGCTGGTTTTGCTGCATCGCCTTTGTCAGGGAACGGCGGGGTTTTGAGAACAAAACGTGCCCGAGGGGAGCTTCACCCAAGTGTGTAAACAAGCACAGCTGGAGTTGTTGGCATCTTTGAACGTTTAGCAGGCGGATAATGGAGAAACTTCTCATTTCTGAAGGCGAAGTTTTTAAAGAATTTCAGCTAGGAATATTGAGAAATGGTGAAGAAATGGAAAACGTGGGAAAAGGGCTTGACGTCTTCCTATGGAAGCAATGAACGATCTGTTGTGTGGAACGTTTACATGTATGTAAAAGTAGTAGTGCTTCTACAGGATGCACAGTTTTCTGCATCACTCCTGTAATCCTGGATGTGAGCAATGTGAAGTCTGTGTAGTATTTCCTACTTGTGTATGGTTGTTAATCCTCATTTCCTCCTGCATTTGCATCCCGTTACCAGTGTTGTCATTTTCCACTCCTTTTGGTGTTCTTCTGTATCTGCCTTGCCTGTTCCTTTCTTCCTCTGTTGCAATTTCTTTCTTCTATTTGTATGCTACTCACAGAGGCTATCATAAATTATGAATGTAATGTATGGATTGCACATCTGGGGATAGGCCAGGCCCTACAGAGGCAGCTGGCCTGGGTTTGTATGTAGTTAGATTTCAGTGTGAACCCGGACCCACACACGGTGGGGAGACATGAGCTTTTCCAGGTGATCCATTTGATGCTAAGATGGGACTTTCTTACCTATAGGGACCATTTCCTTCTGTTGGCTATGAAGAGAGCTTTGCATTAATAGTTCAGAATTGGACATCTACCCTATATAATTATACAGGTAGATGAGGTAACTTATTCTTGCTTGAATCTCCCTCAAAATAGAATTTTCTAGACAGGAAGCAGTGGAGAAACCTGTCTGCTTGTGCCCTCTCACACAGTGCATTTTTACTGTACAAGTAAACATTATTTCCCCACTTTCAGAAGGCAATGATTTTGAAATAAGCTCTTTCTCTTGACCTTTCCTCTGTCCTCTATTTCCATACCAATTATAAGAAACAAAACAACACTGCCATTGATGGTTACAAAAGACTGGGATGTGTTGTAATGCCACAGGAGCTATTCTTGGAGAGAAGCGTTCCCAGTCTCAGCAGGGAGAGTCACAACTGCAGCCACAAATGTTATTCCTAACAGCCGAGTAATCTTTCCAGTTGTCACGTTCCAGACCTTCTGCTGCATGGAAATCACCCAAACCACTGTGCTTAAATATTGTGATGTTTTCCCAGCACCACTGGGCCTGTTTCCCACTGAGCTCCCAACTAATCTCTATTTCAGGAGCTTCACAGTGATTCAGGTTGGGGCATTCAAGAGCTCACTGGACGGATGGATCATGCTGCCCTCTCTGTGGGAGGTTGAGTCCTCTTCTTGGAAAGTACTGAAGAGGAAAGAAAGAGATTTTCCTCATGCCTTGTCTATGAGTAGGAGCATGAGAAAACCCCAGTGAATGTACCAGGCTGTCCCAAGTCATACCTACAAACAGAGCAGTAGTGGTCCTTATTGGACCAGCTGGAGAGGGGTGTTAGAGGGTACATGCAGTGTTCAGTTCACAGGAAAGCTGGGCTGAACAACACCAAGCAAATCCTGAACTTAGTCCTGTAATATTACCCTAGGATGGACAAAAGTGTACCATGACACCAAGAAATCTGGGTGGGAGTACCTGGGTTCCTTGGAGATCTATGTTTCTTCTCTGTACTGGCTTTTTGTCCATTTGTGGAATCACGTTTCATTTCTAAGAGACTATTTGAACCAATGATTCCATTTTCTAGCTATAATGCAGGAAAACACCTGGCAAAGGTGTATATCATACGCAGGTGCTTAACCAAGAGAATATTTCATAGAGGCTGTAATGCTAGGAGGACTTTGCTATGAACTGACAAAGTTGAGAATTCCTTAACCAG
>TCONS_00010027 XLOC_006478
TGAAGATAGGACAGTGACTTTTTGGAAATAGAGTGAATTACATTTGGGAGGAGAGGAGGGAGAACTTTTCTCTCAGAGAGTGGTCAGGCACTGGAATGGCCTGCCCAGGGAGGTGGTGGAGTCACCGTCCCTGGCAGTGTTCAAGAGGCGTCTGGATGAGGAGCTACGAGATGTGGTTTAGTGGCTTGTGGTAGCAATGGTAATGGGAGGACGGTTGGACTACATGACCCTGTAGGTCCTTTCCAACTTTGTGATTCTATGATTCTGTGATTCAGAAAATAAAAAATACAGAGAATTGTCAGGTGAGACTGGGAATGTTGTTAGGACAGAGATCAGCATCAGAATAAGGGCAAAAGGGAACAAAAGGTCAACCAAAACCCAGCAAACACAGTTGTCTGTAACATCAATTCCCCTCGTATAGGCTTGTATAGGAAGTGAGCAATGTTATGGATTGCAGTGAAGGTTTCCTTTCCATATTCAACTCAGAACTCAGTTATATTATTTTCTCAGGTGCTGAAATTCACAGCATTATGGCAGAGGCGAATGCATGGGTCAGGGGGGTTTGAGAAACAGACTAAGAATGACTTCCCAGTCTTTGGTCATTGCTCTAAGAGCTCTTCAGCCATTACACAACTTTAATGACCTGATGGTGCATCTACAAACCTCTGTCTCTTGAACTCACTTCCCTGCTCTGTTGCCCCTCCTACCCCTGTGGGATTGCTAATTCTAAGAGTTTTCTCCAGTTTTTCCAGTCATCTGGATGGCAGAGTCCTACCTCTATTCACTTCACCACTGACATGACTTACTGAGGGTTTTCCCTTCATTCATAACTTGATGTTTGTTTTTCTGGCTGTGATGGAGGTTTCTTCTCTGGATCTCTGACTCTCTCAAATGGACAGGTTTCTGTTCTCTTCTTGGTTTTGTTGTTGTTGTTATTGCTTTCTTTTAAATCCATTGATGTCCAATCTGCAGGCTGGTTTCAGGGTGTCTCATTGTACCTATACCATTCAAGTAATCATTCTGTCCAATTGATTTTCCACTTTTCCTATCAGTGACTTAAGTTATAATCTAAATAAGGGTCTAGGCTTACAACTAAAGGAGATTTTATTCATTCAGGTTCTCTGCCCTTCAGTAGGCTGCTAAAAATGGGAGGTTCAGTTATCTTCTGTCACATTTAGTCCATCC
>TCONS_00005453 XLOC_003464
GAAGACACTGTGGCCTGGTGTAGCCTTTTGTGGAAGGTTTTCTTTCTCAAGGTTTCCAATTTATAAAAGATATCCCGGCCTTGGTCGCGCACTGCCCAGATCCTTGAGAACTCTCATTCCAGGCCTGCACGAGGATGGATTGTTCTTTACTGTGTTAATTCCTACAGTTTTGTCTCATCTGATTTTAAATATTCCAATCAGTAGGAACTCCTGCTAATTCTCAGTGATTACTCATGAAATCCATGGCAGTGTTCTCTTTTTCTTGTAGGCAATAAACACCCTGGCACCTTCTCTTGTGACCTTGCATAGAGGAGAGAATTCTCAGTAGCTAC
>TCONS_00014190 XLOC_009102
GTGGCAATTGCCAACATCCATGCAGTGAGGCACAGCAGAAAAAGAATCCCTTGAGTACTGAGCCCTTTTTAGCGCATCTACACTTCAGACACAGGCTGGAGAGAGAGGTTTTATAATCTGTATCAACAGACTGAAAAAGAGATACTCTTTTTTTTTTCCCTGTGAGTACAGAATCATGAACTTGAAGAGCTAGCGACTGAAGAAATGAACTACAAATCTGCATACATTAGAAGGTGAGACTCTGTTAAGCAACTCAGCCACCACATTGTTTGCTATTTCTTTGCCTCCCTCTTCTTTTGGGAGTTTGGTATCAGCTCAGTGTGTTTCCAGACAGAATGAGATCACATAAAGGGAATAAAAAGAGCTGAAAACATAGCTCGTTCCTTGGTGAGATGTGTCCTATCTTTACATATGTCTAGGTTAGGTGGCAGAAAGATACTATGAGGAGTAATTGCTGGAGATTAGCAACAGCAGACTATCCTTTAAAACACACTTTTGTATGGAAGCATTGCAAAAAGAGATTTGGGGAGGGAAAAAAAACCTCCATAAATATTTTTAATGAATCTGCTTAACATTACAGCACAATACATGCCTTGTAGAAGGAATACTGAGAAAATAGTCGTTTGCTATAAAAATTCAATCTTTTTTTTTGACCCTGGAAAATACTGCGCTGTGTAGTAACATTCACTTACAATAGGCATG
>TCONS_00002893 XLOC_001808
CTACACAAACATATTTTTCCCCACATGGCTGCCAAACCACACTGATCATTGGAGACGGCAAGTACTCATGAAAATGGCAGTGCCACTCCATAAAGCAGTCACAGCTCTCTTCTGCTAAATGTGCTTCATAATGGCTCCTTGAAATTCGTGATCTGAAAAGTGGCCTGGCCTGCACCTGTGTCTAAAGCCAAAGGAGCTTTAAACATGTGGAAATTGTGCCGAGGCTGGAGTGGAAGCTGGAGTGCTTGCATGGATAGTTCTGCTTATTCCCACATGTTCCTACAGTGTTTCGGAAACAAATTCCCAC
>TCONS_00015910 XLOC_010232
CAACGTTGTTATTAAGGGTGGGAGTTGTCTGTTCTGTTTTTACAGATTTGATAAGAAAGTGTCCACTCTAAGCCAGTCAGTCATCTGGATTGCATCTGTGGTCAGTGGAGGGGATCAGCCACTTCAGAAGGTAGATGGCCTCTCCAGACTTGGCCAGATATTTTCAGAGGGGTGACTCTCAGAACTTCACACAAACAGAAAATCCTCAACAGTATCTTCTGGAGGAAAACAGAATGCGTACAGGAAAACCTGTTCATACATTGTAACGTTTCTCAAACAAATCTCCACCTGTATTCCCTGCTTCAGCAGACAATCATAAATAGCAAAACTTTTGATAATATTTAGG
>TCONS_00002552 XLOC_001616
GTTTTTCTTCTGTTTCACAGTGTGATACGTTGCCTTAATTGCACCATCTATTGTGACATTTTTGATGCTTTTCATTTTTGTCTTTCATTGTGGGTGCTCCAACACGAGTAAATGACACTACAGCATTCAGAAAGCTTGTCAGGCTGTGTTCAGGTCAGCACTTCGTCAGTGACTGCTGTGAAAAATAGTCAATGAACATCAAAGTTGTAGGACCTTGAAAAGGCAGTCAGGAGGAGCAGCCTGGAAATCTGCAGAACAGAAGC
>TCONS_00008983 XLOC_005820
AACACATCAAGCAAATTGCTGTAGCATTAGATTGAAACTTGGCAATTACATTTGTGAGGCAATTTGATTCTGCTCCCTTAAAATGCCTCTGGAGAACATCCCACTGTAGCCCTGGTCTGATTCCAAGCCTACTCCGCAGATGCCCTGAGCATGGCCGTGTTAAGAAGCCAGTTCTGATGGTGTGGTCTGTGGAGTTGCTAAAAAGCCTTGAAACCTCGTTTGCATTCAAGGGCTTTCCATTTAGGAAAGAGAAACTGACACCATCCCAATTTTAAATTTGGAAGAGGAAGAAAAAGCAAAAGGCCTCAGAGAACCAGGCTTTTGTCTAGACTGCAGAGCTAGCAGCTTTATTGCTCTGGCTTTCCAACCTGCCTTCTCATTTGAACTCTTTCTGACTGCTCTACTACTGCATCCCCTCATTGCTCCTCTCTGTTAAAATAGAACCACTTCTAATTTTACAAGCTCAGATCTCCCATAGGTGTTTTTGGTCACAATTGTGGACCCTCTCTTTGTCCTTTCACA
>TCONS_00013073 XLOC_008364
AGCTTCCCTCCCAGCTTTTCTGTAGGCCCCCTGTAAGTATTGACAGGTTGATGTAATGTCTCCTGGGAGCCTTCTCTTCTCCAGGCTGGACAACTCCAACTCTCTCAGTCTTTCTTCATACGAGAGGTGCTGCAGCCTTCTTATCATCCTCATGGCCCTCCTCTGGACCCACTCTAACAGGGCTGTGACATGCTTTCCCCTGTTGGCGGTCCCATAGCTGAATGCAGCACTGCAGGTGGGGTATGCTCATGTTTTGTGTCAAGTTTTCCATTCACCCCAAGTCCTCCAGCCTGTATTCATGTTTGAGGTTGTCCTGATACTGGTGCAAGACTTTGCATTTGGCCTTAATGAAGTACATGAGGTTTTTACCACTCAATCCTGTTAAGATCCCTCTTGATGGCATCCCTTCCCATGAAGATGTTTACTGCACCACTCAGCTTGGTGTTATCTGCAAAAATTGCTAAAGGTGAACTCAGTCCCACTGTCCATGTCACCAGAAAAGATGCTGAGTAACACCAGTCCCAATACTGAATCCTGAAGAATGTCACTCATAACCGGTATGCACTATGACGTTGAGCCATTGACCACAACTCTTGGAGTGTGACCACCCAGTCATTTCCTTATTCACCAGGTGATTCAGCTATCAAATGCGTATCTTTTCAGTTTGGAGACTGGGATGCCGTGTGGAACAATGTCAGGGAGTTGAATTCTACTTGATAGTAAAAAGATATAATGTGCAGCACAATATTTAGAGAGGAGTAATATTTGATGTTCAAACTCTTATAGTTAAAAATAAAGCAAACAGCATCCAACCAATAAATCTTGCACATTCCTGAAAAGCTCTTATTCTTACATTGATTTGTCATACATATATGATGTATGTTTCGTGATATGTGAAAATGTACATTTTGAGTGGTAGAGAGGAAGGGTGATCTTTTTGAAAAATAAGTTGTCCAGTAAGTCCAATAAGTTTTCTCACTAAAAGTGGAAAATATAGAAAGCAGTGCTACAACTAACACTGGTGGAATTTAGGAGGAAAGCTACGTTCTCCTATAAATTTCACAAAGTTTCTTCATAGAGAAATAAAGCAACACTTATTTGATAAACCTGATGCAAAGACTGGATTTTATTTTTCTTGGCTACAGATATGAAAATGTATTAAGAAGAGTTTTGGGG
>TCONS_00007174 XLOC_004627
CTCCTCGGGAGTATATAGGTATCCATGTCATAAGCAATGCCATCTCTCAGGGTAATTATTTCCTTCTGTGTGCTCATACACTTACAGTTTCTTGGCTGAAACAGAGTCATCCTTCCGCTTTGAGGTTCTTCTCCTGGTGCGTTTGCTGTTGTCAGACCATTGCTGGCAAGGTTTGACTGTTCATATCACCATGGCTTGTGTTTTTGTATTCTCTGTGAAATAAATTACTTGTCACACAGCTTGACATCAAATATCTGAGACTCCTAGTTTGTGAATTTACTTAGGG
>TCONS_00014571 XLOC_009357
CAAAAAGGCTTTAAACCAAAGTTGGAATTAACCCCTCACCAGGAAGCCATCTTTAGCCCTAGGGCTTTAAGAATTCTTTTTATCTGGAGATGTAATTGAAACAAGATGTGTAACAGCTGCAAGATGTCAGGTTTGTCAAAGGAACTAGAAAAATGAGTTCTCTGACACACTCACAGAAAAGTAACCTATCGCTAAAAAAAAAAAAAAGATAAGAAAAAAAAAAGATATAAATTATCACTTGGGTTGAAGAG
>TCONS_00012422 XLOC_007930
CGTGAAGCCGACCGGCACCGCGGGGCTGCAGGTGAGGGCGGTGTGGGAACGGGCGTGTTCCCCGCGGGCGGTGTTATCTGGTGCCCTTTTGGGAAGTGCGGCTGCCCCGACGTCTCCTGGCCCTTATGGAAGTACTTTAGACTCCTTGCGGCCGCCGGGCCCCGGAGGGGAAGGAGTTGGCAGCGCGTGGCGCTGCGCGTTAGCGGCGTTGAGGGCAGATAGGAGCTGATGGCATAAGGAAGGCGATCAGGCGTGACCTTATCGTGCGTGCCCTGTTAATTGAGATGATAGCCTCCCGGCATGCTGTGCAGCAGTGGTGTG
>TCONS_00014034 XLOC_008972
GAAGATCATCACATGTATTTCACAAATGTATTTCTCATTTTGGTATAAAATAGTAGTCTTGGGAGTACACTAGAAAGAAGCAATTCCCATGAAACCCTCAAGGATATCGTGTGCTTGCAGGTGAAGAGGAGAGTGCCAGAAGGCATTAAGCAACAGCCAGAAATCTCAGGAGCTGACAGAGACTTGAACAAGAGAACTCAAAATGTTTGATCTCATTTGGACAGACTCCAAATCCCAGTGCTTACCTGAGCTGATCATCACCATTTTCCCTCATCCTTAATAGAAAATTAATTGCAAAAGCCAGCTTCATGGAGTAGTCTGTTATGAGAAATCTGGCTGTTTGTGGGCTCAGTTCCAGACAGGCTGAGCGTAGATGGGGCCCCAAAGTCTGAAGCCTCCAGTCAGCTAGGTCCTTCCAAGCCATAGAAAATACTAATGGAATGAAAACATAGAATGCAAATTCAGAGACTGCCTACTAGTGGAGTGGGAAGGAAGCACATCACTGAAAGCTGCTGAAGGCCACTTCTCTCCAGCTTTGATAGAACAAGAGGGAATGGCCCACAGTTGCACCAGAGGAGGTTCAAATTGGATGTTAGGAAACATTTATCCTTCAGAAGAGTGGTCATGCTCTGGAACAGGCTGCTCAGGGAGGTGGTGCAGTCACTGTCCCGGGAGATATTCAAGAAACATGTGGATGTAGCACTGAGGAACATGGTTAGTGGGCAGTACTGGTGGTAGGTGAACAGTTGAACTAGATGATCTTAGAGATCTTTTCTAATCTTGATGATTCTGTGATTCTGTGAAGTCC
>TCONS_00009187 XLOC_005952
ACCTCTGCTAAAGCAGTGCCCTGTAATAGATCTCAGAGGTGGATGTCCTGTCAGGTCTTGAATATCTCCACAGGAGGAGACTCCACCACCTCTCTGTGCAGCCTGTGCCACTGCTCCGTCACCCTGATGGAAAGAAGTCCTTTCTCATGTCAGTACAGAACTTCCTATGTTCCACTGTGAGGCCATTGCTCCTTGTCCTATGGCTGCACACCACCGAGAGGAGCCTGGCCTCATCCGTGTGCCTCCACCTCCCTTTAGAGGTTTAGGAACATCATCCTCCAC
>TCONS_00008690 XLOC_005641
CTCCATGGATGGGAGATCCAATGCTCATTTGGGTGTCCGGGCATCCAGGTACTGAGAGTCCTCCCAGACAAGCGGGGACTGAGTCATTGACAGCCAGCACTGAGAAGAGGATAAAATTAGCTTAGTCCTTAGCAGAGCTGTTTGGCTAATAATTCACACAGTGGGGTATTTTTGCCTAACACTGGATGCAGCTATCGAGAGACGTGTGGCCCAGCAGCTCATCTGCATGTAAACATCACATGGCTAAAATTAATTGCTTTGTCCGAGCTCAAAGAAACCATTTGATTCTGCAGAAACAAGAATTCCTCCACAGGGACGAGCATGTGCCCAAGACAGAGAGCAGCAGAGCTGTGTGCTCTTCACTGCCACCCATGCCCCC
>TCONS_00007712 XLOC_005037
CAGTTCCGTGATTAGTGGGGAGGAGGGATTTCACAAAATCCACGCCTCCAGGAAGGGAAACAGAGGACCCAAAATAATTAAAAACAGTGGCAACAATCTGAGGAGAAACAAACTAACTTACTAAATATAGTATTGGAATGTAAGATAACACACTATAATACAATATAAATCAACAACAATTGAGAGAAAGATTGTCCAAGAGCCAAAGGCCTTATACTAATACTGAAGCCTTGCGTGCAGTTGGGCGCAGCAGTAGCGAGCCGATCAGACAGGGAACACGGCAAGAC
>TCONS_00003211 XLOC_002038
AATTCAATGACTCTGAACTTCACTAGAAGTAGTGTAAATAAAAGCATATGACAAAGAGAAAGATCAGGACTTGTCACTGGCTTGGGGCTAGGCTGAGTGAGCAATGTTTGGAAGACAGGATTCTAAGGAACCCTATGCATTTCTTTCTAGAGAAGCATCTTAATCTCTTGAGTCAGTTTTCAAGACCAAGCTGGTGAAAACCATCTGGTCTGAACCGAGTGTTGGCACTGCTTTGAGTGTCTGAAGTAGAGCATGCAAAATATTCTTTCAACCTGATGTATTCTGTTGTTAGGTTTTTTTTTTTTACAAGTAGGTGATTGTACTCCATGGCCACTACTCATCCTTGCTCTTAAGTGGCCTTTAGTAATGATTTTTCTTTTCCTCTTCATAGCATTTCTACTGGATTAATGAAGAGCAAATCCTAGACATTCTTCATGTCTTTTC
>TCONS_00007082 XLOC_004541
GTTGTGGCTGGAAGCCATGTTCGTTGCTTGGAACAGAGGAGCAGTGCTTCCAGGACTTCTGTGCATTACTTGTGTGTTTTGTGAAACCTGTTTCTGGAAATACTGCCATGCTGTGTTTCTGTGACTGAAGAAATGTCAAAAGAATAACATGACAGAAGTCAGCACTATTATCGGAAACCCATTATGGTAAAACGAATTTTTGTACATTGTATGGTTATCCGTGTACCGATATCATGTTATGAGTTATGTATCTCATTTTGGAGTAAAATGTGCCTACATGGGTCATTTAGCAACCTTAATCTCATTTTGTAGGAGAGTAATTTATAAATGTCACGATCTCCAAAGAAATGAAATTGGTTTGCATACACTTTGTTTACGTTGGATAAACTTAGAGCCAAAGCACTGCAAGTATTGTTATTTATTAGTGTTACATCTATTATTGTCTTATTTAAAGAACATAATAAAAGTAAACATTGCCAACAGTCTTTATAGGAG
>TCONS_00011355 XLOC_007292
CACCAGCAGAGCAGGATCTGGTGCTTGGCTCCCCAGCACAAGAGGGACATGAGGTTACTGGAGTTAGTCCTGCCTAAGGCCATGAAGATTGCTTACAGATTGCAGTATTTGTCATGAAAGAGAATGTTGAGAGAGCTGGGACTTCTGGGCCTGAAGAAGGCTCAGGGGAATCTCATCCATGTGTGTAAATACCTGACAGAAAGTGTAAAGGGAATGAAGCCAGC
>TCONS_00008752 XLOC_005681
TGTTCATTGCCGGAGAAGTCAACAGTTGACGTGCATGTGTATTAATAAAACATGCACTGCTCACAGTACTGTTAGGCAAAAAGTATTGGATTTTGCAGTTTGACTAGAGGCTGAAGCAAGAAAAGGAGCAGATGCAGAAGTGTAAAAGCAACAACATTCACGTATTCATAGAGCTTAGAGATGAAAAAGGGATCAGGAGATCACCATCGTGAGGCTGGTGCATTACAGACTGTTACCTGACATCCAGTGACCTCAGCCCTTAATTAAAAAGGCATCAGGCACTATGTGAGAACTTCAGGAGGATGAAAATCTGACACATTTGCTGTGATATTTTGTTCAAGGGTTTAGTCTCCCTCACATCTAGTGTTTTGGCTCTAGTTTTATAATTATATTTGTCTTCTTTGTGCTTCCAGGCATCTTTTTGTTGTTGTTGTTGTTGCTGTTTTCTTATTCTCCACTAGATTAAGGGCCATTCAGGACTTAAGATGAATTTGCTTCTCAAGAGGTATAACTACATTTGAATAAAATTGTTTGTTGATTATTTTGAAAACATA
>TCONS_00013929 XLOC_008919
TTCCAGGACAGCCAGACTTGGAACATTTTTCATTTCTACAGGATCTGAATGACAGGTTTCAGAATGCCACACTGTATCACAAAAAATGTCAGACACAAGGCCTGTTTTCGGCCACCTATGCCTGTGGTCCTTGCCTGGTAGCTAGGCTGGTACAGACTGGAAGGCTGCTGGTCACTGGCAGTGACAGGATACTACAGACAGTGGTAGAACAATCAGATGCACCATGGAAAATCTTATGTTCCAGTTACCTAGAATTCATTACTTGAGGTTTACATTTAGAGGAAAAGCTTTTTGCCATTGCAATTCGACAGCAGATAAATAAACATCATTTACTGGCTCGAAATGAAAAACAGAGACTTGATTATCTCTGATCCTTTTGCAGAATCTGTGCAAATGTGCCTAAATGTCACCATATTCTGGATATAATTTGTAATGCTTTCTGCGATGGGC
>TCONS_00015423 XLOC_009916
CCTTTTCCATAAAATAAACAAATAAATATGTAAAAACAAAGACAGCAGACATTAACTGGAAAATATTTTATTCCAGCACACACAGCTGTTCGTAGTGGGAAAGGAAACAAAGAACCAAGTCCTCTTCCAATCTTCTTCATATTTAATGATGACTTAATGACTACCATTCTGCTGGATCCAATAGATTTATAAACATTTCTCTGACAAGTGTAGTAGGCAAGTTAAAAGTTATTTCAGTAAG
>TCONS_00010506 XLOC_006787
AATTGGTCTTGAAATTGAACAGACATCTTTACATGCTAGTCTGTTCTATTCTGTTTCCTTCTCTTTTTGGTATTGTTACTGTATCATACTACCTTTCTGGTTACTTTTGCTTTCTGGAATTTGGTGTAATGTAACAGTTTCAGAGGGCTGAGGAAATAGCCTTCTGTGCCATCCTGGTCAGTAAGAGGTCTGGGAACCCTGGAAAAATGAGCTAGATTGCCTTTTAACATTTGTTAAGTCAGGGTATCTCTGAACAAGAACCCCCGAGCCTTACAATGCGGAGAGCCTGGCTTCTTATTGCTAAGTCTGAAGATGTATTCTGGCTTTTCATACCTGCAAGGTGCATTTCCTGAAAAACACAGTGTTTTGTCCAGACATTTGGTAGTAAAATTCATGACTGTCAAATATTTCAGAGCTGTGAGATTACCATGCAAACCTTATTTAAGAATTCATTCTAGTCAAGCATGCTGTCTCTTCCTGTTAGATGTCTCTTTCTGTATACCTGAGGCTGTATCTGCAGGTACCTTTAGGCACTGATGTACCTAAAAGTGACTGCTTGGCTCTGTGACAGCAGGCAATTGCTTAGATCTTCACACAGGAGCTAGAACAACTCTTTTATTTATTTATTTATTTTTCCCCTATTAGTAAGTGCTCACCCTACTGTTTATCCCACTCTTCCAGTTTTTCCATTTGGATGTGCTTTTGTAGGTTAAGACCCTAGCGTTCAGCCCTATGACAAGACTGTCCTCTTACAGTCAGAATTTAGAGTTTCATGGGCATGCTAAATCATTTTTGTTTTAATATAGAGATGTATTTTAATGTTGTTCACATTAACAAGTAAACCACAACTTGCTGACTTGCTTAATAGAGGCTGTAAATTTTGACTTAATAATGCTTACTTTAAACCCAAGTCTTGTCAGGCAAGAACAGCTGCGAGTTCTCAGTGCACAGGGAAACGCTTCATTTTCTAGGAAGGCCTAATATGGTTTTTACTCCCTAACTTGGAGGTATCTGAAACTTCTCAGAATAGCTTCAAATAATAAAATATCCTAAAATAGCTTTGTTTAAGCTTTCTTTGAGCAGTTTTACTGTGAGGTAATTAAGTACTTGAAAACAGTTGCTCCGTGAAAAATGCTTTTGACAGCTAATGTCCTATTTTAATAATGGTTTCTCAACAAAAGAAGTAGTGTTTTAGTAAGCACCTGTTTTTTGAGTTTTAAGGAAGAAAGCTGTCTCAAGCTGGTCTGTGTTAATTACATACATGAGGCAACATGCCTCGAACTGCCTTCTGGTTTTGACAGACAGCTGTGTAACTGTCTCACATTTTGTTCCTTTACACTTAGTTTGAACTTGACTTCTGGCAGTAACGCTGCTTGATAACATTGCACGGTTCTCTTACATGGATAACAGCTGGATACGTGCTCAAATACCAACAAGATTGATTGTTTTTCACTCATCCCCC
>TCONS_00007173 XLOC_004626
GAACATATGGAAAATTGGTATTGCTCCCGTAGCTGGGCACTCCATTCTGCAGGATCACACTGTGTGCTGCATTGGCACCATCTGTCACTATTTTAAATATTTAGATTAATGGTCTAACACTAATCCAATGTCTCAAACTATTAATTGCTTTAGATCTGTGGAAGGGTAGACAAAGAAAAACTGATTTCCTCCAGGAAAAGTTATTCTAATGTAATTTTTCACTTAAAATATTTCGTAGATCTGGGCCAAATGCACTAATGCACTTCAAGCAAGCAAAATATTTGGCTGTGAATAATCCATGAATATACATAACAAATCATACTTAATTTCATTTTGATGTCTGGATAGAAGCCAGTATGTTTTGTCAAGTCTCACAGGGAAACTGCACAGGCTATTTATGCATCATTTCATACATTGTTCTACCACCATGCTTAGTTTGGTTCTTCAGGCATATTTTAAAGCTGACACCACTGGCTAAGTCCAGCATCATATTAGAAAGGAAAAACAAATTGCAGCGTAGAAGCACTGAAGCACTTTTCACTGTTTCCAGTGAAACTTTTTCACTCAATCCATCCGAAGAAGTTTCATGTCTTCTCAGATGTCTTTTCATACTTTCGGTGTAATACGTTTCACCCATTAAGTGACTGCTGAAATTTAGTTTGTTATATTAGGCAGTCTTAGAAGCAACCTCCAGCCTCCTTTCAAAAGTCAGAAGAGTTAAAAAATCATTCTGTATCTGTGAAGCATCAGCATCATGTCTTGAGAGGATATGGTAGGAAACTGTTAGATTTATGTTAGCATTTAATAATAATAATGCACAGTTATCCTGAAGAAGCAATTTGTATTCTGTCTGTGGCGTGCACTCATATACACACCTTTTAAAATGTGTAATCCAATTTATTGATGATAAAAAACC
>TCONS_00001647 XLOC_001058
ATGATGAAATTTAAGCCGAACCAGACGCGGACGTACGACCGGGAAGGCAAAAGTATATCCCTTACTAAATGCATCTGCATGGCGTTGCTGTAGCAAGTTGTGAAGGTCCACTGCATTTTTTAACTTTCTGGAGTCCAGAGTGAGATATTCTGGGGTGTGGATACCATGGCAGCCTACAGGAGAACTGAGAAACTATTTCAGAACTACTGAAAGGAGGCAAGGATTCTTCAAATAGTTAAAAAGTATCAGATGAAGGGAACCTCTAACTACAATAACTTGAAATGTGCTATCTAATTTGAAATGTAGACAGGGGAAATCCTACAAATATGATACAAGTGTCTATTTTAATGCTGATAGCATGTGTAAGAGATGCTTTTCCTTGCTCCTCAGTAATGTTCTTGTGTTGGAGCACTCAAATAGTTCCCTGATACTTCTGAGGAAGCTCCTGAGTGAATAAACAAGTGCAGGTCAGGTTTTTGGGGGGGAAATAGTAAAACATTTCCTGTTTGTTTCTACCCAAGCATCTGCTGATGGCCACATTTAAGTAGGTGATGAGGCTTGGCTGACCCTTTTGGCTGTATTTGGCTTCAATCACCTTTGACTCTTCCAAGTAATTGTAGCTGGCAGAATGACCACATAGCCTGGTCTTTTCCATGATGAGTATGCCAGGTTAGACTATACTAATTTCTAACAGAGTGACTCCTTATGTTGTCTTACAATAGAATTGGAAACTTTTCCTTCAAAAATATATTTCTAGCAGTTCTGAGAACATGAAGTACCTTTCTTTCCATTAACAGCATTTTGAAATCGTTACATACCTGAGAGGTACCTCTTCTCCTTCCAGTTTTTCCCTATACTCCAACAAGTTTAAAACTTCTGCTGTTTTTCATGGGTACTCGGCTTCATAGAGCTTGGGATCTGTGTTCCTTTTCCATGCACCTGCCTTATCCTTACCTTATCCATGCAGGGTTGGGTTGTGTCTGTGTGCCCAAGCTGTGTGCTCTGGGCTGGTGCTGCACATGCTCAACGTGTTTGGAGTCAAGGGGTTGACTTGTTTTTCCCTTCCTGAAAGTTGTTCCTTTGAAACTGTCAGTTCTACTGTGTGCAGAATGAAAGAAGGGCTAATGTAGCTGAGGCAGTTGAAATAGCAAGCTGGAAATAATGGGTTTGGTGTGAGTGATGGGAGAAAACAGGGTGTGCAGTGAGGAGGAGAACAGACATGGTTAGACTGCAAGGAGAGAGCCTACAAAGACGTGTTATGGCAACTTCTGTGGAACCCTTTCATCTGCAAGTATGTTTCTTGGTTTTTTTCTTCCTTGCAACTAATATATCCGCTATGGAAAAAATGTGCATCTTCTAGTCTGTTTATACTAGCTTCTGCTGCTTCCTCTTCCATCACTTCAAGTCATAGGAAATTGTGCTTTGAAGTCAAGGAATCCAGCTGTGTGAGTTTGCTTGTTCTGTCTAGCAACCTTCAGCCTTAGCCTTGGTTCATTGTTTTTACTGTAAGCTATTTTTAATCCAATTATTTCTGTAAGTTCTGTATTCTGTAAATACCCCACAGTCAAAGAAGACACAAAACCAAGATACTTCATAAGAATAAGATGAGTTCACAGACAGAGGCCGTTTGTGAGGACAGAAC
>TCONS_00015636 XLOC_010059
ATTGAGTACAGCACTAATCTGGTTTGGTCACAGTAGAGTTCACATTTTTATGGGCTGATGACAAATTAGTATGAGGCTCATTTACTTTGCATAGAACAAGCCATCAGCTCCCAAGCTGCATGGGCAACCAGTCCTGCTGATGCCGAATTACCTGCCTCTCCAAGAGCCATTTACCTACAGCAGTCTTGCTTCAAAATCACAAGTGACCTTCACTGAGTTTTTGAGTATGTCCTTTGTTCTACACTCCTGGAATCTCCTAGGGATGTTTTGAAACTGCTGTTGGCTTCCTGGGGGAGTGGAAGCAGATGGGTCAGTTCAGATACAAAGAGGGC
>TCONS_00008006 XLOC_005235
GTCTTGACATGACAGGCAGCCATCCTCTGCTGGCTCGGCAATGATAAACATGAGCATGGTCCACTAGAAGAGAGGTGGCTGAGGTTAGAAAATGCTGTGCCTAGATTAATAGGCCCTGCTGCAATGCAAGGGTACACTTAGGGTTGACAGCCATGCTACTGTGTGGTCATTGCTTCTAACCATGTTGAAGTGTGATAAATTGAGATAAATCGAACCTGTGCAGCACTATGAGCAAACATCTGTGAAAATGAAGGAGGCCTGGAGGACTGTTTGAGGAAATAGGACTTCATTTCCCATAGCCAGCCATGTTATGCAGTCTTCTCTATCAGTGGGTTTGATAGCAC
>TCONS_00008635 XLOC_005622
GGGGAACAAGATACCAAGGTTTTTCTTCTTTTATGAAAAAATTGACTCTCATTTAACATACAATAATGAACAAATAGACTTCCTTTTTTATAATTAAAAAAACAAAACAAAAGCAATGTGGTTTCACAAAAGAAATCCAAGGTAACAACAGGAATACAAATGACGATGCTCTAAATTTACCCGTCAAGCACTGTGATCAGAATCAGGTTTTTCAAATTCCCCAATTCAGAAATATTACACTATAATCTATCTGGAAGAAAGTATAAAAAGAAAAGTGGAGCATTAAAGTAGATAAATTGCATGCAGCAACTCTGCAC
>TCONS_00005642 XLOC_003592
CCTGGTCATCTCATAGGCTGTGTCGAAATGGCTCGAGTGACCATCAGCCTTCCGATCACCTCTATAACAGATGTCCTTCTACTCAAAAGAACATGCACTTCTAAGCATAATTGAGTGTTTTCAAAGTAAGTGGTCTTTTTATAGCTATCTACTCACTCCAGAACACGTTCTCAAGGTGTTTTGAACCATATTTTGTTTTTGAAGTGTTAATGTGTCATTAACTGAACACTATATGTTCTAGACATAGGCGTATTATCAGAATCATAGAATTGCTCAGGTTGGAAAAGACCTTAAAGATCATCCAAGTCAGTTCTTTGGTATTAAAAAGATGCCTGCATGTGGTGGTGTCAGAGTTGGAAAGAGTTTCAACTCAGCTCCTCCTGGGGACCAATTTTTTCCTTATGGAGACCAAACCAAAACCATACACACTCCAAAG
>TCONS_00003518 XLOC_002199
AGGCAGGCTGCCTGTTGGAAAAGGGGAAGGTGGCACAAGGCTGGAAGTGCCTTCCTGTTGATGGAGTCTTTCTCCTCCAAGTAGCTTAGAAAACTATTTCTGAAGTGCAAGTTGCTCTTCAAGTGTCCATCCTTTGTCCCGAGGAGGTCTTTGCTGGAGCCTTGAGAGAGAAGTATGCTGGAGTTCACTGATTATGTTTTGGTGTTGCTATGGACACAAGAGTCTACGTCTGTGCCCCTTGCCTAACTTTTGCCTGCATTCTACAGTCCCTTAAATGCAACTTTAGGATCTGGGATACTGAATACCTTGAAGCATTGAAGTCACATCCTCTGGTGTTTCAGCAGGGGTTAGAGCTGGC
>TCONS_00007673 XLOC_005006
ACTGAAAGACAACCCAGTAGCATGGACTAGCGTTCAATTTATGTTCAACATTTGGAAGAAGTATAAATATATTGTGGATATGTTCACCTTCTTACTTTAGTCACATATTTCTTATCTGCATGTGTTGAGAAAAAACAAACCAAGTAGGCTTCAAGAACCAGGGAATTTATCTTCCTTAGTGTTCTCCTTTGTAGGTCTAGATCTAGCTAACAAGGCTGAGTGCACATGCAAACACAATCACAAATGAAAAAGTCAGGAGAGGTAGAGAACAATATCTTTACTGGGACTGAGAGCATAAATAACATTCACAGAAACCTAAATGAAACTTCTTAGATTCAGTCCTTCTTCCTAGACACTATGGACTCAATTTCACTAGCAGATGCATGAATATCCTCCCTTTCTTTGTCCACAGGCACAGACATATTCCCTAATCTTCTAGAACTCTAGATCACACTTTAAGTCCAGCTGCAATCTGTGCTCAAAGCTTGGTCTTCATTTATGTTGACACCAGAC
>TCONS_00008583 XLOC_005586
CCCTACATAACTGGCAGCACAGTCTCTGGCCCAGGCTAGATCTCCCATAGAGTGTGCAAACCCAGCTCAGGGCCTGACAAAGCCCTGGGACTTCTCCCACCAGCACTATGAACAAAGCTCCCTGCTCAAGATGGGAATGGGCATTTGGCTGTGCTGCTGCAAGCAGTAGCATGACACTCACTTTTGGAGCTAGAGAATTCATAGAATCATAGAATAGCCTGGGTTGAAAAGGACCACAACAGTCATCCAGTTTCAACCCCCCTGCTGTGTGAAGGGTTGCCAACCATTAGAC
>TCONS_00002427 XLOC_001552
CAGCGATGAGGATGCGATTGCCATGTGTTGTGCCTTCCCCTCCTTCAGAGCGCGGTGCTGCTCCTCTTTGTGCACTCTGCCTGCTCCCTGGCACATCTGCTGCACGTCCCATCTGCACCCAACGCGTGGTGCGTAGCTCTGACAGGCGGTAGTCAAGTAGTGTGCTGTTCTGCTGAAGATGGCAGAAAACAGTAATTTGTATTAGTAGTGGCATGTCATTAGTACTCCCTGCTTCTAAAAAACCAGGCGAAGCAACTAATGTAGAACACGGGATTGCAAACTTGCCAGGGAGTTTCTGTTTCAAAAGCTTGTTTGCACAAGTGAATATTTTCCTCTGCTCATCTCAAGTAATCAGCGCTCTTACCTTGTCTTGTAGATTTTCTAAGTCCTCTGTGCTCTGGCTGTAGTTTTTCTCTTTGTTTTCCTCAAAAACAAACAAATAAACAAAATCCCACCACAGTTGTTTTCCTTCCTTGCTATTATTTCATGTCTTCCAAAGAAAAACACAGGTTCTCAGCAAAAGCTTAGCTATAAAGTCAGGGTGAATTTAAAGTCGGAGCTGCCCTTGCAGTATGCATGTCTCCTGGATTGTTATCAGTGCAACAGGTTGATGTTTGGACTGGATGATCTTGGTGGTCTTTTCCAACCTTGATGATGCTGTGATTCTATCTAGCTCTACGGAAATCTTTGTGACTCGCAGTCACTTCCAGCAGGGTTTTGCCCTGTCAAGTAGAACAAAGATAATAGGGTGAAGGAAGGTGAAAGGGTACAGCATGGGCTTCTGTAGGCAGTGCAGCTGTTTTGTCTGCAGAATCAGCTTATCTGTCATCACCTGTAGCTTTTTGCAGACCAGGAGTGCTCTTGCTAATCAGAATGTGGACACCTTTGCCGTTCATATTAAGTATCATGTGTAGTGATGTCACATGTACCGTGCGTTCTGTCTTCAAGCTGACACAGCTCTTGGCTTACTAATGCTGGGGATTACAGCATGAAACCATGATGAACAAGGACAACTTTATTGGTGCATCTGCCTATAATTTGGAATTCATTTTGAACAAACACTGGGTGTCCAAAGTCTGACAAAAATGGGCAGTATTTTACAGTATTCTACTTACAAGGACCGGTGGCATACCTTTATGGGAGAG
>TCONS_00008743 XLOC_005676
TCATAACTCCTCTTGTTTGTACGCTCCCTTCAAATATTGGGAGGCCACAATGAGGTCTCCCCAGAGCCTTCTCTTCTCCACAAGGGAGAAGAGGACAAGAGGTGTTCAGTGTACTGATAAAGGGAATGCCAAGTAAGTTAAATACTCCAGAAGATGATAACTGTTAGTGTATTACTCTGTTCTGCTAAATTTAATTTGAAGTTTGGGATACTCAGCTTTATGCAACTGGCACCCAATAGTAAGTATTCCAGTGAGAAAAAGATTTTTAGGGTGAACAATATTTGTAAGGATGTAGGAATATTTATTTCTAATTAGAGTGCAGTTCTTTGTGAATGGAAGACACAATTCCATTGTGTTTACACTGAAAGCTGAAATGATGGCTGTTTGCTTGTGACACTGACGTTTCACAAATTGAATGAGCTGCCTAGAAAATCAAAACTGTTTGAATTTTCCACTGCTCTCCTTTTCCTACTCTCCCTTCTCCACTTCCATTCATTTTGTTCTGGATACCAGTATTTCATAAATATCTTTGATGCCTTTTTGACTTTTTTTTTTTTCTTTGAGATAATGTTTACTTCAGCACAGCTTCATTGACTCTGTGAGGTTTAACTTCATCTCACACTATCATTAGTGTAGGTGGAGACAAAAAATTGATCAGCATGACTGTAAGAAAGGCTTCTACAGGCATCTTCAGTTTTTGAAAATAATACCAATACATGAGTATAGTCCTGGTTTGAGGTTAGCACAGTGGAG
>TCONS_00005890 XLOC_003773
CTTCAGTACAGAGGTTGGCGAAAGGTAGCTCTAATTGACAGTTTTTTCATCTCTGAGTCTGATGAATCTGAAAAAGAAATCTGTTTGTGTTCTCAGGAGGAAGGACAAGGATTCAGAGGTGGCCTTGGATTTGTGGTGAAAACCATATTGTAAACACAATGATGTTTTAGTTGTTACTGAACAGTGTTTATGCAGAGTCAAGTGCTTTTCTCAGACTGCCTGCTAGTGAGTAGGCTGGAGTGCTCGGAGAAGCTGGGAGTGGACACAACCAGAACAGTTGACCAAGAGTAAC
>TCONS_00001392 XLOC_000881
GTGGATTCTGTGTAGATTTTCTTCTCTTGTCATCTGCAAGAGCCTGGGGAGTGAGCTTTGTTGCACTGATCTCATAAAATGTGAGAGTTATCCAAGACTCACATTTTATGAGAAGGTATGAGTCAGAGACAAGATTTTGCACACCATGTTTTAACATTTTACTGTCTGTCCATTGTCAATATCTGTAGTAAAAGTCATCCAGTTGTTTGCTTTGAATGACAGTGCAAATCCATACGTGAAC
>TCONS_00006308 XLOC_004026
CAGCTGTGGGATTTTTATGTGAATGGTCTTGGTTTCTAAATAATGTAGATGCTCACAGCAGAGGAAATATGAAAACTGTAATGTAAATATCTTTAATCTCAAAAGCTTGTTGTTCCATCTCATATGCATACTTATACATATGTGTCTGTACGTTAACAGTCACATGTATACATGAATATATCTGTATTTCTAACTGTGCTCTCAAGTGGTATAGGCCAATGCTACCTGAGGCTTTGCAGGAGTGAGAAAGAGGAGCTGCCAGCTTTCAGAGCCTGTTCAGCGTTATGTTCCATAACTTCCCAGATGAGAAGGCACCAGGATTTATTTTGCTCTGCCTACCCCACAGAGCTTAAAACCCAAACAGGCAAGCAAAGAAAGGGCAGAAAGAGACAGCACTGAAGGACACTATGTGGTTCATCTACCTTTCTGCAGTAATGGGTTTATCCAGTGGGGATCCATCATGTTTCTGAATATTAAATAAACACAGACATTTACAGTTATGTTAAGAAACTGTTTGTCCTGTGACTCTGAAGTAATTTTGTTTTGTGGTTCTCCAATGAAATAGGCGACAAGGGAATCAAGAAATTGGGTCCGAGATCTCTGCCGACATCATTTAATCACATTGCTTTTCATAATAACTGAAACAATTTTGAGTCTCTTCTTGACAGATGCGTAGCTCAAAATGTAAAAATCAGTGGCCTACAGAGAACGTTACCAGCTTCCAAAAACAAGTTCTTTATGTCCCAGCTTCAGCTCCTACAAAAGATGCTCTGTGAAATTCATTGTCTTAGCTCCTGACATAGGCACTCTTCTAAAGGAGCTTGAAATACTGGGTTGTTACAGGACACTTACTGCAGACAGTGCTGTGAATTTTACCAGCCACCTGATAGAATATTATGCCAGAAGTCCCTCT
>TCONS_00009182 XLOC_005947
CATTTGCCCTACAGCGTGTGATCCCAGACAACCCAACGTGTGATCCCACCCAGTAGCGGCCTACTATGATGGGCTGATGGCATTGGTGGACAAAGGGAAGCTGAGCGATGTCATTTACCTGGACTTGAGCGAGGCCTCTGACGTGGTCCCCCACCACATCCTTATCTCCAAATTGGAGGGATGTGGATTTCAGCAGGTAAATGGAGAAATAAATTAATTACAAACATTATTAATACTGATGGGTCAAATAATAACAGCACCACTGGAGTGATAAAAAGGAGGGGAATTGTGGCAGGGACTGTTAATAAATGGGAGTAGAAACAGTAAAGGAAATAATGCAGAAC
>TCONS_00006513 XLOC_004185
ATACAGCTGGTTTTGTGCGTGGTTTGAACATCTGAAGGTTCAGTGGTACAGAAGTTGGACATTTTTCGTTAGAGATCTCTGGATGGATTTTGGATAGATTTGTTCTAGCAACTACTGCAGATACGACTTTCACTTCAGCTCTGTTCAGTCAGTAAGGTGGATTGAAACCCTCTCTTAGTGCAATTCGTGGCTTGAAAAGGTCTTTAAAAATGGAGTTGAAAAGGCCTAGGAGTGTGGTGATTGGTGAAGACAACATTACCTTCTCTTGGAGTATGTTGTTTTATGAGATAATATTTCCACGTTGAAATGTCAACAGGCGTTTTATTGAGACGTTAATTGAGATTCCTAAGAGTCTGCCAGAAAGGTTTGTGATGCTTTTTTCCACTCCGCCAGGAGTGGTTCGGCTCGTTTGTTACATCACGGCCGGTTGCTGTGGATACAGTTGTCATCACCAAGGATTATGACTTCACGTGGAGCACAGTCTATGGGAAAACATTCATTTTTAAAGAATGCAGTAGTCACAGAGATGTTGCTGAGGCCAATGAAGAAATTTATGTTGGTTGCTCCAAAAGTAATGCCTCCTATTTGTTTCCAAGGAAGCTACAACAGACACAAAGAGCACAAAAACACTGTTTAATAGAGCAAATTCTCAGCTGCAAAACACAATTTTTTTTCACATGGTTGCCATCTTTAGCTATGCATTTTTGCCAGCGGTGAGCAAGAGCCTGCATGCTGAGCTTGTAAAAATCTGCACCAGCAGAGGTAACCTACTGTCGTTCCTGCTGAAAGGTACCCCCTATTGCCTCACTGTGCTCGCATCCACTGTTTCGTCTCCATAAACATTTAGCAAGCATTGAGGAATGTCAGAGGGTGCCATTTTTTCCACATGGAGAAATTCAGTTCCACACCTTTGCTTCGTATGCACTTCCACGTCAGGCGCCATTTGGACAGACTGCCCCTGTGCTGCCATCTGTTGTGCGACAGCAAGATGTAACAGGATCTTGGTAGGAAGGTTCAACCTCTGCTCCCCTACCACCAAC
>TCONS_00002502 XLOC_001591
TGGAAGTCCACTTGCCGTTGGCAGAGCCCCATTTCATCCTTTGATACAGACAGCCCTAGGAAAAAGAGAAAGAGGTTGGAAAGGCTGTGGGGTCCTTTACGAGGTTTCTTCTTCCTCCAGTACCAGCAGAGCCTCCAACTACAATATTGACCTTAGCTGAAAATACAACTATATTTGTATTCTTTGCATTGCTGAGTTAGAGCTCTCTCTGCGCCTAATCTGAATGGAAGCAGATGGCTTTCCAGGTGAGAAAATGGCTTTTTATTTCAGCTGAGGTTCTGCGTACAGGATGAATGCGCC
>TCONS_00016711 XLOC_010690
CCCGTCTGCACACTGCATCTGTATGACAAACACTGGTTTGTGCGGAGAAAGAGGAGGAAAGGGGATAGAAACCCTTCCTGGGGGACACACAGATGTCGTGGGATGCATTGAATCCCAGCAGCTGTCTGAGTCAGTGTCCTCAGTCTCTGCTTTTCTATTCACTGGAAAAGATGCTTCCCTCCTCTGAGCATCCTCCTGCAGACACCAGATGTACTCCTTCTGCTGACAGCATGTGGCTGTAGTCAACCAGCACGTGTTTCTTGAGCAAGGCCAGCTGCAGACCTCGGGCAGACGGGGAGGAGGCTGTTGGTCTGATGCTCCGCCGGGCTGGGAGGGCAGCCCTTAATCCTGACTTACACACTGATCTTTATTTTACTGCC
>TCONS_00006435 XLOC_004130
CTTCAGCTTCGTTAGTGGGAATTAATCCTCAAAACATGAAATCTCCTCTTGGTTTGAGTGCCTCTTAGACACCATGGGAATGGGACATAGGAAAGCTTTGGTCCTCCTTCAAGAACAGTGAAAGTCCTATATGTGTTATTACCAACATCCTGAAATTAGAACAAGTTTCTTTCACTGCTTGGTGAATGTTCTGTTTTGCTAGTAATGCTGCAGGAGTGCTAGGCTGCTGGTGAAAAGCCACCAGGGCACTTCTGGCTGATGGCTGCAGGTGTTTGTTTTAACCAGGAGGGAACACGCTCTTCCCACCAGAATGTGCAGAGCCCACCAAAGTCTGGAGCTGAAGCTGGTGGGTGCCTAACCTCTGCCTTGCACTGCTCTGCTGCTACAGGACACTGCAGCTTCCTATCAGCTAGATATGGGTGTGCAAAGAAAGTAGGCACTTGTGTACAATTCTTTTTTTCTAT
>TCONS_00000230 XLOC_000129
CATTGCTTTGTCCAGCTGCTTTCCTGAGCAGTTGATGGCTTTGTTCCTGGTATGGAGTTTGGTATCCAGTGAGCAAGGAGAGTAAAAGGTGAGCTTTTGTAAGCAGCTCTGGAAGCTTGGATACTGGATTGGACATCCAGCTGGTCTGGGCAGCTCTTAGATGTAGTGGTTCATTCACGTTGATCTGTAGAATTCGAACTTCTTAATGTATAGGGTGATCTTTCAAAGTCCACGAGTGGTCCAGAAGTTGTGGACCAATGTGCCTATGTTTATTAGCTGTGAACTGATATTTGAGACGCCTCCTTTTTGTTTGTTGTAG
>TCONS_00012647 XLOC_008079
CAGGTAGGCTGCAGCATCTGACAGGGCCTCTCTGCCCACTGGCTAACGGCACCTTTTTCAGGCAAGCTGAGAAACACTTAGACTTCCCTCAAATCCCCAGCTTGTTTCTGTCAGCGTGGTTTGGCTGAGGGACAGCGGGTAAGGAGGAAAATCCCAGCACCATTTGCTGTTTGGTTGCGCCAGAAGAAAGCCGCCAAAGCAGGCATGTAAATATTAC
>TCONS_00003713 XLOC_002348
GTCTGATTGTCAGTGATGCCCACTGAGTAAAAAGCAACAAAGAGTGGAAAAAATCATGACAATAGGAAAGTAGGACTAAAATTATGTGTATGTAAAAATGCATGTTTTGCTTCTGACAATGTACTCAGTGCAAAACAGTGTTACAATTATTCCTTAACATTTACTACAGTAGAGCAGACATGACACACATGAAGATTAGTTTTGTTTACATTGCAGTCTATCTATTCAGAAC
>TCONS_00010522 XLOC_006801
GTTCAAATCCCAATGTAAAGGCATGGGAAATAGGAACCATGTGTGTGCTACTAAATACGTGTTAGGAAGAGATCTTTCAACTGGAAAACTCAGAACCAATTAAACTAATCAAGTAGTATTCTGCTGATGAAGCCTTTCATCTTTTACTTTCAAGGTATTCAATCTTTGCAGGAATCAAAAGATTACGAAGAATAAAGCAAATTCCCAAGTAAAGGAAAAAAAAGAAGTGTAGTTTAAAAACGCATAAAATAAGACTACCTTAGCATGAAAGACAGAATCATTCTGAATATATCTTGACTATGTTAGGAACACTAGACAACAGAATTGCTTCAAAAGGCTTATTTACTTCTGAGAAAAATCTTTCAGATGTTTGTTCATACACACCGTTCTAATGTGGATATGTTGCAGTGAACTCTTAAAACCATGCGGCATATCTGAAGTATTGGCTAATGAAGAATGATTGAGAGATCCTAAATCTGAGATGATTTATAATTTCACTATGGC
>TCONS_00005166 XLOC_003276
AGGGTCACTGTGACCTGATGATCATTAGCAGTGGCAGAATGTTCAGTTCATGAACTGAGGCTAGACCATGCACTCTGAGCCACGTCCTTGACTCCTCGCCAACCTCCCGAGTCCTCCCTTCTGCACTGAAGAGGATATATCTTACTAAATCGAGTTCAAGACTTCAGACAAAGTGTAGAGAAAGTGAATGAAATTGTGACCTGTTCCATATATCTTAATCTGTAACAATCCCCTCAGTGTATTGGATCAATCTCCCTCGTATTTCTATTGCAATTCTCTCCTTCCAAACAACCTCC
>TCONS_00001278 XLOC_000805
GCGTCAATAACATGAAGCAGGGGATAGCTGCTGGCTTCTTAGGCAGAATCACTTGGGCAATTCATGCAGTAGGCCTTGGGAAGGAGAGGAGGCAGCAATAGAGCTACAGCCAGAGTGCTTGCTAAGACATGTCCTCCTGCAGCTGCCAAGTGCTGATGGCAACGCAGCCACATGCATCTGGTGCAAGTCTGGCTTGTATCTGTGCGTGCCCTGAACCTGAGTAACTGATGTCTGCTTAAAGGAAGGAGGGACACCGGTGTGAAACCATTCTGCCCGCTGGTCTGAATGAGTCTCTAAATCCTGAGTAAAATAGGCTGAACTTGGTAATTCAACTGGATTCATCTTAAAGACTAACACATTTGAAGATCTTCTGTTGGGTGGTATCGTTCTTTAATACCTTAGACAAAGTGCAAGCTAAGGTATAATGAAACCAGTCAAACACACTGCATTCATGGCCTCTTCCATTTTATTTCACCAGGACACTCACATAAAAAACAAAC
>TCONS_00014185 XLOC_009097
TGGAAATGCTGAAGCAACAGAATCAGAATGGTGAATGATCATGATTGCATAAGGATCCCCTTTGCAGCACGCTGGTCACCTACCAGAAGGCTACTGACAATGGGGAAGTCATAGTCCCTGATTTTTGCTTTTTGTTGATGTTATTTCAGCATTAAATGGATAAAGAATGGTATCAATACTGGCAGTGATGTAGAAACCTGGAGATTTTACATACTGTAACTCCTGGCTTTTTCCCTTAAAGGGGGGGGGGGGGGGGGAGAGGAGATTACCCACCTTATTTTCCAGTCATCTCCCTTTCCAGAGGGCCCCATTTAGTCCTGCTCTGTCTGACCTAGGAGAGCAGACTAGGGCAGTTTTGGTGGCTGAAAACAGAGGTGTCCCCAAGCAGCAGCTGGGGAATCACAGCACAGCCCGAGAGCAGTATGGCTGAGCAGCACTGACCAGTCATGCCTGGATTGCTGCTAAATGTCCCTCCAAACACCCCATCTTTCACTTCCATTTCTGCTTTCAGAGCTTCTCCACACCACTGTGCCTTACTTATTTCTGCCTTGCTGTGTCTGCTTCTCCTTTCTTTCCCTCATATCTTGCCTCCACTTGTTTTCTCTTCTTCTTCTCATATGCTTCCCTTCTGCTCTTCTTCAAAAACTGCTGCTCTGGCTTTTCACCACCAGCACTTGGGGATTTTCATCCATCTTGAGCACTGAGCAAGACCACGAGCTCAACCACTACAACAAACCTGGTGGGTGAATTTTATCCCTGAACTTCTTTTTCTGGTTGCTATGCTACAGAAAAGGCCATTTTTGGGCAGGAGGCTGTAAAGCTTTCTAGCTGTACTCTACCTGGAGAAGTGTGGAAACTGAACCTATGCCATTCTAGTACTAGCTGCTAGGTCCAAAGCTAACACTGTGCTAAGCCAGGGTTTTAATGTGAGAAAACAAACACAAATGTAGAGCTACACTGTCCAGCCAAGAATTCAGTGCTCTTGTTTTTTCATGAAGAAGCATAGGAAACTGAAGCACAAC
>TCONS_00006662 XLOC_004280
CAAGAATCCTGTGAATGTGGCACTGAGGGATGTGGTCAGTGGGCATGGTGGGGATGGATTGGGGTTGGCCTAGATGATGCTAGAGGTCTTTTCCAAACTTATTGGTTCTATGATCCTAAATTTCCTAGCAGAATTGTATATGAAGTATGTATGAATCATACGTATTTATTGAGAGAAATAAAAGGGAGAAGAATAAGTAACTTTGATGGGAAGAAAGAAGTCTTGTGAACTACTCTTAAACTTCTTTTACAAAATTTGAGAAAACTTCCCAGTTTAAGCAAACTGGTTTCACATCTACTAGAGACATAACATCTGCTCTGCCCAGCACAC
>TCONS_00007338 XLOC_004732
CAGTGTAAGAGAATTGTGTTCATTTACTGTGGATTGAGGCAGCCTGAACACAGCAGCAAACTTTTCTTCCCAAATCAATCCCCGTTTCAGAGGCAAACAATTAAATGATTTAAAAATCTTTACTTCATGGCTCACTTCATACTTCCCCTTCTTAAGTAAAGACAAATACTTTCTCTCTTTCTTTCTTTCTCTCCCTCCTTCTTTATGTGCCTGCCTGCCTTTTCCTATCCCTTCACCTCCATTCTTTCTCCAACC
>TCONS_00006051 XLOC_003856
ATGTTGCAGCAGTCAGTGTTTGGCTTAATGAAAATTTGGATAAGCTTTTGGTATGTAGATGAATTCAAAAATACTTCTCCTAGAAATGTTAGTCTTGTTAAGATTATAGTGTGGTTTGGCTATGAGAAAAAAGAAGGAGGTGGAAGGTGCAAATAAGTGGCAGGCCAGATATGATTTGTCACAGTGACTGCAAAGGAGATGCAACCAAAGGTGTTGTTTTAAACATGCTGTTCTTAGGGTGAT
>TCONS_00007135 XLOC_004594
TATTGTTGGAATCAACAGTGATCTTTGCATTGCAAGATTTTTTCTATGTATAATATGACATGGAGAATGATGGGTGCACCTTATGAATTTTCCTTTGTCTCTGTTATAGAAGACTATAAATGAAAAATTCTTTTGTAATTGAAAATTATTTTCTGTCTTCAGAAGCCATGGCAGTCTGAGCTGTTAGATGAATAGGGACAGGGTAAACCCTTACTTCACAAGGAGCTGTTTTGAATTATGACTGTAAGCTGCTGTTGAGGTTTTTCAGCCTCTCAAAGAGGCTGTCATAATAGATGAGTGTAAGGACATTAGAAAGCCCTTTTACACGCTGATGCTGAGAAATGCTGGCTTCCCTCTCCCCACATCATTCACAGTTTCATTTATTTCTTAGCAATAGGAATGTTGTAAAGCCATGTCACTGCAGTGATATTTTAAATGTCTTCAGACAGAGAAAACACAACAAAAACAACAACAACA
>TCONS_00012529 XLOC_008010
TTTCAATCCCCATAATACCTTGTAGAGTGAAGTAGAAATCCAGTTTTTAAGCCTTTTCTACGCTAAGGTGGCACACATTCACGTCAGGCCTGTCAGTGGTAGCTTGACTGAGACAGCTGTGGTGTATCTAAGATTTCTTTGGTGGCTGTCTTAGGTGGAGAACTTAACTTGAGTGACTCAGATGCTCTCCAAGATGACAGCTAAAGGACCTCATACCACAGCGTGTGCTGGTTAATGGGGAAGACTCCTCAAAGACAAATTGTTGAGTCTTTCTTCCCTCCCTGGGGGAGGAGAGTGATGCTGGGAAGGCTGAGGCACATGGGAAGGAAGTTGTTGTGTTATCACTTTGGTAGTGGTGGTTACCCACAGTGGATTTCCACATGTAACTGAGCTGTGGGCTACAGTAGCTGCAATATGACTTCAGCTGATCCCAAAGTCAGCTGCAGGCCAGTGTGCTTGGCTTTGCTTCCTTTAGGAACCACCAGCAAAGTGGCTTGGTGAGAGCTCCCTGAGTGCCGGAGCTGTATGCCAGCAAATGGAGCTTACCTTGAATGACTCCCTGAGCGTCTCACCAGGAGTTTGTGGGAGTCTGTGCTTTAGGAGTTCTGCCCCTGGAGGTTATACTTGAAAGGATTTTACCCTTCTTTTTGACTGAGATGGGTATGAAAGGATGCACTCAAACTGCTCATGACTCAAACGCTGACCATGGTGAAAATAGGAAATGCTGCGTTGCAGGTGCTCTTGAGGATGGTAACTGCAGGTAATGGGCTTGTGTGTCTGCAGAGGGAGCAGGCAATGTGACAACTGCTGTTAGGGCTGGCTGCTGTAGTCAGCCTAGTCTCTCATCTCTTCTGCCAATGTAGACATGCTACAGGAACAATTCTGAAACTCCTCTGGGACGCACAGGACATCATCTTGTTGCTGGAGGGTGCTCAAAATCCTGTTGCCATTTTACGAAGTCCATAGGGGGAAATCTCTCCTCAACTTTAGCCCTTAGCCTTTAATTGAAACTGACTTCAGTCTGACATCTGTGGTATGTGTGGGTGCAGCCACTTAGGTCCTTACCCCCCTAGTCTGCTTTGGCATTCATTGCGGCAATCTCTCCTTAACAGCTCCTGCAATGTGCAGCTCTTCTCAGCAGTCTGAGCTGTGATGGGTGGCCTTGGGCTTCAAGTTTTGAAGATTGTTGTTGCCTTTGAATATGAACCTAGTGCTTGTTCCAGACTGGGTTGTTAAACTCAAAATAGGCTGAGTGTTTTAGGCCAACTAGTTGATCTGAAATCTTTCTATATGTTGGATTTCTTAGTTTAGAATAATAGTGTGTGATCATAGAATCATAGAATGGCCTGGGTTGAAAAGGACCATAATGATCATCTATTTTCAACCCCCCTGCTATGTGCAGGGTCACCTACCACTAGACCAGGCTGCCCAGAGCCACATCCAGTCTGACCTTGAATGTCTCCAGGGATGGGGCATCCACAACCCCCTTGGGCAACCTGTTCCAGTGTGACATCACCCTCTGTGTGATGCTAAATTAGCATGGGCCACCGTGCATCAATGTCTACAGCCTTCTCAGGCCATGGGCTTGGTGAATCACTGGAAGCTTAGGAGTACTGAGAAAGAAGC
>TCONS_00001259 XLOC_000788
TGCTGCTTGTATTAGAATCACACACTGCTATTTCTACTGTTTCTGCCAGTTGGCATCTATCCATGCTTTCTGTTCATGCTCAAGCAGCCAGGAACGCTACGGAGGGAGAGGAAGCCCCTTCTCACTTGTTGCTGGCTGAGCTGCCAGTGCCTTTTATTTGTAGTGGATCCAGCAACTAAATAAAACAAAGCAAAGGAACCCCATCAAATCAGCTGTGTTTGCTAACAAATAGGTCTGCTGCATGGTTTTGGAGCAGTGTCCTGGAGCTTCCCTTCCTCTTCTGTCACAATAAAGGTATTAGATATATTTAATGTCAAGAGTGGACATATAACTTTTTTAAAGTTGAATAGCTATGTGATTGGACAGAAAACTTTAGAAGGAAAATCCTGAGTCCCCTATTACTCAAATGTAGATGGAAGTGAATGAACTTGGCCTGGACTGATCAAGCTGATTAGATGACTAAATTGAGCTCTCATACAGCAGAAAAATAGAAGTCTCTTCTGACTGGGAAGTGGTAAAAGCTGCATATAAACAGCATGTAATGAGAGAATCTGTGCCATTAACTTACATGTGCAGACTGGGTATACACTTACGTGTCTCATGCCCAAATTACAACCAC
>TCONS_00004323 XLOC_002725
GTGTCTCCCTGATTGTATCATCTTTAGAAGCCAAATAATCTAAGCTATGCGTGGCTGGATAGACTAAGCATATAAAAACTTCCTTTAAATTAGTCAGATCTTTGATTGAAGAGTCACAGTTGAAATGAGTCAGTTTTCTTCTTTCTGGCACTGGGAAATGTAAGAAGAAAAGCAAAAGAATTCTTGCAGCATAACAATACCCTCCATTGTAACTCAGTGCCAGCCAGAGATACCAGGAAGCCAGGAGCTAGGCCAAATCAGCACTTATTTGTTAATTCCAGGAATGCTTCAAATATTTGAGGGCAGTTTCCGGACAGAGTGATGATGGCAGAGGGTTCTGGCAATGCAGTTTGTTGAGGCATGATGGATCTTATGTTTGGATCTATTCACATTTGGGCACACATTTCATTGCACTTTAAGTGATTGTCCTTCATGCTGTTCCAGCAGGAGTGGCAAAAACTGTATGGATGAATAAAGCAAACAGCCCTTCATCAGAGTTCCATCTGGAGGCTAAGTTCATTTTTCCTTTCTCTTTTTGGAACAGAATTTTGCATCAAGCCAGAGGTCAAAATTCAGGCATTGCAGTTGTGGTGCACTCACCTAACAAGTATGCATTGCAATTACTACATTTTTAGGTCATTTTTGGGTATAAAAAGAATTTGTCTTTCTCGTTCCTTATTTCCTTGCTTGTCCTAGTGCTTTCTTCACTGTATTTGTGTTACAGATTTATCAGGTCTTTTTGCAAGTACCTCCAACTCATTGTACAG
>TCONS_00009657 XLOC_006237
CTGTTCATTCCAGCTAGCTGTTAGGAGGATGAGCAGAACATGGAAAACTGGTGCTGGTGAAAGTAGGGCTGCTGGGACCAGACCACGCCAGCAAATATTGTTGCTGACCTTTCACAAGTTCACACTGACAAACTGAGACAGTCACTGAGCAGAGCTGTTTTCAGCAGCTTACTTCTAACCTCTGTACTGGTTTCTTGTGTGTGCTCCTGGAATGGTGTTAGCTCCCAGGTAAAAATGGCTGAGCCCTTGAAGAATCATAGAGCTGTTACAGTTGAAAGGGACCTTTAAAGGTCGTCTGGTCTAACCCCTCTGCAACAAACAGGGATGTCTACATCTTGACCAGGTGCTCAGAGCCCCCTCTAGCCTGACCTTGAATGTCTCCAGGAACAGGACATCCATCACCTCTCTGGACAGCCTGTTCCAGTGCTTCTAGAACAGTGTTCTGGTATTCTACCCTTACTGTTTAAAACA
>TCONS_00004609 XLOC_002912
CATCAGAGGGTGGCCGGTTAGCTCAGTTGGTTAGAGCGTGGTGCTAATAACGCCAAGGTCGCGGGTTCGATCCCCGTACGGGCCAAGTGTATTTTGAGACTGGAGGCTAAGGAAGGAAAAGGCTTCTAAGGCATCTGCAGTGTTAGTTTTGGAGCCATCTGAACATGAGGCAGCAGTGTACCCAGGTGGCCAAGAATGCCAACAGCAATCGAGCCTTAAATCTGAAATAGAGCAGTCAAAAGGACAAGGGGAAGTGGTGTGTTAAGGGTGGTGAGGAGCAGCTGAGGGAAATGGGTTTAGTCTGGATAAGGGGGTGGCTAGAACATAAAGGAGGTTTTAGTTGAGGAGTGGAATTCAGCCACTTCTCCCAGGTAATAGTGACAGGACCAGTTATGATAGGCTTTACAGGTTGTGCCAAGTTCAAGTTGGGTGTTATGGAAAACTTGAAAAGTGGTTGAGTACTGGGACAACACTGCTCAGGGAGATATGGTGGAGTCACTGTCTTTTGAGTTGCTCAAGTGTAGAGGTGGCAGTGCTGAGGGTCATGGTTTAGTGAGCATATGGTGGGTAGCACAGGTTGATAGTCTTTGTGGTCTTTTCCAACTTTAATGATTCTGTGCATGAGGAGCAGATGAGGTCCCGTGTTTTGTGCAGCCCAGAGAAGAGGAGGCTGAGGTGGCCTGCAGCCTCTCATGAGGGGAGCGGAG
>TCONS_00000560 XLOC_000353
CAGGTACCTAGTTTATCTCAAGAGATTTCTAATTACCTTCACTGAGTTGAAAGGAACTGACTCCCTGAAACTACTACCTTTCTTGGTCCAGGGAACCACTTTAACACAATAAAGATTTAGTGATAAAGATCTGTATAAGAGTCTTAAAATTCAGCAGCTGCAAGTGACTCTTCCTGCTCCTGGAAGCCGGGAAGTCACTGTTTATCTTGTAGTTCCTCACGGACTGATTGTAAGGAGTTTATTGTCTTGACAGCTACCAATCCTTTTTGCTATGTGAGTTCTTCCTTCATTACAGTCAAGTATCAGCAGGCAGTATGAAACAAAGTGCGAGCTTCTTATATAGATAGTTGGACATAATATCTTTGGTGTAATGTCTTTACTCAGTTCTTTCTCTTCCCTGATCTTCACCAACGTAAATGGGAATACTTAATTTATTTCCATGCAATAGTTTTATCTGTGTCTTCAGACCTTGCACTGTGTTATTTTTATTTAGAAAACTTTTCTGTTTGATTGATAAGAGAGAACAATACAATGGGAAGGCTTTACATCAGAGCAATCAGTACATTTTATTTTGAATAGTAAGTTGATTCCACGGATACATTTGTTGTGCAGTGTTGGCTTTCACTGTGTCAGTGACAAAGTCTAGCTTCTGGTTTTTCTGTGCTTATAGAGATCTTCCTAAAAGATTTTTAAAAAGCCTACCTCTGCTTGACTGAATAACTGGACCTGCAAATGCTGGTCTTCCACAGAAGGCGGCTTGGATGAATCAGCTGTGGATTTTGGCAAACAGAAACATGAGTCCACTCCAAATGAAACAGAAGAATCACAGGTGTCAGCTTCATCGAAGCTGAGGTATCAGCATTCCACCTCAAGAAAATTTCATTCCTAAAGTAGTAACAACTCAATAAAAGTTCCTGTCCATAGAAGTATTATGTTATTGAGTCTCAGAGCCATCCTGAACCTTGCAGGAATGTTGCTATGGGCTCTTATTTCTGATCAAACAGCTCAGCACCAGGGCTGAGAGTTTCATTGTTGATGTCAGAAAGTGCTTTTATGGATAGAGAAGCTTTTTCAGCAACTTCTCTGCCTGTAAGAAAACTGAACACAGCGGGATGCCTCTGCAGGGGGCATTTTCATTTGGAGAAACACCAGTTTCAGTAACAAACGTTTGTTATCCTGGTGCAAAGCTAGGTGACGTTGGTAGTGACCTAGTAACACTGAAATACAACCTAACGTTTTAAAGCAGAAGCAATTGAGGAACAAATACAAAGAGAAGATGGATCTGTCCATAGGTAATTTCCTTCCGTCCGTCCCACGGGTGATAGATTGCTTAAAAATGTGCTAATATATGTACTGCTCGCATACTGCGTATGCCTTTGATGCTTCCTTAACCACTTGAAACATATTTTACAATTTCAATGAGTAGAAATGCCTGGAAGCAAGTAGTTTAAGGATCCAGCTCTCTTCTTCTTCCTCTCATCTGTCTCTTTTCCCACAACTATCCTACCTAACACATGCTGTGCATCCAAGC
>TCONS_00003605 XLOC_002256
CATATTTTCTGGTGATAAAGCTGGAATGGATTTCCAAACCAGTATTTTGCCACTATATATGAATCCTTTCCACAGTACTAACAGTTGTTATGTTGAAACACAACAGTTCTTTTCTAGTTCATTACATGGGCAGTATTAGGAAACAGCTCATGAATTTGTAATTCAAATAGGGATATTTGAGGTCAGGCTGATACTTGCTAGAGTGTGCTTTTTTTTTTTTGCTTAACTTTTTTTCATCTAGTCCTTTGGTCACAAGGTCAAATAACCACATCCCACTTATCCCACTTCTGTTTTCACTGTTTCCTTTAGTAAAGGGTCATCAAGACCTAGCAGAGCAGTTACAAAATTCCCAATAGTCTGTTGTATGTTAGTGTAATACAAATCCACATGGAAAAATAAAGTCACGGAGTTATCTGAGTCTGTGACAAGGTGCAAAAAAAAAAAAAAGCCCAGAAAAAAATCCCACAAAGGAGAGGAAAACTACCCTCCCTCTTTTCTTTCAGTGTAGCTGGCTAGCCCCAAGGTGGGCCATGTGCTCTGAGAGAGGAGGATGGGTAGAAAGATAGCAGATGAGTCTAACAAAAAAAACAACGGCAACAATCTGAGGAGAAACGGTAATTTACTAAACCTAACAAAATCAAACAAAACAAGAGAGGCAAGAGTATCTGAAATATGAGATAGTAGACAAGGTAGTCTTACTCTAGTAGACTGCAGGGGAAGCACATGCTTTTCTCCATGGTGAACTGAGGGTAAGCGAGCAAGCGGTTGGTGTCCCACCAACAGCTCCCCCTTTCTTCCTCTGCCCCCAGGTCCTCTGGGAATGCTGCCCCTCCTCTCCCATCCGAGGACCCAAAATGCTCATAAAGGGCAGTAAACGGAACCAGAACATTAACTCTTTAACTCCCACTGATTTACATGATTTTCTGATGTGGTTTTGTGATTTTTGTTGCCTGTATTCCACAACAGGATTTTTTTGAGGGTAAAATTCTGTTTCGTAATCACTGAAGAGTTTTACTGTCCTTTTTGTATGAGGAGCTTTATCCAGTATGCTCTATTTAAAAATGAAGTCCCATGTGATTTTCATGTGAATATGAGGACCTCAAAAATATCTGCCTTCTAATGGAATACAGAACTTTTAACTGAATTTTTCCTAGTCATTTTACAGGAATTCTTACTCTTTCAGTTATCCATCCTAGGGTTTTGACTGCGAACACACTTGACATCTTAAATAATTACTTGGATTATTTTCTCTTTACACTTGTTGATACAAGATTTTGTGTGAG
>TCONS_00005066 XLOC_003193
ACGAGTATCATTCTATGATCCCAAGCAGACAAACACTTTAGGCATGCATTTAATGTAATGTACTTATTTCATAATCGCAGAAATGAGTAAAGCTAAAATATATTCATATTAGAAACGTGGTTAAGAGCTGTGGAGAAAGGTTTTACTGCTCTTCACCTTCAGACTTCCTGACTTTTCCCAGGGTATCTGAAGATTACTTCTCTCTGACCAATTAGTCACCTTATAATGTTCTTCTTTCATGCCATGAATATCAGGCCTAAGTATTTGTATGTATAATCTGTGGGGATCAGACTGAGGTTCAATGGAGT
>TCONS_00007172 XLOC_004625
GGAGAACCTGTAACCTGTTTTAATGGATCATGTTAATTCTCAGCGTGCCTATTTTGTTTCTGTGCTGGCCTGTGGTGCCTGTGAACAGGACAATCCTTTTCTTTCCACTGTGAAACTAGAAACTTTTTTTTTTTTTTTTTAAGGTATGTATCTGTGCCTCATCTACTTAACAGGAAGTACAGTCTTTCAGTGGAGTGATAATTCCCAATGTAGGGTAAAACCTAAATTCACACTGTCAATGAGGAGCAAAAACTACTTCATCATGCTAAGAAATTAGTCTCCGAAGAGTACTTTATACAGATAATAACCCAATGTTTTGGAAAAATATGAAGTAAGATAATAGAGAACTAATTAAGATGTAGAGGTTTTGCATGTCTTTTCCTTCTGGCATTTGGAAAAAAGTTAATTGCTTTTATTCTGAGGTTCATAACATTACCATTAATTTCCATTATAACTTTGTTGCATAGACATGACACATACTGAATAGAGCTGTCTGTTTGATAGAAATTGCATGGGCTACTAAGATGTCAGAGAAATGCTGCTTCTGGAGTTACAATGGATATACATATTTCTGTGGATCAGGTACTACTTGAGCTGGATATGGAAG
>TCONS_00009305 XLOC_006008
GTGAAAACAGAATAAGCTTTTCTGCACTTTCTACAGTGCAGTAATGTGTATGCTCTCAAGATAATTTGTTCATCACTCTGCAATACAATGGTTGTTGGCAGTCCTTGATATTCGTGTTTTTCCAAAATGGTCAAAACAGTACTTTGCTATTCTTTTGTAATCTCTGAAGAATTTTGGCCCTAACAAGGGAAAGGTGTTTTGACTTTGGTGTTGTTAGTAGGGGG
>TCONS_00015690 XLOC_010089
ATGCAATATCAGCACCGTTCACTGCTTTTTTATTTCACCAACACTCTCCCCCAAAATGTGTGCTACAGAAAGAGCAAAAATAAGGCAAGAACCTCTGTTCACTGAAACCCAGCTACCAAGTAACCTTAATTAGGGAGTGATGGTGAGAAATGTACTAAATCAATTTAACCAACAGCAGAAGGGCTCCATGCTAGTTTTGTTCAGTAAATCACTGAGTATTTGTAAGGC
>TCONS_00002735 XLOC_001696
CAAAGGAGCGACGCAGCGCCCAGCGAGGGCTGAAGGACGGCGCCGGCGGGCGGACCGAGCGCGGGCCGCGCCGACGGGAGAGGGAGGCATCGCGGCACGGCAGGCACAGCGGGCACGGCACACCCGGAAGAGCCGCAGCGAGGAGTTAGGGGAGAAAGAGATGCCTAGATGAGACAACTTTTTCTTGATACGTAAGCTGGTGAGGTTTAACGTCTGAATCCTTCCAGTCTGCTGACAGGACGCTGCTCTGGAGCTGCAGATAATGTATCTTAGCCAATCTTCCTAAGCTGCCACGCTGCAGATGAAACACAGGCGTGCTGTAGTAGAGGCTTAAAACAGCATGGAAAGTCAATGGAGAGGTGCTCACAAGAAGCAATGTAAAATTGGAGGAAGGTGTATTCTATTTTGGGGCTGCATCAAGATCGATTTTGTTTTTACATCAGACGATTCAGATGGGCTCGAAGTGTTCCAGCAATAACACAACAACCCGAAGCAGAGCCCTGGAACACCTGGCCTTTTATCACAAGATCGCCTTCCTCCAGCTCCTGGCTTCCTCGTCAGCTGTGGGAGCGGACGCATGGGAAACAAACCGTAACTCCACCAACAAAAAGAAAAAATAA
>TCONS_00015589 XLOC_010034
ATTGAGCCCTCAGATAAAAGCATTTGGCACACGGCTGGAAAGCAGAGAACAAGGTTCTCCAGGTTATATCCAGCCCCTGCAGGCTGTGGGCCTCCGTTTGTGGAGCTGTGAGTCAGGAGCTGAGGGACAGCACGGGGCTGGGGGAGGCTGTGAGGGAGCCCAGCTGTCCATTAAAGGGAGGCACTGAGACCAGTCTCCGTGGGGCTGTGGCATAACAAGCTGGGTGTGAACGTGACACGGCTCAGGGAGGTTTGTGAGGGGAGTGGGTTTTCTAGGATGCTATTCCCAAGAAACACGCTCTTCTTCACGGAAGGCGCTCGCTGTCCTCCACGACACCACATCACCTCAGCACTCTCTACCCGATGTCACCTCACCTCACACACCC
>TCONS_00000273 XLOC_000155
ACACCATCTATGCTCACTAAACCACATTACTCAGTGCCACATCTCCATGCTTCTTGAACACCTCTAGCAATGGTAACCCCACCACCACCCTGGGCAGCCTGTTCCAATGCCTCACCACTCTTTCTGAGAAGATTTTCATAATATCCAACCCGAACCTCCCCAGGCACAACATAAGGCCATTACCTCTCATCACTGTTACCTGGAAGGCTGACCCCCATGTCGCTACAACCTCCTTTCAGGGAGTACTAGAGAGAGATAAGGTCTCCCCCAAGCCTCCTCTT
>TCONS_00013427 XLOC_008587
CTCAAGGACACTCGTAGTATCTCTTTTCTAATGAAGACACTTTCTCCTTAAGCCTGACCAGCAGAAAGAATATTGGACAATTAGGCAGGAGGGGCTCTGGACTTGGCTTCTGTCTACAGTTTGCAGGAAGAAATTCAAGAAGTTTGTCCTCCCTTTGCAGCAATCACTCCCTGGGCTCAGCTGCCCGCCTCTGTCAATGCTGGCAAAAAGGCAGTGTGGAGATGATGAAGAACTTTATCCACTGTTATAAACAGAGAGTGCTGATTTTTCCCCTGCAAACAATGAAGGTAAAACCAGGGGCTGTAAAAGGCTGGTGGCTGTTTTTTTTCCCAGTCTCTGGTATTGTGCAGGAGACTTCTCCGTGACACAGAGCAATTGTCTGGGTCAGCCTCTCCAGGCATAGTCCCACACAGATCATAG
>TCONS_00002101 XLOC_001342
GTAGTGATAGCAACCAAATCACTACAATGGCCACTCCTGCATTTTGGGTAGTGCGGAGATCCCGGGACTTCAGTGGATAGCGAATGGCCAGGTACCTGGTGGGGAGGGGAAGGAGAGACCAAACAAGATGTGGGTGAGATGTCTCATTGCCCTCCTGCCCCATGAAGCTGCCATCTGTGCACCCATTCCTACGCAGCAATCTCTCCCCTTCTTCACCTCTTGGGAAGGAGGATTATGGTGAGAATGGGGTCATCCCAACAGGGGATCTTCGCTGCCCGCATTGCTGTGTTAGCTCAGGAAGGGCAAGCAACATGCCTCTTGAGTCAAGGAAGAGGGCCGAAATAGGACACAGAGAG
>TCONS_00002775 XLOC_001731
GGAGACCACTGAGTGTAGGTTGATGTCATGTTCGGCTGCTCCTAGTGCTGACAGTTCTCTGAGCTTACTTCTCATCTGACCCAATCCCACAGGGCAACTGTGCCTTCTGGAGACCAGAGAAGCTTGCCCATGTTGTCACTCTACTAGGGAATAGAGTCAGTTACTTCCAGCACAGACCTCAACACTGTGTTTCTCCTAAGCAGAGCCTTGGTCTTCAAGTCTAAACACAGAGCATCTGTGCCAGTTACAGTATGGAAGCTCATTCCTAAAGATAGCCATCTTTGTGCTGTGAGCGCTAGGACAGTGAGATCCACTGTTAGCTGTGGCAGCCACCCA
>TCONS_00009630 XLOC_006215
AAACCTTATGGTAGCTTATTGTGGGCTGAAGGATGCATAATTAAAATATTAAGTCACAGTGGATTATTCCAGCATGAATCTACATCTGAATTTGCTTCGTTATTTGATTATGATGCTGCTAGTGATGAACTGAAATCAAGACCTTTGATAATTTAATAAATCCAGTATAAGAAGATGAATATGATTAGTATCTAACTGTTGTACTGATTCTTAGGTACTTAGAGTAGTGGCGTATGTTTGAATCAAGTGTTCTTGAGTCACTATTTTAAAGATATCAGTAAATCAGACTCTTACTGTTCATAAGGCCTGCATTTAATTCTGTTTTGGGCACTTCAGGTTGTTTTTTTTTTTTTTGATGTTACGTGCAGCACGTGGATATTCTGAACTGAACTGAATTTGACAGACTGTCCCTCTGCTGCCATCTATCACATGGCAACAAAATGTAATGGAATATTGATCAGAAGGTTCAACCTCTACTGCCACACGACCAACATCTGCCTCTGATGTTGTGGACCACCATAGTAAAATAGTAAAAATTACTTACATTGGCCAGTGGTGTTGGAAGTGCATGTTGGTGGTGTGGCAGTAGAAGTTGAACCATTCCACCAGTATTCTGCTTGGAACAGGCTAACCAGAGGTGTAGTGGATGCCCCATCCCTGGAGACATTCAAGGTCAGGCTGAACCATGCTCTGAGCAACCTGATCTAGCTGTAGGTTCTCTGTGGAAAGGCACCCACTGACATTAATTGATGCTTGCTTTATCATAGAATCAAAGAATGGTCTGGGTTGAAAAGGACCTCAAAGATCATCTAGTTTCAACCCTCTGCCATGGGCAGGGTCACTAGTTGCTAGACCAGGCTACCCAGAGCCACATCCAGTCTGGCCTTGAATGCCCTCGAGGGATGGGGCATCCACAACCACTCTAGGCAACCTGTTCCAGTGAGCCACCCTCTGAGTGATATACTTTCTCCTAATATTTAACCTAAATCTCCCCTGTCTTAGTTTAAAGCCATTCCCCCTTGTCCTGTCACTATCAACCCATGTAAGCAGTCATTCCCCTCCTGTTTATATGCTCCCTTCAAGTACTGGAAGGACTTGGAAGGATGTTTATGGTGCCCAACCAGTGGATGTGAGCACAGCGAGGTGGTGGATAGTGCATTTCAGCAGTGGTGACAGAAATAACGGGTAACCTCCACTGGTGTAGATTTTACAAGTGTGGCATGCAGGCTCTTGTTCATTGCTGGTGGGGAAGAAAAAAAAAAAAAAAGCAAAGCTAATGGTGGTATCTGTTGAAAAATGGAGTTTTGAAGGTAAGAGTTTGCAGTCTAGCAGTGTTGCGCTCTTTGTATCTGTTGTGGTTTAAATCAAATAGGAGGCATTACTTTTGGAACAACCTATGTAGATTATAAGCTCTGTAATTGTTTTCTGTAAGTAACACAGAATATTGTGATAGCTCACCATCTGCCAGCTCTCCAACAGAGATAAATGCATTGTAAGAGGGTAATTTAAGAGAATACAGGCTTTATGTTCTTTCACTTGCTTCCTCCTAGAAAGTAATTTCAGGCTGAGGGCTCTGGAGACCCTGTTGGGACCTTGCTCACCAGCCTCATGAACTCCATCTATAACAACAAGTCTGAATTTTGCAATGTGAAAAATACCTCAACCACAAATCCAACTGTGATGATTGCTTGTGATGTCTTTCTTTGAAGAGAATCACAAGTAAATCTTCTAAATTATTGTATATTTCAGTTAGAATGAATAAATGTACAGTAGTCCACGCACCATTGAGTAATTGGAGTAGGAACTGCTTTGAAAGCTGACTGCCTGGGATATCTCTCCTTTTTTTCAGTAGTGTGCCGCAAATATTAAAGCATTGTCCTATGAAACCTGTTCTAGAAGTTATATTTCTGCCCCTTCAGTTGCCTTCTCTGTTTTTAATGGGACATAATTTAAATGCACCACAGTAAGTTAAAGAGCTCGTCAAAGAGGTGAGATGTTCTGTGATTCAGGCTTGTATTGAAACTGCATGCAAACATGAAGCCAACAGTCTACAGAAGCTTTTTGAAATAAATACTGCTTGGAGTACAGATGTCCCAAAAATTTGAAAATCTCTGGTGCTTAAAGCTCAGCAATTTAAATAATTTCATTCTCCCTTGTTTTTCTTACTTCCAGACTTGGTTTCATGGAATTTATTTTAATGGATTGCGTTGTTGCTAGAAAAGCAAGGAAATTGAACTGCATTGTCCTGATGCTAAGGAGAGTTGGAGCCATGTGTAAGAGTAGATGATTATTGCCACTGAACTCTTCAGAGACTCTTCTCAATGAGCAGGTAGTGATTACAACAGTGATAATGCAGTGAGATCATTACAATTCAATTATTTTAATTTGACTTAAAGTAGGGCTTTCTTTTCAGTAATGAGAAGAGAAGCAATTGATTGACAAAAAGGTTTCATCTGGTTATTAGCTGGTGTTTGTTTATAGAAAATCATTTGGTGAATGCTTTTGAATTTTATATCTACGAAAAGCTGTTTAACCTTTTTCTTGCATGAATCAGCAGGCCACACGCAGTGAGAAATTTTGCATGCTACGTTTGCCCTTGAACTAAGTGGTGCTTAGAGCCCTCTTCTCTTAGGTGGAGTCTATTACAGCGCAGGCTGTGAAGAGAAGATTTAGAGTGAATGCTGTTGTGGGTAAAGGCTACTATCATTTCCTTAGTGTCATCACAGATTTGAGCGAAGAGATCCGTGGCCCATTTTTGGAGGGCTAGTTGTATAATTTAGTGTCTTTTGTGGTTTGGGGTCAATTGCAGAAAGGAAACGTTGACTGGTGGTGTGACATTGCTGATAATTACTACCAGTCAGTAATACAGTGCAGTTACTGATTTCCTGAAGCGGAAATGTGTGAATTAAGAAAGATACCAGAATATAAAGGTACTGCAGAGGTCTAAAATTGCTGCATGCATATGGACAGAAAGGAGAT
>TCONS_00009629 XLOC_006215
TGGAGCCATGTGTAAGAGTAGATGATTATTGCCACTGAACTCTTCAGAGACTCTTCTCAATGAGCAGGTCTGAAGTACTTCATGTGCTGTCGCGGAAGATTGAAATGCAAAAGAATCTCACTTGAGGCTTGGAGCAATAAAATGCATTTCCCTTCTAAAAGGTGACTTCTCAAGTGGGAAGATATAGTTAGAGAGGGAAAACATGTATGCTTCATCCACTGACGTGATTACTATAGGATCGTCCCTTCTAGTCGTCCCAAGAAGCATATGGAATGTATTCCATTTCTTGTTTTGACCAAATGATCCTTTAAAAATTTCTTCATTGACATTCCCCGTTACACTAATCCAGCTCATTCTGCCTTATCTGCACTTGCCCACAGTGTCCCTCCTTCATGTCCTCATCTGTCTCTTGCTGCCTGTCAATGTTACAAGCCTTGCCCAC
>TCONS_00009628 XLOC_006215
GTCATTTAATAATACTTTCACATTCCTGCTGTCTGTCCTGTGAGGCAACACTGCAAGGAGATGATGAATTGCTTCTTCAAGGTTATGTATTTTGCATACTGTTAATCCACTATGCTCAAGATAACATCTTGCAGATGAAGCTGTATTGAACTATCAGATTGTTTTCTGTGAAGTTAGTTTTCAGTCATGAGAACTTTTTTTTTTTAAAAGGTCTGAAGTACTTCATGTGCTGTCGCGGAAGATTGAAATGCAAAAGAATCTCACTTGAGGCTTGGAGCAATAAAATGCATTTCCCTTCTAAAAGGTGACTTCTCAAGTGGGAAGATATAGTTAGAGAGGGAAAACATGTATGCTTCATCCACTGACGTGATTACTATAGGATCGTCCCTTCTAGTCGTCCCAAGAAGCATATGGAATGTATTCCATTTCTTGTTTTGACCAAATGATCCTTTAAAAATTTCTTCATTGACATTCCCCGTTACACTAATCCAGCTCATTCTGCCTTATCTGCACTTGCCCACAGTGTCCCTCCTTCATGTCCTCATCTGTCTCTTGCTGCCTGTCAATGTTACAAGCCTTGCCCAC
>TCONS_00000463 XLOC_000256
AAATCACGAATGCATTACTTCTGCATTCTCAGTCAGTGAATGCAGATGGCTTGGATGCAGGCAGATTCATCAAAAGGTATGTTGTGGTCATCATGGCTCTTCAGTTGTCTTCTCATTTATATGTATTATTACTATTAATATCTGAGTAATGCTGTTTCATTTTGCCTATCAACTTCAGATGTTTCTCCTGGAGGTCTTGGATTAGTTCCACAACACATGAGCTCAATAGAGAGGGAAATAAAACAAGGTACAAAATGGATGAGGTAAAAGGTGAAAGAAAAAAGTCTCAGGAAAAAAAAGTCAAGAGATTATTTAACAAAATCATTACTGTTTTTAGAAGCCACATTTTCTGTCTTATTCAAGAGAGACTTTACAGCCTGGGGAAATTCTCCAATACTGAGAAGTCAGTGCTGGGACTATATTTCCTTGGTCTGCCTTTGTTCCTCAAAATATGTTGAAATCTTAAGTTAGGCTAAAGCTGGCCCTTTAAAATCTCTGCAACTGACTCATTCCAATGAATAGTTAGTATTCTTTCTTCTGTACCTGAAATCATAAGTTGTTCTTAATATGTCTGTGTTTACATCTGAAGCGTTCACTGAAGTGGGGTAAAACAATGGTTCTCCTCAAAAAACTGCCAAGAAAAACGTGTTCAAAAGGAATACTCAAGATGACTTTCATGTATATGTGTGTAGCAGTCATAGAATTATAGAACAGCCCAGGCTGGAAGGGACCTCGAAAGATCATCAGAACCAAC
>TCONS_00004174 XLOC_002614
CAGAGGACAGCCCCTTCTTCCTCTCTTGCCATCTGTTCTCCATTACTTTTGACAGCTGCCTAGAGAAGGAGAACTGCTGTCTTGCTCACTCATGCATGCACTCATCTTTGGGCAATGCTTGATTTAGCTGGTGACCACCTGCAGTATGAGGTACTGCTTTATATTGGTAGCATTAGAATAGTTTTCTTCCAATTCATACGTTGACTACTGTGTTAAGTTTTGGTCTCGGTACTACGAGAAAGACATTGAGGCACTGAAGTGTGTCCAGAGAAGGTCAACAAAGCTGTGAACGATCTGGAGTACAAATCTTATGGGGATTGACTGAGGGAGCTGGGATTGTTCAGTTTGGAGAAAAGGAGGCTCAGGGGAGACCTTATCACTCTCTACAACTACCTGAAAGGAGGTTGTAGTGAGGTTTGGGTTGGCTTCTTCTCCTGGGTAACAGCGATTGGACAAGAGGGAATGGTTTCAAGTTGTACCAGGGGAGATTCAGATTGAATATTAGGAAACATTTCTTCTCAGAAAGAGTGGTGAGGCAGTGGCACGGCTGCCCAGGGAAGTAGTGGAGTCACCATCACTGGAGGTGTTCAGAAACTGTGTAGATGTGGCTCTGAGGGACATAGCATAGTGGGTATGGTGGTGATGGGTTGGCAGTTGGACTTGATGATTTTAGAGGTCTTTTCCAACCTTAATGATTCTGTAATTATTACTAATAGTCAGAAAAGCCTTTACCACAGTCTGTGCTGTATTCTACATGGTCAGGAACCTACAAGCACTGCTTCTTCTTCAGAAAGCTTTTGGACACCTGTAGCTTACAGCAGAGGAGGAAGGCTATTCCCTATTTCCTTCCCATCCAGCAAGGCACTTTCGATCAACACATGTTAACTGGAAAAAAACAGAGAAAATCTTACATTGCTGTTATAGAAGCCAGGGACTCCAAGCTTGCAGCCATCAAGATTGATGGGTTCACTTCGGGTGTTCATGACACAGCAGTTGTGTGGCC
>TCONS_00000522 XLOC_000315
GTCTGAGTCATCAGCAGGCACCCATGGGTGGTCTCCTAGAAGGGCAGAGAGCTTTGGCTCTTCACCCAAAAATGGAAATCAGCTGGGGAGTAATAGAGACTTCTGGGAATTGTACTCTGTCTCTTCTTAGTGTATCTTCTTCTTGGAGAGCCAGGAGAATAGCTGAGGCTGCCAGAAGTTCTGCTCTGCAACACCAAACAGCTTGATGCATGATGTCCTGATATGGAATATTGATAAAACCAGGACACCTGAGTAACAGGAAAACAAACTAGTAGCAACTGAAATCGTATCTGAGCACACAGTTGGCTTCCATCACAGAGCTACAAGGTAGAAAGTCAGCCAGAGGAATTTGATCTATGATATCAAGTTCTGTGCTCTGGGAGCACAGGGATTCCACTGCACTTAAATGAAAGTCTCCCTTGTGCCTCTCAGATTGTCTAACA
>TCONS_00001573 XLOC_001018
AATTCTTCCTGCAAATTAAAAGCATAGCATAGTTTCACCTTGTTTATGTTGCTCTTTAATATTCTGCTTTGCCATTTTATTTCTAATGAGTCTGCTTGCTGCTCCAAAGTCTCACTTTTGTGTTTATGTTCTGTTCAGGATGGTGGTCTGGTACATTAATTTTAAAGGTTACTGTTTTGGGCAGAGCAGATATAATCTTATGCATGTCTTGTTGAGGTCTTTTATGGTTAACATTGCATAATGTAAATGACACTGTAGTTAGAATTAGCCCACCAGACTTTTACTACCATTCACTGCAATGTAAGCTTCAAAAAGGGAACAGTGGTTCGCAGGTGCCTGGTTGATTTTTATGGAGCTAAGAGAAGAGTAGCTTTTTTTTCTTTCCGGAGCAGATTTGATCTGACTTAGAGTATAAACCTAGAACCAAATACGTTCACATTTGCTTTTCCAAGAGGGAAGCGATTATTCATTTCTGGTTGAATGACATGTGCTTAAACAACTGTGACAGATTAAGGAATACATCTACATCCAATCATAAATTCCTCTCTTCTATGAATCATGTCTTTGATTGCATCCATCAGTGTGGATTAGAACTTCCACTTTGTAGCAGAAAGTAAGCTGTGCCTGAGAAACTGGAATAGAGACAGAATGGGAGTTGTCAGAAATAGGTAGCAGTAAGAAACTTAGTAGAAGATGGGTTGCTTGAAGCATTCATTCTTTTTTACTTAATTTCTTTCTCTCTATGGCTGCAGCATGGAAAACTGTAACAGAACAGTG
>TCONS_00008853 XLOC_005748
ATGCGGTTTGGGAGGTTTACATTTGCACACTCTCCCTTTGGATGCAGTCCATACCCAGGACATAAGATCTGTTTCAATTCATCGCATTGAAACTCAGGTCGTGGGCTCAGAAGGCAGACAGCAGCTCTGGAGTGAAATCCTGAGCCTCTTGTGTACACCTCCAGAGTGAGCACATAGACTGCAGCATGCCCGGAATCAAAGGCCGGGATAGTTTCCATCTCACACTGCTGGGAATGGAGCTGTTTATCAATTATAAGCACATGCCTTTGGATGTGCTTGCACGCCTTCATTC
>TCONS_00010219 XLOC_006610
AGAGGTCAGTGGCAGAGGGACGATTCTGAGGTCTCCTGACAAGGGAGACTGTATGTAAAGATGACTTGGAGAATTGGGCAGTGGTGTCAAAATTCCCCAGACGATAGACTGTCTCAGATTTCTGCTCGCTCAGCAGCCTCTAGCTCACTTGCATCTCAGATACTGGAACGAGCTCAGAAGAGGAAGGAGGATTTCTGGGGCAAGACATGATCTCTCTCACCTGCTTGCTACAAATTGTTCTGTAAAATGATTTATTTTTATAGGTTGTATATTTTTAAAAGTTGTGATTGTAGATATCATGTAGCATCCTTTCACTTGTCACTAATACAGTTCCTCTTTGGAACTTGCCATCCCAATTTAAAATTTCAATATTTAAACCAGTGTTGAAAATGCAAATCCTTTGTGTTTGAGAATTATGTTACAGAAGACGTGTTTGTTTGTGTGTTTGTTTCTTTCTTTTTTAATGCAACCTCTTGAGACTGAGACAATTATTTTTGTGTAACCTGTGTCTTAATTATCAAGCTATTCTGCTGCAGTGAGGCAGTATGACCTGGGGCAGTATACAGGGGCAGCTTTATCACTCACAAAACATCTCAGTTGCTTGATTTTTTTTTAACCACATATCTTAAGGGCAACTGTGGTATATTTCATTATGCTACTTCATGAATTTGAGTACAACACAGTGCTGTAACAAAGTCCGTTGCTTTTGCTACTTACTACTTTTAACCTGTTACCAAAAAATCCTTATTACATCTTAAGAAAGCTGACATGGAACATAAAAGAGTTTGAGAAGAGAACGTTAAGCTTCAGGGTTTGTTGATTGTCCACATTTTTTTTTATTATTATTATTTTTTTTTTTTTTTGCCAGGATGACTCTTAAAGGTCAACGCATACAGTTCTGCAGCTTATCAGATGTACTGATGTTTTGTGGGCAAGATCCATATTTAGTGTTAATGTCAGCTTCTCTAGAAAAAGCGACCTTAACCACTTGAACTGTGGTCTGTCCCAGCACTGCTTCAACCTCAGGTACTTAGGAGTAGTTGATACCTTTATGTAAGCTCTGAAGAGTGTTTTCTTGACTTTGACATTTTAATTACCTCTCTTTCCAGTTACCTGTTTCTAGGAAACTGGAATACTGTTACGATTGTCAGAGCAAAAAATATTTGTGATTTATGCTGATAGCCTGTTTTTTTCTCTGTATGTGTTACAGACAAGTTAACATGAAATAGAGGACATGAACGGCTAGCAGCCAATTCTTCCAGTGCTTTGGTTCTTCTTATGTGGCTTCAATTTTTAGTATTATTGAATTTGAACATTTTGTACAGTGATGTTTTGAATTTTGTACAAGTTTGTATACATTTTGATTTTCTACAGAATTAATGTCCGTGTATTACTTAAAATAAAAAAGTTGAAATTGGTTTTGTTGGCTTTGTTTCTTTTAGAGTTACACCACGTAAATTGTTAGAGTCTGTTAAGTTGGCACTTCTCTATTTAGTGGAACAGCTGTTCAGCTGGAATGTCAGTGGACTTCTGAAAGACAAGAAGTTTCCTCATAACTAGTCTTCAGAAAGAATAGTTTACTAAACCAGGTATGTTCGTATTTGGAACAGTGGAGTACTGCACAAGCTGAAGGGCTGCAGTGCCTGAAGGGCCAGCCCC
>TCONS_00014206 XLOC_009118
TAAAAGTTCAGCAAGTGTTGATGAATGTCACTGGGTGTCATTTTTTCCACCTGGAGGAATTCAGTGACACACCATTACTTCATCTGTACTTCCATGTGAGATGCCACTGTGTCAGACTGCCTCTCTACTGTCATTTGTCTCGCGGTAACAACATGTAATGGAATATTGGTGAGAAGGTTCAGCCTCTACTGCCATACCACCAGCATCCGCTTCTGATATCGTGGACCAACAGAATAGCACACTGGGCATTACTTTTGGAAAAGCCCTCATACCATCCACAAGAATCCACTCAACCAAACATATTGCACAGGACATCTGAGAAACAACATGACTGGCTAGAAAGTGCTGAGTTTCCATTTCACCTGAAGGAAAAGGGTCAAATAGGTCCTGATGTGCCCAGAAGGAAGGATCTGAGAGATGGGAAAAGCTGTGGCCAACAGATGGGTGCAGAGTGTATAAGTGGCAGAAATATAGTGTCTGTCCTATCAGGAATATAAGAAAGGGTTAGTGGAGGTGCTGTGAACATGGAACTGTGACAGCTGCCTGAGGGAGGGCAGAATTATTGAAGAATTTTTAACTGGGGACCCTCAATACTATAGATTGCTATTAAAAACTAATAAACAAACAGAAATATCATACATTTTCCTTTCATTGAAGTTTTGTGCTGCCATTTTCAGACCTATTGACCTTCTGTATGCAGTGTAACAACTGTAGTCATCTTACCTTGTTGCAGTGCTTGCATTAGAAGGAGATGGTTTATGTTTTGGAGGTGCTCTTTTCTCCCCACCAATTACAAAG
>TCONS_00000539 XLOC_000332
GTATTTGCCAGATAAAAATTTGAATTGTACATTGTATTTTATGTCACGTTGACCAAAGGATGGATAAATAGATACACAGTGGATCAATTCTGCCCTCTGAAACTGTCTGCTATGAATGGGACAAATTGCTTGGTTTTGTGTTCCTTGTGTTTCTCTATTTCTATTTTTGCAGTGCTGCTTTCTACCAAATTGGAAATGACTATGTAATCCTAAGAATCAAATGTTGCCTTCTGTAAGCCGTTGCCATTCTTAGTGCCATATGAAAATGACTCTCAGTGCATTGTCAACAGGAATTACATACTTGTATTCTAAGGTAGAATGTAGTACAATTGTACTTGCAGCATTGGAGGTGCAGCCGTTAACTAGTTATTTCCCCAG
>TCONS_00008905 XLOC_005781
CCTTTGAGCATCTCTTTTTTAAAATCACTCTTCTTGTCACCATTACTAAATATGTGGTTATTTGAACTCCCCTATTATACTGAAAGATTCCAAGTTTTGTGGAATCACAGTAACACAGATTTTAATTTTTTTTTTTAATTATCTCTACGGTTCAACAAAATTACTCATGGCTGCAGAGTGAGTTTCAAACAGCTTCTGGTTGACAGGAGCCCTGTGTTGCTCTCCCAGGCATCGTGCAGCACGCACAATGCGGTGCCCCCAGGACCGTCCCACCAAAGGGAATCCTTCTGTGTGTCTATGCTGCTTTCCTCTAATTAGTGTGAAACTTGGTGTTCCTGGCAAAGTACTGCATGGCTCACCTCTTAACTCCCATTCCAGGGGCTCGTGCCTTCTGATCAGGGGAGCACTGAAAACCATGAGTGAAAATTAACTATTATATATGTATATATATACACATATATATGTGTGTATTTTTTTTTCCTCTGAGTTTAAAACTGCTCAAGCAAACAACAGAACTTTCCAACAACTAATACAACTTCTGGACAATTCCTGGATATTACTGAAATAACCAATCAAAGATACACGCCTTCCTATTAAAAAAGGTTAATTTTGTGCAAGG
>TCONS_00002259 XLOC_001432
GGGAGAAGGAGCGTTGTTGGAGTGGAGATGAAAAAGAAATGAATGAGTAACAAGTAAAAGGATGTGTTAAAAATAAAGGATGGGAGGAAAGAGAGTAACTATAGAGGAAAATCTTAGAAAACAGGGAGAAAAAGCAGTCAGATCCTGGACTGCAACTACAGGGAGTACAGTAAACATTCTTCATAAGACACAGCAACAGAGAAACAGGCACTTATGTGCAGAGAAAACCCAGGTGTCAGGATGCAATCCCAGCGCTAGAAAAAGAGTCACTTGACTGAAGAAGAGTCAGGGACAGAGATAGTGTATTTACTGAAGTAAAGGCCACTTTCCCTCACTTAACGCACATCCATTCCAAATCTAGCAGTTGCTCGCTA
>TCONS_00008868 XLOC_005756
GAAAATCAACAGTCTCAGAGGAGCAGCTTTTCCAAGAATGTGATTCTGTGAGTGTCACTGATACCCAGAGAAAGGCAATGGATTATGCATCCTTGAGCCACAGCCTCTCACCTGGTTACCTTTTCTTCTAGCATTGCAGTAACATGGACCAAAGGGGAGTCAAAGCCTGAACTTTGTTTAATATTCACCCACAAACTTTTGGAACAGGTGAGCATGATTTCACAGAAGTGCAGAATCACAGAATCATTAAGATTGGAAAATATCACTAAGATCACCTAGTTCAACCACCATTTCTTGATGTCTTCAGCACCAGGAATGAGGGATGGCTGAGAACAATAAATCTCAAAGTCCTCCTTTAGACACAACGGAGTGAAGGACAGAAAATTATGACAACGTAGCATTTCCACGGTCAAAGTGCTACAGCTGTAATAACAGCCCCAGTACCCTTGTAAAGTTAAGGAGTAAACATTATTATCTTTATACAGAAGCTTGC
>TCONS_00000228 XLOC_000127
GGAAAACAAGAGTGCCCATAATGGCTCAAATTAAAAGGACACGTAAACTAAAATCACTTTCCTGAGTGGCATTGGGCAGCTGCACCTTAGGGAAGTGTGCAGAAAGAGGGAGTGCAGCTCAGCTTCCAAGGGCAGAGTCCAGCATCCTTCCAGCAACCTGCTGGAGCCTTGAGCTGTGACAATGACATTGTAGCTTCCATGCATTTCTCTAATATGAACTCACGTTGTCTTCCTTGAGGTCTTAGAGTTGTGAGGACTGTTGGTTTTGCATGCAGCTCATCTCCATTAGTTTGTGCAGTGCCCTTGCCTCTTGCCCAAGTGGTTATCTCCATGTACCCCATATGATTTCCCTTCAGCCATTTCTTTTTCAGGCTGAGGAATCTTGCTGAGTATCACCTTTCCTCCTAAGGAAGCTGCTCCTGACTCTCATCGATGCTGCTCGGTGTACTGGTGCCACCCTGTTTCTAATATGGGAGGGGCAAAGCAGTGTGGAGAGCTCAGGGTACAAACATGGAGCAGATGGGTTAGCATCAAATTGCTGCTTCCGTACTTTGTCTCAGTTGTCTGCCTAGTTGTTCCTGAAATCCTTCCTAGTCACACTGTATAACATGCTGGAAAAAAAAGAGCTGAGAATAACACTTTGACTTACCTAGTGTTTTCTCTTCAGTAGACTTGTGTTCTCACATTTAATCCTTTTCGGTATAATTTGTGGTTGCATATTAAATGACAAAGATCTAAATACAGATCTGTACAGGAG
>TCONS_00005637 XLOC_003591
ATTTGTGTAGTGTAACTCCCCGAGGCAGGTATTATACTCCTGAACAGGAACATAATCTTTCTAAAAGTATAATATTTCTAAATAATGACTATACTTTGTGAGTACGGAAGATAGAGGAAATGAAAGTCACCTCGCTGCTGAGTAAGGACTGCATTCTCTTGGAGTGCATTTTTAATAAACTTGTGTGCATCAACTTCACATTGATTTGTTTCTCTTAATTTAACTCGACGTCCCTTTGTAGGCAGGTCGATGGAGATAAATAACCACTGCAGCAAAGGTAGAATAAACCTCTGCTGGCAAGTTGTCATATGTACTCTGTGTTTTGCTTTGTTATTTTGATTCTAATTATAAGAATATAAATGTATTTTGTCCTTAATGTATGCTAATATTTGTAGATCTGAATGTACGCACAGGTCTTTGTTTCTTACTGGCTGGCATGCAAAGTGAGAGTGGCTGAACGCAGGGTTCATTTATGCTTGAATGAACAAGGTTGTATTTTACTCCATAATAAAAACCTAAGCCTTTAAGTGACGAAGCAAGTGGCCATTTGTTCTGGTTTCATAGTTAACTGTCTTCTTTATGTTGATAACATGATTTTAAAGCTTGTCTGCAGGAAGAATAAAAGGGAAAAAACAAATGGGCAACAATAATTCAAAGTGTAGGCTCCACAGTGCCTTGTTGTTGTCTCCATCCTTTAACAGGTGAGCTGCTCCCTGTTCTTGCCTCCTCTGAGGTATGTGGGAGGACAAAACATGCAAGCTCAGATCTCTATCGTTTTCTTCTCTCACACGTTCTAAGGTAGGCTTTGTAGTCTTAATTGCTCTCAGTTGTCTTTTGGAAGAAAGCAACATGACTGCAGTGTCCTCTCACTCCTCTGCCCAACCTTTTCTTCCGTGGCATCTTTCACCTGGGCTGCATTTCTTCAGTATTTCCTCCATTCTGTCCTCAATATCTCATACACGAGATCTTGCAGCTTGCTTGTTTCTGGAGTTTTAGGGAAGGCTTTGGAAGCAAGGACTGCTTTCTTCTTTGTACATCGTATTTTTTGAGTGATCAGATCTGTCAGCCGTGATGCTACAGGTTCTTCACTGCAGCTGTTTCTGGGTGGAAGAAACAGGCTCTTCAGATTTGTGATGGTAAAGTAGACCTTTTAGACACAAAAAATGGATAATCCCCATTTATTTGGCAGTGCCCTACGTTCAGAAGAATCTGCAGAGAGTGGGAAATGATTTTTTGCAAGTAGCTCAGTAAGGTGAGGAGAGTGAAAAAGAGTACCAAAATTACAGAAGGTGAATAGTGTGCGAAGAAGGGAATAAGAGAAAAATGAGATGTTGTTGTTGGGGTACACAGGTCTTGGACAGCTGAGGACAAAGAGAGCTCTTCAGGGCGTGTCAGTGTGGGCTGGGACTCCTAGCTCAGTATTTAGTTTCTTACCAGTGGTTAAGTCATATAAAGTCATCTAACTTCCTAGAGTGTCTTCTCAGCTCTTTCAGAGCTAGTTTTCATGAACTGTGGATGGTGTCTGTATTGAGTGGCCCTTAGCATTTTGTGTGTCTATGAACTGACCTGGAAAACAGTACATATACACTATACACAGGTAAATGTTGGTTCAGAAATGTAGATACCAACTTCATCTCACTTTCAGAAATGCTGGAGTTATTTCATTTCAGCTCTTACACCCTCAGCAAAACTGGGAACATGAGAACATTTTCTGTGTGGGAAACAAAGATAATCTGATTTAAGAGCCAAACTGTGCTGTAGTCACCATTTGAGATGGCCTTTGCACAGGGTTAGCATCAGTAGCCTCCGGAGAGAGTTTTGTAGGCATTCTGTAGTACTTTTCAGCTAAATATTTTTACAATCTGCTACTTTGCTTTCACAGTCTTTACAAGTCTTCTAAAGTAGCTTTAATGTATCAAACAAATGCTGTGAAATTAAACAAAATAAAATTAATTGTAAGCGGTAATTTTTATAAGGTTTTTTAAAATGGCTGAATAAATCTGTAGCAGAACTCGCGTTCTCTAAACATTCA
>TCONS_00012095 XLOC_007755
AAACACAGTGGTAAATTTACTACTGGTGTGCCAAAATTTGAAAGATTACATCCTAGTGAATCCCTTCAGTCTGCTCCATGCTCTTTCAGCTTTTAAGTGATGGTCAGAAAACCTTAGAATAGAGTGGACTCATGCCTCAGTGCAGTAAATTCTAGTAACAAAACCTTGAATCTCTCAACCATGTTCTTGCACAGAAACCAAGACTGTAAGTTAATGTAATTGGGATAGTACCAATGTAACTGGTTGTCCCAGTTGCAATGGCTGATGCAAATCTTAGTGAGCTGTACTGTGGATAGAGAGACATATCCTGCC
>TCONS_00015393 XLOC_009890
GCTGACTGCATCCCTGTTGGGTGAAATGCTAATCTTATCTCAATTAAGCAATAGTCATTATTGTTAGATTAATTTGGTATCTTGAGAGAAGTCCCAGTAAAACGTCCCTTACTGAGTGTATCCACATTAAATGAAATAAATCATATTTTATTTTACTTTTTTTTTTGTGAAATGAAGCAGGGTATTTTTATGGGACATGTGTTAATGAAACTGCATCAAAGAAATGCATGAATGTTTTCCAGAAAATCAGTACTG
>TCONS_00001254 XLOC_000784
CTTTTAAAAAGAAAAAAAAAAGCCTTTGGCACAATCAGGAACAGCATTGAGATCTGCCCATCTGATTCCCTACAGAATTGTTCTCCCTCCTACATTAGATATGGTATCAGAAGCACAAAGCCTTTAAAAAGCAGTGGCTAAAATTGTGCACATGTTAAAATGCAGTAGATTTACATTTCATAGAGCTTCCAGCTGAAGACGAGAGACCAGTTACATTTTTGTAAACATCTGTTTATGGTCAGGTTAACTCAAGCCTTAAAGCGCTGGCAAATAATGCTGTGCCTGACACTGTCATGTTAATGTAGGTCAATGGTGGTAAAAATTCGCAATTTTTTTAAGCTATGTGGAGAACAAGAGGTGTTAAAGTGGTTGTGAGCATCTACTGCATGTACAAATCTATCCAGGGCTCTATGCAGCGATTATACAACCACAGTTGTTCTCTTTTCAGCAGGAAATTGTATTCCCACTTTAGATACTGTCAGGAGAGAAACCAGCTCCTTTGAGCCCTGTCTCCCTGGCTGGAGGGGATGGCTGAGCAGGAGGAAGGCCATGTTTGCCATTTGATGGGCCCTGGGTTTCCCATACCAACAGGAATGTTGTCGCTTAGGGCAAAGGCGGGTTGCTGCAAAGCCAGTTGAGCTGTGCCTGCAGAGGCAGCATATGATTCCTTAATGGGAACTTAAGCAGCTTAGTTCAAAAAACAAACAAACTGTAAACAAAAATAAATCCCGAAGAATACGTACTTTGCATGCTTAGCATGAGTCTTGGAAGCACTGGTAGCTTGGTGAAACAGCCACAGGCTATATCTTTGTTTCTAGTTAATCTCTTTAGATCTGTTAAAGAGGTCTCTCCTGAGGAGAGATCAAGCTGATGCTTTGCTTGTGAGGATGGAGGCTTCACTGCAGAGATGGAGGCACTGTACTGCTATGGTAGGTATTCCCAATGTGCGCTCTGTGCTTTACAGTTGCAGGAGAGGCTGGTGGTCAGAAAATGGGGAACGGAACAAAGGAGATGAGCTATCATGGTATTCGTGGCCACTGCCTCATCATTCATCACCAGTCTCTGGGGCAAAGTGATGCTGGGAAGCTGAGATAGCCTCTTCCTAGAGGTGTCGGCTGAAGGGCACACAGGATTTTTAGGATGCCTGGGCTTGTGCTGTTATCAGGAAAGTGTGGCCACTCTGCACTGAGTTGCAAAGGACAAAGCCATATGACTTCTCATGTTGCTTGATCCTCAGAGCAATAGGAATTTGCCCAAGCAACTAGGCCAGTCATAGGCAGCTTTGAGAGTAAGAAGGCTGCATATGAATTATTAGACTTGAGAGTGTTTGCAGGCTCCTTGCTCCAGATGTGCACATCATCCATGCTCTAGATCCACATCCAAGCAAGACCTGGGAGCATACCAGCTTCCTACTTTTCCTTCCCCAAATCACACACACCTGTCTGTGAAAAGAACAGCAGAAGGTACAGCACATGCTCAGGCCACATCTCTGACCTGAAAACCTGGTCATCACACTTAGCCACCACGCAGTCTAAACACAGCCAGAGGAACCTTCTCAGGAATCCACTGCACGTTCCTTAGCCATCTTGGAGACTTGCCTCTGCTAGCCAAAAATGTGGTGAGTGTGGGGAATTGCAAAGACAATAGAACTGGAAAAGACACATGGGAGAGTAAAATGGATGATGGAGGCTGTTGCAGGAGTTTCAGGTAAAGAATCAAACAGAACAAGGCTCTTCAGCCAGGAGGGAAGATGACTGGGTAGGGTGTATTTACTGGGTCTTTTAAATCTGTAAGGTGCAGAAATGTTCACTGTCATACTTCAGATAGTGGATGATGATAGTAGCTGGTAGGTCTGATGAAAACAGAAGATGCTTTTTCCCACAGTTCATTTTGAAAACTGTTTTTTTTTACAGTGTTCTAAAGAAACTGAAAGTTTTTACATGAATTCAAAGATTGATTACACAGATTCAAAGAAAGTGGGGAAAGTAGGGAGCTTTGGTACCAGTGCTTAGGTGCAGAATGTCTCAGAGCCATATATCATTGCACACTGCAGCAGTGTTAAGGGAAGTGTCGTTATCTGCTTGTTGTATTCGTAGTCTCTTCCATAAGTGCTCCTCAGATACAGCTGTCTCAGAAACACTGCTGGGCTTCATGGTCTATCCAGAATGCCTATTCTGATGTTTTTGGAAAGAGGTAACTGAAAATATGGTGTTTCCAATATGAATAGTGATGGCAGATATTTTATTGATGGCGTGATATTAATAAATGAACAAACAAGTCCCTACTGAAATGAAGAGCGGAGAATCGACTATATCGTATTGCCAGTCACTCGTTTTCTTTATGAAGGCCTTTGTAGATCTGCCTCAGCTATTTGGGAGCTCTGTGAGGTCTTAGAGCTCCCAGGGTCTGGGCGCCGCCAGTTCTCAGTGAGGTGCTGAGAGCTTGGTGAATTCAAGTGGGCAACAAGTAGTGGCGGGTCTTTCTCTTGCTCCACTGAAAGTGCTTGTTTAGATCACATAAAAAATGAGTTTCTCCTTTTGCAGACATCACAAAATTAGTACGTGAGAAACTGCAACCAGGATTTCATGAAATATTACTTTTGAGTTGTAATTCTGTTAGGCGGATGACTTATTTTGACACTACTTCAGAAGTGGAAATTGGTCATTAATCAACCTGCATCATTTGTTTGCAGTAAAAGTCTGCGTTTGTGCAAATACATATTCATTTGAGCAAGGTACTGCACACTGTATAGCTGTGGTAGGCACAGGACAGGACGGAGTGCTCAACGTGGGAGGCT
>TCONS_00007038 XLOC_004502
GAAATATATAACGATGCCTAAGGTAGAGCTGGTACAAAACTATCATAATTTGTTATTTTCTCTGACTTTGGTACAAAGATAAGTCTAAAAAGGAAGACATGTGGAATGTGAATCTAGATATCTTCGGATGCTGTTAAAGTATTTTGAAAAATCCAGTTGCCATGTGTAAGAGACTATTCTTTTATATCATTGACTCAAAGTTTGGTGAGGAACAAGTCCAGGCAAGTCCTGGGCAAAGGCAGAGCAATCTTTTGTCTTGAGGACACTGATGGACAGGACCTGGCTAAGGATTGTGATATCCTCTAAGGAGCACAGATGGACAAGGCCAGGGGCAACGAGAGAGAGATAAGCTGCTGCTAATGGCCGGGAAACGGTCTTTTTGTGGGGACTTGTCTCAAGGAAAATGGCCATCTCAGGAGGTATGCACAGGACTCTTGCTCAAGCACCCAGGAATGTCATGTAGGCAGCAGAAAATGGAGGATAAAAGAGGGTCCAACAACCACGGCGATGGTAGAGGTTTATCTCTCACCACGACAGACTTGAGGGGTTCTCTGCCATCTGATCCTTCACCGCAACACAGAGGCTGATCTCTCACCGCAACACAGAGGCTGATCTCTCACCACGACACGAGCTTTCTGCCTTCAGATCCTTCTCTACGGACCGTTTGCTGACGGACTTCCCTGGCCCTGCTACCTGAGACCTGCTGCTTCCTCCCTGACCTGCACCCTCTCGTTGCCCAAGACCGGCCTCGCTGCTCCTGCCCTTTGGCCTCGGACCGTCGGAACGTCGTGCAACGGGACTGCTGCTGGATCCTGGTGGTGACTATCCCCGCTTTACGCAATTCT
>TCONS_00007461 XLOC_004811
CTGTGGCAGCTGGGTGTGCTGCCAGGGCTGAGTTTTGAGTCGATTGTGAGATGATTTAAATTTTGCCTACAGCTTGCAACTCTGATAGCCAAACATCTGAAAGAGGAGAGTTCTGTCCTGTTTTCTTCTTTTGAGCCTTTCTTCCCGTGGATTTGCCTGGAAAATAGGGGGCAGAGCCATTTAGTAAATTTTGTGTCCATCCAATGGATCTTAATAAGAAATCCCCTTAATAAGAAAATCCACATCTTTCTGATCACTTTCCAC
>TCONS_00004430 XLOC_002779
GTGATGGTTTGATAGATTAAATAATGCACATAAACTGGAATTATACTCATCTAACATCTGGTTGGTTTTGTGCTTACAGAAATCTAGGTCAAGATTTTCAGAAATTAGAGAGTAAATAGATACCTATGTCCTTATTTAATGACTGTTACTGTCTCAAAATAGCTGGCTTTTCTCTACATCCCTTTTAGAATCAGTGGATACTTCTTTCAAGCTCGATACCTTCAAAGGATCAAGCTATTTTTTTTTCTTTAAACAGAAACATAAAGGTAGAGAATTATCTGTAGAATTATTTTATTTGAGCTTTTGACCCTTATCTTCAGGTGCTAAGTACCACTTTTCAAAAGTGGGTCAATACTCAAGTGGACTCATATACCAC
>TCONS_00006851 XLOC_004391
ATTTTGTGTTTCTTTTGTCTTTTGAAGGTACTGTTTGTAACTCAGCACATTTGTTGGTGCTTAGCTAGTGTTAACTTTGCAGTTAAAAGTGCAGGTTTGCACTCTCTGTTATGAAAAATACAGACTCATTTTAAAGAATTACTTTTTGATTTAGACATACTTTCAAATTAAATACTCTTCTAGTGTACATACTATGTAATCACCTTCATGGCCAAATGCAATGTCAAACAGAAGTGGCCACACAAGCCTTGAGTGAGGAACATCCCTCTACCACAGAGAATCAAAAGTATCTAAGCCAAAAGGGAGCGTATAAACAGG
>TCONS_00008700 XLOC_005651
GGAACTTCCAGCCACCAGGTCAAACAGAAAACCTCAGACCTGAGAAGGCAGCAGCTTCCTCTCCCAGGGCCAAGGGGTGCTCCAAGCAGCCATGTGTAGTGAATGACATGGAGAAATGTGCTGTGCAGGCTCTGAGCCTTTGTGAGTCAGGAAGATTCCTGGTGCTGGGGTGCTCCAAGGCTGCCCTCAAGTCCAGGCTCACCCAGTCAGTGCCAAAGCTCTCCAACCATTCCC
>TCONS_00011393 XLOC_007321
ATGGGAGCTGTCTAACTTCAGGAATGAGGTTGGGTCATGGGTTCTAGGAAAAAACTTAATCATGTATGATTATAAAAGTAGCTAAGAAAATGCTGTTTGTGGTACAGCTCCATAGAAGAGACTATTTAAAGAAATAAGGAATATAACATGGAAAGCAGTGTGAGTACAGAGTTCCCTTGGAGATCATATTGGAGGTGGTGGAGTTGCTGTCCCTGGAGGTTTTCAAGCAATGGGTGGATGTGGCACTGAGGGATGTGGTTAGTGGGCATGGTAGTGATGGGCTGATGGTTGGACTAGATTATCTTAGTGGTCTCTTTCAGCATTAATGATTTTATGATTCTATGACATCCTGAATGCAGAAGAACCCTACATTTATTCACCCTCACAGAAAAGGGAGAGACATACAGTAACTAGAGAAAAAAGCCATTGTGTTTACAGCATGCATCTTCTATCCATCAACACTAAAGTTCTTTGTTATAGAGATAGGAAAGCTGTTTCAGGGACATTCAGCCTCTGTAAGCTCAGATGATTTGAGCTGATCCATCCAAGGGAGGTTTTCCTACTAACAGCTTATTAGTGTTCTAAGGTGAAGTGACAGCTGTCCTTCTCAGCTCAGTAGCTGCTACCATCAGGCCTTAGAGCACAGGAAAGTTACTTAAGAAATCAGGTGTATTTTGAGCCATAGCATTCCAAGCTGGTTGGGAAACTTGATTGCCCCAAGTGAATGGACATGGCTTCCAGCTCACTGCATTGGAGTTTGATCTAAAGAGATCCTTGAGCTGGAGCAGAGCTTGCCTGGACTTAGGATGGCTCCATCTGGTTTTTGAATACTTGGCTATGTAGAGCAGATCAGAGGATGATGGGCACAACATGTAGTACCTTGTGCAGTTTGAAGATGTGACTGAAAAATGGTTTTGCAGCTAGTTTGTGACTCAAATTCAGTCAGGCCAAGTGTAAAATTCAAACAAAAGGATGTACTGCATACACATACCAACAATCTCAATGTCCTATGATACTGAAAAAGGAAATGCCTCTGTGGAGGCACAAGTGCTTTCAGAGGCTCCTGTTATCTAAGCCAAATGCAAACTGACTCTTTTTTATCTTCAGAGTATTCTGTGCATGTTAATTAATTCTTGAGACATCTTTGCAAAATGGGTACTGTTATCTCTCACTCACAGGTAGAGAAATTGAGACTGTGAGGATGAAAAACATCATCAGTGTTTAAGATGAGCCAAGTTTCTTTACATTTACCTCTCCACCTTTCTGCTTATATCCACGTTGCATACATATGAAGAGCGAGTGATTTTTAGATGGCGGTGACTAGGTATTGTCAGCCAGTTTTAGGTCCATGCTACGGAAGCTATGTTGCTCTAGCTTCTGGGTTCATTCAGAGCTGGTTCTCTGTCTCTGCAGTGCTTGGTGTTAATAGATCTGTACTATAAATAGTTAAGGTTCAACATCAACAGCCTTGTTTTAATATCCTTAGACCTATGCCTTCCTTCTGACTGTGTCAGGCCTATAAACTAAAAATGCAATCTGACTCACTAAACCTAAGATGATAACATGGCCTAAACATGGGAAAACATTTCTTCCCCTAATAATGTTAGTACAGTAGAATGTAGATGCTCTTTTTTTCTGGTAGAGAATGTGGGCTTCCTGTAAGTTGACAGCATTCCCTTAAAGACTGTGCTCAAAATCATGAGCACATAGCTGTGACTGAGCCCAAATTAAGATTTTGGAATAGTTGAATCACAGAATCATAAAATGGCTTGGGTTGGAAGGGATCCCAAGGATCATCAAGTTCCAATCCCCCTGCTGTAGGCAGGGCCACCAACCTCCAGATCTGGTACTAGACCAGGCTGCCCCGAGCCCCATCCAGCCTTGTTGTGCTTAAAGCCTCAGTCCATGCTCAGAGCACCCCTCACCCATGGAGTTATGCTTAGTTGTGTTTATGCTTGAATATAAAAACGTGGCACGTTTCAGTATAGTAAAGATATGCCCATTTGCAGTGCGTAGAGCCTTGGATGTATACTGCAGAACTTGAAGTACCGAGTTTCAAAACTAGGCATTGTTAGATCTTTGGAGGAAAGATCTGTTGTGACATATAATTTCCCAAAAATGTATTGAAAATTAGAAGTATGAATCAAGTGCTATTTTTGACATTTGGTATGCAAAGGAGAATTTAAAAGTGGAAGAGGACCAACGTTTATATCCTTTTCAGATCCTTTGCTCCAAATAATTTCATCTCAAGCCATGAAGATCCAAGGAGTCCATGGAATGAGGAATACAATGAATGCACGCAAAAGTGGATGAAGCTAACAGAGGAGTCCTCAAGTTTTGAAGTCTTTCTGTTTAAAGTTATTATTAAATACTAAGAAGTGCGCTGAGACTCCTGTGTATCTACCATATGCCTGATTAGCTGAAATCTTAAGTACCTGGCAGCTTGTTTTTTACAATTAGGGAAAGAAACAAAGCTCTGGGAGCATTGCAGCACTGAGACCATTATGTTTTCTTCCAGATCTGGAACTAATAGTTCTGCCTTTCTTTTCGTGTTTGATCTGCCTATTGCTCTTTAGGTGTTGACTTGCTAAGGAGAG
>TCONS_00003610 XLOC_002261
CAAGTGGACACAGGTTCCTGGGCAAAAACAGTTCCATGGAGAGGTTTGCCCTTCCCAGAGGCTGGAAGGACCCGAACTGCTTTTCCCATGCTCTTTACATGTACTATGGGGACTTTATCTCCCTCTACAGTATGTAGGGAGCTGGATTGGGTAGGACCATTATGATTGATAGATCCTCTATTGTTGACCAACCAGGTGGCTTCTGCCAAATGTTTCTCCCAGTGCTTAAATGTTCCACCACCCATTGCTTTCAGTGTAGTTTTTAACTACACTGTATCTTTAACAACATTGTATCGTTCAATTTTACCAGAAGCTGGTGTGTGATAGGGAATATGATAAATCCTTTCAATGCCATGTTCTTTGACC
>TCONS_00016105 XLOC_010341
ACTACTTCTATGGGCAAAAAAAAGAAAAAGAGAGAAAGAATATGATTACCAGGGAATTGGATGCAAGCATCTGAAAGCTTGTAAAAGACATACAACTGTTAAAGCCAAAGCAAATGCTTTTGATTCTATCTCAACACATTCCCTCCCCAAATTACATGTTAAAGCTTTCCTAAGATGCAGCCATGGCGATTTTTGTGAATAAACAATATGATATTAAAATACAGAGGTTTTTCCTAGAGATGAAGTATTTTAAGTCCTGTACCCTTCTAATTTTACTTCCTTGGCATCTTCCTTATTAAGAAACAGAAGTAATGAAGGCTGTGAGAGTTAAGAGTTTTCAGTTCCAAACACGGTCTCAAGACTGTCGTCAACCTGTTCTACCAAAATTGATGTGCTAGAACTTCGAAAAGGAAGTCTACCTTTCCCCTCAACCCCTTCCAAACAGAGTGGCTAAGGCTCATTTTTTAACATGAGCATTTCAGTGAATGTTTACATATATATAGAAAAGTGAAAACTGAAGTGGACTGTTCAGTTTTGTGTTTTTGGATTACAGGGTAGTATTTCTCAATGTTTTGATAATATGCCAGCATCACATAAGATGGAAAAAGTGCCCATGGAACCAAAATAAAAACCCGATCACTTGTTCAAAGGGGAAACTACACGAGGCTCCCCAGCTCACTCTTACTAAGACAGTGTTCTAGTTAGAAGAAAATAGAAGGCTGTTTTTGGTGATGTTATTTTCAGCTGAATTGTGTGTTGCCCTTGATGAAGTTTTGCTGAAAGAAAAAAAAAAAAGCAGTAACTTAAAAAAAAAAAATCACACCATGACCTTCAGGTAAAGAAGTAGAAATAAATACAATTCCTTTCTTATTTTGGAATCAGTGGTTTATTTAAGAATTAATCTGCTAGCACAGAGTAGAAAGTAGCAAGTCAGCAGACGTTCTGGGCTTCTGAAGGAATTGAAGAACAAAAAGGCTGAGCTGATGCAAGGAAAAAGCAGTGTCATTAAAAGCAGCTACAGCTCTATTGCTTTCGTGAGTACCCCTATGGAATTTTTTTCTTCACCTCCCTATCACTGCAAGTGATGAATGTATCAGGACTTCATTTGCAGAAGCTAGAATATCTCAACGCTTTATCATTAGCACACCTACAAAGCTGCAATTTTGAGTCTGGAAGGTAATTTGGACTTATGAGGGCAAATGTTCTTGTACAGGTATTATATTGCAATTTAATGTTATTGGAACAAATCAGCCTTAAGTAGAGTTGAGCAAGGAGAAATACAAGGAAGGAAAGGGAGAAAGGCAAGACAATTCTAAGATGCTAAGAAATTTAGTGTGCTGCTACTCCAATAATCATAGAATCATAGAATCGCTAAGGTTGGAAAAGACCCACAGGATCACCCAGTCCAACCATTCGCCCTTCACCAATGGTTCTCACTAAACCATGTCCCTCAACACAACATCCAAACGTTCCTTCAACACCACCAGGGTCGGTGACTCCACCACCTCTCTGGGCTGCCCATTCCAGTGCCTGACCACCCTTTCAGAAAAGTAGTATTTCCTAACGTCCAGCCTGAACCTTCCCTGGCGCAGGGAAAAATTTTATTTATGTTAAAAATAATATTTTTAAAAGCTGCTCTTCTTCGTTTCACTGTGTGTGAAGAAGGGCTGAACGATTTAGCAGTATTTACTTCTAGAAAAATTATTAAAAGATAATAATCTTTGGATCTCCTTAAAGAATGCTGGCAGTTGAACCAAATGAGTTAGGATATAGTGAGTACTAAAGCAATGAAATATGATACAATTGAAATGAGTAATTAGTTTAATTTAGATTCCTTAAGGGTCTGAATTCTGTTAATGACTTTCTATGATAAGTCATACACGAAGCTCGGGGTGAACAGAATGAAAGAGAGAGTACAGGGACAGATACAGAAGCCAACTGTATCCTGGGCTGCATCCCAAGCAGCGTGGTCAGCAGGGTGAGGGAGTGATCCTGCCCCTCTGCTCTGTGCCTCTGAGGCCTCACCTGCAGAGGTGCATCCAGGTGTGGAGTCCTCAGTACAAGACAGATGTGGACCTGTTAAAAAGTGTCCAGATGAGGG
>TCONS_00007713 XLOC_005038
CAAGGACCTTGCAAGATTCCAAAGGACAACAAAGGTAGTAAAAGTGCTGGAAGGCATTCCCTATGAGGGAAGGCTGAGGACATGTGTGTTGTCCAGTCTAGAGAAAAGACTAAGGCTATCATTCCCTCTGGCTCTATTGTTGGTCACCAGAATGAAGAGATGAGTGCCTCTTCTTCTCTACCACGAGAGGAATATGTAGGCCACCATGAGATCTTTCTTCAGCTTCCTCTTCTCTAAACTCAGAAAGCCAAGTAACCTCAGCTGC
>TCONS_00012999 XLOC_008290
GGGAGATAATTGTCCCTCTCTACTCTGCCCTTGTGAGACAGAGCTTAATGTGTGATCTGGAGTACTGCATCCAGGTCTGGGGCCCCCAATACAAGAAAGACAGGGAACTGTTGGAGAGAGTCCAGAGGAGGGCCACAAAGATTATGAGAAGGCTGGAGCACCTACTCTAGGAAGACAGTCTGAGAAAGCTGGACTTGTTCAGCCTGGAGAAGAGAAGACTGTGACTTCATTGCAGCCTTCCAGTACTTAACGGGAG
>TCONS_00001118 XLOC_000702
GTCTAACAGGAAGAGACATCAGGACAAAGTGGTCTGCAAAGCCTAGCTCCTAACTGGTGGGGACAAACTGGCTTGGGACAAAAAAAACCACTACACAAAAAAAGTAGCTCTCCTTTATTTTCTTTTCTTTTAGTGCCCCCGGTTGCCCCTCAAACATGACAGATGATGCAGTTCTTGCAGTTCTTTTGTTCTCCAAATCTCTTAAGTGAGATGGGTAAGGACTGTATGAACTCTTGTACAGACAGTGTAGAAGAGGTACTGATGGATGGGAAAAAGAAATGATTTTGGATATCAAGATGCCTCAGAAGATATTCAACATGCCATGCATTTGCTGTGTTTTCATCAGTTGTTCTTACAATCCTAGACATGTTCAGAAGTTAAAATCCTCTCTTTTTCCTCATCTGTTCATACTGATACAGGATTCAACTTGACATGAAACTCATAAAACTTTCCATCAGCTGTGGAAAGTGTCTTCTGACTGGCAGGGATTTGAAAGAGTAGACAACTGCAGTGACTATTCAGCCAATATACTTCAATCCAGCTCTTATTCTGTCACCTATGGAGGGGTAATGAAGAACAACTGAGGCTTTTACAGAAGAGCAGCTGGTATGCTTGAAGAATGTGTTGAAAAGGTTGGAAAACTCAGCCTTCAGTGCTTCTAGTTGGAAAAGAGCCAGCTGCCACTTAGAAAGAGAGAAGACGCCATAGGGGAACAGCTCATAGAGCTGAGAAGACTTCAGATTAAGAGACAGCATGTCGATATATACTACACATCAGCCAGAAGGAATCGAGCATCCTTTGACCTCAAAGAGGTGGTGACCAAGCAGGGACAGGATTCCCATATCTTCATGTAGTTCATCACACAGGGATGTGGTGATCACTGAGCCCAAGCCAGAGCAACCACTTGGCATCTGCACAGAGAACCATCTGGTTCTTCTCTGTCCTTCAGCCTCAGGCCTACTCATTGCTTATCTGTTCTCTTGAACCTCATTTGACTATTTCCAAGCTACTAGTTCTTCTAAGCCAGTTTTTAAAAATCTCTTTAATTTTTAGGGAAGCTTATGGATTTGGTTATGTTTGAGCATGAGGATAGGACAAACACCAATCCTACCTTGCTAGCTAGGAGTGTTGCTTAAAATGTGC
>TCONS_00001119 XLOC_000702
GTCTAACAGGAAGAGACATCAGGACAAAGTGGTCTGCAAAGCCTAGCTCCTAACTGGTGGGGACAAACTGGCTTGGGACAAAAAAAACCACTACACAAAAAAAGTAGCTCTCCTTTATTTTCTTTTCTTTTAGTGCCCCCGGTTGCCCCTCAAACATGACAGATGATGCAGTTCTTGCAGTTCTTTTGTTCTCCAAATCTCTTAAGTGAGATGGGTAAGGACTGTATGAACTCTTGTACAGACAGTGTAGAAGAGGTACTGATGGATGGGAAAAAGAAATGATTTTGGATATCAAGATGCCTCAGAAGATATTCAACATGCCATGCATTTGCTGTGTTTTCATCAGTTGTTCTTACAATCCTAGACATGTTCAGAAGTTAAAATCCTCTCTTTTTCCTCATCTGTTCATACTGATACAGGATTCAACTTGACATGAAACTCATAAAACTTTCCATCAGCTGTGGAAAGTGTCTTCTGACTGGCAGGGATTTGAAAGAGTAGACAACTGCAGTGACTATTCAGCCAATATACTTCAATCCAGCTCTTATTCTGTCACCTATGGAGGGGTAATGAAGAACAACTGAGGCTTTTACAGAAGAGCAGCTGGTATGCTTGAAGAATGTGTTGAAAAGGTTGGAAAACTCAGCCTTCAGTGCTTCTAGTTGGAAAAGAGCCAGCTGCCACTTAGAAAGAGAGAAGACGCCATAGGGGAACAGCTCATAGAGCTGAGAAGACTTCAGATTAAGAGACAGCATGTCGATATATACTACACATCAGCCAGAAGGAATCGAGCATCCTTTGACCTCAAAGAGGTGGTGACCAAGCAGGGACAGGATTCCCATATCTTCATGTAGTTCATCACACAGGAGTTTGCAGCCCCTTTGACACAGCTAGAAGAAGGGAATGCCTAATCCATGTCACACCTCCAGCTCATACCAGGGCATGTGGGCCTGAATTGTCAACAAACTTAAATGCGTAACCTGGGTGTCACAGGCAAAGAGAAAAGTTTCAGGTGTTCAAGGATGCAACCATGGAATAATGGGCAAATCTTCATCTTTGTCATGGATAAGCTCTGAAGCTATTGTCAATTAGAGACCACAAGATATCAGCAAGTGTCCAGGCTGTACAGTGCTGAGAGTGACCTGGTTTGGGTACCAGACTTCTACATCTAGCTCTGCCAGGTCTCCAGATGAAAGGCTGAGCCGTCTTCCAGATCTGTGCCAGGTAATTAAACACCAAATACACAAATGCTGATGAAAATGTTCAGATCTTTAGCGCACTTGGTTCTTTTGGTCCAAGGAAAATAAAATTAAAAAAAACTTATTTTCTTTAATTAACTCACCAGAGGACTTGTGGTCTTATACAAGAGCAATTGCTGAACTGAAGTTCTGATCACTTTTCACATAAATGTTTATCAGAAGAACTTTAGAATATAAGACTGATAACCAATCACTGGTTCTACTGTCGAGTTCTTTATGGTGTGTTTCTCATCTTAATTTGTGCAACAAATTAATTAGTGTAACTGATCATGATTTTTTTTGTGTATTCATGTACTCTGTACATAGATACATATCTATGTACTCCGACCTCTACTTCTGTCATTTATTTTGATTGATCACATCACTTATGCATTCTTTTTAGCAGATTTGACCACTATGTTTAATATGCTAGTGGGGAGAAAAGTCTCAGTATTCTCAACATTTAACTAGAACCATTTGAAATAACAATAAAACACACATGCTGCAAAAACAGAAAAGAGCAGGGCTCAGCGAACTGCAGTTTGGGCTGAGTGAGATTGGCACAGCCTGTACTTGAGTCAGTGCCTGAATCAAAAAGTGGCAGCTCTGTTCCATAAGTCTATCTTATAAACTGGTGTTTTGTTTATTGTAAGCATTTATAGGTCTTCTAAATAGAAGTTTTTAACTGTCACAACTTAGAAATATGGTATGTTACTTGCTGTGTGGGTACTGGGGATCTCCTGCTCAATGCAAGTGTTTAAATGCAGCCTGTGTGTACCCAGGGAGATGCTTGAGTGTCTACCAAGGTGCTGGCCCAAATGAAGCCTGGGATGCCCTTGCATGTTGGTGCCCCATGCTGCAGGCTGTAAGGGGTCACTGCAGTGGGCAGCCTTTGGTGCTGGGAATCACCCTGCTACATGGACTTGTGGGCATGCCCACTCTGTGCTGAATCACCTGGAGCTTGGGTGTCCCAACCCTGAATGTCCTTGGATACTTTTCAAATGGAAAGGTGCAAGCATGCTAGTGTGCTGTATTAAGTGTAAAAGGGAACTATCTGAAAGAAATCATACAGTCATTGCCACCTCTCCCATTTTTAGCATTCTAAAACAGTTAGCTTGATCACAAAAAGGAGGAAAATGTTAGCAAAAATTGAAACCTAAGTTCACAACTCTGTTTCAACAACAACTTTTATGTCCATTTTACTGTGGACAGTGG
>TCONS_00001120 XLOC_000702
GTCTAACAGGAAGAGACATCAGGACAAAGTGGTCTGCAAAGCCTAGCTCCTAACTGGTGGGGACAAACTGGCTTGGGACAAAAAAAACCACTACACAAAAAAAGTAGCTCTCCTTTATTTTCTTTTCTTTTAGTGCCCCCGGTTGCCCCTCAAACATGACAGATGATGCAGTTCTTGCAGTTCTTTTGTTCTCCAAATCTCTTAAGTGAGATGGGTAAGGACTGTATGAACTCTTGTACAGACAGTGTAGAAGAGGTACTGATGGATGGGAAAAAGAAATGATTTTGGATATCAAGATGCCTCAGAAGATATTCAACATGCCATGCATTTGCTGTGTTTTCATCAGTTGTTCTTACAATCCTAGACATGTTCAGAAGTTAAAATCCTCTCTTTTTCCTCATCTGTTCATACTGATACAGGATTCAACTTGACATGAAACTCATAAAACTTTCCATCAGCTGTGGAAAGTGTCTTCTGACTGGCAGGGATTTGAAAGAGTAGACAACTGCAGTGACTATTCAGCCAATATACTTCAATCCAGCTCTTATTCTGTCACCTATGGAGGGGTAATGAAGAACAACTGAGGCTTTTACAGAAGAGCAGCTGGTATGCTTGAAGAATGTGTTGAAAAGGTTGGAAAACTCAGCCTTCAGTGCTTCTAGTTGGAAAAGAGCCAGCTGCCACTTAGAAAGAGAGAAGACGCCATAGGGGAACAGCTCATAGAGCTGAGAAGACTTCAGATTAAGAGACAGCATGTCGATATATACTACACATCAGCCAGAAGGAATCGAGCATCCTTTGACCTCAAAGAGGTGGTGACCAAGCAGGGACAGGATTCCCATATCTTCATGTAGTTCATCACACAGGAGTTTGCAGCCCCTTTGACACAGCTAGAAGAAGGGAATGCCTAATCCATGTCACACCTCCAGCTCATACCAGGGCATGTGGGCCTGAATTGTCAACAAACTTAAATGCGTAACCTGGGTGTCACAGGCAAAGAGAAAAGTTTCAGGTGTTCAAGGATGCAACCATGGAATAATGGGCAAATCTTCATCTTTGTCATGGATAAGCTCTGAAGCTATTGTCAATTAGAGACCACAAGATATCAGCAAGTGTCCAGGCTGTACAGTGCTGAGAGTGACCTGGTTTGGGTACCAGACTTCTACATCTAGCTCTGCCAGGTCTCCAGATGAAAGGCTGAGCCGTCTTCCAGATCTGTGCCAGAACTGGACACAAAGTGTCAATGTCTCATCACACAGTGGTCTTGAACATGTTTAGCAGGCAGCTCAAACAATGTCCAGTGGAAATGAAGTCCAACATCAACCACTGTTGCTCCATTCCACCTTTTTCTCCTCTTCTATAGATCAACC
>TCONS_00001121 XLOC_000702
TTTGAAGATTTTCCTTTTGGCCTTCTTTTTCAAGAGCTGAGAAGACTTCAGATTAAGAGACAGCATGTCGATATATACTACACATCAGCCAGAAGGAATCGAGCATCCTTTGACCTCAAAGAGGTGGTGACCAAGCAGGGACAGGATTCCCATATCTTCATGTAGTTCATCACACAGGAGTTTGCAGCCCCTTTGACACAGCTAGAAGAAGGGAATGCCTAATCCATGTCACACCTCCAGCTCATACCAGGGCATGTGGGCCTGAATTGTCAACAAACTTAAATGCGTAACCTGGGTGTCACAGGCAAAGAGAAAAGTTTCAGGTGTTCAAGGATGCAACCTTTTGGAACAGGGCAAATCTTCATCTTTGTCATGGATAAGCTCTGAAGCTATTGTCAATTAGAGACCACAAGATATCAGCAAGTGTCCAGGCTGTACAGTGCTGAGAGTGACCTGGTTTGGGTACCAGACTTCTACATCTAGCTCTGCCAGGTCTCCAGATGAAAGGCTGAGCCGTCTTCCAGATCTGTGCCAGGTAATTAAACACCAAATACACAAATGCTGATGAAAATGTTCAGATCTTTAGCGCACTTGGTTCTTTTGGTCCAAGGAAAATAAAATTAAAAAAAACTTATTTTCTTTAATTAACTCACCAGAGGACTTGTGGTCTTATACAAGAGCAATTGCTGAACTGAAGTTCTGATCACTTTTCACATAAATGTTTATCAGAAGAACTTTAGAATATAAGACTGATAACCAATCACTGGTTCTACTGTCGAGTTCTTTATGGTGTGTTTCTCATCTTAATTTGTGCAACAAATTAATTAGTGTAACTGATCATGATTTTTTTTGTGTATTCATGTACTCTGTACATAGATACATATCTATGTACTCCGACCTCTACTTCTGTCATTTATTTTGATTGATCACATCACTTATGCATTCTTTTTAGCAGATTTGACCACTATGTTTAATATGCTAGTGGGGAGAAAAGTCTCAGTATTCTCAACATTTAACTAGAACCATTTGAAATAACAATAAAACACACATGCTGCAAAAACAGAAAAGAGCAGGGCTCAGCGAACTGCAGTTTGGGCTGAGTGAGATTGGCACAGCCTGTACTTGAGTCAGTGCCTGAATCAAAAAGTGGCAGCTCTGTTCCATAAGTCTATCTTATAAACTGGTGTTTTGTTTATTGTAAGCATTTATAGGTCTTCTAAATAGAAGTTTTTAACTGTCACAACTTAGAAATATGGTATGTTACTTGCTGTGTGGGTACTGGGGATCTCCTGCTCAATGCAAGTGTTTAAATGCAGCCTGTGTGTACCCAGGGAGATGCTTGAGTGTCTACCAAGGTGCTGGCCCAAATGAAGCCTGGGATGCCCTTGCATGTTGGTGCCCCATGCTGCAGGCTGTAAGGGGTCACTGCAGTGGGCAGCCTTTGGTGCTGGGAATCACCCTGCTACATGGACTTGTGGGCATGCCCACTCTGTGCTGAATCACCTGGAGCTTGGGTGTCCCAACCCTGAATGTCCTTGGATACTTTTCAAATGGAAAGGTGCAAGCATGCTAGTGTGCTGTATTAAGTGTAAAAGGGAACTATCTGAAAGAAATCATACAGTCATTGCCACCTCTCCCATTTTTAGCATTCTAAAACAGTTAGCTTGATCACAAAAAGGAGGAAAATGTTAGCAAAAATTGAAACCTAAGTTCACAACTCTGTTTCAACAACAACTTTTATGTCCATTTTACTGTGGACAGTGG
>TCONS_00001340 XLOC_000842
GTGGACAGTTGGACTGGATGATCCTGTAGGTGTTTTTCAACCTCGGTGATTCTATGATTTTTTTGCATTGGTGTACAAGCAAAGCTCTAAAAACGGCAGTGGAAAGGATTTTAATCTCACATGATCAAGATAAGGAGCTTTGTACTCGCAGGTTGTATTATCTCTTGGAATGCAGTTCCTATAGGGCAAACTATTCTTTGGCGCAGTATGTCTTCAGGATGCCTTTATTTCAAGGTCTTTGTCCATTACATTTTGCAAGCTTGACTCTTTTACTATTGTGGACCATTTGCACTAAAGGGTTGGGAAAAAGTGGATTTGTTGGAGCTGAGTGTTGGCTGTAAGGAAGGCATAGCTGCATTTCACTAGGAAGCTTTACTTACGGC
>TCONS_00001308 XLOC_000823
CTCGCGTTGAGGATTTGAATTGCATTCAGAGTAATGCAAGCATTACTCTACTACGTGGATTCTTGCCAGCTCCAAACCCCAGGCCTCTGGTCCTATGCATTGGGTTATCTTGTTTTCAGATGTTACTAAGAGGAGGTAAGCTATTAGGACTGATACAAGATTGTGAAGTTCATTGTGGTAAATGTTTTTACTTGTCAAACCAATTTTGAATAGGTGAACTTCAACTCTGCTTAATAGATTGATATAATTTAAGGTGATACAGTTCAAAGAAGATATTAGTAGTGAATAATGGGTGGAATTGGAACAGT
>TCONS_00000529 XLOC_000322
TTTTCCTATTCATAAAGAGAGACTGAGTATTTTTAGCTCATAGCTTACTTACACAAGTGGGCAATGCATAGGAAACTAGAATGGAAAAGTTAATATTTCTGGTAATTAGTAAATTGGCAGCAAGCATGGTACTTTCCCATAATTTCAAGGGCTTGGTTCAGAATGATGCAGAAAGAGCCATGGGAGCCAACCTTGAATCCTGAATTTCATCAAGGTTTTGACATAGTTCAGGGGCAGTTCAGTGGGAGGTGATGCTTCTGAACAGCAGAGTTTGTACCAAAGGGTGTTGTGGATTGTAGGTGTGGATACGGATTGTCATTTAGAAACTCAACAACCAATTTCTGTTTTCTTGGCCCCTGGAACAAGGTACTAG
>TCONS_00010185 XLOC_006592
CGAGGATGGATCAGGGCAGCAGCTGAAAGTCCTCCTTCATCACACAAAAACCTCATTGCCTGCTGAAGACCACAGAGAGAATGTACACACGTAGAGTAAGTTGGAGATATTTGGGAAAAGCAGGATTGGATTGGATGTTTCATTTGGGAAATCACAAGCTTCAACTAAAAATAAGTCGTCATGCCTGGGGCTGTGGAGCCATGAGCATGTGGCCAGTTGGCTCCCAACTTTCTTGACTTCTTGTGTGGGAGCCCTAAGGTGATCTAAAGGCGATGTGGATTCTGAGCACTCTTCCACGGGGAGAAGTCCTCAGGCAGCCAGAACATGCAAGATGCAAAAGCCCTGCGCTGACGGTTCCACCCATCTCCCACCCTGCAGGGCCCTGTGCTGGGGGTCAGGCCGTGCAGAGGGCTCCGTGGATGTCACTCTGTGCAGGAATGAGTTTCACCCACAGAAAGCATACCGACTTTCTATCATTTTTTTTTCCCCACA
>TCONS_00014723 XLOC_009457
GCTTCTTGTGAAAGGCTGGGGGGAAATTCTGGAAGGAAAACATTTGTAAAGACAGATTTTTCCGTGGAGGGTTTTTCCACGCAATGTGTGAAATATGGCTTCAAGCTGTGCCAGGCAAGGTTCAGGCTGGACGTTAGGAAATACTATTTCTCTGTGAAAGAGTGGTCAGGCACTGTAATGGGCTGCCCAGAGAGGTGGTGGAGTCACCGAC
>TCONS_00011958 XLOC_007671
TTTTTTTTTCCTCTATTCTCTTGTGAATGTCCTCATCATCCTTTGACAGCTATTGTGTATTGAGCCATTCATAACCCAACTGCAAGGCAATTCCTGGAAGTCCAGAAATCCTAACCTGGAGCACTTAACACATGAGGGGAAAATAATTCCCTTGACCTAAGAAGCAGTTGTCTCTTTGGTCAGCCCTAGGCCTGCAGCATTACAGTCAAACTACTCTGTCCAGAACCTCGAATGGAGGTTCTCAGAAAAGCATCAGACAGTTTGATAATATCTACTGTATGCACAGGGAACAAGGACAAGGACAACAATGAGGTGAAGGAGG
>TCONS_00008241 XLOC_005379
CAAGCATAGCAGCATCGGATAGGACCTCTCTGGAGGTTTTGTTACTTGATGATGTCTGCTCATAATACTCTTGAACTTAAACTTCCCAGTTTGCCTTCAGGTGTTCCCAGTGCTTACCAGTGTTCACCTTCGAACTCGTTCTACTTTTCACATATCCTTTTGGAGAGGAGGAGACGTACTGCATGTGTTTTTTTCTGGTAAGGTCACAGGATTGATTGCTATAATCCTATTAGACCTTTTCTACTCGTTCTCTTCCATTGTTTAAGCAGCCT
>TCONS_00013538 XLOC_008673
AAAGGATTTCACAAAAGGTCACTTGCAGCTAAGTAGGTGCTGCTGAATTTTTGAACTCCTTTCTCATTTTTAATGGGTCGGTAGGACGCTCGAGCCTGGCAGGTCCAATGAAACTGAAAACCGGTGGTGCATTTCACCACATGTGTTTTTATGGATGTTTGTCAGTCCTGTTGTTACCTCTTGGGCCAGTTAACTCTCTTGAATAAAAGGAATAAACATGTTTAACGTATTTACCATTTTCAGTTGGTTTTACATGGTAAAAAAAACACCAAAGTATGAATTGTTCTTTCTCCTCCACTCCAGTACAAGCAATGAAAATGTCTGAAAGTTCTGAATTGGTGTTCAGAGGATGAAATCAACCTTGCTGAAGCTTCTCAGTTGGCTTCTAGGAGGCGCAGAATTGTACAGATGAACAGTTTCTTTCTAATGTTTCCGTTGGGTCTGGGAAATGGTGTAGTCTTTTCCTTGTGATGGGGCTAGTACGGAATTTAAAGGCACTGTCTTTTTACCACAGGAAACAGACTCTGCTTCTCCTCTCGGTAAAATTTCCTTGAACAAAGTCAGATCATTTCCACTTTCTCTGGATGGATTCATCTTTCCTGTGTGTGGAGACTTGGGTCATACACCTGCTTACCTCCT
>TCONS_00015769 XLOC_010152
CATACATTTCCTTTGAGGGCTCTCCAAAAGGAAGTAAAAGTCTATTCAATTCACCCTGATGGGTACACAGTGTTATATTCTATTTGGTTCCAACAGACACAGTATTTGAAATCTTTCCCACAGCGCCTGAAAATGCTCATCTAAGCAAAACTGCATACTGTCACTTGATGAGAACATCCGTGAAATTAAGGTAGTAAGTAAAAATTTTGGATGGAGATTAATATTCAGTGGTTGAAGAAAAGATTAGGAACAGTTACAGCACTTAATTTTTTCCTTTTGCACAGTGGAGCTATTGCTGCAATATAGTGAACTTAAGCATTAAACCTGG
>TCONS_00009361 XLOC_006051
GTGTTTCGGTCTCTAGCTGCTTTGTTGTTCCTCTACCAACTAGGAACTGAATGAGACTTGCAGGATGCTTTGAGGTGGGTGTCCCTCAATTTCTCACAATGGTGAGCTTGCACAATAAGATGAGAATGGCATTTTGAATTCAAAAAGCTTTACTAGAATATCAGCTAGAATACTTAGTCATTTTAATTAGAATTCAAAGTGACTAAGAGAATTGCTAACATTTGTGCCTTCCCTCCCCT
>TCONS_00015191 XLOC_009754
ATAGACTCTGTAGAAAAGTACAAACTAAAGTTAAATATGTAGAACATAACTATCACGTTCAGAAAGAGGTGGGAATCAGGAAGTACAACAATGTGTTACTACTATTGTTAACTACATGCACTTGACTTCAGTAACACTGAATTAGCCATTCAAATCTAAATGATGGTCTTTCTGAACTACTTATGGACAGTTTTCTGCCAGTGCTACACAGTTTTAAAAAAGTCAGCATCCTCTACTGGAAACTGGCAGTTTATTGGGAGAAGAAAAATTCTCTGAATGAGTAACAAGC
>TCONS_00007165 XLOC_004618
GGTTGTGGATAACGTTGTCTGGAATTTCCTTGATTGATAGCTGTCTGTGAGGACTGGAATGGAAATTATTATCATCCGTAAAAAAATTCTGTCTTCTGTTGCTCTGAGGAAATTCCACAGAGGGTATGTGAGGAGACAGTATTGACTTCAGAAACTCATGACATGCTATGACAGATACCATTTCCTTTACTGGTGTGTGTTATCTAGCTCTATCTGTGAGTATTCCCTGAT
>TCONS_00001716 XLOC_001105
CTTGGATTGCTCCTGGTTGCCCTTTGTCAGCTACATCCTCAGTGCTGCCCCTGGCAGGCTGCAAGACCCGGAGGACGCTCACTGGGGCTCAGTGGTGGCCAGAAGAGATTGGCGGTGCTCGGAGCAAGGCTTATCCCAGTTGCCAGCTCTATTCTGGAGATGTTATTCACACCCATGCTCAGCCCCAGGCTCCCAGTGGGACTTGTGATTTGTGCCTCATTTCCATATTTTTGCGAGATGGCAGATTCTTTTCCCTGTGTCTTGCTGTGACAATTTTGACTACAAAGCCTTATGGGG
>TCONS_00007956 XLOC_005200
GTGCTGATTAGAGTATCTTTTGTTTGGTGGCCTTCATTTATTTTCAGGCAAAAGGCAAAAGCAGACACCTCTCATGGAGAATTTGTCTTTGGAAAAAACCACAACAATTTCCAATGAAAATCTGCTTTGATGAATATTTTGCAGCCTGCTCTGATGCAAAGTACCTTATGTTAGGTGCTTTCTTTCTCTTTGTGCTTGCATCCAGCTCTGCAATTCTGCACTGTGTTGGCCTTTACTCGAATACCAC
>TCONS_00007170 XLOC_004623
TAGATAATTTTATTTTGCTTTGCTTATTTTAATTGATTTGTTCCCTTGTACTGAGAGAAAATTTCATTTTTCTCATAGCTTCTCTAACTAGTAGTTTATTGTTTTCTACATTCAGTTATCTGGTCTTCAGTCTGTCTTCAAAGTTTACTTCTTTTGATTTTATTCTTGGGCGGGGGGAAGAAAAAAAAAGTGGGCTATAGATGCTGAATATTTATTTCCACTCATTTCTTGGATTTTGCTTCTTCCATCATACTGCTGTTCCCTCTTGCTCTGTCCACTCACTGTGACTAAATTATATTATTCTAAAGGAGAATTTAAAGGGTGTTGAAGAATTTTAACCTTCATGTGTTCACACCTTTGAATCTGGTGTAGATAAAAACTTGTTTAACATGTCAAACTTTGTAAGCATGTACTAATTATCCTAAAATGTACACCTTAATTATGTTCTAGTTACTATAGCATAGTGACTGAACTGTAGACCCTGTGTGAAAGGAGAAAGTGACTTACAAGTGTCTGAAGATCAGCTCTTCTATAATCTAAATCTAGTAGCTAAAACAAACATGTTTATAGCATCAGGAACTGCTTTTCTAAAGCTTGTCCTCTTGTAACATTTGACCAGTTAACGTAGGAGTATATAACTTTCCCTTTTGGCTTCGTTTCTGACTCATTCTTTGAGATTTAAATGTGCGTAGATACAGGGAAATAACCTCCTATAGC
>TCONS_00014132 XLOC_009062
GTTGTCTGTTAGAGCAAAGAATGATGTCTATTACCTTGATGTGATTTCTTCTTTTCCAATAGAGAACAGGGACTATGATGACTGCTTGCTTTAACTTTTTTCTTTTCTCTTTTATGCTGCTAAAGTAACTACACAGTCACTGAGCCCAGTATATTTTGGTACGCTAAAGCCAGCCTATATGCTCAAAAATTCCCATTTTACATGCAGGTGCTGTATTTGGATGCAGGACCATTTGTGCCACAGCAAAAAGAAACAGGAAGCTGAGAAAATGAAGTTTGGTAGGGGCTGTGATGCAGCAGCCATTAGAAGAAAACAAACTGAGAGTTAAGCTTTGGTCTCAACCAGAGCTGTTACTATACGCAATTGTGGCTGGTCTGGTTGGCTTGTGCTGAGACTGAGGTAGTTTGCCACCATTGCAGTGCAGAGGCTGAGGTTGCCCTGACGTAACAGTATGCGCTCACTCTCCAGTTTGCCAGTCCTCCC
>TCONS_00010218 XLOC_006609
ATTTTAGCCTTTGCTTCAAATACTCCCAGTGAATTTACTTTGGGACAGAAGTGTTTAGGGGAAATACAGGCAAAATACCCTTTTAAGATAGTGATAGAGCAAAGCTTCTCAAGCCTTTGAGGCAAGCACAAAATTCTTTATGCCTGCTTTCTACTATTGTTTATCTAGTTCTTTCAGTTGTGTTTTTTTTTGTTATCCTTAATGTCTCAGTCCAACCTTCAGACATGCTTCCTGTTATAATTTCCAGTTCAAAAGTGCACACTTGATTAATAATTACAAATGCGTGCTATACAGTGAATGTGTATTGTTTTCTGACAAGGAAATCGTAGAAGCCTTCAAGTGGAGAGACGAAAAAGATAAAGGAGGAAGGCAGATGCTAATAGGTGATATATCTGAGGAATAAACAGCTTTGCAAGCTTGCCAAGGACAAGATCTACAAATACAGCACCCTAACAGTGGACCCAGTCAATAACTTGAATTGCACAATTACAGCTCCTGTGTTTTGTGGATCTCACTGCTGTGGGTTCACAGCTCTCCACCGTTTGTAGAAGTAAATAAGCCAACTTCTCATGGAC
>TCONS_00009634 XLOC_006218
TGACCATTCCCTTTGTTTTGGGTGGACAGGAATGTTAGGCTTTTCTATAGTGGGAAAAAAATGTACTCGATAGATTTCTCAACCTTGCTCAAATGTTGACATTTTCACCTTGCCTTTTGTGTATTCAGTCCTGTTGAAACAAACCACTAGGTGGCAACATCAATTAAACAAATTCTGAGAAGTGCAATTAAATTTGTCATCTGAAATGGGAC
>TCONS_00007330 XLOC_004724
AATGAAGCTAGCAGTAGCTGACATTGCTATGATAAGACTCTATTAAAGTTCCCTCAGTGACCTTTGAAAAATAAACTTTTCGCTTCTCGTAGAAAAATATAGGCTTTTCGTTTCTCATAGAAAAGAGTGGTGGGGAAATCATAATTTCTTCAGCAACCACTTGATCTTTTTCTGTAAATGAATTCAAACCATAGTGGATTAAAAAGTGTTTTGCAGCTGAGATCACTGAAACAATTATTTCTCAATGAGCATAAGTACCCTACATTTAGAAAACAAGATAGTGAGGGTTTGCCCTGTGAAGGAAAAGATAGTTCTTAACAGTTATTTAAAAGTAAATAGCCTTGATGGTGCAGCCAATGACTATGTTAATCAGCATATTGCTCATTGCAAGTCTGGCTCTGAGATAGAAGGACTGAATGCAAAATCCTCACAAGTTTTCTAACTCTCTTTTGAGTTCCCACTAGAGTCCCCTGAAGTAGCTTCTTGACAGTTCTCTTAAGTGAATCTTGGTCTTGGGATCACTATCATTTAATGTGATTAGAGCATCTCTTTATACAAAAATATACTTCTACGTTGTAGATGTGATTTCTTTCCTTTTTTTTTTTTTTCCCCTCCTCTCTTTTCTG
>TCONS_00015401 XLOC_009898
CAAACATTCCCACCAATAGTCCATTACATTTTGTTGCTGTGTGACAGATGGCAGTGGTGGAGCAGTCTGACAAACTGATATCTGAAATAGAAGTCCATCTGAAGCAAAGGCGTGGAATTGAATTCCTCCTTGTGAAAAAAAACTGTACACATTGACATTCATCAAAGCTTACTGAATGCTTCTGGAGACCAAACATTGAATGTGAGCACCATGAGGTGATGACTGCTGTGTTTCAGCAGTGATGGCAGCGACAGTGGGTCATGTCTACTGGTGCAGATTTTTATGAGTATGGCATGCAGACTCT
>TCONS_00003206 XLOC_002033
ATGTGGTGTGCGTGCTTGCTTTGGGTTTCATCCGAGGCTCCACATCAGTCAAAGCCTTTGCGCTGGTTTCATTGGGAACGAGGACAGAAACCTTTAATGAATAGCTGCACGTTTGATGCTATGTATTTCAAGTAGTGGAATTGGCACAGATGAGCAGCAGGAGTAATGAACGTCACTGAATACAGCGCAGTCCTTTCATGCTCTTAATGGGATTGGAATTGGTAACCTGATACTCCAAACAGATAACAAAGGCTATTTATCATACAAGGCAACATTGATTCTGAAGGAGTTAAGAAATAGCTGAGTAAAACCTTTCATTGGAACTTGTTCCACTGAATGAGATCTGTCAGAAAAAGACTGAATTAACAAGAATTTACAAAATAAAATGACTCCCCTGTTGAGATTTTCTTATCCCCAATGTTGTTGCACTGCAGTTCCTGTATTTAGGTACCAATTTACTTGTTCACTCATAGCCTGTGAATTTAGCTTCTGTTTCAAAATGAGGTACAGCATAAATTTAAAATAAAAGTATTTGGGTTTTGCTTCTTCCAAGTTTGAAGGACTTAAAAAGGCAACA
>TCONS_00007851 XLOC_005117
ATTTATTATTCTATATTCTAATATTTAGGACTTTTAACCTAAAACCACTCTCTCCCATCAAGAACAATGTTCCCAATTACAACTAATTTATCATTGTGGAAGGCATCGAGAGAATTCCAATTTTTAAAGTAGAATGAAGCGATGAAAATGTAATACCCCAAAATAAAGATGAAATAAAATTATATTGAAGACTCAAGGGGAATTGAAATTGATTTGAAG
>TCONS_00007579 XLOC_004912
CTACACTTCAATAGTCAGTACCAGATGGATCTGTTTTCTTAGCTTAACACCAGAGTTTCTGATAGCCATCCGTGCAGAGAATGCAGAAAAGTTCAGATAGTGTATCTGTAAAAGAAGCTCAAGTTTCTTTTTTCTTATACAATAATTTATGTGAAAATTTTCCTTCTTTCTCTCTTATCTGGCATCCAGTTCAGAGAACCCTTGTAGGGAAAGAAGGAAATACTGTTCATTCTCTGGCTTCCTTGCACCTTCTTAGCACTTTTCTTTAGGTTATTAGAGATGAATCAGAGTTTTCTCATTGACAAATGTTTTCTTTTTAGATGTTTAATGAACAAACCTTTTATATGCTCAAGGAAAAGATTAGCTGTGGTGGAAGGGACTTTCGATTATCATCCAGATTCACAGAGATCTGCATGGGTCATGGTGATCTGCATGAGAAAATAAGGAAAATGAATAATGAAGGAGAAATCTTACATCATAGATGCAGGGCAGGAGTTGACGGAAAAGC
>TCONS_00008124 XLOC_005308
GGGGCCTGAAGAACTGAGACCTGGGAACATTTCCACTGACTTCATTGGGAATATTTGGATGTTGTATAGCTAAGCATGAGTGTAAATTTTGCAGATTGGATCTTTAATAGAATTTCTCGTCTGAAGAAATGCTATTTTGTTTGAGACAGTTTGGCAAAAGTAATTATGTAGTAGACAATATAATGTATTTCTTCATCTAAAGGAAATCATTATATATAAACATCACATAAATATGAAATATACATATGATTTAAAGCAACTAAAGAGGTGATTTCCTAATCACTGCAAAAAATTTTGCATTGCCTGATAAATACCTATATTAAATTTTGCCTATAGCTTTTCAGCTTTTTCCATAATAGTCTCAGCTAAAGCCCCCAAACATATAAAGCTAGAAATGGAGGTAGCATTCTAAATAAAAAAAGTCTGTTTTGTTCATAAAGTAATATGGATATTATATTCTCCC
>TCONS_00013578 XLOC_008696
GTTTCTACTTCCAGTTCTGAAGTGCTCTGGCAATAGAAAATTTCAAGGTGTTGGCTGCAAGGAAGCAACACGTGCAACTCTCCTCTTCTGTTTGCATGTGTTGAAGGAGTACATGGAAAGCAAAGCCAGCTTCTTTTTTTTTTTTTTTTTTTTGACATTGTCTCTGCAGTTTTAATTCAACCCTCAACAATATTTTAATGTCGTGTTATTCAGAACCTAGGGTGGATACAGCTTTTCCAGTCACGGAGCCTTGGCTGCATGCATTAGTTTAAGCTGATACTCAGGGGCACGGGCTCCTAACTAGCAACGTAAACAGTGAAGGGTGCTTGGAGCCAATGAAGTTGTTTAGTATGAAGCAGTGATGAGGCAGTGTGGCCTGGTGGTATTACTAGCGTCCAGAGATGCTTTTGCTGGAAGGAATAAACCGTGCTGAGGTTTGCAGACACCACTGGTGGGTGACTGTAGGAACAAAGGGCAGTGAGCAGGAGGAGGTGGGAGAGAAGGATGACAACAGCAGATCACGAGACGCAGAAGGGAGCACACTGTGGCCCTACTGAAAACAAGAAATTGGCCTCAGTTCTAAGGTGTCATTTGTGGTGAATGTTGCTCTTTGGCTCCTGCCTTTTCCTTATTTCCTTAATGAACAGCTAGGAGTCCCTAGGGTTTGACACCTCCTAAGCCTTTTTAGTTGATGAGAAACTGCATTCATTCCTTTAAGCTATGAAGTCTATCAAGGAGCTTATGGAAGAAAGAGTTCCCAAAATATTGTATAATAATACTTCCCCTACAATATTGCATTGGAGGAAGTCAGAATCCCTTC
>TCONS_00005065 XLOC_003192
CCTCAATGTTGCCAACTATGGTGCTCTGTCTCAGTGCAGCTCTTTGAGGTGACAAAGCTATGGCCATCTGAAGGGGATTGCTGCTCTCTCAAAACATGGCTTTTTCTTTCTTCTTCTGCTATTTTGTGGGTGACTGATGCAAAGTGGTTTTAGTTATTGTCAACAGTCTACAGGCTGATTCGGCCCGGTTCCATGACCAGTGGAGCAGAGGGATTTTGCAAAAATCCACACCTCTGGAAAAGGGAAACAGGGAACCCCAAAATAATTAAAGAAAAAAAAGCGAGCGGCAACGATCTGAGGAGAAATAAACTAATTTACTAAATACACTATTGGAATGCAAGATAACAC
>TCONS_00010502 XLOC_006783
AGTTTCTTCTAGCTTGGTCAACACGTTATGTGCTGGTGGCACTGGACAGAGTTGTAGTCTATAGTCTTGTCATGCCGTGGTAAACATCTCTATGCATATGTGTTTGACTTTGGCATTTTTTGACTCCTGAGTTTGACATACAGTAACTTTAAAGTTGCTGCTAGTGTTAAACAGGATGTGCCTAATAACAGACTGACTTCTCTCTCTTAAACATCTGGTATGCAGCTTTAACCTGGAC
>TCONS_00010240 XLOC_006624
AAAGTAGGTTTTACCACTAATCTGGAGCCCCAGTGTTCAGCTTGTACAAGATGTTTCTAGTGGGCATAAATAAGCTGAACTACTGAAAGCAGATATATTTTTTAATGACATTCAAAGCTTGTTACTTTCTACTAGACTTTGAAATTGTTTGTTGAGTTCATTTGAGAAGGACAGTGCTGGCAAGAAGCAGTACGCCTGCATATAATTGTATTCAATTGGAAGTGCTATGTTTGGGCAGCTTTGCATGGGGAACTGCAGACACTTCAGAAAGTGCACTGGAAAATTGACCCTAATGTTTAGCAGCCTCTTTAGGAGGCCAGCTTTTCACAGTGTCCTGCTTCAAAATGCAACTCCATTAGAGAGTAGCTACTCCTGTAGAGCCCCTAGACTCCATCTTCCAAGCCAAACCACTTGTTGATACTGATTGCATTGTAGTATCAGTTAGTTCAATTTAATGGCTGCAAATTGCACTTGCTGAGGATTAATGTTGCCTCGTGGTCAATCCAGTACTGGTGCAGCCCCTCTGGGCCACACTGCAATTTCAACAAAAGCCACTCTTGTGGTTTCGCCTTTGTTTGAGTGCAGTGAGTTGGGAC
>TCONS_00002915 XLOC_001824
CTTCAGTTTTGTCAGATCTGTAGGGAGTTTCATGGAAACGATAGAAATCCCACATATCTGATATTAAGGCTCTTGCTGTTTCAAACTTCAAATTCCTGTTTGCCAGTGTGGCAGGTTTACAGCCCCCCCCCTCCCCCAATAAAATCAATGAATTGCATTTATTTTGTTCCCTGTTGCTCATCTTATTTGAAAGTGGGGGAGAAGAGGGGAGCTGGCAACTACTTGGAAATATGAACCAAAATGGAAGGTCTTGGTAAGTTTTGTGAGTACTTATGTCAGGGTTACTCAAGTGGAAATTTGGGACCTATGCTGTGGAAGTAGTGCTTTCTCTTTGGACTTCTAGAGAAGCCTAGGTGAAAAGTGTCAAAATTCTTTGTAATACTTTATGCGTTTCATCAC
>TCONS_00007182 XLOC_004635
AGGGAATGTCTTCCGCCTACCTGTGTTCAAGGCTAAGCATATATAAGAGCTGAGGCAGTTTCATTAGATCTCTAAGTCTAATCCAATTATTCTGTTTTGATTTTATTCATTCAATGGACTGATGGCTTCTCATTCACTCCTATCCAGTTAGTAAGAGGCTGTGAATCAATCATCAACTCAGTGGATGCTAAGGCTTTTCAAGTACTGAAATACTGCCAGCTAGAAGAGGTATAACTCACACCAACCCTTCTGAACAATGCAGCTTTCAGGGAGGCAATTTCAAAATAATATCAGGCTGATCTGAGACTGCCCTACCACTGTGAAATGCATGCCCACTTCCTTGCTTCATGTACAACTTTGTCAGCTTGTATATGGACAAGACTGCATGGTAAATTGTACCAATGCACTAATCAAGCTGAACTGTAACAAGTGAGAAAAAGAAAATGTTGAATCTGTGACTAACTTTTCACATGAAAAAAAAGCATAGATCTAGTAGACTTTCAGGGTGCCCTCTGTATACATACTATCTGCAGATCATTAGGCCTTGTATGTAAATTTTCAGCTACGCTAGCCAGA
>TCONS_00001132 XLOC_000711
CATTCTTTCACTACTATGCAAAAGGTATTTTGATGGGTTTGGACAAGCCACTCAGTCTCTGTGCTTCAGTTTCCCATCTACTTATTTTAGAGAGTTGATGTGAAGGTACTCCTCAGAATTACCTTGCACTGGTGTGGGGCTCTTAGTTTCTATGGGATTGTCATTTCCTATTAAAAGATCCCAGCACAGCCACCAGCCAAAATTCTGGCCCTGGAATCAGTTCATACCACG
>TCONS_00001567 XLOC_001012
GCTTCATTCTGTGTAGAGGCACTTCCTTTGGGGAATATGCAAGTAACACCACTTACTTACAGTATTAGAAGAAACTAAGTAATTCATAGCAGACGGCTTTGAATGGTAATGAGTGCTCCCGCTTTTCATCTTGATCTGCTACTTGAGTAGTGAGATGGGCTGATCTTTTAACCAAGAACTGGTTTATTAAGGCTTGAAATTGTTCCTTGTCATCCTCCCTTGCCTCTTCCCAGGTGAGGTACCATGTTGCAGCTGAAAACATCCAATCTTTACGCTAATTAAGGAGAAAAACAGAAGTGGTGGGTCTTCTATCGCTTGTACTTGCTCTGAAGTTTTAAGGAATTCCAGCTGAGAGCAGACTTTGATATGCAGCATCTGATGTGATTGCAAAGGAGAAGGAATCCTTGCACTGAAAAGATCTGTCAAAATAAACAAGGAAATAAACTGGCAGGAAGCAGTCCCTGGTCCCCCATAAGATTCTCACAGAGAAGCTGGAGTAGCAGGCATTGAGTTTGATTTAAAAGTGGTTGTCTGGGCCTACAGGGTGGGTGATCAGGTGTGTGAAGTCTCATTGAAGGCCAGAAACAAGTGGAGTACCCTAAGGGTGTCCTGCTAAGATTGTAACTAACCGTCTGGGTGATGGGTTAGAGTGCACCCTCAGTAAATTCATGGATGACAGGAAACCGGGGGGCAGTGGCTGACTCACCAGAGGGACACTGACAGACTGGAGCGATAAGCTGACAAGAGCCTTGTGGAGTTCAACAGGGAGAAGTCCTCACAATGGGGAGCAACAGTCCCAGGCACCAGGACATGCTGGAGGCCACTCAGCTGGAAAGTGGCTCTTCAGGAAAGAACCCAGGGGTCCTGGTGGGCACAGAGTTCAACATGAGTCAGCAGTCTGCCTTTGCTATGAAGAAGGCCGGTGGCCATATTGGGCAGTGTCACCAGCAGGTCAGGAGAGGTGATCCTTTTGCTCTACTCAGCATTGGTGAGGTCACACCTAGAGCACTGTAACCAATTCTGGGCTCCCCAATACGAGAGAGACCTGAACTTATGGGATGGAGTCTAATGTATGTCCACTCGAGATTGTCAAGGAACTGGAACACCTCTTCTGTGAGACTTTGAGACTGTTCAGCCAAGAGGATGCTGAGGAGGAATCTTACCGATGTGTTTTGAAGAGCTGGAAGAGGAGGCCAGACTCTTTTCAGTGATACCCAGTGCCAGGAGAAGAGGAAATGAGCATGAACTGGAGCACAAGGTTCTCTCTGAAGACCAGGAAGCACTTCTGTGCTGTATGTGGAGTCTTCTCCTTGGAGACCTTCAAAAGCTGCCTGCCTGGGCACCCTGCTCTGAGTGTCCCTGCTTGAGCAAGAGTTGGGAAGGGTGGACCCAGAAGGTCCTGCTGGTCTCAACTGTAATGTGATCCAAACTTATTTTCTCCCCCTTTTTTTTCTTGAAATGTGGTACTTCACAGCATTTGGAGGTGGCAGACTACCAACTTCATCCTGCAAGAGCAGTAAGGAAGGGAATGCCCTGGTAGGAGAGCTGGTGCTTGAAGGGAGTCATTGAGGTATGTGTGTGTATGGAAGGTGTGAATGGAATCTGTCAGCACTGATGCTCTCAAAATGCTTTTTCAGAAAGCCCCATGAGGTAAGCTGAGGAGGGAGGTGAGAGGCTTTTTCCCCCACTAGGGCTCAGCATGCCCTCAGAATGCGGAGTTGCAATATACATTTGATCAGCCATGTTCACCATGTACTTCTGGGCAGGTGCAATTACCTTCACTGAGACCTGAAAGCAATTTTAACTCTTGTGCTTCCTTTTGTACGATTCCAAACAAGTTTATTTCCCTTGCTTTTTTCCTTCTGACGTAGTTGATGGTTTCTGCTCATTTCCTTCCCTCACCTTTTGTGACTGCATGGTAGCAAGGAGTGGTAACAATGCAGGGCAGTCCTTGCTGAAGTATATGTGGGCACCAAAGGAATGGTGGCTTCATATCCTGTGTGGGTGCATGTGCTGAGGGCATGGCATGGTGCTTCGCTTGTTCAGCTGTTAAAAGCTGCTAGGACACTGATGCTTTCTGCAAAGCTTTTGTCTGACCATGCTCACTTGCTGTCTCTATAACATTTGCTTTGTACTTTTGCTCTAGCTCGAAGTTTTTGATAGGGTATACACTTACCCACACCTAAACTATCCTATCTTTTCAGTAAAAAAATAATATAGTGTTCTCATTAAAAAAAAAAAAAAAAAAAAAAAAAAAACCCTAACAAAAACATACTTCTATGGGTCATTTGTTAGAGGATGACATCTTATAGGTCAGAACAGGAAAAGGGCTGCTGCTCTATTGATTTGGAATGCCGCAGCGTATGTCTTGAAGGCTGGAAGTCATTACTTTTACAGACCTGTTATGTCTTATGTGCTCAGCATAAGCTTACTCTTTTGGCCCTTGCTGTATGCTCTCCTGCTGTAGTCCAAATGTTCCGTATGCTGGCTACACAGCCTGCTTCCTCCTTGTATCAAACACAGCTGATTCACAGATCTGTGACCTTTCACTGATGTACTGGTGTACAGTTCAGAAGTATGGGAGGGACAGAGGAGCTCTGTTACGCTTTGGAAAATGTGTTACAAGAAACAGATTCTCAGTACCAGCCTTATTAAAAAAAAAAAAAAAAAGGCATTCC
>TCONS_00004402 XLOC_002766
CTGAGCCTTTGGCTGTTACTTGGAAACTGTTAAGGAAGAGTCAGCAGGATATGAGTATGAGCAGGCAGATGTGCGCAGACACCAGCACATGGCTGCGTATGCAAAGCCCAGCGTAACCATCAGGATCAGCTGGCCAAACTTAAATACAAAGTTTACCTTCCTTCAAGAAGTCCAAGATTTAGTTACATCATTATTATTTCTTCCAGCCTAGACGTACAGCTGGCTGGTATGGCTTAGAAAAAAGTAAGGTACTTAGAATATTTATAAATAAAGTGTGTTGACTTCCTATGTTTCCTCCCG
>TCONS_00016153 XLOC_010369
GGTAGAGAAATATTCTGTCTGGAGGACACTGATGGACAGGTCCCGGCAAAGGGTTGTGAAATCCTTTAAGGAGCACAGATGGACAAGGCCAGAGGCAACAAGAGTGGGATAAGCTGCTGATAATGGCCGGGAAACGGTCTTTTGTGTGGACTTATCTCAAGGAAGATGGCCATCTCAGGAGGTACACACATGACTCTTGCTCAGGCACCCAGGGATGTCACGTAGGCAGGAAAAAAGGAGGATAAAAGAGGGTCCAACAACCATGAGGATAGATGTCTGCCATCAGATCCCTCACTACGGACCGTATGCTGACGGACTTCCCTGGGCCTGCTACCTGAGACCTGCTGCTTCCTCCCTGACTTACTCTGCGGCTTCTTCCTGGACCCACCCGGTACCTGCACCCTCTCGTTGCCCAAGACCGGCCTCGCTGCTCCTGCCCTTCGGCCTCGGACCGGCGGAACATCGTGCAACG
>TCONS_00001180 XLOC_000740
GGCCAGGCCCTGCCACGCCTCAGGAGCTTTCAGTATCCATGGATGCAGATAGCACAGCCCTTCTGGGCACTTCTTAAAGGACTGTAACAAACTTCACTTTAAAAGCCAAAAACATTTGCGATATGAAATTTCCACGAGGGCTTTCGTTCTGGCTTTGAGTATATGGAGTGCTTGAGAAGGAGACATATTGAGTGAAGTAGGTGGGCTAATGAAGGTGAGCTCAGTCAGTGCATTTATGTGTTTTCTGATGATACAGATTATGTTCCTTTTACAGAACACGCAATTCTTGGGGCACTGTCTTGTGAACAGCACCAGACTATGCAAGCCATC
>TCONS_00000997 XLOC_000630
GCCCTGCTCATGTGGAATAGGCAGTAATTATGTGCAAATCCCCTTTATATGGCAGTGGTGCCGTGCTGTCCTGCTTGCTGGTCTGCATACTCACAAATTGTTGGCAGTCTGCAAAAAGCCCAGTGACTGGGCAGATTCCTACAGGCAGGAGTCAGCGCCTGGGGTATACATGGTGAAAAGCATCTTGTGTTGAGTGTAACTGTGCTTGTACCCATAACCAAAGCAGAGC
>TCONS_00003642 XLOC_002293
CACCTTGGTTCAGCTCCTCAGAATGAGTGGCACTTCTCAAAAAGAAATTTAACTAATATATGGGGGGTTCATGTATTACTGTGTGTCAGCACAAATAAACACTGTATCAAGCAAATGGAGGCAGCTAAAGTCTACCTTGGCCCTAAGCTTCCATTGAAAGAATGTCACCCAAACAAGGTCTCTCCTACATTTTGAACTATTCATGGGTGCATTGTAGTCCAGCTTCAAAAGCACAAATTTGTTTTCCCTCACTACTTTCCCAGTGCTCTTTTAATTTCACTAAAAAATCTTGTGTTGAGCATAGACAGAAACTAGCGGTAGATGCAAAATGAACTCCTCCCTTTTCAAAGGAATTCAACCGTGAC
>TCONS_00013085 XLOC_008376
AAAAGAAGGAGAAAGTAGGCATTGGGAATTACCATAATTTGGTACTCAGTAATTCAAAAAAGGAAGTAAGCACAGGGCTCAAGACTGTGCAGATGACTGCATGAATGAGCACTGTGTTAGTTACTGCATGTGACCATCCTGCATCTTCCTACGTACTACTTCTCAGTTACAGGAAGCAAAGTACAGCCACTACCTCCATTGCCTAGTGTAGATGATTTTCTGGATTGCTGGTAGTAGCTGGCGTTGTGGTATAACTAGTCATTTTTCTTTTATTCAGTAACTCTGAACACAAGTTTTCCTCTCAAATTTCATTGAAATGGTATGAACCGAGGCTTATTTTTACTACAAAGGCAGGTCTTCTTACTACCAATTCAGGACTTTTGACAGTGATGCATAATTCCCACTGTCTCAGGGAGGAAGAAACACATTTGCCTTTTGATCCACTTCAGTATCTTCTACTGCTTGTGCTTAACTACCACAGAGGAAAGACAAATCTGGGGATCAGGACTTGAAAACTGCTGTTTTCTATTTGTCCATGTCTTGTACAAATTTATCTTTGATGAAGCACAGCAAGAAGTCCTATCTGCAAGCTTTTTACTGGCTTTTATGGAACTTACTGTCCTGATTGCTCTGTGATGTTCTTTGCTGGTTCTATCTAGATCGCTCCAAAAGTAATGCCTCCTATTTGTTTCCATACAAAATACAACAGGTATAAAAAGAACAATAACACTATTTGATTGAGTAAATTCTCAACTACAAAATGCTATTTTCAATGTGGCCACCAACAGTAGCTATGCATTTTCATCAGTAGTGAAAAAGAGCGTGCATGTTACACTCATCAAAATCTGTGTGGACATCTGGAACATGGGTTGTCTTTCATGTTGCTGTCACTGCTGTTGGAATGCACCACCCACCACTTCACAGTGCTCGC
>TCONS_00014974 XLOC_009606
GTGGGGACATCGCGTTGGCAGAAGGGGGAGTTGGGGCAAGCTAGTCAGCAGCATGTGTATTGCATGTGGCCTTTTGTTGTTTTTTCTCCCCGCTGTCCTGTATTGCAAGGATTTAAGTGTGTTGGTAGCTGTTCAGCACTGATTGTAGCGTGGTGACTGATGAAAGTGAGTTCTCTTTCTGTAATCCCTAATATCAAGTAGAGCTTATAAAAATTATTGCAAGGCTAGAAAATAAACTGGCTCTTATTTAGAGTTTGCTTTAGCATAGCTAGGACTTAACATACTTCCTGGTGTGGAGCTTTCATTCTGTGTATGAGTTGCTGTGTGTAAACAGGCTGCTTGCTCGCTACCCAGGGATTGCTCATACTTTCCCAAAGTGTTCCCTTGCAGGTGGTACCGCAGGCATCATCTTCTCTTTCACGGTGTAAGTACTTGAAAAGGTAACATTGCACTGTAGGGCCTTCTCTTGATGTCTGTGAAAAACATCGCTTTCTACAGGCAGAAATGTTTTGTGTGGTCTTTTCTGAAGGGGCAGCAGGGAGGGAAGAATTCCATGCCCCTCTCTAGGTAAGCAAGCTGTCTTCCAACACCTATTTTTTCTGTGTTTTATTCTGGATGATCATATCTCCTCTGAGACATTGCTTATGAGAGGGGTGGCCAGCAGGGACAGGGAGGTGATTGTCCCTCTCTACTCTGCTCTTGTGAGGCCCCATCTGGAGTACTGTGTCCAGGTATGGAGCCCTCAGTACAAGAAAGACAGAGAG
>TCONS_00001101 XLOC_000685
ACTTCCTGATCTGCTTTAGCTGGGGAAGTTGACAGCATCCCCTGCCCTTCCCCTGCGGCATGCAGCTGCCCACCCCCAGCTGCACCCCTGAGGTGGTGCTGAGTTTGGACTGCAGTAAGGGAAGACATCACACAAAATGTTGAACCACGCAGTTCTCTGCCAGGAGTCACCACTAGAAATGTTCAGAGGTTCCTGTGGGTAAGTTACTTCTCTCTCTGTTTTTAGGCTCCCAGTGGCAGCTGTCATCACAGCAACGAAGTGATTAGATCTGCTCTGTTGCCTAATCACAGGACGAGATGTGGCATGCATTCCTGCAATCTGCTTAAGTACTCCCTATCCGGATCCTCTGATTTCAAGGATAGTCTTTGGGAAATTATCTTTAGAGTAAATCATTTTTTTTTTTTAAGTGCACTTGATTAAAGCGAGGCATCTATCATATCGCAGAATTATTGATTATGATAAGCACTTTGAACTTACCCAGTGTTTTTCATCTCAGAATCTCCTAATATTTTGTTGCAAGTGGAAAGGATTATTAGTCCCACTGCAGATTGAAAACTTGGAGGAAAACTGAGACTCTACATGATTCACTGAGGATACTCTATCACATGGTGGAGCAGGACCAGTGAGCTCATGGCTTTACTGTCCTTGAGGAGGTCTACAAGTGAGAGGCCTTTTGTTGCATTTGTTTAGGATGGAAACCAGAAGTCTTCCCTGCAGATTTTGGGTTCAACACAGTTTCCAGTGTGATTCTGCACCTGTTTTCTGCTCGAGAACCACTGCCTTCTGTACAGGAACCGGGAAAGGAACTAAGTATTACAAGGGGGAAGGCATTTAAAAAGACTGTATACATCTCACTCATCACTCATACTCATGATCTTACTTGACCATCAGTATGTGCTTCTGTTGAGATATGTCTACCTTCGTGTCAAGTTTTGGGGATGGAAAGCTAAATCTTCTCCCTAACCAGTGCCTGTCTTAATGCCTTTCAGCAACTGTGTATTTACCTACTTGAAGATGTGCTGCAGAGCTGTGGGCCTGTATCCATCTTCTGCGCCTGTTCTGGTCTGGGACATGTGGTGTGACCAGAATTGGACATCCAATCCCTTCCTTGTCCCAGCACCTCTTCTTTTAAGTGAGGTTTGGCTGGAGGTGCTGCTCACATAGCCACATTCTGCATACATTCTCACAGCAGACAAGATAACGGTTATCACTGGAGCATACACAGCTCCACACATCAGTAGAGGCCCTTCACACCAGAAAAGGGATTCAGTGGTTCCTGCTGCTTTATCTCATCTGCACATCCCTCCTACTTTTCCATCTGTTTCACATCCCGTAGTCGGGAGCTGAAGAAACAGGTAATCCTCTGCCTGAACACACAGCCGCAGTGGGGTTTATGAGCTGTGCACTGTGAAGAGGATGGGAGCACAACCAAAGGCCTCGGTCTTCAGGACTTCTGCAAGCAGCAATACTTCGTCAATTCAATCTCCAGTTCAAAAAATGTCTGTATTAAAATTCATGGATTTTCTCCCATACCTTTTTCCTTCTATTTCCCCCTTTCCCCTTTATTAAGGGCCAGGGTCTGCCACGGTAAGGGTGAAGTGACATCGTTCTTGTGATGAAAGTGTTTGTTTTCTCCAATGCCAGTGATACAAAGGTATTTAATGCCTTGCACGTGGCAAATGTTGATACACTAACACTTGAACTATTTATATCCTCATCATGCTGCTGCAGTAAAACTTGTCCTTTAGTTCGTAGTCCTGTGGCTTATTTTGTGTTAGCATACTGCCCTACATGGCAGTAACACCGGATGGTGCATGCTGACAGTGTGCAAGCCAAGGTGTGTAGGCAGACATAGCATCATGCAATCACAGAAGCATTGGAGTCCCATAAAGCAAAGGACTCATAAATGTCATCTAGTCCAACAGAGGGACACCTACCAAGTCAGGCTGCTCAGAGCCCTGTCCACCTTGACCTTGAATGACTCCAGGGATGAGGCATCTACCACCTCCCTGGACAACCTGTTCTAGCACTTTGCTACCCTTATTATGCAAAACAAATATTTCTTATTTCCAATCTAAATCTTCCCTCTATAAGTGTTGCTTCCAAGATAAGCGTCGCTTCCAAGTTTAAGGAATATCACCAAACAAGACCAAGTTTTGAGCTCCCAGTGCCAACTTCAAGTATTACGTAGAAGCAAAATTCCAAGCTCAGCAGAAGTGAGAGCAGCTGCTCGCAGCTGAGCAAGGCATGAGTGAGTGAGTCTTCATGAGGGAAGAGGTGGCACTGGGGCAGGGAAGTGCTGGGAGGTCTCCTGATGCATCAGCTGCGCAATGGGAGTGTGGAAGGAGCAGACGTTGTATTGTAATGTGCACTGGAGTTCAGGTTCATAGCAAACTTCATTTGTTGCTTCAATACCAGACCTGCAGAAAGGCTTCCGCTCCTTAAAACTTTCTTCTATTTCCTTTTTTAAAAAAATTATTTCTTTCTTTTTGTATTATACTATTTAATCTACAGAAAGATATCATTTCTACCTGCAATTCTTGCCTCATAATGTTATGTGTTTTTGTTGTTGTTGTTGTTTTTGCTGCCTCTTAACACACTTTAAATACACATTGAACGCAACTTACTTTGACCTGTGATAACATGATCTATTTTCTCATTTCACAGTGTGTGAAGGGCACAGTATACTCTTGTGGCAAAATACTTTGAGGAAAGAAACAGAACTGGATGACGATTCTTGCAGGGCACTCCAGACTTGGGAATAGACTTTTCTGAGAACATCCCACAGCTGCTCTGCAGTTTTTCCAGCGTCCTTTTGAAGATGTGTGGAACAATTTCAGTGTTAGTTCTTCGACACAGACATTGAAAACTCTTTAGTTGAGCTCTGTTTTCCACATCAGTTTAGGTATGTATTCCATTTGGGATATGTGATCTTGTCTCTTTCGCCTTTTGCTGTTCCAGGAGACAGGTGCATGCCTTGCAGACAAGCACAAGTGCTTCACTTCTGTAAAAATGTGTTGTCAAATAACACACTTATGGATCTAGAGCGGTGCTGTCCTCAAATGTGCTTTCCTTCCACAGCTATTTTCAGAATCCACAGTTAAAAAATGAGCAGCTGAAGTTCTGATAATCCCAAGCTAAATCTAAATCATGCTCATAAACCTAAATATAAAATGAAAGGCAAAATATGACGAGCAGGGTTTGCGTATGTCAGCTTCATATGCAAAATCAAAC
>TCONS_00003662 XLOC_002303
GTTACGTAGTACCATCAAGTTTCCATCTCAGTGCTGTTGTCACAAAGCCTGGCTGTAGTGTCTTCACTCTGTTCCAGCCCCCATGCCATTTCTCTTAGAATCATCATGTCAAGATCCCTTGATGCTGCCAACACCTCACGTTGCCTAGGGAAGCTCTGTGGAATGGATGCCTTGCATATCATGTACACTCTGCTTTTGTACCTTTTTTTTCACGTGTGAAAAATGCTGTACCTTTAATATAAGTTTAAAGTCCAAGTCATCTCTAGCAATTACCCCAGACATCAACAGAAGGCTTTGATTCCAACTCTACTATGTCTGAATAGATCAGCTTACAGCTTACAGTAGAGTTATAGAAAACTATAACAAGACTACAAGATAAATTAATCGCTCAAATTTCTCATCACATTACCTCTATTAGAAAGCTGTATAATAATGTGCTATGCTAGATTCAAGTTCTGGAACAGATCACTCCAGGAAGTTAGGAAATCACCACCACTCCAGAAGATTCAGACAAGCCTCTGTCAGGACAGGAGTAATTGAATCTAGCTCCTTGTCCTCAGCATAGTATTTCAACACCAAAGAAATAATTACATTATCTTAGCTGTTCTCTGTACAACACAAAGAAATTCAAATTCAGTGCAACATGCAGGCCTCATAAATACAATGACAAAGTACTTAGCACTCTTTTAAACTCATTAGTGAGCAAAACTGCTACAGAAAACAAATGCTAGTTCTCTACAGATAATGAGAGTAGAATAAGCAGTAGAATACTTAAGCAAGGATAAATCAATGAACTTAAATGAGAAAGCCAGATCTAAAAGCTTAGATTTCATTCTGGTGCTAGAATAGCCC
>TCONS_00007156 XLOC_004609
CAGCAATTAAACTCATTGCGAAGGTGATAATGAAACTCTGGTTGCTTTTGCAATGGATGCAGCTTATATGCCTATATATGCCAAAACACTACATGATTTGTGAAGATAAAGGAAATGATAATGGAGAAATGTTGTAGGAAGAAAACAGGCATGGCTTTTGGAGGCAGATAAAGGAAGCAGGAAAACGAACTAAGCCCGTATTTGGGGATTGTTGGTTTAAAAAAAAAAAAATTGTCTTACTTTCAGGTTAATGTTTTATTATTATTTTATACTGAGAACACATCATCTGTATTTAAAACAGCGTAGGAACCCTCAGATGTCTTTGCACAACAACTTGCAAAGTTGCAATGTTGAGAGCTGTGTTGATACGCTACGTGGCTGTTTTTCAAATTATAAAACTGAGAGAAATTGATGTCTGCTTCAGAGTATTTATTTATCTCACGAATGTTAAACCAACATACACCTGTCAAATCTTCCAACATATTTCAGGGTTAGATACCTTAAAAAATGATAACTGCAC
>TCONS_00003747 XLOC_002364
GCAGTCTCGCCGTCCGGCCCGCCGCTCCGTACTCTTCAGTCCTGGTCAACCAGGGAGGTCCCAGAAAGACTGAAGATTTACTAATGTGACACTCATCTACAAGAAAGGTCAGGAGGATCCAGGGAACTGCAAGCCTGCCAGCCTGACCTTCATATTGGGAATGTCATGACCTTTACCATGCATGAGAGCTGCTGTTACTTCAGCACTTCTGGCCTGATATTAAGGACCTCTTTGCAGAGAGGACAGAAAACAGATGCGAAACACATTTCCTTCTCCCTTTTAAATAAAAGACTTCTGCTGAAAGCTGGAGCTCTAGAGTACTCAACTAAGAACAGACATCTAGCCTGGGAACATTGTGCCCTGTGACACCAGAAGAAAATAGAAGAGAGAAAATCTGTAAAGGCTACAGCCTTTACTAAGAAGAAACACACTAGAAGTTTTTGTCTTACCTATTACTGCCCTGTTAATAAAGTCCATGGAAGTTTTCTGAAAATATTCACTAGTTTTGTATCTCTTGACTGGAATATTGCTAAGTTAAAGTTGCTAATAACAAATAAAAGTCTAAACAAGCAAATATAATTTAAAGAAGGCAACAAATTGAAAAGGAACCACATGGTGGAGATTCACAGAGCACCAGAGAGACCATCTTGCATTGGATGAGCCTCCTGCCATCTGACTACTGCCTAAAAACCACATCTTTATCCGTGCTGCTAAGGAAGGTCAAACCATTGAAGGAGTTAATAAGTAATTTCTGAACCTGTAGGAATCATCTGTTTTTATGCTTTATTCTACTATTTTGTTTTATTCAATTAGGTATTGAAAGTCACAGTTAATGGTGTCTGCTAAATCATATATCCAAGAGCTGTTTAAACCACCTGGAGTAAGTCTTTGCACACTAGAAAATGAAGGATGACTAAAAACAAATAAGTAATTAAACAAAACCATATGACACAGACCTAGATACTGAAATTCCACTCTTCATTCACAGTCCTTTCTGATAATTATTAGCATTGTTGTATATGCCATTTAGAAGATGCAGATGGTAGACTATAAGAAACAACACTATGAGGAGCACTGTATGCATATTTCAGGCCAGAACGTGTGCCATTCTGCTTATGTATACTGCATAGTAAAGCTGTCCAGATAACGGTATGCTTTATTGGTGAGGAACTCAACTGGATAGTGCGTTATGTTTTTTTTGTTTGGAATCTGCCTCCAGACATGTTGTATGAAAGATTTCTCCTCTTGTGGGCCTGTCCCCAGCAGGACTAAGTACAGCTATCAGTGAGAAGTCCTGTTTCTCCTTTTATTAATTGTAGCAATAAATCCTTTTGTGTCCCATATTCTGTAAGAATTGTCTGCCACAGGCTGTGGAGACTTCTCTCTTTCCATCTGCAACATTGTTGGCAGAGTAGGATATATGGAACTACAGTTTAGTCAGGACACACAAGTAGTTTAAAGCCCCTGCCAGCTTCTGGGCTAGAATTCGTTTCCCACTTTGAGGCAGGTGGGACCTACCTGCAGCCATCAGGTCAGGTGCCAAGTAAACTGCCCCGTGGTTGAAAATGCCAAAATTCCTGTGGTAGCACCAGCCTCTTAGCTCTGTATTTATCGGATGGGTTTTCCTCAGCTTTTCAATATTGCTCTCTACCACTGAGGGGATAGAGGAAAACACCTGTACTCATGCTCCATCCACTAGCCACCCCAGTCCTCTGAAGTTCCTTTTGATAGTCCTCAGGCTTCTCTCAGTGACTTCATTGCTGCCAGCCTGAACTATCAGTACGGGTAACAATCAGAGGGGTGAACCAGACTAGGAAGTCTCCTAGTAATGTCCCTGACCTGGGCCCCAGGGGGGAAGCACACTTCCCTATGAGTAGGGTCTGGCCAACATATGGGCCCCTCTGTTCCTCCCAG
>TCONS_00003746 XLOC_002364
GTCCCCTCCCTAACCCTCTTCCATCCTCTACATTAGATGGGAGTCCCCTCCCTCAGTCGCGTTCATTTCATACCAACTCTCATTCCACGCGTTCCTCGTTTACTCCTTTAAAACTCCAGGGAAAATAAAAACCCTCTCTTTTCTTCCCAAATTCTGGCGGAACGCTGCCTCCCCCCGCCGCCGTGCAGTCTCGCCGTCCGGCCCGCCGCTCCGTACTCTTCAGCAGTCCTGGTCAACCAGGGAGGTCCCAGAAAGACTGAAGATTTACTAATGTGACACTCATCTACAAGAAAGGTCAGGAGGATCCAGGGAACTGCAAGCCTGCCAGCCTGACCTTCATATTGGGAATGTCATGACCTTTACCATGCATGAGAGCTGCTGTTACTTCAGCACTTCTGGCCTGATATTAAGGACCTCTTTGCAGAGAGGACAGAAAACAGATGCGAAACACATTTCCTTCTCCCTTTTAAATAAAAGACTTCTGCTGAAAGCTGGAGCTCTAGAGTACTCAACTAAGAACAGACATCTAGCCTGGGAACATTGTGCCCTGTGACACCAGAAGAAAATAGAAGAGAGAAAATCTGTAAAGGCTACAGCCTTTACTAAGAAGAAACACACTAGAAGTTTTTGTCTTACCTATTACTGCCCTGTTAATAAAGTCCATGGAAGTTTTCTGAAAATATTCACTAGTTTTGTATCTCTTGACTGGAATATTGCTAAGTTAAAGTTGCTAATAACAAATAAAAGTCTAAACAAGCAAATATAATTTAAAGAAGGCAACAAATTGAAAAGGAACCACATGGTGGAGATTCACAGAGCACCAGAGAGACCATCTTGCATTGGATGAGCCTCCTGCCATCTGACTACTGCCTAAAAACCACATCTTTATCCGTGCTGCTAAGGAAGGTCAAACCATTGAAGGAGTTAATAAGTAATTTCTGAACCTGTAGGAATCATCTGTTTTTATGCTTTATTCTACTATTTTGTTTTATTCAATTAGGTATTGAAAGTCACAGTTAATGGTGTCTGCTAAATCATATATCCAAGAGCTGTTTAAACCACCTGGAGTAAGTCTTTGCACACTAGAAAATGAAGGATGACTAAAAACAAATAAGTAATTAAACAAAACCATATGACACAGACCTAGATACTGAAATTCCACTCTTCATTCACAGTCCTTTCTGATAATTATTAGCATTGTTGTATATGCCATTTAGAAGATGCAGATGGTAGACTATAAGAAACAACACTATGAGGAGCACTGTATGCATATTTCAGGCCAGAACGTGTGCCATTCTGCTTATGTATACTGCATAGTAAAGCTGTCCAGATAACGGTATGCTTTATTGGTGAGGAACTCAACTGGATAGTGCGTTATGTTTTTTTTGTTTGGAATCTGCCTCCAGACATGTTGTATGAAAGATTTCTCCTCTTGTGGGCCTGTCCCCAGCAGGACTAAGTACAGCTATCAGTGAGAAGTCCTGTTTCTCCTTTTATTAATTGTAGCAATAAATCCTTTTGTGTCCCATATTCTGTAAGAATTGTCTGCCACAGGCTGTGGAGACTTCTCTCTTTCCATCTGCAACATTGTTGGCAGAGTAGGATATATGGAACTACAGTTTAGTCAGGACACACAAGTAGTTTAAAGCCCCTGCCAGCTTCTGGGCTAGAATTCGTTTCCCACTTTGAGGCAGGTGGGACCTACCTGCAGCCATCAGGTCAGGTGCCAAGTAAACTGCCCCGTGGTTGAAAATGCCAAAATTCCTGTGGTAGCACCAGCCTCTTAGCTCTGTATTTATCGGATGGGTTTTCCTCAGCTTTTCAATATTGCTCTCTACCACTGAGGGGATAGAGGAAAACACCTGTACTCATGCTCCATCCACTAGCCACCCCAGTCCTCTGAAGTTCCTTTTGATAGTCCTCAGGCTTCTCTCAGTGACTTCATTGCTGCCAGCCTGAACTATCAGTACGGGTAACAATCAGAGGGGTGAACCAGACTAGGAAGTCTCCTAGTAATGTCCCTGACCTGGGCCCCAGGGGGGAAGCACACTTCCCTATGAGTAGGGTCTGGCCAACATATGGGCCCCTCTGTTCCTCCCAG
>TCONS_00003748 XLOC_002364
GTCTCGCCGTCCGGCCCGCCGCTCCGTACTCTTCAGCTTTCAGACCTTTACCATGCATGAGAGCTGCTGTTACTTCAGCACTTCTGGCCTGATATTAAGGACCTCTTTGCAGAGAGGACAGAAAACAGATGCGAAACACATTTCCTTCTCCCTTTTAAATAAAAGACTTCTGCTGAAAGCTGGAGCTCTAGAGTACTCAACTAAGAACAGACATCTAGCCTGGGAACATTGTGCCCTGTGACACCAGAAGAAAATAGAAGAGAGAAAATCTGTAAAGGCTACAGCCTTTACTAAGAAGAAACACACTAGAAGTTTTTGTCTTACCTATTACTGCCCTGTTAATAAAGTCCATGGAAGTTTTCTGAAAATATTCACTAGTTTTGTATCTCTTGACTGGAATATTGCTAAGTTAAAGTTGCTAATAACAAATAAAAGTCTAAACAAGCAAATATAATTTAAAGAAGGCAACAAATTGAAAAGGAACCACATGGTGGAGATTCACAGAGCACCAGAGAGACCATCTTGCATTGGATGAGCCTCCTGCCATCTGACTACTGCCTAAAAACCACATCTTTATCCGTGCTGCTAAGGAAGGTCAAACCATTGAAGGAGTTAATAAGTAATTTCTGAACCTGTAGGAATCATCTGTTTTTATGCTTTATTCTACTATTTTGTTTTATTCAATTAGGTATTGAAAGTCACAGTTAATGGTGTCTGCTAAATCATATATCCAAGAGCTGTTTAAACCACCTGGAGTAAGTCTTTGCACACTAGAAAATGAAGGATGACTAAAAACAAATAAGTAATTAAACAAAACCATATGACACAGACCTAGATACTGAAATTCCACTCTTCATTCACAGTCCTTTCTGATAATTATTAGCATTGTTGTATATGCCATTTAGAAGATGCAGATGGTAGACTATAAGAAACAACACTATGAGGAGCACTGTATGCATATTTCAGGCCAGAACGTGTGCCATTCTGCTTATGTATACTGCATAGTAAAGCTGTCCAGATAACGGTATGCTTTATTGGTGAGGAACTCAACTGGATAGTGCGTTATGTTTTTTTTGTTTGGAATCTGCCTCCAGACATGTTGTATGAAAGATTTCTCCTCTTGTGGGCCTGTCCCCAGCAGGACTAAGTACAGCTATCAGTGAGAAGTCCTGTTTCTCCTTTTATTAATTGTAGCAATAAATCCTTTTGTGTCCCATATTCTGTAAGAATTGTCTGCCACAGGCTGTGGAGACTTCTCTCTTTCCATCTGCAACATTGTTGGCAGAGTAGGATATATGGAACTACAGTTTAGTCAGGACACACAAGTAGTTTAAAGCCCCTGCCAGCTTCTGGGCTAGAATTCGTTTCCCACTTTGAGGCAGGTGGGACCTACCTGCAGCCATCAGGTCAGGTGCCAAGTAAACTGCCCCGTGGTTGAAAATGCCAAAATTCCTGTGGTAGCACCAGCCTCTTAGCTCTGTATTTATCGGATGGGTTTTCCTCAGCTTTTCAATATTGCTCTCTACCACTGAGGGGATAGAGGAAAACACCTGTACTCATGCTCCATCCACTAGCCACCCCAGTCCTCTGAAGTTCCTTTTGATAGTCCTCAGGCTTCTCTCAGTGACTTCATTGCTGCCAGCCTGAACTATCAGTACGGGTAACAATCAGAGGGGTGAACCAGACTAGGAAGTCTCCTAGTAATGTCCCTGACCTGGGCCCCAGGGGGGAAGCACACTTCCCTATGAGTAGGGTCTGGCCAACATATGGGCCCCTCTGTTCCTCCCAG
>TCONS_00003745 XLOC_002364
CCTTCTTCCCCCGGCCAGTCCCCTCCCTAACCCTCTTCCATCCTCTACATTAGATGGGAGTCCCCTCCCTCAGTCGCGTTCATTTCATACCAACTCTCATTCCACGCGTTCCTCGTTTACTCCTTTAAAACTCCAGGGAAAATAAAAACCCTCTCTTTTCTTCCCAAATTCTGGCGGAACGCTGCCTCCCCCCGCCGCCGTGCAGTCTCGCCGTCCGGCCCGCCGCTCCGTACTCTTCAGACTTTCAGACCTTTACCATGCATGAGAGCTGCTGTTACTTCAGCACTTCTGGCCTGATATTAAGGACCTCTTTGCAGAGAGGACAGAAAACAGATGCGAAACACATTTCCTTCTCCCTTTTAAATAAAAGACTTCTGCTGAAAGCTGGAGCTCTAGAGTACTCAACTAAGAACAGACATCTAGCCTGGGAACATTGTGCCCTGTGACACCAGAAGAAAATAGAAGAGAGAAAATCTGTAAAGGCTACAGCCTTTACTAAGAAGAAACACACTAGAAGTTTTTGTCTTACCTATTACTGCCCTGTTAATAAAGTCCATGGAAGTTTTCTGAAAATATTCACTAGTTTTGTATCTCTTGACTGGAATATTGCTAAGTTAAAGTTGCTAATAACAAATAAAAGTCTAAACAAGCAAATATAATTTAAAGAAGGCAACAAATTGAAAAGGAACCACATGGTGGAGATTCACAGAGCACCAGAGAGACCATCTTGCATTGGATGAGCCTCCTGCCATCTGACTACTGCCTAAAAACCACATCTTTATCCGTGCTGCTAAGGAAGGTCAAACCATTGAAGGAGTTAATAAGTAATTTCTGAACCTGTAGGAATCATCTGTTTTTATGCTTTATTCTACTATTTTGTTTTATTCAATTAGGTATTGAAAGTCACAGTTAATGGTGTCTGCTAAATCATATATCCAAGAGCTGTTTAAACCACCTGGAGTAAGTCTTTGCACACTAGAAAATGAAGGATGACTAAAAACAAATAAGTAATTAAACAAAACCATATGACACAGACCTAGATACTGAAATTCCACTCTTCATTCACAGTCCTTTCTGATAATTATTAGCATTGTTGTATATGCCATTTAGAAGATGCAGATGGTAGACTATAAGAAACAACACTATGAGGAGCACTGTATGCATATTTCAGGCCAGAACGTGTGCCATTCTGCTTATGTATACTGCATAGTAAAGCTGTCCAGATAACGGTATGCTTTATTGGTGAGGAACTCAACTGGATAGTGCGTTATGTTTTTTTTGTTTGGAATCTGCCTCCAGACATGTTGTATGAAAGATTTCTCCTCTTGTGGGCCTGTCCCCAGCAGGACTAAGTACAGCTATCAGTGAGAAGTCCTGTTTCTCCTTTTATTAATTGTAGCAATAAATCCTTTTGTGTCCCATATTCTGTAAGAATTGTCTGCCACAGGCTGTGGAGACTTCTCTCTTTCCATCTGCAACATTGTTGGCAGAGTAGGATATATGGAACTACAGTTTAGTCAGGACACACAAGTAGTTTAAAGCCCCTGCCAGCTTCTGGGCTAGAATTCGTTTCCCACTTTGAGGCAGGTGGGACCTACCTGCAGCCATCAGGTCAGGTGCCAAGTAAACTGCCCCGTGGTTGAAAATGCCAAAATTCCTGTGGTAGCACCAGCCTCTTAGCTCTGTATTTATCGGATGGGTTTTCCTCAGCTTTTCAATATTGCTCTCTACCACTGAGGGGATAGAGGAAAACACCTGTACTCATGCTCCATCCACTAGCCACCCCAGTCCTCTGAAGTTCCTTTTGATAGTCCTCAGGCTTCTCTCAGTGACTTCATTGCTGCCAGCCTGAACTATCAGTACGGGTAACAATCAGAGGGGTGAACCAGACTAGGAAGTCTCCTAGTAATGTCCCTGACCTGGGCCCCAGGGGGGAAGCACACTTCCCTATGAGTAGGGTCTGGCCAACATATGGGCCCCTCTGTTCCTCCCAG
>TCONS_00003750 XLOC_002364
GCGAGAAGCTGGTCCACTTCCCTGTCCAAAGCCCTGATCTCACCCCTGCGGACTTAGAGACCTTTACCATGCATGAGAGCTGCTGTTACTTCAGCACTTCTGGCCTGATATTAAGGACCTCTTTGCAGAGAGGACAGAAAACAGATGCGAAACACATTTCCTTCTCCCTTTTAAATAAAAGACTTCTGCTGAAAGCTGGAGCTCTAGAGTACTCAACTAAGAACAGACATCTAGCCTGGGAACATTGTGCCCTGTGACACCAGAAGAAAATAGAAGAGAGAAAATCTGTAAAGGCTACAGCCTTTACTAAGAAGAAACACACTAGAAGTTTTTGTCTTACCTATTACTGCCCTGTTAATAAAGTCCATGGAAGTTTTCTGAAAATATTCACTAGTTTTGTATCTCTTGACTGGAATATTGCTAAGTTAAAGTTGCTAATAACAAATAAAAGTCTAAACAAGCAAATATAATTTAAAGAAGGCAACAAATTGAAAAGGAACCACATGGTGGAGATTCACAGAGCACCAGAGAGACCATCTTGCATTGGATGAGCCTCCTGCCATCTGACTACTGCCTAAAAACCACATCTTTATCCGTGCTGCTAAGGAAGGTCAAACCATTGAAGGAGTTAATAAGTAATTTCTGAACCTGTAGGAATCATCTGTTTTTATGCTTTATTCTACTATTTTGTTTTATTCAATTAGGTATTGAAAGTCACAGTTAATGGTGTCTGCTAAATCATATATCCAAGAGCTGTTTAAACCACCTGGAGTAAGTCTTTGCACACTAGAAAATGAAGGATGACTAAAAACAAATAAGTAATTAAACAAAACCATATGACACAGACCTAGATACTGAAATTCCACTCTTCATTCACAGTCCTTTCTGATAATTATTAGCATTGTTGTATATGCCATTTAGAAGATGCAGATGGTAGACTATAAGAAACAACACTATGAGGAGCACTGTATGCATATTTCAGGCCAGAACGTGTGCCATTCTGCTTATGTATACTGCATAGTAAAGCTGTCCAGATAACGGTATGCTTTATTGGTGAGGAACTCAACTGGATAGTGCGTTATGTTTTTTTTGTTTGGAATCTGCCTCCAGACATGTTGTATGAAAGATTTCTCCTCTTGTGGGCCTGTCCCCAGCAGGACTAAGTACAGCTATCAGTGAGAAGTCCTGTTTCTCCTTTTATTAATTGTAGCAATAAATCCTTTTGTGTCCCATATTCTGTAAGAATTGTCTGCCACAGGCTGTGGAGACTTCTCTCTTTCCATCTGCAACATTGTTGGCAGAGTAGGATATATGGAACTACAGTTTAGTCAGGACACACAAGTAGTTTAAAGCCCCTGCCAGCTTCTGGGCTAGAATTCGTTTCCCACTTTGAGGCAGGTGGGACCTACCTGCAGCCATCAGGTCAGGTGCCAAGTAAACTGCCCCGTGGTTGAAAATGCCAAAATTCCTGTGGTAGCACCAGCCTCTTAGCTCTGTATTTATCGGATGGGTTTTCCTCAGCTTTTCAATATTGCTCTCTACCACTGAGGGGATAGAGGAAAACACCTGTACTCATGCTCCATCCACTAGCCACCCCAGTCCTCTGAAGTTCCTTTTGATAGTCCTCAGGCTTCTCTCAGTGACTTCATTGCTGCCAGCCTGAACTATCAGTACGGGTAACAATCAGAGGGGTGAACCAGACTAGGAAGTCTCCTAGTAATGTCCCTGACCTGGGCCCCAGGGGGGAAGCACACTTCCCTATGAGTAGGGTCTGGCCAACATATGGGCCCCTCTGTTCCTCCCAG
>TCONS_00003749 XLOC_002364
GAAAGTCCTGGAGCAGAAGGAGGATTTGAAGCTGGTCCTCACTGCCTCAGTGTAACAGCAGCTGCTCTTGCCTTTCTCAGACTTTCAGACCTTTACCATGCATGAGAGCTGCTGTTACTTCAGCACTTCTGGCCTGATATTAAGGACCTCTTTGCAGAGAGGACAGAAAACAGATGCGAAACACATTTCCTTCTCCCTTTTAAATAAAAGACTTCTGCTGAAAGCTGGAGCTCTAGAGTACTCAACTAAGAACAGACATCTAGCCTGGGAACATTGTGCCCTGTGACACCAGAAGAAAATAGAAGAGAGAAAATCTGTAAAGGCTACAGCCTTTACTAAGAAGAAACACACTAGAAGTTTTTGTCTTACCTATTACTGCCCTGTTAATAAAGTCCATGGAAGTTTTCTGAAAATATTCACTAGTTTTGTATCTCTTGACTGGAATATTGCTAAGTTAAAGTTGCTAATAACAAATAAAAGTCTAAACAAGCAAATATAATTTAAAGAAGGCAACAAATTGAAAAGGAACCACATGGTGGAGATTCACAGAGCACCAGAGAGACCATCTTGCATTGGATGAGCCTCCTGCCATCTGACTACTGCCTAAAAACCACATCTTTATCCGTGCTGCTAAGGAAGGTCAAACCATTGAAGGAGTTAATAAGTAATTTCTGAACCTGTAGGAATCATCTGTTTTTATGCTTTATTCTACTATTTTGTTTTATTCAATTAGGTATTGAAAGTCACAGTTAATGGTGTCTGCTAAATCATATATCCAAGAGCTGTTTAAACCACCTGGAGTAAGTCTTTGCACACTAGAAAATGAAGGATGACTAAAAACAAATAAGTAATTAAACAAAACCATATGACACAGACCTAGATACTGAAATTCCACTCTTCATTCACAGTCCTTTCTGATAATTATTAGCATTGTTGTATATGCCATTTAGAAGATGCAGATGGTAGACTATAAGAAACAACACTATGAGGAGCACTGTATGCATATTTCAGGCCAGAACGTGTGCCATTCTGCTTATGTATACTGCATAGTAAAGCTGTCCAGATAACGGTATGCTTTATTGGTGAGGAACTCAACTGGATAGTGCGTTATGTTTTTTTTGTTTGGAATCTGCCTCCAGACATGTTGTATGAAAGATTTCTCCTCTTGTGGGCCTGTCCCCAGCAGGACTAAGTACAGCTATCAGTGAGAAGTCCTGTTTCTCCTTTTATTAATTGTAGCAATAAATCCTTTTGTGTCCCATATTCTGTAAGAATTGTCTGCCACAGGCTGTGGAGACTTCTCTCTTTCCATCTGCAACATTGTTGGCAGAGTAGGATATATGGAACTACAGTTTAGTCAGGACACACAAGTAGTTTAAAGCCCCTGCCAGCTTCTGGGCTAGAATTCGTTTCCCACTTTGAGGCAGGTGGGACCTACCTGCAGCCATCAGGTCAGGTGCCAAGTAAACTGCCCCGTGGTTGAAAATGCCAAAATTCCTGTGGTAGCACCAGCCTCTTAGCTCTGTATTTATCGGATGGGTTTTCCTCAGCTTTTCAATATTGCTCTCTACCACTGAGGGGATAGAGGAAAACACCTGTACTCATGCTCCATCCACTAGCCACCCCAGTCCTCTGAAGTTCCTTTTGATAGTCCTCAGGCTTCTCTCAGTGACTTCATTGCTGCCAGCCTGAACTATCAGTACGGGTAACAATCAGAGGGGTGAACCAGACTAGGAAGTCTCCTAGTAATGTCCCTGACCTGGGCCCCAGGGGGGAAGCACACTTCCCTATGAGTAGGGTCTGGCCAACATATGGGCCCCTCTGTTCCTCCCAG
>TCONS_00011064 XLOC_007126
GGATGGGTGAGCAGAGCCCTTAAAAATGGGTGCAGTGTGGCTCTAATCCGTACTGCACGTGACCTACTTCAGATCTAGAGGTGTGGTAGAAGAGACCTTCAAATGGATGTTTAACATGAATGGTTAGGTATCATCTTAGTTCTTATTGCATTCAGAATAAGCAAATGGTTGCATGTGCGTTCATTGATCTTTTATTAGTAAGAAAAAGGCAAGGTGCAGTGCTGTGAAGGCAGTTGAAAAGAGACATTCAC
>TCONS_00016863 XLOC_010802
ATGGACACCAAGACAGTGAATCATCCATCTGGCTCTGTGATGGGCAAGCAGAATGAGAAGAGTTGTGTTCTTACTTAGGAGCTCCCCATTTCAGGGAACCCATGGGGCATGGGGTGTGGGCTCGGAGACTAATCTCAGCTGTGGGTATGGTGGTGTCCAGAAAGCACCTCAGCACATCAGGGCAACCGTTCATCCTCTCCCATTTTTCTCTGGAGACTAACATGCCTAACAGCTCTAACTCACTAACCCGGAAGCTGCCTGTGGTGGCATACACAAAACCCTTCTTGTCGAGAAAATGCAGATTCCTGCTCCCCTCCCATTCCCTGGATTTAGCACTGC
>TCONS_00006343 XLOC_004061
GCAATATCTAATCGGTCACAGAGAAACAGGAAGTACAGCCTTGATGTTCCCTTTGGGCCCTGATGTACATAAGCTGCCACAAAACAAGTCTTGTTGAGAATCTAGGATTATCACATTAGTCACCAAGGCTGAGCCCAAGGGGAAAGCAGCGAGCTAAATTCACTCTTTCCCAGTGGGATTTACAAATTACTCTTATTTGGGTAAGCCATGGGCTTACAAAACACAAGAGTTTTGTGATGGGAATCCAAGTGGACAGGTTGCCAGCTAGGAAGAACCAC
>TCONS_00003209 XLOC_002036
TTATAATGGAGTGTGAAATTAAACTTGGGAAGGCTGAGCTGTAATAGCTGAAGTGTCCTCCCTACATTCCAGAGAAGGTTTTGCACTTCTCTGATGTGGAAGAAAAAAAGGTGAATAATGGCTTCCCAGCTTGCCCTAAGATGCAGTATTTCTCATTATTCCCCAGTTCTTGAGAATGGTTGTTATTGCTCAACATGGGCCACTTCTGTGAATAGACCACATTTTTCCAGCAATAGGCTGTGACACCTTGCTGAGGCCCAAGCCCAAAAAAACTTTTGTTTCAGGTCTGGTGCTTGCAAGGAAATGTTGGCTTCATTTTATAATTGTGGTGCTTGGAAGCCAACATATATTAAAACTGAGATCTCATTCAAAACAAAACAAACAAACACTTACTTGAAGCAAGGGTTGGCATTATTTAGATGTCTTGTGTGTGATGTCGCCATATTCAGCAGTACCACCAAGCCTTCTCTTATCTGGTGGAACTGTAAGGGGTGTAGGCAGATTAGAATATCTGTGGTTAGTTTTTAACATCGAGGAGAGAGCTATCTGAGGTGATTGATTGATAAAGGTAACCTTAATACAAAATTACAGGACAAACCACCTTTGGATGCCTAACCACTACTTGTCAGTGGCTTTTTTCTTCATGAAAATGTGGAAGAAGGTCAGTATAGCTACTAGGTGACTGAGACCTCAAGCAAGTGACTGGTATGTGTATGTCTCTTCCTGAGACAAGGGAAGCTGTTGGCAGTCTCTACAAGATTTCACTGCAATGAAGTTTTGCTGTGCTAACAAGTGCTTAACTTGTAGGTCAACACAACCACACACTTCTGTTGGTATTTTGAAGTGCATAACTTCAGGATGCTCTTCTGAAGTTGTAAAGGTGTGGATGTGATGTTATAATGATTGAAAAAGATGCAGTCATTGAGCTGAGCCATGGTAGCTTAGTGACGGTGCCTATGTGCAGTGGTGTTGGATGATGCCAGGGGGCGCTTCTGTCAGAAGCGTTAAGCTAATGTGACTTACCTAGCACCTTGACTGGGATTTTTGTGTGCACAGAGTTGATCTACAGCTTCTCTGCAGGCGAGAATCTCAAAGAGAAACTGAAAGTTTAGTGTTGTTACAATATGTTTTACAACAGCACTTTGTGAATGGC
>TCONS_00014276 XLOC_009168
GAACAAATTCTCAGCTACAAAGCACTATTTTTCAACATGGTCGCCATCATTAGCTATGCATTTTCATCCGTGATGCACAAGAGCCTGTCCAGAACATAGCTTATCTTTCACGTTGCTGTTGAAATGCACCACGCACCCACTCACTGTTCTCACATCCACTGTTTTGTCTCCATAAATGTTCAGCAAGCGTCCATGAATGTCAGTGGGTGCCATTTTTTCTGCGTGGAGAAATCTGATGAGACACCTTTCTTTCATTCACCCTGCCTTGTCACAGACCATTGTATACGACTGTCCCTCTGCTGCCATCTGTCACATGGCAATAACATGTGACAGAATATTGGTAGGAAGGTTCAACCTCCACTGC
>TCONS_00007974 XLOC_005214
CTCAGCAGTTCTTTACAGAGGACGATTTATTTTTACAGTGCATGAAAAGTTCTGCTTGACTTTGAAGACCACTGAGAAATATCTGTCCTGGAGGACTTGGAGAGTAACTACAAAGCAATGGCATTCTCAGATGTCTTCATCCTTGTGTCCATGTGTTCTGCTCTGGATACATGGAAGCATTTTCAACTCTGCCAAAGTTTAACCACACAAATCCTACTGAACAGAATGGGAGTTGTGTAGCTAAATTCTGTCCTGGAGTTTAGAACTCTCCTGGAGTTTAAATATGCAGCAGGTATTAACATTTTTATGGGTTGACAGAGAGCAAGCCATTATCCTAACAGTACCAGGTACTCATGAGTGAAGGGGAAAGGCTTGGGATTGTGGTTGAGAGAAGAGCATCAGGCATCACTTGCACTGATTTTAGCGACACTTTTGACATAGTTTCTAATAGTATTCTTGTACCCAGGCTGTGGCATTATGGTCTGGATGATGGACAATCAGATGAGTAAAAGCCTGGTTGCATGGTCTGGCTTGGAAGGTCATGGCTACTGGTCAAGCCCAACCTGGATGCCTATGATGTGGGGTACTGCAG
>TCONS_00014201 XLOC_009113
GTGCACAGTAGTGATGTACCTCACTGCAAGAAATGAGTTCCCTGCATGCCTGCCTGCAGTAACATGTTCTGGTAGTCATACCACTACGTCAATGCACATTCGTGTTTTATTGCTGTTTTTCCTGTGCATGTTTGTGGTAATTTCCTACCAGCCCTAAAGCATGCCAGGAAACGCTTTTGTTTCAGTTAGATATAAACAAACTTGTGCCCAGTGATAACGAGCAGCAGAAGCGACACTTGGGCAAGCAGATGCAACAGACCCCACTGCCATCCAGTACTGTGAGCAGCTCTGGGGTCCTCTTTCTGCTAAACAACTGGACCCTTCTCCGTCTGTCTCTGTCACCCCTGCTTCTGACTGTGTCCTTGGGCACATTTCTCTGAGCCTGGCAATGCAAACAGAAAAATCATGAGAGTTATCAGTCCTTAACCTTCAGCACTGCTCCATATCCTTCTGCGTGGAATAACCTGAAAAATCCCAAGTAATTGAAAAAAGCAATGCTTTCCCAAGCTTTCTGCCTGCCTGTCTTAATTGAC
>TCONS_00004159 XLOC_002605
TTTTCACATCCATTTCAGCTCAGCCCCAGACTGTGCTCCTTCCCATAACAAAACCAGTTTGTATGGGGGTGGCTGTCATCCCCCTCAAAATCAGAAGGGCATGCCAGAAGGGCTGGGAAACAGCAGCCCAGATGAAGGCAAAAGGAGAAAGGTATTGGGGTATAATGCTGATCTGGGCCCTATGCAAGTATATGCTCTGTTTGACCAGGCTCCAACATCACTTTGAGAGGTTATACTCATATCAAATTCAGCTGTGCAGCTAATGTCCTCATGGGCCAAACAAATCCCACGCCTGTACCCACGCTCTGTCACACCTGGCATGTCTTGCATGCCAGACCCAGACTTCAGGCCTCAAGCAAGTCACAGGCAGTGGACCAGGAACATCCAGTTATGCAATGTATAACCTGTGGCCAATCCTGTTGCGCATTAAAAACCTGCCTGCAGCACATTGATCAATTGAAGTGCAGCCAGGATGTCTCAGGCAAGTGGAAGCATTAGGTTAGAAATACAAGCAATAAATAAAGTTTCTTGCAGAAAGGCTGAGATAGCCACTGGAGGACAAGTTAGGAGGGCGAATTGTCTGGAGAAGAGGGTGGGTGAGGAGGAAGCAGGCACCTGGAGGGTGTTGTACCTGGATGGATGGGTGGAATGGGCGCTTTCCCCGCAGCAGAGC
>TCONS_00006460 XLOC_004153
AAAGACATTATTTTCCTAATATATGTATCACTTTATATTAGTTATACATCCAGTTGATGAAAGAAAATTTGCTTAATGGCTGATATTTGTCATTCCTATTTGAAAAAAAGAATGGGTTATCCAAAATGTTTTATTTCCAAGTTATTTGTTGGTAGTAACAGTTCAGTTCCTCACTGTGCTGGTGTGTAAACCTATCTTCCACAGAGCTGGAAAACCTGTAATTCATGTATCTAATCTTATTTCACTGAGTGACCCCTTTCTTCACAGATGACAACTTCTAGCTTCAAGCAAATATTGTGATTCTTTGTCAAAGCCTTTTTCAGATTTCTACTGAATGGCCTGAAGGTGATTGATTTCTATTCAACTCTGGTAATGTGTAGCCTGTACATGAAACCAAAGTCTTCAAAAATCTGGTGTTGAACTGTTATATTGAAATGTATGTGCATGCATTTTTTTCTTCCTTGCTTGATTGCTTTTAATTTGAGTATATACTAGAGAAGTATAAAGGACCTTTATTTGAATGTTAAAAAGAATGTTGATGCAGAAATGTATTCCCTTTCTGTCTGAGTTGTAGCTATAATTCCTAGCTGGTTTAGTACATTTGTAAAATTCTGTTCAGTTGCTCAGAGCTTGAACGGATGGAAGAAGATGTCAACTTTTCTAGCTGAATTGGCATGCAACATTTGTTGCTTTTTTTTTTTTTAACTATTAAGTTTAAATTGGAGAGAAAAATAGAGATATTCAAACATCTCCTTATGCTAATCTTGAGAGAAGTGAGATAACTGACAGCCCTCTTCTTATCTTCTGGATTTATCAGTTAGATTCAATGTTATGTGATTGTATCATGATGAGTTCAACAGAAACCTGTGAGGAATGCAGCTCAGAAGCAATGCTGCCGCCCTTAGCTCTAGTGCATACTTTTGAATACTGATATCTCACATAACAATTTATTCTGGAAATGATATTCTTTCCTCTGCATTTTGAGTGTATTTCTTTTTTTTTTTTTTAATTGAAAATATTCCATTATTAATTGCAAATATTGCAGCAAGTCGAACTTGAGTAGAACTCAGATCTCCCAACTTATTACCCACCAGGCTCTAAAATCATTTTTATATGTTGCCCTGAGTATTCAGTGCCATCTATGCAATTTGAATTAAACTATTCTTGTTGCATCTTTTTATTATCATCTACAGTATTTATCCTACGTTTTCTTTTTAATTTCTTCTTGGAATTTCTGTGGGTAATGTTGCTGGAAATAAGCCTCCTCTAGAGTATAACCATTTTTCAAGAAGTCTTAGAGAGTTAAGTATGCAAATCCACTACTCATCTGCTCTGGTGTTGAGGCTCTTAGACATGAGAAGCTCAGCCCTGAAGGCATCAGCCTGATCCCCGTAGACTTAGTTGTACTATGCTGTACAATATCTCATGCTTGAGTTCACAGCTTTTTGCCATTTTTTTTTTTTGTCAACAAACTGTGCTGATGTGATTTATCTCCATTGTTTCTTCTTACCCTTTCAGAAACTCTGTACTGTATACCAAAAATCACTCAGAGCAGTTAGAAAATGTGCAGAAGAGACTGTTAATGTTATTTTTGTATATTGAAAACTATGCTTCAGGCAGTAGCATGCTATCTACAGTTAAATGCAATGACTTAACCACTGATAGTCTATTTCTTCTCACTTCCTCTCCAGCTTGGACATTCCTCTTTACCTTTACTTCTTACTAATACTTACAGGGTGTTTTCTGTATGCTTCTCTACTTGTCCATACCTGACAAATAACAATATCTGACATGAATTGCTTGTTAATACTTTACAGATGTAAAGTCACTTCAATTACTGATGCTTTGTATTTATTATACTTTCTTCACCTTATGAATAAAGAAAACCTGTAGAAGATTTAAACTTCTGAAGCAATATCTTCAGATTGCAAGTGAACAAAAAGGTGCC
>TCONS_00000362 XLOC_000204
GAATGATTCCCTGTGACTTCCTTGGTGGCTCCCAGCAGAGCAGGAGGCTTTTCCTGCCCTTCAAACGCAACCATATGCACGTAGGAATGTAGCTTTGGCTCACAGTGGCCTCAGACGACTCAGACATCCCTGGGTCCCTAAATCCTGGCAGTCTCTCAGATACTGCTTGGAGTGATGAAATCCCTTTAATCACCCACTGTTCAGTGGCACCTGCCCCAAAGAGGAGGGGGCTTTCGGTCTCGACAGCTTCAAGCACCCAGCTTGACAAAGTGATGCCAAGCTACAAATAGCACAAGTGGTGCCAAGCTTATTCTGCAAGCAACTGCAGTAGCCCAAAGAAAGCCCCATCCACTTCCCAC
>TCONS_00015319 XLOC_009828
GTTATCTGGTATGAACCAATCAGAGTGGGACATGACAGCATGGTTTTGTAGGTAAAAATGTATATAAGCTGTGTTTAGTAGTGAATAGAGGCCATTTTACCGCTCATCATATTGGTGTCACCTCGGTATATGGCCAAGCCGTAGGCTCCCCAAAGCAACGAACATCACGGTTGCCTGTGAAAGGCAACAAGTGGTGACCCCCG
>TCONS_00011386 XLOC_007314
GGTCTGGAAGTACTTCTGTTCTTGGTCTTGTCTAAAAACACTTTCACTGCTGAAGTGGCCTACCTAAGTTGTATGTTATGGCATCAGACTCGTGTTGTGTATTGCAATCTAAGTGTCCAGTCTCTACTGGACGTATCTTTCTCTTCTTCAGCATGCTGTGGTCCGAGTCATTTAGTTATTTGTCACGGGCAAAATTGCAATTGAATTCTACCAGTGTTGATGCTTGAAAAAGATTGGTGTGTTTCACTATCCACAGG
>TCONS_00013733 XLOC_008785
GTCTATTATGCAGCGTATCTGCTGGTTGCCATGGCTGTAGTAAGAGTTCTGAATAGAGCAGGTACTCTTGTTTTCTGTTAGAAAAAAATGCCAGCAGATGATGAGCTGCGTTACGTTGGTACCACTCTGTTATTTAGCAGTGCTAAGTATGGGTCAGAGTTGGCATCCGTTTCTGTATATACTTCAACATATTTTCTGGTAGCCTTCAGAGGCTGAAGGTAAGGGAGTTCACAGTTACATGACTAAACTTAGTATTTCAGACTGAAACAACAGTTGAACGTAATCCTGATAAATGTCAGCTACTACTATATCAGGTATACCAGGCCCACCATATCAAATCAAGTTTGGGATGTAATCTTTCTAAGCTGTTTTGTTTTTGAGCAACACTATCTCAGGAAAATGAGAATATAAGTGCATATCGAGGGTTAAGAGACTGTTGACTATCTGTTTTCTGTTTTCAGCCAGGACATGCAAATTTGTTTCTCCTTTGCATTGGGAATAAATGTTTGTAGTACCAC
>TCONS_00016347 XLOC_010490
GTAAGCCTGGGCTGTAATTTAAGGCCTTTGTTGGTTATACTCTTCTGATTGCAACAGGAGTGGCAGCCAAGTGCTGGGCTTTAGAGTAGTTTTATCTGTAGTAATATTCAGCTGTATGTCTATCAAAACAGCCTTCTAGAACCAGAGCTGCCTGTAGCATGGCATTTGATCAAATATGTGTTATTACAATCAGTGCATGGTTTCACATCCAAAGAAAAAATGAAGTCTTTGAGAGCATCTTCCTTTCAGATGTCTGTCATAGGGCTGAAATTCTGTGAAAATGGCCAAGATGGGTTCACTTTGGGCACATTTCTTAAGGGAGATTTGGCTGGTTCGTTTTATCTTTCCATCCTTCTCATTGCATGCTGCTGTGAGCATTAAAGCTCTCTCTGATGAGTTCTCAGACAAGATTTCATGTGATGTGGTATTCAGCATGTGGATGGTTCAGAAGATACCTTCTTTAGAAGAAGGGTGTTTATGGAGCAGTATGATAGGAATGACTGATAACGAGTTGAAGTGCTGCTAACCTGCC
>TCONS_00011574 XLOC_007423
GTGGGGGGGTAGATGGGTGAACATCCAACAGTGAACTTTGGAATTCTCTAGCAGAAGCCTGCTACTTGCTTATGATGCAGACCAGTTGTACATCTTGAAAACTCCTGTACTAAACGGAAGTGGCATGTCACGAATCCATCACTTAAGGAAGAGGCATGAGACAGAACCACCATTTGGAAGGTTGATCAGAGGTTATGATTCTTCACACACACTATTTAGATTGGCAAAATCAGGGATTTATGGTTTCAGAAAAAGTCTGACAAGAATTCCCACAAAGAAGCAGTGGTGTTAGAAAGAAGAAAAGGTCCTGGAAAGAAGAATGTGGAGGCCTAGTGG
>TCONS_00010153 XLOC_006563
CAAACCTTCCTAATACACTTATCAGTGCTAACAGAACTCTGTTGCAGAAGTGAAGTTCCTTTTGGGCATCACAGTCAATTTATCTTGGCTATAGTGATTTATAGTTTAATGGCCAAAGTGTACCAGATAAAAGCTTTCGGAATTATGACTGGGTTTTATTCTTGGCTTTCTAGCTTATTGCTGTGTGGATGCACAGTGAAGCGGTATAGTCCCAAACTTTGAGAAGAACAGAGACAAGATATCTATAGAGATTGATACTAAAC
>TCONS_00008093 XLOC_005293
GAGTTTTTGCCTTGCTGACTGAGAGACAGATATGAAGAAAGTTGGGATTTTTTTCATTTAGAGTTTCCAGGACATTATTTGTCCTTTCAGATCATCTGGGATTGAAAAATTTCATCAGGAGTTGATTACATGAGTGGATGGTCTGATACCATAAAGATGACTAATTAAAGAAACAGAATTTACAGGTAATCTTTTTTTAATGAAAATTAATGGAGTAGGACTAATTATGCTTTCTAATACTATTTTTAGATGTCTCACGTCTTAATTAGCTTCAGATTATTTCATCTCTGAAAAAAAGTTATGAGTGCCTTAG
>TCONS_00002289 XLOC_001450
CTTTGAACTCACTGTTTATTTCAAAACATAAAGGGAAAGTTCTCGTTTCTGAGATAGCCCATTTCCTTCACAATTCTTTGCTTTCCGTACTTGTGTAGTCACACAACTACTATCAGCACCTTTATCACAAGCACTTAATGTCCTATCAGCAGGGAGTGATGCCTCCATCTCAACAGTCGACACTCAACACTAGTAGTGCACTAGCTGATGTTTGTAAAGTAAACCCTGAATTGGTTTAAGCAACTCTCACTCCCATTTCTGTATGTGGTGGGCACTCACAATGAATGTAGTAACCTAAAAAGCATCCTGTGTGAGTCAAAGCAAAAAATTCAGGATGGGGTTTTTGATTTTGCAATACACATCAGTACATTTATTCACAAGGAATGATATGACAAAAGTTACAAGAACTCATGCAATTTTGAAAATGAAACCTCTAGGATGACTCTTAAGACTTTGCTTGACTTATCTGGGAAAAACAGACGGAGTTCCTCTTCAACATCAGCCACAAGCTGAGATGAGCTTAACACAACGTGTTAAGCTACGTTAACAATGCGTTAAAGTCAACTAATGCATTTTGGATATTCACACCTAAAAGATACTTGTTACTCTGAGACAAGTCAGCCTTACTGATAGAGTCTCTGTCATTAGGTATGAATTTTTCTTTAGGCTTTTTCACTTCCTGATTATTTTTTAGTATGTGGTAGTCATGGATGCAATCAAATGCTGCAGCTGCTGGTTCCCATTCATTTCTGAGTATGGCTGATGCATACTGCCTTGGTGTGCTGAGATTGTACTAGTGCCTGCATCCCAAAGACTTGATTCCCATTTAAACTGGGGCCTGATTCCCTTTTACAGTCCTATAAAACAGCAATGGAAAAAGGCCTCAGCAGGAAGAACTGGGTGCTGAACAAACTGAAAATACCTATTTGTGAGGTAGCTAACCCAAGACGTTATGGCCATCTATAAAAACTTGTTCTACAGTCATCCCAGAATGTTGTTAATAGCTCTTCATAGTAGAGCCAAGAGACACTTTTTAAAGGGTTTTAATGCCCACTTCATTGCAAATCTGATCTTTGTTTTTGCCTATTCCACAGCCAGCAGCTATGAACAAAATAGACTTTGAAGCCTGAAGCATTATTAATCTGAGACTTATTACAGTAACGGAGAGAGAAGGAAATAAATCCCTTCTCTTAGCGCTACTAACTCAGTGTAATGGCCCCAGAATGACAAGCTAAATATTACTCCAAAATTATCAGGCTTCATTTCTCATGACGGATAGCAAGCAGCAGATTGTACTTTATCTTTCTGAGCTGAGCTGACTGCAAGCAAGGAATGCGCAGAATGCCACAGCCCTCCATTCCCCCTACGAAGCCTTTTCCAGCAGAAGCTGTGTATTGTCATGCAATATTTAGCACTTTGTTCTTCTAGTGCTTGGTATAAGACATACCCAGAGCAAGATGCTTCCCCAGAAAATTAAAAAAAAAACAAAACAACCTGAAGCAGTTTCCCTTCGCAAGCCTACAGAGAGTACGCCTGTGTTGACTCTGGAGGAGATTGTAGGGCTTGGTTAGGCAAAGAATCTCACAAAATATATCATCAACATATCTCTTGAACTCAGCTTTGATCAGCTTCTTTTGCTGTCCAGCAAAGCAGTTGGTAACCACTAAAACATGCGGAATGATGTCATGTGGTACAGCAAGGATCAGCCCTGAGTATAGGATGGTCAAATGCCTTAAGAGTGAAGGCAGTCTTCTCTGTCAAAGACATATCAGAGTAATGACAGGTCCACACTTTACGGGTGCCCAAAAGCTTTGCAAGTGGTCAGAGTCACCAGGGATAAAAGGGCATCATAATTTCTGGTGAACAACTTTCATTTATCATCACGCTCAGTGTTGCATGATGATAAAATGTCAAGTTTTCTGCTGTTTTTTTTCTTCTTTCATTTCTCTCCCTATAGAAAAGTTGCCTAAATAAAGAATTTCTTTTATATTTTATCATTATTCTTACCAGTCTGATAACTTCAGTTCCTATAGAAAGAAATCAAGCAGCAAACTGAGTTTGGCAATGAAACAGGGGGAAGGCTTGGGGGAAGCATTCACCCA
>TCONS_00011419 XLOC_007326
CATCCTGAGATACCCCCAGAGCTGCTGGAGATGAAGGTCACTTACAGTATCACTTAAAAACCCCTGCAATGTGGTCTGGGCTAACAGTATGATTTGAAGAGGATAGCTCTGACAAGTGACTCGAAAAGGATAACTTCAACTGCTGCTGAGAAATGTCATGTTGGTGGTGGTGGTTGTTTTTTTTAAGGGATAGGGAAATGCTAACAAATTGATTTGGAAGTAATGTCAGATAACACTGAATAAAGTCGGATTAAAAGTCCTGATGGATGGAGGAGATAACACTAAGAATTCACAGGGAGGCTGGGAGGAAGAATCTGATTCAGTATGTGAGTGTAGTGGAAATGCTGAGTGAAACAGTGATTGAACACCTGGTGGGAAGGCAGGGCCAACCCAGGGGAGCTCAGGTGCATGCAATGCATCTGAGTGACTGGAAGGGTGGAGCCAGGATCCATCCCTTCCCAGACCTCGTTTAAGGGTTGGCAGAGGAGTCAAGGGTATCTCTCTGGAGATCCCTGCCTACCTGTGGCCTTCTAGAGGTGAGCAGCTTTTTTTTTTTCCCCCTTTGCTTTTGCATTCACAGCTCTTGCATTTGGGCTTGTCCTCAATTGTAGCTTAGGACTTTGCCACCCTATTATTGCTGTACTTTCCATTGCATTATAGCCTTACAGTGTACTTCATGGTAGTGAAACTAATACGCCCATTTAAGAACAGTTTTTGTAACAAGTGTCTGTATTGGCAGGTAGAATTAGGGCAACGCCAATAGAAGGTAAGATAAAAATAAACTCCTGGGTATGGTGAGATGGTAATCTGCAGACAAGTGTCTGGTCTTAATGTACTTCAAGCTGTTGTAACTTCTGTGTGATTAACTGTCCATCTGAGACACTGGTAACATCTAGCAAATTACCTCTTGTACAACTGCTGAGAATCCTTGTTGCAAGAACCCTTCTGTGTGTGGAGGCTGCTGTGACATCTGAAATATAGCTAGAACACGAGGAAAGTGACAGTGTACACATACTTTCTCTTTTGGTCATGTATTTACAGCTAGACAGATGCATGTGGCTGAATGCGGCTGATTCAGGCTGTCTTGGTAGCGGTGAGTCATCTAAGGTGTGATGATCATGCCTTGGCACCTTAGGCACTGGAATGGCCTGCCCAGGGAGATGGCGGAGTCGCTGTCCCTGGCAGTGTTCAAGAGGCGTCTGGATGAGGAGCTAAGAGAGATGGTTTAGTGGCTTGTGGTAGAAAGGGTAATGGGAGGACGATTGGACTAGATGATCTTGTAGGTCCTTTCCAACCTTGTGATTCTACGATCAGTTGATGACAATGACAAATAAAGGTGGAAGATAAGTGTTCTCTTTACTTATAGTCCTGAGTGGTTTGGAATGACAGCTTCGGGGCTCTCAGCAGGAGCTCTTTTGTTCCTGACTTCCAAGCTTTACAAATTTAAATCAGCAGAGATAAGAGATGGCTCCAGCTTGTATCTTGCCTTCAAGATATATGATAGTATCCTCTTCTTGTGTCAAGCTGAAAATACTTGCTCCCAGGCCAAATCTTCAGCCAGAAAATGCTCTTGGACATTCCCATTCAAAAGCAAACAGCTTCTGTCC
>TCONS_00003085 XLOC_001954
GTGGAACTTAAGAATTGAAAAACGCGACCTTAGTAATATCTAAACTTTCATGTCATCCTACTTCTGAAGGGACAACACAAGGCCGTTATTGCTTAAATTTCATATGAACTACAGCTGTAGTCCTACAAACACTTACCGGTCATTGGCAGTTTTTTTCTTGTAATGGTAACTGATACCCCCCGTACGATCAGGTGACACTCGAAGCTAAGGAGTTGAGGAAAAGACTCAATCTTGCTAGACCTGTGATAAGAAATGATGAAAGTCTGCTTTTTCATTCTGGTCTTCGGCCTCAGGAGAGAATTCGCCCTTAAAAGGTTTTTTGAGTGATTTTTCATGAGACATTACAACTGTATGCGCCTGGGCCCTGGTTTAGGAAGCCATTTATTTAGTAGACAAGACTACTAGAAACTGAAAATTCCTTCTAGCAATTCTCAGTCTCACATTTGTGTGTTGTTTTTTTTTTAATTTTTACTCAAAATTAATCAGTTAAAGCAGGATAGTCATCTTATTGGCCCTCGTGTAACTCCCGAGGCAGGCTTTGCTGATCTGTCTTTTGGTGGTTCATCCTTTTATAGAACAACACTAGAAGCCTTGAGGATATGTTTGACTAGCAAC
>TCONS_00004065 XLOC_002539
GTATTAAATGTGGAGGTTGGCGGCCCTGCCTGTGGCAGGGGATTGGAACTCAAGGATCCTTGGGGTCCCTTCCAGCCCAAGCCATTCTATGATTCCATTAAGTAACGTAATACTGAACGCTGTGCATGAATATCAGAATGGCAGTGGAAACGTGTGCCTGGCTGTGTGTACACACAAGGTGTTCTTATGAAAATGGTTGTACAGCATGTGTGTAGGCATAGCATCTGACAACATTAATGTTTCTAACAGTTCCATAATTCATTGAGTTACAGCTCTCAGGCTTCTGAGGACGCATTCTGCTTGTCTCCAGCTTTAAAGACTGCTCACTTGCAGTCACTTTGTAACTTGTTTCCTGGGCTGGCATTTTTCATCTTGGTGGTATTTGCGACTCTTGTATTCAAGTTCAGTCTCTTGGGGATGCTTTTTCCTATTCTGAAGGACACTGATCATAATGTGATTCTGGAAAGCTGAGTGAAAACATCTCAGCTTGAACTGTTGAGCAGAAGGGTTCCTTTTTGCCTGACTGCAATAAAACCTGTAGAGATCGTAACTCCCTGGTTAAGAAACACTGTGCACTGCCACACCTATCTAATGGTAGCCTAACTTACTGGTTAAAATGAAATTCCAGCTTTTATATGTGCACTTTGTGTGTCTAAAGTGTACTTTGTTGCGACTTTGCAAGTGTGAAACTGTTGTCATGCTCTGAGTGAGCACAAAAGTGAGTCTGTGGTGTGGGCAGGATGGACAGATCTTGTGTAACCAGAGTTTGTTTCCTGTATGAAGTGTTGTGGCATTAACCTTCTGAGATGAATGGGGTACTTCAGCAACTGTGACACCTGATAGCAATCTTTTACATCAGCCAAGCTGTATGCCATTGTGATGCAGATAGGAAAGTAGCTGACTCAAAAACGTTCCCGCTTCCCTTTAACAATCCCCTTTGTCACCCTGTTACCTGTACTTGTACTTCCATCTGTTTACTTGACCAAAAGGAGATCAATTCCACCTAAAAGCACACCTCGGCCTTGCTGGTACTCGTACCAAAGTCAGTTCTCTGTGGGCCATCCCTAGTGAGGCTGGAGAGATCCAAGTTTGGGTCTGCTAACTCAGAAATCTAAGCACAGACTTCTCAGGCCCTGTGATCTGGACATCAGTGGTGTGGAAGATGGTTGAAAATCTTGTTCTTTAGGCTGCTGGCA
>TCONS_00001557 XLOC_001002
AGTGAGTTTCCTATGGCTGTGTTAAGTCAGGGCCTTAGGATAGGAAGAGACTAGAATAGCTTTTAGATGAGAGGTATCCTGGAGGATATAGAGGAGAAGAAAAAAAATGACTCAGAAAAATTCAATCAGGAAGCTTGGAATTTTTGTAATAAATATTTCCAGAGGTAAAGCAGACAGGATAGAATGTGTTTTGCAAAGCTTCTCATGAGAGAAATGAGGCTGGACTGCTATTTTTGCTCTGCCATTTTAGGATAGAAAGTGCAAATCTTTAGTTTTGGCATTTCCTATCTTGAAAATCTGTTCATAATTTAAAGGTAAATAACAAAAGTTCGCACGCACGTGCTTTCATATATGACAACTATTGTGTAAGAATGTCTACAGTAAGAAAACATTTAAAGCATATTTCAGAATTTTATTGGCACTAGAGCACCTGTTACCTCACAACAGTAGTTTCTAATCTCTACTCATTTTAGATAAAAATGCTTCATCTTCTTTGCAAATCATTTTTAAGTGGGAACTGTCAGTAGCCAGGCTGCAGTTCCAGATATATGCTTTGCGGGATCAGAGTTTTCAGCAAAGTTTTTCAGGAGACGTGAGTTGTAAGAATGATACAGTAATTCTTTGAAATTCGACTGTTGATGAAATTCAATGTCAGATCACATTCTCAAGTTGCTATGGAGTCCAATGTAGACTACTTAGTAAATTTGCGTAGAAGCTAACCACATTATAAAGTACTTTTAATCACTTAGCACATCTGGCTTCTGGTTGTTAGCATAAACGTTATTCTCAGTCCCCAAGCTAATTCACTGGGGAAGAATGGATGAAAATAAAATTAAGACTCTATTTAAAGCATCTTTCCTTTGACACTGGTGGGAATGGTTGTAGTGATTGCAAATTGGCGAGTTCAGTGTTAGCGCTACCTGGTTAGCAAGTTCAGCTGTTTTCTCTGGTCGGGATACTTGCAGCTGCTCAGTGAATCTGACTTCAGTATTTCAATTCAGTACAGAATGGAATGAAAAATATTCAATTAAAATTCATATACCAAGAAAGGAATTCAAGAGAGCTAACAGCAACCAATCTCTGAAAAGATTTCCGTAAACAGAAAAGAGAAAGAAAAGACTTAAAAATGAGTTTCCTGGCTATCTGTGAGACTGTTTAGACAAGTTTCTGTCTAACACTGTGAAAAAATACCTTTTGGCACTTCCTAGTTCACTGTTTGTATCTTTATGACACTACTCGTGATACAAACAGAACAAAGCCTTCAGTACAAAATCTTTTTTTACTCTGAGAACTTCTTCATTAAAGCTTTTTATTCTTCCAGTCTCTTTTTTCTTTTTTTTTCCAGTGGAATTAAGTTATCTCTGCAACACTGAAAGCCCTTTCCTCATTAAAATCACCACAGAATTGCAGTTTACTTTTAGCATTTCCTTTTTGAATGTCTACTGTTTATTTGAGCAGATGGAAAAAAAAGGAAGCAAATGCAGCGCCTTGCTGCAGGTGATTCCTGACTGTGCTATGA
>TCONS_00005980 XLOC_003815
TGAAGCTAAAGCGGTGTGTGCCTGTATGTACTGGAAGTGAGCATCTCTGGTTGGGTGGCCATCAGCTTATTGGCCCTAACGGTAAATGCCACTTTATGTATGTTAGCCGTCTCCGGTGGCCATCGGCCTTTCCCTGGTTAGTGTGTCCTCTGTGGGCTGAGTGCTGTTTAAGGCCCGAAGACACAAGCAGCTTGAGTCTTTGATTCCAGACAGCTAGCACTTGCTGTTTTCAGAGTCAGCTGAGCCTTACGTTCCTTAAAAATCAAGTAAAATCCCTGATCCACTGATGACAGCCAGTTTAGAGACCAAAGGCCA
>TCONS_00004029 XLOC_002513
AAGGAGGCCTAAGCAGGCCAAAATAGGTAGGCCACTCCTGGTGTAATCATTTTACAGTATATCATTTGTTGTTGTAAAGCTTGCCATAAGGGCTGAGAAAACTAGTTCTATATGTGTGCTTATTTCATGCAAGGATAATGTGCTTCAGACTTCCTGGTAGAATGCTAGAATGAAATGTGTGATCTGGATACCAAGAGTCATAGTGACCTTAGCTCTAGAGTAACAGCCTTGAATTCTTCCATTTGTAGATCCCTGGAAATTTCCAAAGGAGACTAAGGGCTATACGAGTAAACTTGGTTTGGCTGTTCAGAAAGTCTGTTTGCAAATCCTGAGTTCAAGTCTTAGATGTTGTCCTTTCTATTGGTCTAGCTTTTGTTTTTTCTGTAAAATCAGCTGGCCCTCAGCATCACTGTGAAGTTGTAGCAAGAAAGTGTCTGTTCTGAGATGCTCATAAGTAGTTGAGGAAAAGCAGCTGTACCAGGCTAAGGGTGGTGAGGACTGGAAAGCACCACTACTGAAAGAAAGAAATATCTAACCAGAGCTTTAGGCTATATTTCAACAAGGAGCGAGATGCTTAAGTAAGTGAAATGCAGAGGCCCCACAGCCCCTTCTTGGTTCTGCTTTATGTTGTCATTACAGGCTTTTTGGATGAGACAGCATATGGCTTGGTTTGCTGGTTCTTGGATAGTTAATTCTTGGGCATCCAACTCTTGCGTTGAAGATGAGTTAGGTATATAACTATGATCTGTAAATTTTGTTGTGATGAGCACTGTCTTTATTCACACAACGTGAATTAGCATTAACGAATTCTAGTGTCTGTCCAGATCTGTGTTTAAAACAACTACCAACAAAGTTCAGCTGATTTGTGACTTGCTTATGAAATGTTACCATCAGAAGTTAGGAAAGAATAGCCAAGGAAAAAATTCCTTACTGCTATATTTGGGCACACAGATTGGCAATGCGCTAGTGCCAACTTCTCTTGCTTTTCTGACTGTTGCGCAGAAGCATGCTTTCCTGTACAATACGGTACAGGAAGTACCTGTGTATAACTGCTGTACAGGCTGAAATCACATAAGTGGAGTTCACTGTAAGTGAGCATAAAGCTTAACTGTTACTGACACTTTTCGTTACAAAAATATTCCGTGATGGATGATAGAGATGTCAGCCCAGTGATCTTGATTACTGTTTAAGTTATGTGAACAGTAGATGAAGATGTTGATCCATCACGTTTTTATTTTTGTTAATTAAGTTTGTATTACGTACCCCTGTGACAGGGCATCAGTGTATTTCAGTATGGTTTCTCTTGCAGGTCTAAGCTATCTAACTGGGCTGAAATGTGGAAGATGGTGAAATGCATGAAGCAAAACTCGCTCTCCCTTCAAG
>TCONS_00009484 XLOC_006117
CCATAGTCCTGATTCTCTATTTGTCCAGTTTTGGGAACCTGCTGGACGTCATCTATACCTTTTACATAATCCTTGCATATTTTCCTTTGGTGAAAACTAGTGTATTCAGAGTGGAAGGCCAGAGAATGAAGAGAGATTAGAAATGAAAAGATCCTATAGGTACTACATTCAGATGCTACATTCATAAGCAGTCAAGGGAAAGGTTTGCATCTGGATCTGGGAATTGAAAATGCTCTTTGGTCCTGCATCGTATACAGCAAAATGTAGAATAATCCTTTTTCTGTGTCTTCTTGCCCTGTACATTTTACAACTGAAACATAATATTTTAGTTCAGCTCAGTGAAATTATACCTTGAAATGAAATTCAGTATGAAGAAAGTCTGCAAATGTCACGTTTCATTCTTAGCCTTTCTAAAAGGAATTCCATGTCAGGACTTAGCTTGCACATAGAGAAACTAAAGAGCTAAATATTGTAAACAAAGTTGTAGGTTTTATGTGAGAATATTCTGTTATGTGTCATGGTTATATCTAAAAAATATCTAACTATATCTAAAAAGAAAAGAGTTACTGTATATTTTACCAAAGATATATTGGCTCTGGATTGCCTACATTAATAAGTTTGAAAAAGTTTTATTTTGGTTGGAAAAGTAAGCAGACATGACCAAATACATAGAAATTGCTATTTTTATATTTTGTTTTCTGACCATAACCACAGTTGGATCTTTTTTTCAGATGTAACTTGCTACCCAGAAATGCTAGATATTCACAGTTTTGGCAGGAATCGTCACACGCAAAGAGTAGTACCAAGTCTAAATTAGCTTTAAAGGAGAGCTTTTCTAAATGAACTAGTATCTGTCATGTGAATCCATACTGTGTTCAAAATAAACCTTTCTACTTTGTAATAATTTCTATGCTAAGGTTCCTAAGGATGTATGCTAAGGATAAGGTTCCTAAGGAAGTATGCTAAGGATAATAAAACCAAC
>TCONS_00012242 XLOC_007830
CTGCAATCTGTGCTTATTTCTTCTTTAGTGAGCTTTTCAGCTTCTTCTCCGAGGACAGCTGTTTCCGTACCTTCTCCTCCTTTTTACCCAAATTTTCATAAATTGTCTCTTTCTGCCTGCAAGATCAGGAAGAAATAGGAAAAAGTGAGCAGAAGGAAAAGCCTAACCAAGCCAGCAGGTAGAAAGAGCACTGCCAAAAGCAAGCATAGATTAGCCTCGGGCTTACACCAGCACTTACTTGGAGGATTTTCTTGAGACCTTGGCATGCATATTCTTCACTGCAGGTGGGTAGGTTATGTTCCCATACTCCGACTCATTTTGCTTGCTTTTCTGAGACTACGGGAGAGAAAACTCAAGCTGAGAAGAATGGGGTCGGAGAAGCATGAGAGGAGGCATAATGGAAGAACTGGGGCTGTTTAATCATGCACATATCATGCTAGGATCTCAGTAGAGATTGGTGGGCTGTTGAAGTCCACATGCTCTGTGCAGTGCCCACAGGTGGCCCAGAGGTGAGCAGCAGGAATACGTCTGCATCCTTCTACAGAAGGGACTAGAGGGGCAACACATTTCTGGAGGCACCAACGAACCTCACTGTCACGTGCTGGCTAAACAGTATTAAACAGCAGCAGGTAGTGAATGTTGTCAGAGGCTACAAACAAAAAG
>TCONS_00015535 XLOC_010005
GTGGATGCTCCATCCCCAGAGACATTCAAGGTGAGGCTGGATGGGGCTCTGAGCACCTGATGGAGCTGTAAGTGTCCCTGTTCAATGCAGAGGAGTTGGACCAGATGGCCTTTAAATGTCCCTTCCAACTCAAATGGTTCTATAATTCTATGATGCTAACTTTACAAAAAGCCTGTTTTGTAAAGTCATTGATACTGAATCATTTAAATGACAAAGAAATTCAGATGATCCCTTTCTCTTTGCAGCAAAAGCAAAACTCGTTTTTCACCGTGAGTCAGTCATTGAGGCTGGGAACTGCTGGGAGTCTGCTAGTTAAGGGTCCATGTCTAAGCTAGCTGAGACAGCACTGAAATGAAATGAAGAAAGGG
>TCONS_00014078 XLOC_009016
GGAAAATCAGTGGGAAGAATGGAGGACTCTGATTTAAAGCAAGAAGTGAAACCAAACAATGTCTTGTTGCAGCTGAAAGTTTATTTTAGATCAAAACCTCAAAATAATATCTGTCTGTCAGTCTTTCCAAATGGAAATCTGCAATTTTTAGCTCAGAACTGATTTGTTTCACTTTCTAGGTGCCAGAATATCTTTGGTGGAATTCTATGGAAGTTTAAAAATGTCAGCCAAAAGCAGACATGTTAGGATCGAACTCTGTTTTCCATTAAATCAAACAAAAACAACAACAACAACAACAACAAAAAAGCAGCCTGAATAGGAGGAGAACCTTGTGCTGGCTTCTTGGCATCACAGCACTTGTACTGCACCATTGGAATGTTCATTCCGTGTATGAATACAGAAATGTTCATTTTGAAAGGTTCCTTAAAACTACGTCTTGGGACATACAGGAGAGGATGCGCCAATGATCTGTAAAATGCTTACTGTGAAGATGGGAAGTGAATAGCTGCAGTTATGCTCTCGTTGCATGGGTGTTTATGCTTGTTTTACTGCTGTAGTAAAATTAAACATACTTTTTTGTTATTTACATTAAGAAATAGGGAGGAGTGCTTTTTCACTCTTTTCATGAGGGACTTGGGTGCTAATCTGCTGTAATAGATCATTCTCATCCCTCGCGACTCCCTGGGCAGCAGGACCATGTCACAGTCAAGCCATAAATAAGCACTGGAGGAAGTGGGAAAGGGAAGAACTTGAATACTGTATTACAGTGGGATCAGATGAGCTTCTATCTTGGGCTAATCATTTGCTTGTTGTTTTTGACATTTATTTATTTACTTTAATAAAGCTGTCCTTAGCCAATCAGGCTGTGGATTCATCGGAGCAAAAATAGGCATTTCTCTGTGCTTCATTTTTATTTTCCTTCAAAGGAAGTCAGACCTTTTTATAGATACTTACTGCAAGGAAGCAAAATATTTGGTGCAGACAGTTCATTATCGCCATAACTCTTCCCAACTTCTCAGAGCTCTGGTGTATGCCAGGGCAATATTAATTCACTCAGCCTCAATTTCCTTTATGACAAAGCTGTGGAGGCTGTTCTGAAGGGAAAAACCATCCTGCAACCTGTTTCACTGTGCTGGAACAGGGTGAAAACAAGAATGGTGGGAAAGGCCAGCCCTTTGGCCAGCTCCTCATCTGTTCCTATTGCTATCCCAGCCAGTCGGCTCCATGAGCTCTTGTCATGTGGAGTAGATGATGTTTCTCTGCTTGTTGCCATGCCAGTAGGAAACAATAAACTTTGTTCTTCACTTTTTCAAAGTAGATCCATAGTTTGGAACTATATATAATTGTATTTATACATATGTTATATATATGCATTTATACTTTTACCTATTTGGAAATGAGCAGTTAGTGACTAAAATTACTGCAAGGACATCTCCTGATTATTTGAGATCCCAGCC
>TCONS_00011953 XLOC_007666
GGAGAAAGGAAAGCCTGTAAAGCTCAGGAGAGCAATATCAAGAAGGCTACAGGGCAGAGCTGGGAGTGTTACAGGGAAAACTCAGAAACAGTATTAAGGCATGAATGGAGAGGAAGATCTAGAGTAAGAACAGCTCCAGAGCTGAAAGGCAGGACTGAAGGTTCCCTTGCATCTCAGGCACCCTTTGCACAGCTGTGAGCAAGAACGACTGACAGGTGTTCCCAGGCTCTGCCTTGAATTGAAGGGAGGCTGCAGCCTGGGGCGTACTTTGTTTAACTACCTACAATGGCATAGACAATTAAATTCCCTCCCCCATATGAATTCAATTTTCTTCAAATGGTAGAAAATAACGAAGTAACCAGAAAACACCCAAACAGAGCTTCAGCTAATGCCTTCCTGTTTCTGTCTAAAGTAAGTGTATTCCTTTATTCAGGTGACAGTAGAACAAACATGAGTAGGGAAGACAAGAGCTGTACCTACTAGGGGCACATTTATTGTAAGCAGCGCTCACCAGACAAAGATCTCTAGAAAGGTCTATGCCTGTGTCTGTCATTTTCCAGCAGTGTGATATATCCAACATTAGACCCCTTAAGTAAAGTAATGAAGTAGAAAGAAAACAGCTGCACACATTAGTTTACAGTGAAGACTGAGGAGAAACATGTTCTGATTAACACCCCAGGAGGTGTTCCTCCCATTCATACAGCGTCAGAGCTAGCAAGACTTAAATTTGCCAATGGCCTTGTCATCAGAGAATCCGGGAAGAAAACTCTCTAACTCCAATGAGGCATTACAAGCTTTTGCCTTCCACCTACTCTGGGAAAATGATAGTAGAAAATAAAACTCCAGACTGTTGGACAGAAAGAGCAGGCAGAAGAATGTAACACGACATGGGCACCTCTTGCCCTTCATCAGCATGTGCTACGAAAAATACTAGTAAATTTCTGACAGACAGACACAGAATCCCAGCTGGAACTGGGAGAGAGCATTCTGTTTTACATCAAGAAGCATT
>TCONS_00013681 XLOC_008746
AGTTTAGCAGGCATGGAAGGTAAGTAAGAGGAGGCAGCTCCTCCTACTACAATTTCTGCTGTGGCACCTACCTATATCACTCGTAGGCACTATAAATGTAAAGAGTATTTCAATGAGAGAAGAGAAATTAGATGAACCATTTGTGCAAAGAGCAATGTGACCAGAGCTCCTGTAGCAGGAAATAGACCTCCAAAGGAAATCTGAACTGCTCTTCAAGACTAAAGCTCTGCCTTGTCAACATTGCTGCAGACCCTTGTTACAAATCAATGCAAACAAGCCAC
>TCONS_00014355 XLOC_009225
CTGGAAGAGAAGAACTACGTTCCCCAAGAGCCTTTTCGAGTACTGTTATCATTCCTGCTCAAGGGAACAGATATAAGGGCGCAGGTCATCTGACTTGTCCCTCTTCTTGTCTCGCCGTGTTCCCTGTCGGATCGGCTCGCTACTGCTGCGCCCGACTGCACGCAAGGCTTCAGTATTAGCGTAAGGCCTTTGGCTCTCGGACAATCTTTCTCTCAATTATTGTTGATTTATATTGTATTATAGCG
>TCONS_00008228 XLOC_005367
CAGCTGAACTTGGTTCAAATGGTAGCAGTACAATGGATGTTTCTTGTCCATTCGAGACTTTTCCCAGCAGTACTTTTAGACACTTATGCTAAAATTTAGGTCGATTTTGGCAACCATTATCTTGTGGTCTTCTTATTTAAACTTGAGTATTTTTTTTTTGCCGTCTACAAGTCATTTAAAAAAGCATCCTGTGTAAAGATGCTGTCGTGTTACAGCTACTGACATTATGCATGAGCAGAGGATCAGCTTTCCAGCAAGTGCTTTACAGATGCCCGGAAAGCTTATTCTCAAGGAATTAAAAATAGTTTTCCCATCTCATCTTTCTTGAATTGCCAACAGCTGTATGCCTTCCCAATTTCTCACAGAATTGCATGGGTCTTGAAAGTTTTATTGTAAACTTGCTGGGGCTAATTGTGTGTGAGCTCACATCTGGCTGTAAGCAAAACCTTTCCTGAGTTTGAATTGTCCCCTCGTTTTTGGGTTGTAGGTTTTCCTGAGGTTTAAATTTAAAAATCAAGCACTAGGCTTAGAGTTAATGCGTATTTAGGAACAGCTGATGAATCTGAATTCCTTTAGGTGGGGTTAATCAAACTGAAAACATTCCGTCCTTATGAAGTGCTGGACAGAGTACTTGCGTATCTGTTTTATTTTGTGATGGTACTTAAAGGTCACATCACAGTTGAGTTTTGTTATGCTGGTTGCTGTAATACATGTGGTTCTTCACCCTTAAAACCCAAACATTTTAAGCCTGAAGACCATCCTTCTCAAATAAATAGATAAATTCCCAAACTGGTTGTGGAGTTTTTTTTGGCTCTCTCTTGGCTCCTCTGCTGCTTAAAGGTGGGACAGAGATGAAGGAGAAGGAAAAAAGAAAACAACAAACTAAATCTGTTACTTTCAATACTTTTTTTCCCCCATGGTGCCTGAAATATCAATAGTCCCACTTCTAGCTGTAACCAGGTGTTACTGCTTTTTTGCTGGTGTGTATTTATCACCCCTCTCATTCTCATGCATTGCAACTTGCATGCCTAATTGCGTCTAATTACATGTCATAGCTGGAAAGAACCCTTAAAGATCATCTAATCCAACTCCCCTGCGATGAACGGGGACACCACAGCTGGACCAGGTTGTCTAGGGCCTGGTCCAGCATGGCCTTGGAAGTCTCCAGGGATGGAAGCATCAGCCACATCTCTGGGCAGCCTGTTCTAGTGCCTCAGTACCC
>TCONS_00008734 XLOC_005668
GTTAACAGTGAGTTGTGCATCAGGTACCTTATATTGCAAAAGTTATTAACCACAAATAAATCTGTGCTTCATTACATTAAATGTATCTATTTTTGGAAGTATTTATTTTTAAGAAGGTTCAGGGAAGGAAAGTGACCACTGCTCTCTGCTAATCGGTGCCGCTGGCAGCTCCCTCAGGCACTCACCCACTCTGCATCCCATAAGCTCCCAAAGGCTCTGTGAAGTTTGCCCTGTGAAGAATCTGAAGCAGGAAGAAACCCAAACAAAGAGAGAAGCTGCAGTGAGATGCCCACTCCTTCATTTCCCTGAGCATTTTTCACAAAAAACTGTTAGGATGAAGATGCTCAGAGCAAGAAGCTCCCAATCCTGAACATCGCCGCTATTCCTCTTCTTTTCTTCTATGGCCACTACAACAGCTGACACACCGGATCTCCAGCCCAAAGACCTGTTACAAACAGAGAAATCATTGTGGGATTTTGAGCCCGAAGTGAATAACTGCAGCTGTGGGAAGCAGTGCAGCAGCGAGCATGGAGGTTAACAGCTCCTGCTGCCTACAGACGCAAAACCTTACCCAGCTGACATTTTATGGCTGTGCTAAGGAGGCTAACGTGATTGCTGGCAATTGTCTGTCACGTAGGAGGCAATGTGCTAAAAAGGGCAGTGACAGTGACGTTCAAAGGAGCTGAACAAAACAGCTGATGTCATTGTTCAGACAAGCAAAGGTACTTCTGCTGATGGGATACTGGGTCTGTCATGAGAAACTGAGGTCCCTTAATGGACAGGCTGGGAAGTGATTACGGTTTTGGCTTTGCAAGACCTTGGTGACTACTGCCCGGAGCCGACACAAAGAACAGAAGGTGTCATGCTGACCACAGAGTAGGTCCATTGGTATACAGACTGCCCTCATGTCACACCAGCTGGAAATGTGAGTTGTCAGAGAGTGCTTTCCTTACGCTTCCACAAAATTACTTGCGCAATGATTTGTGTTAAGAACAATTTGCAGATCCCAAGAGCTAAATGGGAGCTCACAGCACTTTGAGACGCCCAAGGCAGCCCCAGGTCACCCTGGTGAAAAGCACAGGATCGTGTGCAGACTGCTCTCATCCTTCCTGTACGCCACTCAGGTGCTGGGAGCCTTTCCACAGTTAACACAGGTCTTCTCTATCTCAGTGTAATTTCCTTACATCTAAATAAGGTCATTAAGTAGTTGGGGTAAAGGGTATTTTTTTTCCTGAAGTGGGACAGTTAGAGAAGTAATTTGGACTGATATGTTTAAGCAGGAGGAAGAATAGCTGGGAAGGAAATGATATTGCCACTATCAAATCTCTGCATTCATCTGCACTAATCAAGTGTTGGTTTTGGTCAGTAGGATTTTATTTTTGTATAGCTCTCCTACAGAACGGCTGTAATTCTTTACAGCCCATTTGGCTACTATGAGATATGTTCAGAAACACAATTAGTGATGCTAACATTCCATTCCTTTATTCCCAGGGGACTCCATTGAACCTGTTTCAGTCTTAAGCCTTTGCAGCAAAACAATATGGCTTACTTTGTGCAAATAAACAGGAATTACAATATGTTTAGTGAAAACAGCATTCTCTGTGGGCAGAGAGATGTATACTTTATGGCAGGTATTTTAATAAATGCATTGCTTTCCATAAGGAAGGAGAGAACCAACCAGAATTGAAATACATAAACCATATAAGTACTTGCTCCCAGTTTCACACGTATCTGGAAAAATATATATTAAAAATTATTTTATGTCCAAATAGCCTTTCACCTACATTCTAAGAAGTAATTGGACTACATCTAAGGAATTTTCTAATACTGAGGGCTGAGTAGCACAGCATGTTGCAGCATGATGACTCCTCTCATCGTCAGTAAGCTCTGACTTGTTCCCTCCATCCTCTTCAACTCTAAATTAAGTCACAGTACAGAAGCAAGAGCTTAGGTTACCATGACCCATCTACTGCAGATCTTCTGTTGGTGGGCTACAGCATTCACTGAAAAAATAACCTTATCGGTCATATACCCAGGATTCATTTGGCCCACTTAATTTTGAATGATGAATCCTCCTATTGAGAACAGACCTGGACATTTCGTTTTCTGAAAGACCCACTGGGGAATCTTTTTTTTTTTTTTCTCCAAAAAGACTTTCCTGTGTCAGATTTACCAGACTTACAGTTCCTGAAGAAGTTCTTCTCTATAGAAGAACACAGGAAGAGGGTGGCAGGAGAGGTTTCCTCCTGGGACCTCCACCCCTAAACATTCAGGATCACTTGGGAAAAAGCGGGCTACAAGTAGTGGTATTTCTCTATATTTAAATAGTGTTACAATGTTGTAGGAGTAGCATAAAACATCATCCCCAGGGGTCAGTGGGAATGCTTACTATCTTTATTTATGACCTGGCTGAAGGGATTGAGCGCACTCTCAGTAAGTTTGTAAATGACACTGAGTTGAGGGGGATATGCTGATCTGTCTGAGAGGCAGATCTGTACTCAGCACCGGTGAGGCTGCACCTTGAGAAATGTATACAGTTTTGGGCCCCTCACTACAAGAAGGACATTGAGGCGCTCTCCAGAGAAGGGCAACAAAGCTGTGAGGGCTCTGGAGCACAAGTCTTATGGGGAGCAGCTGAGGGAACTGGAATTGTTCAGCCTGGAGAAGAGGAGGCTTAGGGGAGGCCTCATTGCTCTCTACAACACCCTGAAAGGAGGC
>TCONS_00003043 XLOC_001919
TGGGAGTAATATTTCAGTGCATGCGGATGAAGTGGCTCTGAAATAGCACTAAAAACATTGTGATGAGTACTTCGTAACATCTGGAGATGACACTGATGCCATTCACTGCTGTGTTTTTGTCAGGCTGGAAGCAATGCATAGGATGTTGGAACTGTTGCACGCTTGAGTGGAAATTAGGACAGATTTTCTTGGGCAGATTAGAGCAAGAGAATCGGAATAAATCAGGTTATAAGGGACCTCTGGGGGTCATTTAATTTAATCTCCTACTCAATGCAAGGCGAGCTTGCTCAGGTTTTCAGGAATGTAATTAAGTTTTGAAAATCTCCAATGATGGAGCTCTTATAGCTCCTCTGCACCACTCCCAGTTCTGCACTTTCATAAGGGAGATATTTTTCCTTTAGTCCCTTGCTGCCACTTGCTATCCATTGCCTCTAGTCCTTTCTTTTCTGTATGCCTCCAGGAATCTCTTCTTGATTACCCCCTGTCAAGCAGGTAGTCTGCTATTAGGAGCTCCAAAGCCTAAACCAGCCCAGCTCTCTCAGCCTCTCACAGGGCAGGTGTTCCAGGACATGACCACCCTGGGGGTCCTTTGGTGATTTTCTCCTGTTGGTTGGTACCCAAAGCAGGACACCAAACCCCAGATGTTTCACAGACACCAAGTAGAAGAGAATAACATCATTTGACTTGCTAGCTACAGTCTTACTAATGCAGCTCCTGAGATAGATAACCTGTACTGTCAATTGATTAATTTTGCCCTCATGCTAGGCTGTGAAGCATGCTATGATTAGAGATGACATATATGGAGGCAAGGAGGTCAAAGAAATATTCTTGTGTCAGGCTATGAGAAGCATCTCTTCCAGCAAATTTACCACTGTGCGAGACATTTAGCATGAAAGAGGAAGAACCAAAGAGAGCTCATAATGCCAACACACAAACACAAAGAGAAAGAAGGACTCAATGCATGGATGTTGGGTCTCCTTACCAGAAATGGAGATTATTTCAAACTGCTACAATGACTTCGTGACTCTCATGAAACTTAAAGTTCAAGTACAATGTTTATGTATTATGGAATATATAAATTCAGTCTTTGAGCTTTACTTCTTGAATTCCAAATGGTTGAGCTACACGGATAAAGCATTCAGTAAAGTAACTATCTACACAACTGCACACAATTGTGGCTACACATGTGTCTAGGATTCCCAAGAATAAGAAAGAGGAGTCTTGCTGTAATTCATGTTGATTTAGTAGTTTCTGCTGCCTCAAATTCATCAGGCCTATTCTTTGCTCTGCCCACTTCGCTGCAGGATACCAAACCAAATTCAGGATCTCGCTC
>TCONS_00001990 XLOC_001280
ATGTTGTGTTGAGGGACATGGTTTAGCAAGAACCATTGGTGATGGGTAAATGTTTGGACTGGATGATCCTGTAGGTCTTTTCCAACCTTAGCGATTCTATGATTCTATGATTCTAACCCTTCTTTCATACAGCAAAACTGTTGATTAAAACCGTGTGGAGGGTATAAGGAAGACTGTTCAGTTTCTCTTTCTTGTCCCAGGGGAACAAGATGACAGGGAAATGGAGAAGATGACAATCTATCTGAATAAGAGTGGAGTGGGGAGGCGGAGGAACCAATAGCCCCCAGAATCTCACTAATGAAACGCTCACTCCCACATTGGCTGATTTAAGAGTTCCTTATGCTAAACTGCTTCACCCTCAGTTTGCCTTGCTATTTCTTTCTATTTTCTCCTCTCACCATTGCTGTCTCTTTATTGTATGTTTGTATTTTACTGCATTTTTAAATGTTATAATCAAAACCCAGGTTGCAGGTTTGTTGGCATACAGAAGTTATCAGGTAATCTGTCCCTTCTACAAACACATTTCACTCCATCTTGTGTGCGTTAAGAATCAAATGGGAGTGTGGTTCATTTTGAATCTCCCCTTCCTTTGCCTCAAGACCAGAATGTATGAAATTGCCCTGCTGACTTATGGGTCATAAAAAGGCTTCTCTGCAGTCCTGCAAAGCTCTGTGGTGTTGTTCTAGGAGAGAGGAGTAATGCGCTCTCTGCAAACACCAGGGCTGCTGTGATGGCAAGCTAAAGGCTGGATATCCTGGTGTCCCAGTCCCCAGAAGGCGTGACGTGTTTGTGCTGCTAGAGGATTTCCCTTAAACATGCTTCAATTCTTTTTAGACTGGGGATGTAGAGGCAGCCCCCTCCTGCTGGAATCTGGTGAGTGTGATGCCACCAATCTTGTTCACTGCCATTAGAGCTGCCAAAAAGTGGGGAAAAAAACAACAGGTGGTCATTTGACAGTAAAGAGAAGATTGGCATGCAGCCTCATTGAGGCCTTCCTGTACCTAAAAGGAGCTTATAATCAGGAAGGAGAGCAACTTTTTACGTGGGCAGATAGTGGTAGGACAAGGGGGAACGGATTTAAACTTGAAGAGGAGAAATTAAGGTTAAATGTTAGAGGGAAAATCTTTACTCAGAAGGCAGTGAGGTGCTGGCACAGCTGCCCAGAGAGCTGTGGTGCCCCATCCCTGGAGGTTCAAGGCCAGGTTGGATGGGGCCCTGGGCAGCCTGAGCTGGTGGGTGACAGCCCTGCCCACGGCATGGGGTGGGACTGGGTGGGCTTTGAGGTCCCTTCCA
>TCONS_00014191 XLOC_009103
ATGGTATGAGATGGTTTGCATTCGTTCATTTTCACTGTGCTTGCTTGCTTGATTGTTGGTATAAGTCTTTGCTCCGTAGTATAGTTATACACCTCAGTGGTTCACAGTCAAAATAGTGGGGACCAGCCCTGCTCTCTATGTGAGCATGCCACGGGGATGCTAAAAGCCACCTCTACCTCCTGTCAGCCACTGGGGAGCCCTCCCACAGCCCAAGGAGGGAAGCATGAAGAGGTGCTGAAGCTGGTTTATGGATTTGTGAGCCTGCTGTGGTGACAGTGCCTCTGAGATGAGTGTGGAGACCAGCTCGCCTTGAATTAGATGCTTTCTTCTGTGAGGAGGACACACTCAGGCTAAAATCCTAGAGTACAAGGAGTATTATTAACATCAACACCCTGACTCTGGAAATGGATGGTAGCTACCTCAAATGGGGACAAGGTAGAGCTTCAGTTCTGAACCAGAACAGAAACCAGAAGTTTTCCTTAGCTTATATGCATATTGAAGTCTTGTCTGCACTGGTGTCATCTCATGCCAATACCAGAGGATACGTCTGTAAAGATGGGC
>TCONS_00013013 XLOC_008304
GGCAAACTTGGCACTTTACTGAACTAAGGTTTTTGATTCAGGACTTGGTTGCCTTCCAGTACAAGCATACAGTATTTTCTCTTGTGACACATACCCAGATTTTCTCTCTTTTCAAGTCAGTAGATCACTTCTTACATTTTCTAGATGACCAGTGGAGTAGTGTTGAAATACAACAGAGAAGCTTTTGTTAGTTTTACTTACCAGTGGGCCAATGTTCTTTTGATTCTAATCTTTACCAGACACCAAGAACCTCTGGATCTGTCCTTATGTGTGTATTGTATAATGTAATATTACCTCAGGTTATTCAAACCTGTTGTAGGACCCCAATCATATTCTCTCTGAAGAGAGAGGGAAGGGAAAGCTTTCTTACATACACCCAGCTGAGTTGATCTGCCATGGTGCTGGAGAAACCTGGTAATTCCAGCAGCTAAACCTACAAAAATATACTTTTCTGATTAAGAGTAGCAGATAATCTTTATGTAATACTTATTACAATAGCACTTTTCTTCCATACTGTTCATCCATACTATTAAGATGGATCTATTCAAAGGAGTGTTAGCCTCCAGTGAATGGAGCTGTGGGCCTAGATGAGAGTTAACATCACCCTTGATTTTGTAGGAATCATGTCTCGGCTTTGTGCGTTAGGTCCTTCTGTATGTCAGCAGGATCAGAACTTGGGC
>TCONS_00000271 XLOC_000153
CTTCAGCCCCAAGGCAGGATAAGCGCTGGCTTAGGACCACTCCCAGAATGTTTGCCCAACCTGTTCCTAAAAGCCTGAGTGATGCCAAGCTGCCTTCTCTGCCCATGCAGTCTGGTGTTTGTGCTCGACCAAGAGAAGAGCCATCCTTGCTTCCCCAACCCAAACCATATGTTGTTTTGATTCCATCTAAATCTCATCTTGAAATCATCTTCCAGATTTTTTTTTTAATAATCTCAATGTTATGTCATTCGTCTGTTGACTTATTGGGTGAGGGATGAAAATCCTAGTGTATCAGACTATGTTTGGAAACTTTCCTGTTTATTTAAACTGCTTGGCACCACGTAGATGCCTGAGGTGCTTTCTGTGGGCGAAAAACAGTAGGATGTAATATAGAGAATGAGGCAACAAGATGCTTTGACTCCTACGATGGCCTTGGCTGAAGCTTGCAATTTGCTTTCTAGAGATTGCCCACAAGGAAAACATGGAAAAGCACAATAGACACATGGAGACACGGTTCTGTCCAGGAGCCTTCTGGCCCGACGCACAGAGCAACTGGAGCAAATCCCAATTACCAACCAGGTGTTTTACTTATTTGCCACCCCCTTTGCACCACTCCAAGTAAAGCCTCTTTGCCTCTCTGATGGAAGCAAGATCCTCCCAGGGACCTTAACCACCAGCCTCTAATATAGATCCTGATCACCTTTGAGATGTTCCTACTGAAATTTTTTTGGAGCATCCAAGAAACATCAAGGTTGCAGAACAAAAACAACTGAGGATTTATGCACTTTTTAGACTATGCAAGCATGAGCAGGAT
>TCONS_00008495 XLOC_005530
AATGGAATTAGTGGGTCTCCAGTAGTTTGGCAGCTTTGTACACTTCTTTCTTAACAGTGTTGAGTGTGTACATCAGCGCCTTGTTATATGTTGGAGGATGTGCTGTTTAGGCATATCTGTAAACAGTGTGTAGAGTAACATTTCCTCTCCCTTACACATGACGAGAGAAGGTTTCCTGCTGTCAAGGTCTGGTTAAATTCTCTTGATACTTGTGGTTTTAGAAGCTGCTAATTGCTTCTGTGTTTCACTGAAAATATCCAGACTGATGCATTTGTCTGACATTAGGTCAGTGAATTCCTTGCAGTAAGTGTTCCAGAGCAGACTCACCTTGTCACAGACAGATGGC
>TCONS_00007295 XLOC_004691
CCAAACTGAACCTCCTTTGGTGCAACTTGAGGCCATTCCCTCCCATCCTACTGCTGTTGCCTGGGAGAAGAGGCCAACCCCCACTGCACAAAGACCTCCATTCAGGTAGTTGTAGAGAGCGATAAGGTCACCCTGAGCCTCCTTTTCTCCAGACTAAACAATTTCAGTTCCTTCAGCTGCTCCTCGTAAGACTTGTGCTTCAGACCCTTCACCAGCTTTGTTGCCCTTCACTGAACATGCTCCAGGACCTTGATGTATTTCTTGTAGTGAGGGGCCCAAAACTAAACACAGCACATGAGGTATGGCCTCACCAGGGTTGAGTACAGAGGGAATCACCTTCCTAGTCCTCCTAAATACACAATTTCTTATACAAGCCAGGATGCCATTGGGCTTCATGGCCACCTGGACATACTGCTGACTCATGTTCAGTCAAGAGTTGACCAACACCCCCAGATCCTTTTCTTCCACACAACTTTCCAGACACTCTGCCCCAAACCTGTATCATTGCATGAGGTTATTGTGACCAAAGTGCAGGATTCAACACGGGTTTGTTGAACTTCATCCCATTGATCTCAGCCCATCCATCCAGGCTGTCTAGGACCCTCTATAGGGCCTTCCTACTCTCAGGCAGATCAACACTTCCTCTCAACTTGGTGTCATCTGCAAATTTTCTGCGGGTGTATTCAATCTCCTCATCTAGGTCAACAGTAAAGATATTAAGCAAGATGGACTCCAGTGCCAACTCCTAGGAACACCACTTATGACCAGTTACCAGCT
>TCONS_00012232 XLOC_007819
GGCGGGGCGGGGCGGGCCGGGAGGTCCCGCGGGCAGCTCCCGGTCCTGGCCGGGGGTTCCCGTCCCGGCTTCGCGCCGTTGGGCTCCTCGGAGCTCGGGGCCGGGTCAGAGCTTGGTCTCCACGCCGAGGCCGCCGGCAGGAGGGGAGCGGTGCTGAGAGGCCGAGGTGGAAGTGTGACTTAGAATGGTGGCGGCCCCGCCACTTGGATGGCGTGGAAGTCGCTCACCGCTCGCAGTACTGCCACGAGCGCTGTGGCCGGGATGTGGGGAAGGGCCGTGATGGTTCTCAGAGATAGCGAGGCCTGCGGTTCTCCTTACGGCGGGATCGAAGGAGGAGAAGGGCTGACAAGGTCAAGCAGGGGCTGTGCAGGTGGACTACAGGGCAGCGTCAACGCAAGCTGAACGCGGCCCGTGGCAACTGAGAGATGAGCAGATGGACTGACGGACAGCAGAGCAACTGCAGGAGCCTCACTGCCCTCAGGACACAAAGCTAAATCAGAGCATTAGAGGTCCACTTGGCCTCAGGACTGGTGTAAATAACC
>TCONS_00011209 XLOC_007200
CAAACTTCCCTTGTTTTCCCTTCTTGTTTTGATTAGATTTTCTTGACAGCAGGTCAGGTTAGGTGCTTTGCCATCTCTGCTGCTTCTGTCATTTCCCAGTGTTGACACTCACTAGTATAGAGGCAGTTGTTCTTATCTTTGAGCTTTCAGAGCAATATTTGTATGTGAGGTAGATTTTTTTTTCTCACTCTTTTTTCTGTCTCTGCTTCTTGTCTTTTTGGTTTGTCTTTGGCTTTTGTCTTTCTTGTTTTTTTGGCTCAGCTGTTCAGTAGCAGAGGCAAAGTTATTGTTAGCTCTGACTGAGAGAAAATACAAGATGGAGATATGCTTCTTTCTTCCATGGTTTAATTTACTGCAAGATCCTCCTGATTTTGAATCCTAC
>TCONS_00012628 XLOC_008064
GAAGAGTAGTATACTCAAGATCACTGTCCCAAAACTGCAGATAATGTAAGCTCACAGCTTACATTTTGTAAATTACAAGAATAGGGCCTAATAGCCTTGGATGTGAGGAGTTTCTGAACTTTGGTAAACTTGATACCTGAGTCAAATTGTGTATCACATATCCATTTCTAAAACCTATATCAATGCTCTTGATTCCCTTCTACCAGCGTCAAACAGATACAATTCTAATTCAGTGGGTTCATTTCTGAAGTTCAGCCTTTGTTATCAAAAAATGAGTATGTATAGCTTACAATCTCTTCTTTTGCTAAGATTTCTTTTTTTTCTTTCCCCTAGAATTGCTTATCCAGATTTCTTGTAGGAACTGTTCCCATCTCACTATTGGTGGAACTTGAGATCTGTGGTTTCCATCTCAGACTAAAAGAGGGAACTGTGCACCTGAAACATTCTTTTGTTACATCTCATCAACTTGATGAGAAGATGTTGCCTCTCCTCACAGACCTTGTCTGCACAACTACTGAGAGAAAAAATATGAGATAGAATGGCAGTAACTCACAAATAGTTTAACCCAAAAGCCCTCACAGAAAAAAACTGCCCTTACAATCAGCACAGGTTTTGCCTAGTCAGGTTTTGACGCTAGATTTCTAACATAAAGCCCCTCCTAGAAGATCTGAAATATCTAAGTTTAATCACTATCAGATGTATGTACAAAACAGAACAAGGGACACAATTTGACCTTTTGGTGACTGACCTACTAACAAAAGCAAGGTCTTTTGGGATTTACCTCTTCATGCTCATGGTGTGGGGCAACAAGCCAGTATAACATCTGCTTAGTATTAATTGCAAAGCAAATGTACAATGCTGACACCATTAATCAGTTTGTCCAAGTGAATAAAATGTCAAAAACCGATGTAAGAAAGCTTGGCTTTAAAAGCAAACATTTCATACAGATCTGCAAGGGTCCATCTAATGATGGATAAGTTAACCCTGGAGGATGAAGAACGACTCCAGCCTAATGTTAGAGGTGAAATGTATGTAAACCTAGCTAATTACACAAATACTGTTAAAAATTAGAGGTATGGGAACTAGTTCTACACAAATCAATCACCTGCTGTCGTTGCCACAAATATCAGTATGTGATGTTAAACAGAATGAATCAAAACATTCTGTTTTGAGTGCTACCTGCAAGTTGCAAGCTGTGCCCTTAAAACTAAGTATTTTACCTTCGCAGAACTCCTAAAAAGTAGGTAGCTTCCCCTTTCCCTGCCTGTGGTGGGCCACAGTACCTAAAGGACAGACATTTGTCAGAATTAATCAGGTTAGTACAAAAGAGTGCAGCAGTACTTGAAATCTGGGCTTAAATTACAGATGAAAACTGAGGATCAGTCAGTAAAGGGTGCTATTATTCCCTCATGTAATGAGGAGTAGAACATCTGTCAGGGAAGGAGGAGGTAGAGAACACAAACATATGGAAGATAGAGATGGAAAAAATCTCTGCTAGCCAGCTTTAAAATGTAGGACTAATTCTATGGCTTCGTCAAATCTGGTTTTAAATTTTTAAGGCTTTTGTGCTTCCAAGATTCCCTTTGGGATATGTTTCTGGACTGTAGCATATTTGAGATTCAGTATATTTTTTCCTGATGTGCTATTTTTTTTTTTAACCTGAATTTCTTCCCACAATTACCAGCACACCCCTTCATAACACAGTAAAAATTCACCTCCCTCATAAACTCTGTAGCATTCACTACAGCGCTGCCTTTCTTTTAGGGTCAGATTCCGTTATATCTTCTCAGAATACTGTGCCTTGTACTATAAATTTTCCATGCTGGAAATCATCAAAATTATTCAAGGGTAGGGCTCTAGTCTTAAAAAACAAAATAGACATTGTTGGAAGAGGCACAATATGTCTTGAAAGTATGAGACAACTGTTTTTGTTTTAGTTGGGAAGAACAGACTGGGTATCGAACCAGCCTCTTCATCACTATAAATCATAGACTTGGTAAGGAGAGTTTCCATCATGTGAACTGAAAGGACTGTACGTGATGTGCTGTTCCAACAGAATAAATACATATTTTGTTGTTGTTGTCATAGTGTTTCTCATTTACCTAGGGAAAAAGCTTTACAATTTAGTCTAAGTCGCTATTGAGGAAGGAGGCATGTTCTTTGCTTCACCTGAACAGCATAAAATCATTTGTGATTCAATAATCGTAAGTTAGATCATGTCAATAGAAATGAAATTAATTAGAAAAAGAAGAAACTTTATGAAGCCAAGAAAACCATTTGGTGAAGTAAGCTAGACTGAAGAGCTGCAAGTCCTGAATGGTTAGAAAATGTGGGAGAATTTGTTAGCAGGAGATGCAAAAAATCCTTGTAACTTGAATCCCAAGTAAAGGAAAACACTTTTAGAGGATCGCTGTGCATCAGAAAGTAATGATTATCTGCCTAAGACCCCAAAAGCAAATCAGTACTTTTTTTCCCATCTTGTACAGTGAACACTACTTCTGTAC
>TCONS_00012629 XLOC_008064
CTGTCTCAGTTTAAAGCCATTCCCCCTTTTCCTATCACTGTTGACTGTCGTAAACAGCCATTCCCCGTCCTGTTTGTACTCTCCCTTCAAGTATTGGAAGGCCACAGGGAGGTCTCCCCGGAGCCTTCTCCAAGCTAAAATCCTATAGCCTCTCATACAAGTTGTAACAATGAGTGCCAATTAGCAACACTAATATTTTTCTTCTGTCACCTCCAGTTTCCCTAGGCAGCACCAGCTCCTTCATTTGTATGCCAGTGTGGAGAGAGTTCACTGGGACATATTTTATGTTTCAGTACCTGATTTACATTTGGTCTGCCATAATAAAGGCCAGATGATCACCTCTATTATGCAAATGAATGCACGGAAACAGCGAGGAAGTCAGTAACTTAAAGTGGCAGAAGGAACAAGTGCCATTCTGTTCTTCTCCCTATCCTTTGACCTTTCAATAGCTTTCCTGCTTGCAATTTTGAATTCAAGGGGAAGGCTTCAGCCAGCCAACTGGAAAGTGATGAATTAAGTTAAAAATCATTTTATGCCACAGCTGACGCTCAGCTTACACAGGGAAAGGTACACTAGAGATATAAAAGGTGTTCAATAAATAGAAGCCTTGTTACATTTGGGCTGTAGCGCACATAAACTCTCAGTAGTTTAAATAAGTTAAAATAAGTTGGTTGTTAAGACATTGAAAGGCTTATTTTAATGGAATGCTTAGGGAGAGAAATATAAACAATGTACATGTCGCTAACAGGAAAATATACTTAAAACAGCAGATTACCTACTGACATTTATATCTTTTGTTGTTTTATGTTTGTCTTTTTAGAGATATTTTAACACTGAAATAATTTGATATTTTCCTTTTTCCTTCACAAAAAATCTCTTGGCCTCATCTGAAAATGTACCGTGTTAGGCACCAACATGTCCAAAAGCAGAGATTACACCTTAGGGTTCCAGAATTGATTCCATTCACTGAAGTTAAATAGCCAAGTCACCAAGAACCTCTGGAACAATTACAGTCATAACGGAAGAGGTTTTTCTGACCAGCAGATCTGTATAGAATTGCTTATCCAGATTTCTTGTAGGAACTGTTCCCATCTCACTATTGGTGGAACTTGAGATCTGTGGTTTCCATCTCAGACTAAAAGAGGGAACTGTGCACCTGAAACATTCTTTTGTTACATCTCATCAACTTGATGAGAAGATGTTGCCTCTCCTCACAGACCTTGTCTGCACAACTACTGAGAGAAAAAATATGAGATAGAATGGCAGTAACTCACAAATAGTTTAACCCAAAAGCCCTCACAGAAAAAAACTGCCCTTACAATCAGCACAGGTTTTGCCTAGTCAGGTTTTGACGCTAGATTTCTAACATAAAGCCCCTCCTAGAAGATCTGAAATATCTAAGTTTAATCACTATCAGATGTATGTACAAAACAGAACAAGGGACACAATTTGACCTTTTGGTGACTGACCTACTAACAAAAGCAAGGTCTTTTGGGATTTACCTCTTCATGCTCATGGTGTGGGGCAACAAGCCAGTATAACATCTGCTTAGTATTAATTGCAAAGCAAATGTACAATGCTGACACCATTAATCAGTTTGTCCAAGTGAATAAAATGTCAAAAACCGATGTAAGAAAGCTTGGCTTTAAAAGCAAACATTTCATACAGATCTGCAAGGGTCCATCTAATGATGGATAAGTTAACCCTGGAGGATGAAGAACGACTCCAGCCTAATGTTAGAGGTGAAATGTATGTAAACCTAGCTAATTACACAAATACTGTTAAAAATTAGAGGTATGGGAACTAGTTCTACACAAATCAATCACCTGCTGTCGTTGCCACAAATATCAGTATGTGATGTTAAACAGAATGAATCAAAACATTCTGTTTTGAGTGCTACCTGCAAGTTGCAAGCTGTGCCCTTAAAACTAAGTATTTTACCTTCGCAGAACTCCTAAAAAGTAGGTAGCTTCCCCTTTCCCTGCCTGTGGTGGGCCACAGTACCTAAAGGACAGACATTTGTCAGAATTAATCAGGTTAGTACAAAAGAGTGCAGCAGTACTTGAAATCTGGGCTTAAATTACAGATGAAAACTGAGGATCAGTCAGTAAAGGGTGCTATTATTCCCTCATGTAATGAGGAGTAGAACATCTGTCAGGGAAGGAGGAGGTAGAGAACACAAACATATGGAAGATAGAGATGGAAAAAATCTCTGCTAGCCAGCTTTAAAATGTAGGACTAATTCTATGGCTTCGTCAAATCTGGTTTTAAATTTTTAAGGCTTTTGTGCTTCCAAGATTCCCTTTGGGATATGTTTCTGGACTGTAGCATATTTGAGATTCAGTATATTTTTTCCTGATGTGCTATTTTTTTTTTTAACCTGAATTTCTTCCCACAATTACCAGCACACCCCTTCATAACACAGTAAAAATTCACCTCCCTCATAAACTCTGTAGCATTCACTACAGCGCTGCCTTTCTTTTAGGGTCAGATTCCGTTATATCTTCTCAGAATACTGTGCCTTGTACTATAAATTTTCCATGCTGGAAATCATCAAAATTATTCAAGGGTAGGGCTCTAGTCTTAAAAAACAAAATAGACATTGTTGGAAGAGGCACAATATGTCTTGAAAGTATGAGACAACTGTTTTTGTTTTAGTTGGGAAGAACAGACTGGGTATCGAACCAGCCTCTTCATCACTATAAATCATAGACTTGGTAAGGAGAGTTTCCATCATGTGAACTGAAAGGACTGTACGTGATGTGCTGTTCCAACAGAATAAATACATATTTTGTTGTTGTTGTCATAGTGTTTCTCATTTACCTAGGGAAAAAGCTTTACAATTTAGTCTAAGTCGCTATTGAGGAAGGAGGCATGTTCTTTGCTTCACCTGAACAGCATAAAATCATTTGTGATTCAATAATCGTAAGTTAGATCATGTCAATAGAAATGAAATTAATTAGAAAAAGAAGAAACTTTATGAAGCCAAGAAAACCATTTGGTGAAGTAAGCTAGACTGAAGAGCTGCAAGTCCTGAATGGTTAGAAAATGTGGGAGAATTTGTTAGCAGGAGATGCAAAAAATCCTTGTAACTTGAATCCCAAGTAAAGGAAAACACTTTTAGAGGATCGCTGTGCATCAGAAAGTAATGATTATCTGCCTAAGACCCCAAAAGCAAATCAGTACTTTTTTTCCCATCTTGTACAGTGAACACTACTTCTGTAC
>TCONS_00008355 XLOC_005451
GTTCTGACCTTTGACATTAAGTTGGGGCTCCTTTCATGCCTCCATGTATGGAAGCAGGTCATCAGACTGATGTCCTTGAGAGTAGTGCAACTGGAGAGACGTGAAAACCCAGCAAATACACTGACTGAAGCATGCTAAGTAAAAACCTGGCTGCAGAAGCTTCTCTCTGCCGAGCTAAGGCCGTACCGTCCAGCAGGAGAGGGCGCCCGACAATAAGCGTTGTTTTCTGGAGGGGAG
>TCONS_00012617 XLOC_008067
GCCAGATGCAGAAACGATACTTAGGCCTTAAATACGGTAGGGACAAATGGTAGATTTGTTGGAGGTAATATTTCTCCCCTTTGATCCAAGATAAATTTTAATTCAATTTCAAAATATAAACAAAACATGAAAGTCTTTGGAGTACTGCCATCGGTGCAGAGTCTTTCATTAACTGTATCTCATTAGAGCTAAGGAGAGATTCCCTGCAATATACTTGGAATAACATCTTACCACTTCTGTCTGAAGAATACATCTGTTTACATAAGTAGGTTGATCAGAGACAGTTTCTAGCCAAGCAAATGTTCAAGAAGATTAATGATGAACACATGTTCTATTTTATTATCTAAAACAACACCCAAATTCTTGACTGAAATCTAGGTTATGTGATGACGTAGAGAGTTGGTTAGGGGTATTTCCTGTTTTCAGAGTGTTAACCCACTGTGTCCACTTTTGTTGCTCTTCGGAGAATGCAGCTAGTTTCATTTTTGCAGAAGGATTTCACTTAATTACTAGGGAAATAGTGATTTTTTGTTTCTGCTGTTGAGCTGAGAAATGTAGGGCTGAGAGGTAGCCCAAAAGTGTATGCAGAGAACAACCACACGAAGGACAACAACCAGATTCCTAGGAAAGGTGGCTCCTCTCTCATTTCAAGGTTTCCTGCAGTTGTTAGGATGCCATTAAAATGTATGGCACAGCACCAGGTTTGGCATTATCCAGGTTCACCAGAGAACAAGTAACTTGTTTCTGCTTCTCTTTGCTCATGGTAGTCACACAAGGATCCAGTCTGCTAACCTGGTAAACAGCTTGGAGGCCCTTTAGGTCTTTAGTGCTTGTAGATAATTAAATAGCATTGATTTTACCAGTTCATGCAATTCAACAGACCTGAG
>TCONS_00013891 XLOC_008894
AGCAGAGCCTATGCAAGTGTGCTTTCCCTGCCTCTGCCCCTCATCCCACAGCTGTGCTCAGGAATCTTTGATCTTCCCAGCCCACCTCAACCAGATTTTACAGAGGGGTTTCGGATTCAGAGATACTCAGCTCTACAAACTTTTTGCCTGGATGGAAAGGTCTATTATTTCTGTTACCAAGGCTCCAGCATGTGTACTGCCCTTGGTAAGCACAGGAGAATCTGTCCTGCAGAGGGACATTTGGACATCCTCCTGTGAGAATTTTTGTTCCACAGGAGAGCTACATAGATGATCAGAGGGC
>TCONS_00001708 XLOC_001098
AGAAGCTCTCAGAGGAGAAAGACAGCTTCACTCTGCCCATCTACTTCTCACTCAGTGTAGATCCAAGCTGATCAGGGAAATTCACAGGAGGGGTGGAGTGTATCGGTGCTACAGGGCTGGGAGGCCCAAATGTCCATGTCAGTTCTGCAAACAGGCTTTGGGCACTGCTGAGACTCATGCAAGACTCTTTTCGCTTAAGTCTTGCATAAAGACGCCATATCTATATGCAGCCAAGTGCACTCATTCGTCTAGGTCTTTCAGCAAGGACATGTAGGCCCATATAATGACATTTCAACATGCAAGCCTTCTTTATGCAGTTGTTTTAAACTCTGCTGAAATCTGGGGGGTGATTTTGATAGCTAACGGCCAACAAGTCTGCTGGCACCTCCTTCAGGTACTGCTACTTGATACTGTGACTGTGCTGGGAAATGGAGGAAAGAGCACACAAGAAGGGAAGGATACCAGCCAGGTGCCGCTTTGGCAGAATGAAGCCACTCTACAAACAGCCCTGCAACTCTTGTTCATAAGAGTACGATAATTCAGTGGCAAACTGGAACATTCCTACGATGTTTTTGAAGAAGTTCAAGTTGCTATATGTTTAGACCAGGACATGCCAAAAATGGGTTGAAGTGGAAGAGTTTAGGTGTATGTTTTTGCCATTGTTGCTGACCTGATCCCCTGCCAGTTTTGTTGCTCAGCTTTAGGTGAGGTCTCTGCTTGGGATCAGCTGGCACACCTGTCCTTTTATGTATGACTGCTTTTTATGTTCGTGTTGGAGAGATTCAGCTCATTTGTTTACTGAGACTGCTGGAGGTCCATGGCAGACGTTATGCAGCTGCTCCTCATGGATTTCCGAACTGTCCCAATGGTGTATCCATGAAATTGCTAAGGATCAGGTACCTCTGTGGCACTTCAAGGCCACAGGACCATAATTTTCAAGAAGGTTGAAACCACATACCTAGGACTGAGTCAGCAGCCATTGTTTTGGGGTTTTTTGGACAATGCTATATTAAGCAACAGCAACAACA
>TCONS_00015435 XLOC_009928
GTAGCTTTCTACCTTGGACCTGAATATTCTAGCCTTTCACCTCCAGTGATACAGGACCACATACAGAAATGAGCCAGTTGTAATTGTATTGGAAAGACAGATGACTCTTACCTCAGATTTCTTTCGAGTCTTTTGTAAAATCTTTAAGCAATTAAGGATTAGTTCTTACGGATTCTTCATTTTACCAGATTATATAAGTTTGGAGGGATGGAGTTTAGAAGCATTAGTGTCTCTGAAGGACAAAACTGACAAGTTTCACAACTCTGCAGAGAACCTTCAGAGACTTTGGCTGCTCTGTTTAGCTGACACCATACGTTGCATTTCTGCAAAGCAGTAGAGCTCTGAGTAGTACTATATTCTGCAGAATTCCTTCAGCAAAAAGCAATAACAT
>TCONS_00010327 XLOC_006686
GGAGGGTGAACCTGATCTAGCAGCCTTAATCTGCTTGTTGGGGGATGCTGAAGGGCAAGATGAACAGTGTGTTCTTCCTACAGCCTGTTCTTCATTTTCCAACTTGCCTCTTGAGTTTCTCACTATATATAAAGGGGTTAGAATACATCAACATTATTTTCAGATGTCTGATTTTTGACTCGGAAAATTGTTGGTTTCAGCTTCTCTGCCAGAT
>TCONS_00014298 XLOC_009183
CCAAAACAAACAAAAAAGCACCCTGGCACTGGAGAACAGCCCTAAAAAATGCTGAGGAGACAGAATAGTGACAGTTTAATGAGAAAATGTTGCTGGATACCTTTCTGCTCTTTTTGAAGAACAACTGAAAGGACTGTTTTAATGAAAATGTAAGTTTTGGCAAACAGAAGCTTTGCTTATCATTTCAACCGAGTCTTCTCCTTGTTGTTTTTTAATAAACATTACCAACACTTGGGGGGAGAAGCACCAAAAGGCATCTGCCAAGAAATGTAATTCGTAGCTCAGCCACCACCAGAAATGATGATACTGTAATGTTGAAAATCAAGGATAACTTATGTGTGTACCTCTGTGTGAGAGCATTGCAGACATACGTGCTGGCTGTGTAACTGTGCCTGAGTGTTTCTCACTTTCTCTCACACGTCTCCACAGGCCCAGGACAAGAGGCGATCCTGCAGTTGTTTGGAATCTCACCTGGAATAAAACAAATGCAGGAAATGCGTGTCTACTTTGTGTTATTTTAATAAAATATACAGAAACAAAGCATAAAGCTC
>TCONS_00003762 XLOC_002375
GGAATGACGTCAAAGTGGAGGAGGAGCTGAGGCGGTCGCGGGGGCGGAGCGGGGCTGCGCTCTCCTCAAAATGCTGCGACGGTGGAAGACGGCGTTCCATGCTACGCGACTGAAATCCTTTTCGCAGTGAGTGTCCTACCGTGTTATGCAGACCAGGTGTGTGATTCTTGATCACGCTCAGTGGGAAAGTAGGCCCTTGACTGCTTGGAGTGGTTTTCTCTCGCTTACGTTGTAGGCTGAGTTACATCACTCATTTACATTTTTATTTATGATAGTAAACAGGGACAGTTTTGTTACTGTACCTTAAAGATGACCATGTGGGATGAAAGACTTATACGTTTAGAGAATCAGATAAGTGTAATTTACCAGTAAACACTGTAATTTTTATTTAAAGCACTTTTCGAGAAGAATATATGAACTATGTGATGTTTACATGCATAACTTGTTATAAATATCAGTATGCTATTTTCTGCCAGCAGCTAGGTTCAATTAAAGGTAGCTAGATTCTAAAGCAGCTAGGTTCTTAAAAAGATGGCATAGAAACTTCTACTGGCCAAATACTGCATTGTTAGTGTATTTTGTAAACTTAACAACAGC
>TCONS_00014458 XLOC_009290
CGATGCCCTGTGTTCCTGGGAACTCCTTGCACAGCATGGCTCTCTGCAATCAGATGACTAAATGCAGAACTGATGAACTTGCAGATGTGCCATCAGTACTCCCCTTTGGGACAAACTCTTCTACAAGTTTATAAGCAGCAGTCTGTATTTCATATTCAGTTTTCATAATCTAGGATGTTTTCAGGGGAGGTAGGTATGATATGCTGGCCTGAACATTTATTTGACTAACATAACGGTTAGGAACAAAC
>TCONS_00015407 XLOC_009904
CAGTTGATCCTAGCACTTTAATCAGTCTCTGTTCCCCATGAGAAATCTGACTTTGCTTGCCTCTAGCACTCTTGCTCTCTCACAGCTCTTAGCAAGAAGACAGAGAACAGCTGGAGTCCTAGGTGAAAGCTGATACAGGTTAAAACACTGAAGTCAGCTTACAGATTCCCCCTCACTTAATGTGAGAGACCATACTATGTCCTTGAAAACATGGAAGAAGCTGTGACATTGTGGCTTACAGTTGTTAACAATGAATTCTGTATCAGTAATGTTTTGCAAACTATGGTTGTTGCATACTAGAACAAAGAGAAGGATGCAGGAAAAAAAATATTCAAATGACAATGAAGTAAATCTTGTCGAATGGTGTGACATTTGCAAAGTATTTGATTTCCTGAAAAGGAGCTTGTATTAGGGTAAAATGCACAATATTTATAGGAAGAATCTCAAGTTCCAGTTCCTTTGACTGTGTTATCCAGCATGGCACCATTGGTTTGATTTTCTGTTCTGCAATAACGTGCTCACCTTGCTGTGAATCTTCTGAAAGCCTTTAATACTCTTTACCT
>TCONS_00006098 XLOC_003889
AAATGTTGGGACGCAACTATTCCTGGATATTGATACTAGATTTTTTTTTAGAGGTGATAGAGGCAAATTCAAATTCCCTCATAGGAAATAACACATTCAATCTTTGCTCACTCAGGTGAAATAGATCCTTCCATTTTTTGTGAATCCAAACCTCTCTCTCTCTCCCCCAGCTTATCCAGCAAGACTGGCATGAGTTCACTGGTAGTTTCTCACTGATAGTGCCTTGATACATAAGAGCATAGGAG
>TCONS_00006955 XLOC_004446
GCCCTCACCTCCAGTGCCACTTGGCTTTCCTTCAGGTCCCTCTCACACAGGCCTGCCTTCTTCCAGGAGGAGCTGGCATATGTGAGCACATAATATCACAATGGTCAGATTTTTTCCTTTATGGAGGCAAACTGTGAACTGGAGAGTCTGTCAGTTGACATTTCAGAGAGAGATGTTCCTCTCGCTTGCTGGTATAAGCTTGCTCCTGGTGCTGTTGCATATGTGATACAAACAAATGGGAGCAGGAGTCTAACTGCCACAGCCACAGTCTGGTGGAGAACAGCTGGGCAGCTGCCCCACACTAACAGCATTGCAGAGATATTGGTGCCATTCAC
>TCONS_00000838 XLOC_000527
GATGTGTTTAGTAAGATTTTAACAACCCTTAATGAATTTGTTCATCTTCAAGCTGGAAATGGTAAGATATGGTGTCTCAGTGATCAGCCCCATCCTTAACATATTGTCCTGTAACTTATTAATCAATTAGTTTCAAGCTATCAGTATTTACCAAGTAATGCGAAGAAGATTTACTGAGAAAGCTAATAATGTAATCATCTAAAAATAAATGTCACAAGGAATCTGGTAGACACCTCAAAACTATATTGTCAAAATAGTTTGCAGTTACATGAAGGAGGC
>TCONS_00003684 XLOC_002323
AGGAGGGGAAGTTATTTCTGTTCTTTACAGCCATTAAGATGGGAGGAGTATGTGAAATAGTCTGTATACTGTATTTTGGTACATCAGGTTCCTCTACTGAGTTTTAACTGGGCTTAGTGTCTACATTCAGTGACAAAAGGTCCTGAAATAATGTCAGTAAGCACCATGCACATACCATTCTTATCTTAGAAGGGGCTGGTTCTCTCTGCTCCTGCTGGAAGGTTTCTCATTATTCCTAAGACT
>TCONS_00004657 XLOC_002960
GCACATTTCACAGATGTGTTGATCCTCGTGTCCTGGCAAAATTCCAGTTTGGGTAATTGCATCTGTATTGGGTAATTACATCTGCATAAGCTCAGCTCGAAATATCATCTGGAGCGCAGGTCAAATCCTGCACACAAGCTGCTGACCTCAACTCTACAAACAGATGCTGAAGTTTGTGTGTTCTTAAATGTTATACGTTTTTAAGACAAAGATGGTGGAATTAGGATTACCATGTTGCCTGCCTACGGGGTGCTAATCCAATGAAATTTGCAAAGGGTTTTTACACCCTCCAGGGTCAACAGAGTCACATAAACATAAGTTCCTTCACAACGAAGAGAACTGGCTGC
>TCONS_00012175 XLOC_007808
GGACTGGGTTGTATGGGGGTACTACGGACACTGGTGTTTACCTATGCCTTGAAATAGCAGCCTTTAGGAAAGCCAGGGAGCCAATCTGAATAACTGAGTGATGGGTTTCATCTATGAAGTGCCTGAATAGGAGGATGCATTAGCCAGTAAAAGGCTCTGTGAGCTGGGAGAACGGGAGCATCTCAAACGGGTAGTGAAAGCAAAAGCAAGGCAGGGCACATGACTTCAATATGTGATTATCCGCCTGGGGAATCCACCTCGATTTGCCTATGATGGATTACAGCAGAGCGCTGATCTCTTTTTATCATGCTGTCAGCAACTACAGACACAGTCACCC
>TCONS_00004151 XLOC_002597
CTTGCTTCCAGTTCCTATACAAAGAATGAGAGCTTCCTCTGTTCCTGATACCCAGGTGAGTAGGAAGACAGGAATAACAAACAACACCAGTCCTGACTTCATTCTTCTCAGCTTATGAGCCTTACAGTGTGCAAACAAACCTCTCCAAGAGCATTGCCAAGCTCACCCTAAGGTATGTTCTGGAGAGCTAACGTGTGTCACGCCCATTCAATTCTCTTTTCATGCATCTCCAGGCAAGGGCACAGACCGCCCGTAAAAGCATGC
>TCONS_00002500 XLOC_001589
CACTGAGTTGTCCCTTAAAGTGGCAATTCCCACTTTCTGAAATAAATCAGTGGCATTTCTTACCCATTATTTTTTATAACTTTCCCACCTCTCCTTTGTCTTTAAAACATGGGGATTTGGGGATATTCTGTGCCAGCAGTGAAAACTATATTCAGAAGTACAACTCAACATTTCAAATCAATTATCTTCAGGAATTTTTAGAGGCAAATTTATCTCAAGAGATGCAGAGAAAACTGGAAGGAAAAACTAGTCTTGTACGGAGGCAAAAGGAGAAGGAGGCATGTAAGGACAGCAGATGAAATAGAAG
>TCONS_00007919 XLOC_005163
CTGATGGTTCTCAGATCTTGGCTGCTCCACCAAGGTACTGCCAAAGAGCTACACCCTTTGGATGTTCTCCTGGAAACACGAGTAGATATTAGGGCTATCACTTTTTGTGTCGTCCTAGTTGTTAATAGTATAATACCACAATAATGCTTTGTCTGTAACAGAATTTTGCTGAGCAGTTGTGCTTTTGCTATATTTTGATTTTATTGATCATCTGACTCACCAGAAAAATGAAAAATTTTCATTTTGTTTCCCTGTAATGAATGTCCTTGTAGTATTTCAACGATGATAAGG
>TCONS_00005772 XLOC_003688
GCCTGGCACAACACAAGGGGTTTCTAAAAGTCTTAGTGTTAATGTCATCTTTTCCTTTCTTATATTTTTTCCATGATAGCAGCCTGATAGCATAGGGCATTATTACTACACAAAATAACAGCAACTCTTTCTGTAAGTAAAGCCTGGATAGAATAGTTCTCCAACTGCTTGCTAGAAAAGTGTTTCCTTACGTAAGGTCAGGAAGAATACAGATGTTGTAAAGTATTGGATAATCAATAGCTATACAAAGAAATTAGGCTTAGTAAGATTATCACATTGGAAAAGAAAATCATAAACAAATGAAAGTGCTCACCAGTGTTGTAGGCATATGATAAACTCCACAAAGAGTGATCTTGAGAGAGGAATCCTTCCTCAGTGGCAGTCAGCCCTTAAATGGGGTCTAGGAGAGGTGCAGTCAGGCTCCACCCCTTCCTGTCACACAGCTGAATCGCCTTCACCTGTGTTCCTGTGCTGACTCAGTGCTCACCTCAGGTGATCAATCAGAGGTTCAGGCTGTGATTCAACAGTTCCCATACACCTTACATATAAGAGTGGGAGGAATAGAGATAGCTAGCCTGACTGATGCTTTAAGGTATGATTGTTTATTTTTACAGAGGCTGGTACTTAAAAGAAAATCTTTTTGGCCAAACCTATTCTTATGCACGCAGTTAGCACTTGTTTTTTTTT
>TCONS_00008079 XLOC_005284
GATTTGCTTCACATTCCTCTGGTGCTACGCCCAATACTTTTACCCTATTCCCTAAGCCACTTTTCAGGAGCTAGGGCTTTTGAAAGCATGGTAGCTGCATGGAAAACAAACTGTTCAAGTGAATACTGGGATCACAGTCACTTCTATGGGCTGGGACCAAACTCTGTGACTTTGATCCAAAACCGATAGGAGCCAATGGCATAACGCCCACTGGCTTAACTCAGGCACAGATTCAATGGGCAAAAGGTCATAAAAATTCTATATCTGGCTTTGTGTTATATTCTGATTAACTGTCCAGCTTTGTTTCCTATGGAGAAAGCAC
>TCONS_00014401 XLOC_009264
GTCTTTGCCTAACAGTAAAGGATGTGAGAGACTCCCAGAAATTAACTGTGGTGAACAAATTGTGCATTCACCGCAGGACAAATGATATTTGATCTTGGGAAAAAGAGTCTCAGTTCACTTTTTTTTCATTCCATCCAGATGGATCCTGGTGCATCCTATGTGAAGCGTTCTCCATTGTCGCTTATGATGTGATGCTAGTGCTGCTGGATATGTAATTGTTCAGAATGTAAAAGCTGTAGCATATGAACTGAAGTTAAGCTAGCTCAAAG
>TCONS_00008843 XLOC_005741
AGTGATAGGACAAGAGGGAGTGGACTTGAGCTGAGCCAGGGGAGGTTCAGGTTGGATATTAGGAAACATTTCTTCTCAAACAGAGTGATGAGGCATTGGCACAGGCTGCCCAGAGGGGTGGTGGTGGAGTCACCATCCCTGGAGGTGTTCAAGAAGTGTGAAGATTTAGCACTGAGGGCTGTGGTTAGTGGGCATGGTGGGGATGGGCTGATGGTTGGACTAGCTGATCTTAGTGGTCTTTTCCAACCTTAATGATTCTGTGACTTGTTATCATCAAGGATCATAACGTATTAGAGCAATCTTAAACTCAGGTCACTCAAAGTTAGGGAGCCCATCCAAAAACAATGAGAGAATCCTTCTGTTTCCTTGAGGGTGCTTTGAAAAAGACACAAGCTGTTTAAGTAACAAAACACTGAGCTGCAGCAGCAGCTATTCATTATGAACCCTTTGTCATTTATCAATAAAACACCATTGAAGACAGGTAAGCTTCCTCACTTGAAAAGAGGACAAGGGGCTGGGAGGTGCGGTGTGCAGAGCAGAGGGCAGTGCTTCCCAGGGCTGCCACAGAGCCCTCTGTTCAGCCTCAGCTGCGGGCAGAGCGCTGGGAGCAGCCCAGCCATCGCTAGCGCCATCCCAGGCAGCCCTCAGCGCATCCTCTGGCAGGAATGCAGCAGTGCTTCAAGGGATACCGACACTTTTTTTTCCCAGCATAAGGTCCGATAACCTGAAAATCCCCA
>TCONS_00015434 XLOC_009927
ATTTGGCCCATGCATGGCCACAGTTCTTACAAATGAAATTATATTTCAGTGCCTTAAACATTATGTAGATTTAACTGTTTCTAAAGATTCTCCTCATGCATTGTTTATTTATTATAACGTTGTAAAACTTGGGAAGTTGTATTAATATTAAGTTTTGCTGGTTTTAATAGGGATTAAAATAAGCTCTTATGATCATTGTTTTTTAGCATTTGAGCAAAGTCTAGTAGAACATAAGAATATTGATTCTAATGAAGCCTTCTGTAGTACTATTCAGAGTGTGGG
>TCONS_00003081 XLOC_001950
CCTGGTCATACTCGCATTAAAGCTCATACTCACATTGAAGATGGCAAGAAAACCCCTCTTGACTGTGAGCAAGACTTGATTTTTAAGAGGTATCATTAGAGTTGCCTGTGTGCTGCTTTATGGAGTGTAGGATTTGCATAGCCTCATTTGTTCAATCTTATAGTCTACTTATGGGCTTACATTCTTCTTCAGTGTCTCTCTGGTTTGTTTTCTCAAAGTGATGGGCAGGCTTTTCCCAAACAACTCTGATCCTCTAATTGATCTGGTTTTGGAGATCCCATTGAATTCAATAGATGTTCTGAGCGTGGAACAATTACAGGATCAGGACAATGTCTATTTAAGCTCGGTCAAGTCATATAAAAGTGTCCTTTTTCATCCCTTCCAGCACAAAATTGATTTCATGCCTTTCAGTCTCTTGGGGTATTTATTAAACCATTATTTATTCATTTAGCTACTTTATTATTTAATTTTATACTCAAATGTAACTTTGGTCTCTAGAAGGGAAAGTAGGAAACATTTCTACACTTTTTTTTTCCCTCAAAGTACTGATGTTCTTGCCTCTTTTAAGGTACAACACCACTGTGCACCTCGGAACAGCAGCAGCTAATAGCTCTTAACAATAGAGGCAGGAATAAAGGCGGGGGGTAGCAAAGACATGAGTGTTGAAAGGCAATGTTCTTCAATGTTGGGAAAGTAATGAAAGGTCAGAGTGAAGCTCAATAGAAGAGCCATTATGAAGGGAGTGGGCAGAATTCTGGTTTTATGTTGCTGTCAGGAGT
>TCONS_00006296 XLOC_004014
AGTGAACCCATTCTTGAACTGGAACAATCTGAAGAAAATGGTCTTTGTTAGCAGCAGAATAGTTTGTGATCAAGCAAGCTGCTTTGCTGGCTTATCACTGCGATGCATCCGTCAGGTTCTCAAGCAGTATGCTCTCAAGTTTAGTGGTGTGGCTTTCTTGTAAGCTTAATCAGCAGATGTGTACTGATTAATTTTAATTCTTTTTAATACACTTTCCATGATAATAAGTAAGAATTTCACGTACAGAGGGC
>TCONS_00002060 XLOC_001326
ATAGGTCAGCAGGCAGGCCGTTTCCACAATTCATTCATTCATTATCTGCTGCAGTAATGTGCTACTTCAGTTCCAAAGTCAAACACTGGTGGTGATAACTTGTTGTCAGGAGTCGCGCCAAGCCTTGTGCAGGACGCCGCAAAGCTTGTAATCTGAGCTGAGATAGGTGAGCCAGTGTTCAACAGCTTGCAAGGAACAATGGTCAAGACAATAAGAAAATGAATAAAAAGAGCAGTTTCCAAAACAACTTCCTAATTTGCTATTCAGCCACTTAGACAGGTATCTACAATTTCAGAAATGCTCCGTGATAAGCATTTAACTTGCTGCCAGTGTGAGTGCCTGCTCTTCTAAGCACAGGCAGCAAATAAAGCAAAGGCAGAAGGAGAAAAGGACATGGCAGCTACTTTGGACAGAGCGTCATGGAAAGAGATGGTGGCAGGAATGGTAGTAGTAAACGTAGACAGAGGCTGCCCTGGGTAGGGGGCTAGGAATGCTGAACCTGGTACAGAAGCCACTGAGAACACTCGAAGTTAGTAATGATAGCCATTTGTTTGTCTATCAATGCTTTGAACGTGAGCTGAGTTGTATCATTCTTAAATTGAGTTTCAGGACGTGTGTATTACAAAGTACACTGATGAAGTGGGAAAAAAACGAGTGGTGAGCCTTAAGGTCTGCCCACTGGGATCAAATCCAACCTCCTAGAAAGAAAGCTCCCAAGACAGCAAATTGCTCTCCTTAAAATCTGAACCGAAGTATGTCAAGCATTTTCTTCTATATTCGGTCTTACTGCAGAGGATTCCTACTTTCCGTGCAGCGCACAGAACCCAGTCAGCTTGCATCTTGCTGATTTCTGCACATTTTTGTCATGAAGGCTTTTGCTGCCGTGTCTGCCAACAAGTGGAAGCAACAACTGTTTCTCTTGACCAAGCAACATACTTTAGTGCATGTTTTAGTTTTATGCAACACGTACCGTTACAGCAGTTCTGCCAGGCTTTAGATTCCTTTTATTCTTCGGAATGCCTTGGTGTATCTTTAAGTGTCATCCAAGAGAACTCCATGCTGCCAGCAC
>TCONS_00014942 XLOC_009589
GTTCCAGTAATCTGTCCATATTGGTCATCGAAACATGATCCCAGGTGGATGTTAATTCAAGACAGATGGCATTCCAAAGGCACAATTACAAAGAGCTTATATATTTTCAACACTAACAAGCTGTCACGCTATGTTGTAGCTACACTTCCAATACTGTATAACTACAATTACTGCTTTATCTGGTGTGGACTTGGTAATAAAG
>TCONS_00009921 XLOC_006408
TGCTGACCTGTGGGTGTACATCAGTCCTACACATTTAATCTTGAATTACCAGTGTGTGATAGTTGAGGATACTTATGTCTTATTTTCTGTAGTTTAATCATCTGTCTCTGACTTCAGTGGAAGTACTTTTGAGAAAATTGGCACAGATGTAGACAAGTAGTGTGTGGATCTGTCTAATAACGTATTTAAGTCAAGATAGCTGTTTTAGTGTAGAGTACTGTGACAG
>TCONS_00007543 XLOC_004876
ATCTGAACCCAGAGCAATGGACTCAGAAATCATTTGCCTGTCAGTCTTTTTCAATTACTCGAGAGTTGGTATAGTATATTCCTCTATAGCAGTAATTATTGTTCTCAAGGGATAGTCAAGGCACAGAGCTTTTCTTTCAGACAATGCTTGTTGCCTCAGGGGGGAACAATAACCATGCAGATATTCTTAAGACAGCCACTGCCACTCACAATAGCTGTTCCTAGATATACAGTATCATAATGCCAAGGAATTATATAATTTGTTCTAAGAATTTATTTAGTTATTTATTTATTTTTATAGTTGCCAAGAGCCTCAAAGTATAAACTAGTTCAAATATGATATTCATTTATTAAACTTCATCCAAATAGTATCAATAGCCCATTGAAATGGTGATGAGAGTTGCATAAGAGATTGAAAAATATGTATGCATTTGCACAGTTAATTTCAAAGTTAGCTTTATCTGACTGGCATTTCTCTTTAAATAAATGCTCCTAGATTGAGAGGTCTAGTCTGAGGGTGAGAAGGGCAGTCTTCTAAGCGTTGCCATCTCTTGGCTTAGAACTTGACCAGCCAGTGGAAAACGAATAAACAAATCCACTCAAGCTGACGTTTTTCTAGTGACTTCTTCCTGCATTCTCCTTGAATATCAAATTGTTCATTGTTGACTAGAAACTCTGTATTACAAAAATCATGGACTCTTTCCTCAAGCAAATATGAAAACAAAACACTCAGCAACAAATGGGAAAACTTTGCTATAGAATGCTCAGTCTAGGGTGCCAGTCCTGCAGCTTACTGGCCAGGGCAGAGAAGACTTTGATGCCACATTAAGCCACCCTCTCCCTCTGCATGTGTCAGTGTGACCTGGATACAGGAGCTGGAGATAGAAGTGGAAATGGTCTGTCATTTCTTGTCATAGGCAACTGCTGCTCAGAAAGTAGAAAAACAGGTTCTAAAGTGAAGGCAAAATGTGCATTCCTATTATAAATGTCATTTGTTTAAACACCAGACTCACTGAAAGGATACTTTATCCAATTTCTTGCTTTTGAAAAATTAAAGGAATATGTCTGAGTGTTTCACCTCAATGAGCACAGTACAGAAAGCAAAGAAACATAGGTCAGCTCTTAGTTGTCGGTTTTCCCATTACATTATACATCACAAAATGAAACTGTGATTTACCATTTGTGTCGGTTATTGCTTTCATCTAGTTTTGGCAAATTCGTTTCTTTTTTTTAATTAGTCTTTAAACCCCAGAATCCTTAACTCTGTCAGGATGTAAGTAAATTAGCAGAATTGATAATGAAATTGCTATGGCCCCTAAATCTAAAGGTGCTTTCGGTACTGTTGCTACATCATGCTTTCTGTCAGTATAATGGTCATTTTTTTGCAATTGGTTCTTTAACCAGTATGTCTTGTTTAAAGTCTTTAAAAAAAAAAATAGTAAACATAAGAATTTGAGGGACTGATAATTTGCAGTGGAAATTACTAACTGGATGACATTTTTCAGAGCTGTGTTTGAATAGACTTGGATTCCTTCACAGAAGTCTACACCTTTTCCATTCACAGAATTCCCACAGAAGCAGTCATCCTAGCAACTTCATCTTAAAAGTACATGAATGACTCTGTTTTCAGGGTTGTCCTAAGATTTTACTGTGATCAACCAAGCCTCCACGTGAGTAGAATGAAGGAGGAATGAAAGGCTTCTTGCCTCTTTCCTTAGAAGTTATACATCTTCCTCTTCATGTGACTTTATGTGTATGTCTTTGTTGTGCAGGGCAGAAATACTCTAAGGATGAATGCATGCTGGCAATAGAAAGAGGGATTGTCTGGAAACCCCATGTGGCCTACATTTATAAAAATGATGACAAAAATGAGGACAGACATGGAGAAAGGTTCAGGTATTTTTAGGGACATGGAATTGCTTCACTCATTCTTTATGTATGTCTGAATGAAACAGTACGGGATTAGGTTTTGAATATTCAGTATTGTAATTCTTTCACAGTATATTCTCATCTGTGGATTTTCTGGTGTTCTTCTTAGGAAAAAAAAAGAAAAAAAAAGCTAAGAAAAACAATATGTTGGAGGTTTGCTGTGAAAAAAAATGATGAACATAATATGTTTTTCTAAATTGATATATGCAATGCAGAACTAAACATCCTTGTTTAAAAGATGAGTGAGTGAGATAAAATTAAAGGTTTCTGAAAGAAATATAGATAGCTATTATCAAAACTCATCTGCATTTTCCAAATGCAAAGGGGAACATTAAATCAGTCCT
>TCONS_00005983 XLOC_003817
GGATATATTTATCTGTTTTACCTCTCACCTCTCAGGATTTGGACAGCACCGAGTATGTTGTGGAAGCTGTTAGAACGTGACAAAGTTGATGACACAGCATGTGCTAAAATGCAGAAATTCCTTTGATGCAGTTGAAGGTAGGTCAGTGGGAAAGCATGAAGAAATCTGCAATGGCATCTGTCCTTAGTTTTCACTTCAGTTATTCAACATATTGCTACAAACCTTGTAGCTTCCAAAATAGCAACTCCGAGAAGTATTACATTCAGAATGCTTTAAAAAATACTCACGTTTAAGAACGAAAAGCAAAAGCTCAGGGCAAGTTTAACTCCAGATTAAGGAAAAAATATATTATTGAACACAAAAATGGTAAACATTTTCTCTTATTCTTCTTTGCAAACTGGGGAATGAGTAATACAGAATTAAATAGGATGCTTATGAGTATCCAAACTATCCCTTCAGAAAGGCACATGGAAAGGTCCATCATTGCACATTGCTATAAAAGAGAGTTGAATTGGCTGTTTGTAATGACTGTGCTAAAATTCACATGAATGTGAAAAACAGACTGCATGTTTTGGAAACCTGTCTGGCAAAGCTGTATACCTGATGTGTCACATCTGACTGTGCTTTTTGCAGAATATTTAGAAAGCCC
>TCONS_00007717 XLOC_005042
GGGCCAGATGCTCACGCAGACCCCAGAAGTAAGTGAGGCAAAATGGCGTTTATTCACTACTAAACACAGCTTATATACATTTTTACCTAGATAACCGTGCTGTCATGTCCCACTCTGATTGGTTCACACCAGATAACATTGTGCCTTATTTGGCCGTTTCCACATTCTTTTATCATCCTTCTTCTTCTCCTGTTTTCTCTGCAACAAGGTCAGCACGATAGCACTGTCTCTCTATGTTTAGGGAGAGGCCTGTCCCGTACATCCCGTGCCCCCGCAAGACGCCTACTACAACACCTTTCTTAAAAAAAACTTCCCCTGCT
>TCONS_00003138 XLOC_002004
CAAGGAGTTTGATTCTTCCATCTGCATCACGCTGGGTTACAGGACAAGGTTTGTGTTCTGAGTCTTTCTTCCCTCCAGCAGAACTCTGCTGTTGTGTGTGAATTGACTCTTTGGCATGGGTAGGTTACTTGCGTCTGGGCAGTGGTGTGATGTTTGAAGGCAATTCTGTGTGGCTAGGCCATTTGCAGTTATTTCACTCAGACTGG
>TCONS_00014102 XLOC_009040
AAATAAGGACCTGCTTCTTATCATAGTGTGCAGTTTTAGTGGGAAACGAAACCTGGGATTTGAATGACTTGACAGTCGGCAAGTCAGTCCTGCTTTCAACAGCTGGAGAATTTCAAACAGCAAAGAGAAAAGAACACAACCTGAACACAGTATGCTCTTTTGCCAGCTGATTTTAGCAACAGCAAGTACCTCATAAAAGAAACACCCTTCTTTAGCTTGCAAGTCAGGAGCCTGGTGACGTGTTTCTTCAATACAGATCATCAGTGCCCTTTTATGTTCACTGCCGTGGGAACATTTTCATTAGATTAACCTGTGCTTAAGCTGTCTCCTCACCAGGTAGCACAAAACCAGAGTACGCCTCCACAGCTCAGCAGTACCATAGTGTCTCGGGGCTCTGGCAAGTCAGCTTTGCTCACTGGCACTGTTACTCTGCATCATTGCTGCAGTGCCATTGGCTGCTGGATAACATGACGAGAGAGTGAGTGGCCCCTCACTTGGCTGCTCAACACAGCCATTGTGACTGCTTTTGCTATTAGAGTAGCGAAGAGATTTTTTTCCACGGTTACAGTACAGCTAGGCTTTAATGTTCTTGTTGATTACAACTGACCCAAAAAGTCTGCCTAGCATGCCTTTTATATGGAGTATATGTCAGTGAAGCTGAAAGTCTCTTCTCCTCCCCTAGGCTTCACTCTGCAGTCATGTCTTTCAGACAGCTGAAATGCCAGAGCTCATTCATCGGGCTTTGTAGCAAAATGCTTGATTTAATCATATCTGAATATTTTAAAAGGGTTTCGATAACAGAAGGCTAGAAATGTGTTTTAAAAAGGTCTGCATCCCTGAAAAGTGTGTGTGTGTAATTTAAAACTGTTAGTGTTATCCCAGATTTTTCCCTACCAAAATATTTCCCGCTTCTCACTGTAATCATAAAATCCCATCTTAGATGTCCGTGTTTCTGTGTCGAC
>TCONS_00002961 XLOC_001853
GGATGCTGAGTATGTTGTACAACAGATCATCTTAGGGAGTGTCTCATGGTTCCTTCCATTTGGGAAATGCTGTGCAGGCAGCCTATGATTTCAGGAATCCAGGTCTCTGTCAGACCGTGTTTCACTGTCTGCATTTCTATTACATCTTTCCCTTTTCCCTTGATTTGTGTCTTTTCCCTTACTCACAGGAGGATGTTAGAGTTGTTTTCCATTTGCCACAGTTGCTAATAGCGTGTATTTTGCAATGTGAAGATGCGCTCCAAGTAGCCAGATTCCCATGATCATCAGACATTTAGCAGTGACTGCCCAAGAAGTGACTGTAATAAAGAAACAACAACAACAAAATATAAGCAGTATTTGTGTTCAAGGTGACCTTCCTAAGAGCAGGCAATAGCCTTAGATGCACTCTTTCAGCTGTCACTGTTTCTTCATGGCCATACTGTATGTCCAAACCTTAAACTACAAGGTCAACCTAGCCTTTCTTCTGTACTGACTGCACTATTGCACTTGTACTTTTTCACCACCAACCAGGGCTAGATGAGGACTTAAGTCTTTCTTAGCTCTTCCCTCACTAGGAAAGGAGG
>TCONS_00012252 XLOC_007836
CTCACCCTTTTCCAATTCCACTACCCTGTTGGAGTCTGTATCACAGTGAGGCCTTCAGTATAGGGTGCGGTAAGGCGCATCATTTCAGTGCTCTCCGTTAGGAAATTTCCAGCCTTCTCCAGGTAATACCATTGTGCCATGTCAGTCTGCTCCTGCACACTTGCCTTGTCTGTTCCCAGTGTTATTTTCTATGCACTGTTCTCTTTTATTAATATTTCTTTGAATTGGACGATCGCTGCATCTAAAAGGCTAAGCAGCTCTTTACGTATTTCTTCATACTACTTAGCTTTCTTCTTAACCTTTTCTTCAGCCTCATCTTCCACTTTGGTTCTTGAAAAAGCAAGAGAGTTCGGTTAGTGACAGCGTGCTTGTGGGAGCGCTGCCAGCCTGAGTCTTGTCCCTGCCGTCAGCCTTGAATTACAGTCAATTAAAACCCAAGAAGTAAGAAAGAAGTTTGAGTTATTGCTGTGGTGTACGGTAGCTGATACTGTTTCACCTAATTAAATAGATCTCTTTGATGAAGGAACAGTTGTTTATTGTATTTTCTAGTCTAAGAACTGGGGACCATCATAGGATATGGAGGGGATCGTTCAAAAGTAGTGCAAGAACACAGCTTTTAATACAGCACACAGTTAAACTGAGGGACTCCTGGCCACAGGATTTGAAAGGATAAAAGCTTTTTGTGTGTCTAAAGTGCATTTAGACTGATGCATAAAAGAAGAATGTCTTGAAAGGCTATTATCATAGAATCTTGGAATGGTTTGGGTTGGAAGGGGCCTGTAAGATCACCTAGTTCCCTGCTACAAGCAGGGACACCTGTCGCTAGGCCATGTTGCTGAAAGTGCCATCCAGCCTGGCCTTGAATGCTTCCAGGAAGGGGGCATCCACAACCTCACTGGGCA
>TCONS_00008998 XLOC_005833
AAGGCTTTCTGAGCCCTGAGGAAAAGCATTTCCAGTGCTAGGGGCTTGATATTTCCATTTCTGCACAGTGATGCTTTTCTCCATTGTGTGTCTGCAGTAAATGGGCTACAGCTCCTCAGGAGCAAAGGAGTCAGAATGTGACTGTGGGAGAAGGCTTTCAGCTGAAAGCTTTGGCGTGTCCTACATGTGATGCCTTATTAATTCCTTTCAGTCCTCCAGTAGAAGAGGAAAAGATTATTTATTCCCCCTTGAACCAAAATGACACCAAAGCATGAGGAGGTTGCGGCAAGGTGGG
>TCONS_00014567 XLOC_009353
GGCTATTTGCCTAGGAGTGGTGAGAAATAATGTCTCCATGCTCACTTAATATAGTAGAATATCTTTTTTTCTTGTATCTTTGATACTTTTAACTGGTAAAGTAATGGCATTTTAGATCTATTGCAATGGCTGTGCATATTTCTATCCAAAGCAGACAAAGAACAGTATTTTACAGTAACCTTTATGGCTTATGAGAAGTTGGAACACTTTCTCCTCCTATACCTTGGCCATGCTATTGTGAAAATTCACTTATATAACCACTTCCAGCAGCCGAAC
>TCONS_00003040 XLOC_001916
GTTGCAAATGCCAGGAAGTATCTTGGCTTATGGTCATGCCTTTCTACCTAGGTCTGTGTTTTTTTTCTGTATTTTGAATTTTCCATAAAGCCTACTGAATAGGTAACATAAATTTCATCTACAAGACCTTACTGATGATGGCCACATCTTCTGTGCACCTTGCTATTAACCATGTTCTGCACGCTGAAGCGTATGGTTGTTCTGGTATGGTTTTCTATTCTTCAAGGATTTCCAACAGTCTCTCTTAAGCACACTGGAGTTCTTAATCTATCATCTCACACCTACCCTTCAGCCTTGCATCATTTACAGGCTGATCCATCCCTACTCCTGTTTTATACCTTGTTCTAAGACATATGTAGATAAAATTAGAATGCAATATTCAAATGCCTCTAATGCAGTTCTGTTTTTTCTTCAGAACCAGTCATTGTCAGAAATAAAGTAGTCTTAGAATATATATATATTTATATAATGTGCTTTGTTTCTAAATCCAAAAGATATCGTGCATGGAGAAATTGATACAGTTTGTTATCACCTTTCATTTTTCTGGACAGTTTCAACAATCAAAGGGTTGTCTATTTGGCTCTTAAGCAATTGACCAGAG
>TCONS_00008092 XLOC_005292
GGTGTTTGTGTGAGTGGGTGCGTGTGGACGCAGACTGGAAATCCTTCACGTTTTCCTAGGAATCGTAGAATCGTAAAGGTTAGAAAGGACCTGTGAGATCACCTAGTCCGACTGTAAGCACGTCACCACCGTGCCCGCTAGCTGTGGCTTTCAGTGCCGCATCTGTACAGTTCTTGAACACCTCCAGGGACTGTGGCTCCACTCCCTCCATGGGCAGCCAGTGCCAGTGCCTCACCACCCT
>TCONS_00006336 XLOC_004054
CTCACCCAAAAAGGTGTGATGGGATTTGCTATTAACTGTCAAGAGAAAGAATCAAAGATTGTATGGAATCCTCTGTTGCTATTGTACTTGAACAAATCACTGAGAAAATACAGTGATTAATAGTAGTGCAGATTCTCCTGTGTGTGCATAGCCCACATATCTGGAGATGTCAGAAGGCTGTAGGATTATTTGCAAATCCCTCATGCGAGGAAAAAGGC
>TCONS_00003031 XLOC_001907
GTGTTTTTTTTAATGACAAGATATTTGTAAGACTGCTCAAAAGAGGGAGTGTTCAGAGAGACAGTTTCACATCCTGCTCCTCAGGAGCAATGTGTAACATGGAGTGCCTGGGTGTCAACGTGAACTTGTGGTGGGTTTTGCAGCCTGAGATATGCTTTGTGCTTCTACATCTATTACTACCAGCAACATCTGTTTAATAAGTTCAGAGAAAGCCTGAGTATATTTTTGGACGCCCTAGAATATATTCAGTCTCTGTGAAGTGCAGCAAGATTTGTTTTTTTCTCCCACACTCTGTCTCCTGCACAAATGGATAGCCATCTACCTCTGACTTCCTCTCCAAGATGACTTCTGGAAAGTCTCAATTCCACATGAGTTAGTGCATGGGCAGAAGCAAGAGACTCCTACACAGACATCTGCAAAGATGTGTGATAGTGCTGAGCTTTGGATCTGAGACCCAACTTGGGCTCATTTCTAGGAAGGTGAGGGACA
>TCONS_00016593 XLOC_010624
GGTTTCCCAGAGAGGTGGTGGATGCCCTGTCCCTGGAGACACCCACGGTTGGGATGGATGTGGCTCTGAGCACCTGATGGAGCTGTGGGCGTCCCTGTTCATTGCAGGGTTGTTGGACCAGATGGCCTTTAAGATCCCTTCTGACTCAAATGGCTCTGTGACTCTGTGACCTGCAGCAGCAATCTCTGCTCTGTGTGCATCCTCAGTAACCTTTCCCTGGGCCAGCAGGAAATGCTCTCATGTTGGAGTGGGCGGAGGGCCCCGCTGTCTCAGCTCTGGGTTGTTTGGAAAGCGATAACTTTGTCAACAGCATGCTGTGTGACAAGGCGAATCGTTGTTTGGCTGCCTCGTGCTAAACCGGGCTAGGATTTGTCCTGGGTGAGAAGTCCAAGGTGCTGTCAGCTTGCCTGGGAACTGCAGATGGCCTGAGAGGGAAGTTTTAATCCTCCCTGCCTGACATTAGCCAGATATCAGCACTGGAGGACGTGGGTGATTGCTGGGGTTCGCTGCGTGCAGGACTTCCAGCAGCAATGAGAAGCAGCGCAGCCTCACGCTACGTCAAACTGTTGGCCAGCAGAGCAGTGTTTGGAATGAGGCAATCTTCAGGGGTCCCTTCCAACACAGCCACTTTATCATTCAACGATTTTTTTCATGCTTTTATTTATTTATTTACTTACTTAGCTTGAGCATCTCTGCAGGCAGCAGCCTTAACCTCCGCTATGATTTTGGGTAGGAGGCGAACAAGTAAAGAAGATCCCAGCAAGCCACGACCCGAAGCAAAGGAGACCCAAAGCTTTTCAACCCCTTTTCTCCAGAGAAAACCAATGTGAACAGATTGGTGGTTTTTAGTCTCATCTGACATCCTTGACTTTGAGGGCTCCAGAACAGTCCCAGAGAGCAAAAAAGACTGCAAACCCCATCCCAGGAAGAGGAAACTCAATGTCTCCTGCTTTCATCAAGCAAACAAGGGTGTTATTTCCCTGCCAGCCTCACAACAAGCTGGTTAGAGAGTTACGGGAGTGAGAATGGAAATCTGGGTTTGTAATGGAAGTTTGCTTTGGAGGTTCCAATTTCTCGTCTCTTGGTTGGAGAAACCGTATTTGGTTTCTTGTCTCCCAGTTGCTTCTCCATTCAGATAACCATAACCATCTGTAGGGTCTCCATGGGAAGGATTTAGGAGGCAATCTCAGGGAAAGCGGTGC
>TCONS_00004501 XLOC_002848
GAGGGACAATTCTTATTTTATGAAAGATGTTTGCCATTTTCCATTCCTTTTCAGACCTCTACTTGTCTAATAAATGTTGTTAAAAACATCCCTATTTTTCCCTCTGCAGTAATATTTTTAGTACAGATGCTAGGTGAAAGTTTGATTTTGCACCAAATTTAATCCTGTTATACACAACTAACTTCAGCAAGGTTTCTCTACATTCCTTTGAAGGCAGGACACACATTCAAAATTCAGTAATAAACTTGGTTGTTCCTGTCTTCTGCAGAAGCTATAGAACAAGTAGAGCATGTGTTAACCAGTGGACCTGCTAATGGTTGTGTCAGTAGCATTGGTGAATTTTGCTTGTTCCTTTTTACTTGTGTAAACACAAAGTATGTCAGAGTGAAGACCCATAGATTGTACTCTGGAATCTTTTATTAAGCATCATTCTTGTGTGAACTTTACAAGTATCCCTCTAACTTTTGATTATTTGGTCCTATCAAAGACTGGTCTTTAATAACACATTGAATATGTCGTTAGTCTATGAAATTCTTCTGTAATTAAACAGTTAAAAATGTAATTCTTGCTTTTGAATACTCATCAGTAGTCTGATCCAGAATAGTTGGAATAATAACAATGTTCTGACCTGTCCA
>TCONS_00015754 XLOC_010137
ATTTCTGAAAGATCTCCAGCAGTAGAAGTTCTACCACAGCCTATTTAAATTACTAAATTAGACCTGCCAAAAAGGACCTAGGGGTATTAGTGGATGGGAAGCTGGACATGAGCCAGCAATGTGCACTTGCAGCCGAATAAAAACAACCATATACTAGGCTGCATCAAAGGCAGTGTGACCAGCAGGGTGAGATAAGTGATCCTGCCCCTCTGCTCTGCTCTGGAGAGGCTTCACCTGAAGTACTGCATGCAGATGTGGAGTCCTCAGCAAAGGAGAGATATGGACCTGATAGAGCACACCCAGAGGAGAGCCACAAAAATGATCCAAGGGATGGAACACCTTCCATACAGGGACATGGGAGAGCTGGTGCTGTTCAGCCTGGAGAAGAGAAGGCTCTGGGAAGAACTGAGAGCAGCATTTCAGTATCTAAAGATGGGCCATAAAAAGGAAGGGTAGAGACTCTTCAGCGGAGTCTGGTGTGAAATGACAAGTGGGAATGGTTTCAAACTAGAAGAGGGGAGATTTAGATTGGATATAAGAATCATAGAATCATATAATGGCTTGGGTTGGAAGGGACCTCGTGGATCATCAAGTTCCAACTCCCCTGCCATGGGCAGGGTTGCCGATCACTAGATCAAGTACTAGATCAGACTGCCTGGGGTCCCATCCAACCTGGCCTAAAACACCTCTAGGG
>TCONS_00000263 XLOC_000148
GCTGTCTTTCATGGGCTGGAGATCCATCCGCCCCGCTATAAGCCAACAGTCAAAATGAAGGCTCTGAAGAATGAGTGAAAGGTCTGGGGGTGAGCTGACTGCCCAGGCAGACAGATCACTCATTCAGTAAGCTACCACAGGTCTTTTAAGAAGTTAGGATGGAGAAATGTGGTACCTCTTACGGGGAAACACGGCTTGCACTGGGAACGAATGCAGCCCTGCCCTCTGCCGGCTGAATTCCTAATTCCACTTCAAACTTCAGCGTGGCTCCAATAAGACTCAATGGCATCTTGTGAAATTGCAGGGACTATCAG
>TCONS_00006576 XLOC_004224
CACATAGAAGTCATACATAGATTTTCCTCAGGTCCAAAGCTAGAGCACTGATTTCTACTTGTATGAGTGTGGCCCATTGCTCACACTTTTAAAATGAATATTTCCATATCAGTACTCACCCGAAATAATGTTTAATTCAAAAATCCAGATGTAGCCTCACCAGGGAGGGAGGATCACTTTGCTCGACCTGCTGGCCATGTGCTTTTTAATGCACCCTGG
>TCONS_00002206 XLOC_001400
GGGCTGGGCTGGGGAGCGGGTCTGTGTGAGCAGCAATGGTACCTGATTCTGAAAGTGAGAGAACAAAGCTGCAGATCTAATGCAAGTTTTACTAATGCTATCTAATCAGGAGTGGTATCATTTGCTTGGAGAAAAGGAAGCATCACAGCCCTCTTCGTAGGGGATGACCTGAGTAAGTACAGACCTGTTGGTCCAGCCTCTTGTATGCAAAATCTGAGATGGAAGTAGTAATTAAAGACTAGGACACTAGGGAAGAATGGGATAAAATGCAGCACAGATTCATCAGAACATGACTGTGCCAGATCAACCTATCCCTTTAAAATAACAGTTTGTTTTCTTAATGGGTTGACAAGTCCTGTTGTAGCACAGATCCTACAGCGTGATGGTGGTACTACAGAGGAAGATGCTAAGGAGGCAAAAGAAGGTGTAGTTCAGTGCTGGAACTGTGAAATGAATTAGCTGCTAACCGTCTTGTTCTGGCTAATGTCTTTTTTCATTCAAAAAAGCAGAGAAAAGATGAATGCAGGCTAGCTCAGGTGGAAGAAAAGGCTTCTAGAGATTGGGGAATAGAAAGCCTGTCGTGAGAAAAGACTGGAACAGCTGCTTGTTTAGAGGGGATACATCAGGGAGGTTAATTGTAAGGGAAGGCAAAAATACGTTTAAGCCAGAGGACAGCACTGGCAGAGGAACAAAGGAC
>TCONS_00004942 XLOC_003097
CTGACATTTTGGCCTAGAAGTCTGTGGGGTGGCTGTCGGTGGGAGGATCTACTGCACCTGGCCAGGAGGATGACACAGTCATGCTGCGTGCTCGTGTCTCAACCCAGAAGCTTTTGAAAAGCATACAGGAAAGGGTCATCGTGAAGCAAGCTTTGTCCCTTCGAAGGCCCGAAGTATGTATGAAAGCCAATGAGCTATTGAATATTTCTTTTTTCTTGCCACTGTTGTAGAAGTCTAGCCACCTTGGAGCTTCACCACTGAAACTGCAATTCATCTGGAGATCCAGATAGTATCTCCAGCACTTGTTATGTATGCACTGATGCTCAGCGCTACCTTCACTTGCTCTAGAAATGTCAGGCTACACACAGTGACAGTCCTATGGTCTGATATCTACACGAGCTGCAAGCAACAGAAACCACGCTATACTGACACAGGCTGTTCATGTGACGCTTCCATCCCACAGCCGCTTTCAGAATGGCTTTCTTTCTCTTAGATCCTTATTCATCTTTCCGTCTCCCTACAGTCACACGCTTCTCATAGGACAGCCTCTGGCTTATGTCCTCCAGTTGAAGCTGATGAGTGTGTCCCAGTTCGACACCAGTTTATAAGCTGGCCTTTGGGTTTGGTTCCTGAATGTGTCTCCCTACTCTCCTCGAACATGCCCTTGGCTTCTGCCTGGGACAACCTGAATGTCAAGGCAGCGTGCAGTTAGATGTGATTACTCTGGCTCTTTGAGGGATATGGGCTATGCTCCCACAGCCCGAGCGGTGTCCTTTGATGTCTGAGGGATGTGAGAAGCCTTCAGCTCTTGGAGAGGACGAGGCTGACACGGAATACAAACAAGGTTTGCTCAAACATAGAGTTGTTTGCCCAGCCTTGCAGTGCAGCAGCTGTGCAATGCTCACCTCAACTCCTATGTGTGCTTGAGAAAAGCTGTCAGAGGAAGCACATCTTCATGCAGCTGGTCCTGAGCACCCTGCCCTCACTGCCCCAGGGGTGAGAGGCTGCTGCCCTATAGTTGGTGGCGCAAAGGGAGCACTGGCCCTGCCCGTTGGTGCAGTGGAGGTCGTCTTGCTGGCTGAGCTGCCGTCAGCTTTGAAACTTCCCTCCTGTGGTGCTCCTCTGCTGAAATTCGACATGGAAATGATCCTGATTTATTCTGGAATAATAGGATGAAATGGTGCAAAGGAAAATTTCAGACTGAGGAGTGAGATAAATCGCCCAGAACAGTCAGTCAAGAGAGAAAGAAG
>TCONS_00004452 XLOC_002801
AAAAAAAACCAAGATGCTACATATGGGGAAAAAGAAAAGTCTGTTCCGTGGTTCAATTTTTAGGAGAAATTGTGTAAAATGAAAGAAATTTGTTAAAGTCGGTTGTTTCACAGCTCTAAGCACATCAACGGTGCAAAGTCATTTCAGAGTACTTTTTTTTTCTTTTACACCTCTGCTAATACTTTCTGCATCCTTGGCTCACACAGGGCCATGTGACTGCACAGAAGAAAACTGGTGCTTAGAAAACATTTCCCCATCATGTAGTCTGGCATATTTCACAGATCTGCATTCCCACAAAGCGTAGCCAAAGAACAGTAAAACTTAAATTTCCTGTGAGGAAGGTCTCTGAGTCTGGAAGAGGTTCAGGAACACATGAAGGCCAGAGTTCACACCCATTAAACACAATTTAGTAAGTCAGATAGAGACGGGGCCTGCTACCCAAAGCAGCCACGTCCCGCGGGTCAGCAGCAGTGGCTGTTCCCAAGCTGCCAGCCCTACCGCTGCAGTGCCTGTGTCCTCTCCATCTTGTTCTTGGACATCTGGGCTGACAGTCCTTGCTCTGGCTGGCTGCTTTCTGCTGACGTACTCGGTGTGTGCGTGTGTAACAACTGGAGCCAAGAGTCTGGCCATTCCTGAGAATGCAACTCAGAAGAGTAGTTTGCTTTTAAGCTGGGCACAGTAAGAAACAGAAAAGGTGACCTTTTGTAGAAGATGTAAGCGTTCCCTGTGTGTCTTCGGACATCCCAGATATATGGTTGAAATAGGAAAGATGTACCTTTCACCATGGTCTTAAAAATGTACCTGTGTTTGCTTAAAATCTATGTGCATTTCTTTGTCATATTCCCAAGAAGTGCTGATCGTTGGTTTGTATCATACTGGACAGTATATGGACATGTTAAGGAAGCATTTCATATATGCTCTGTAAAGGCTGTATAGTGGTTTTAGTTGCTAAATTCCAAGAATAAATGCCAAAGCCCTGCATACGAGCAGAGCATGCCCCAGTTACCAGGTTGTTCCTGCAACTGCTGCTCTGAACTGCTGGGGCTTCAGTCAGGGCCATGGAGAAAGTTCAGGAACAAGTTCGTGAGCAGAAGGACTTCTGTTCACCCCTCTGCTCCTGGTGCCCTCATCACCAGAAAGACTTGTTCCATCAGAGTGCAGGGTGGACAGTAACCAGACCTGAAGTGTGCAGCATAGCAGGAGGCTTGCTACTAGTGTTTATAGACCAG
>TCONS_00005439 XLOC_003450
GTGTGTCTGACTAAGGCAGCCCCTGTGTGGTCCACAACTTTCAGTTTACTGGCAGAGAGCTTTGTCATCCTCAGAGGTTGAGGACTGTATTTGGGCTGGTGTGGCCAAGAAAAACCCATCTTCTGCAGATGAAGATGTTGCAGGTTGGACTGAAGAAAGTAAGAACCACCCAAAATGGGGTTTTGTTTTTACTGCCAGACGTAGGC
>TCONS_00002931 XLOC_001830
GACAACCAAATGCAGTGCATGCAAAGCTGTAGCTGGCAGATGTCAATTGGTTTTGAGCAAACAAATATTTAAGTCTTCCGATTTGTTTGCTGACTTTGAGTTGAAATACTTTGCTTTTCACTAGTTGAGAGTCTACACTGCTAGTTTGGCAAAAAATGGGCACTTTTTTGAATCAGAAAAACAAGTGTCCTCAGCTCATCTCTTCAGCTCTGCTGCTGTTTGACTTTGTCTTCTAACTTTTTCTTACATATGTGTCCTTATCATTC
>TCONS_00016592 XLOC_010623
TGTGCCTGGAGAGGGAGATTAATTATTAATTATCCCCCATGCACCGCTCCTCTTGCATCCCATACTCCAAATGAATTCCCGTGTGCCTTCAGCCTGAGGCCAGGGAGTGAGAGCTGTCTTCACCTGCGTGTCTGGGAGGATGGGGCTCCTGATCTCTGCTTTGGGGTCCCAGAATGACACAAGTGGTGGTGACATAGACGTGCACTAATAGCAGGATCTAATCTCCCAGCACATCTGACAGGACCTGGGCTCTTAGGGCAGCCTCTAACAAAGCATCCCCAGCCAAGGAAGCCCCACATGAAGTGGAGGAAGGCGCTGGGGACAGGAGGAGGGGGCTCATCTCCAGAATGCAGTAGGTTCATTCAGTCCTCACTGTTGTATTTGCACAGGGAAAAAATAAATCAGGGCTGTTCTGGTCTATATCTGGCCAATTTCAGTCTGGAGTTCCTGACAGGTGACCCCAGGGTACGGTTGCACGCTCTGAGTGCTTATTTTTGACATCATAATCCAAATTGACATTCGGTGCTTGAATATACAATAAGTTCATTACAGCTAAACCCTCCGGCTCAGGGATTTCCTGTTGGTAAGTCTCAGAAAATCAGGATTCCCTGCGGTATCGGGCTGAAAACGTTTGCAGATAAAATTCAAGTTAGCAAGTTATGCC
>TCONS_00015749 XLOC_010132
AAAATGTTAAATATGTACGAGAATACTTGCCAGATGGCTAGAGCAATTACCTAGAGCCACTAAATGAAAAATATATTTCTTTATTAGTTCAAGGTAAATACATAGCACTTAGACATGGCCCAAATGCAGGTATTTAGCCATAAAACAACACCAAGCTTCCCAGTGCACAGGCAGGAAAAAATCCATTCAATTCTTGTTAGGTTGAAATCCCTCTGTGGTTAAGTGGAGAAAGAGATGTTCCTTT
>TCONS_00006120 XLOC_003899
GGAGGTTCAGTTTGAATATTAGGAAAATTTTATTCTTGGAAAGAGTGGTGATGCAGTGGCACAGGCTGCCCATGGAGTGGTGGGGTCACCATCCCTGGAGGTGTTTAAGAGCCATGTGGATGTGGCACTGATGGACGAGGTTGGTGAGCATGGTGTGATGGGCTGGTGGTTGGACTAGGTGATCTTAGAGGTCTTTTCCAACCTTAATGATTCCATGATTCTGAAGTACTGACTTCAGTCCCAATTTCCAAAGAGTACTAAAAACAATTTTCCAAATCCTGAGATTTGGATATTTGTTCCTTCTAAAAGCAACTCCTCAGCAGAGGTAAAGGTGTGGAGTGAGTGACTTATCTGGGATCACCCAGGAAATTGTGACAAAGACAGGGAAAGAAAACAGTTC
>TCONS_00010328 XLOC_006687
CTTTTGTTCTTCATAGAAATAATGATAAAGCCTAAATTGCAAGATGTGGATGGATAGCATCCTCAGTTATTAACAGAGCAGCCCCATGGGGACGGGTACAGAACAAAGCTGCATGTCACTCTGTGCTTCTTGATGAATGCTGGGTGCTGGGCTGTGCAGGCTGTGAACTGGATAGCCCAGGTGCAGCAGCCTAGTTGTATTCAAATGAGACAGAGCTGAGATAGGGGTGTTTGTCTTGCTTCGAGGAGGTGTGGGCTTCCTGCTGCCGGCTGGGGGAGAAAGTGGCCAGTACATATCCCCTCATGATGTGGGC
>TCONS_00016210 XLOC_010401
GGGCCACCCAACATGTCTGCAGGGCCAGTCCATGCGGAGCTGGGGCTCCTTGCCCTTATCTTCCATGTCAGTAAGCAAAGAAAGCTCCACCTGAAGTCAGCCTCCCCAGGCGCTCCGTAGCAGCAGAGGCTCCAACGCACCTCTGGTCACTGCAGCCAGTTGCCATTTTGCGGGTCTGCTTTCAGCCCAGCAGTTACTGAAAACTTAAACACTCTTCATGCTGTGAGCACAGTAAATCTCCAGTTTATTGGCCCTGACACAACACAGCTAGACAGCACCTTTACAAAAATACTTGGAAGCTGTGTCAGATGCACAAATGTAGAGATGCAAGTTCCTTTTCACTGGAAAATACAGATATCTTATTCAAATCTCCTTTTAGAAAAATAAAAGAAATCCAAGAAACCATGAATTATGTCTTCCACTCTCCTGAACGTTATATACAGAGAAATGCTAACACCAGTCCAAACATGCCTTGAACTTAAGAATTATTTAGCTTTCTACAGAACTTTTCACCCAGGATTACACCGCCCCCACCACGCATTAATCCACTGCACAGCCTGGTAAACCTTGGGATAGAAAGTACCCTGGCTGGGGTAGGGAGAAAAAATGCTTTGCAATACTTTGTATTTTTAATATTTGATAATAAACATTTTACAAATGTGCTTTGTTTATTAAAATCAATGGTTATCTTCAGGGAAGGCTTTGAGGATACTTTACATGACTTCCTAAAAGAATATTTTCCAGCTTTCAGATACCA
>TCONS_00015787 XLOC_010168
GGGCTTTGGTTTGGGCCCATTTCCTTAGCACAGACGTGGCCCTGTGTATATGATTCTGGCAGACTGCTGCTCTGCAGTATGCTTTGGTTTCCATCAGACCTTGGGAAGTTCTTCTGAGCACCTGTGAAGTTCAGTCCTGTCTACGCCGAGCAGGACTGCAGACACAGCTCTGCTGGGTCCTTCCCTCCAAGTGCTTGGGTGAGACACAGGCTGAGCTCTTGCAGACTGAGTTTATAACATCTGGTGTAGCTCTGCATTGTGGACACCTCGCTGGAGCCTCCAGGGTCAGCTGATGGACTGAGAAACCCCGTGAAGCACAGTGTCTTCTGGAACCACGGGGAATGGCATGGTACAGGGTAAGGTAAGTCACAGTATGTTATTTTTCCAGGAGGCCTCTGGAAAACACTTGCGAGCACCAGAGATAATAGCAGGAACATTTAATTTATCTGTGAGATAAGAAGGGCTGCTTGTTAGTTCAGTATCCAGTTCTCAGCAGAGCCAGCATCAAAGAAAGATATATGCACGGTCAGGTTGATAGCTATGGGCAAAGCGTGAATTTCAGAAAGTTCTTCCTCCTCCAAGATTTTTCATTAGCTTGTGAGCCTAAGGAGCTCTCTACAATCAGCAAAGCATCCACTTCACCGAGTTTAAGCTAAAGCCTTGGAAGGGCTATAGAATGGGATTAGAATGGCAGATTGGAAATATGGTGCATTTCTACCTGATGCTTCACTAATGGAAAGTATGAAATGCATTTGAATGATCCACAAAGGACCACTGATGAAATTTTCTTACAAAACCCAAGGTGTGTGTGTATCTGAGGAACTCTCAGACCTCTTCTGTTCTAAAAACATCATGAAGACATTTGCGTTATTCCTGTGCCAAGGGTTTTGGCTTAGCAGGCACTACACGAGAGATGCTCTCCCTTTCAGTCACTTCTCCCAGTGCTCTCTTCTTGGGAGGCTGAACCTGATTATGACTTGGACAGGAGGACCCTGATGGAAACACTGCAGACAGTCACACAGCAGGCTCCCTTTCAACTCCAGCTCTTCAAATATCCAAATAATTAACTCCTTCCTACTAGAGGGAGACTAATGCTTTTACTGTACATGTAAATCTGAGGATATAACTGAGAATGGCAGTAAATCATGTCGCAGACCCCCATGAATGTGTCTGCTAAGACAACCAATGCTAAGAGAGCTAAGCTCAATCTCTGGGCTGGAAGCAGAGGTCCTCAGCAGACCTGGCATTTCACATCCTATTTGACATCTTTCTACCCCATCTCCATGTATGGGCTATGGGAGTGCTACCACCAGTGTGGATAATGGGCTGTGGAGGCTTGAGCATGTACTCCAACCTATGCTTTGCCATTGCAAGTTTCAGTGGAACCATCTGCTTGAGGTCCCATCCTGTTCTCCACAAGACAGGGATAGTTACTGTGTTTTAGTAAGATATTGATGTAGATCAATGATCTGTTGCCTGGCACCACATAGTCTCAAGTTACTTTAGTGAGATGATGCTACTCCTTTACATCCAGCACTGAAACTGGGTGGAGCTACTGCACTTCAGCCCAGAATGAATGAAGGAAGCCAATAATTTTAATCAAACAGAAAATCCTGTAGGTCGGTTTATGAGTAAATAGCATTGACGAATAAACAATACTTAAGAATGTAGGGCTTGGAAGGAAAGCTGATA
>TCONS_00016536 XLOC_010596
GTTAGCCTGTGGGACCTGGCCCCCATTCTGAGCATGTAAGGCCGGTGGCCATGGGAAAGAATTCTCTGCAATGTCACTATTTTCAGAGAGCTCAGAAATGGTTTTCTAGGAAACCAAGTCTTCAAAATTCAGGCTAGATGCCCTGAAAAACATTGTTAAAGACCTTACAGAGTTGTTCCCCCAAACTCTAGGGTGAGAATGTTCTCCCTTCACTGTGAGGGAGCCATGTAGCTTGGTCAACCTGAGGTTTGGGACTATTTCCTAGAACAGTGTGGCTCTGTCAGTTGGCATCTACAGGCAGTAAGAATTCAGTTTGCCAGACCCTTCTTTATAAATGTAATAGTGAATGTCATCCAGAGGGCTTCAAGACACGAAAATGAACTGCTCAG
>TCONS_00015159 XLOC_009728
GCCCATAGCTTTTTTGTAAAAACTTCCAGTTTGGTCTGGTAGTGCTAGAGAAGGGCTACTGCTGGGAAGTAACGAAGATGCTCCTTCATTTAACCCAGACCATAGAACAGCTGCCGGATATGAATGCCTTTTAGTCACCATTGATCAGGGATCGATTTGAATTAGTGACCTAGAAATACAAGGCTGCATACTGAAGAATAAATTTCCTATACCATTCTGTCTTCAGTAATGAGAAATGCAACTGTCTGCTGCATTTAAC
>TCONS_00005731 XLOC_003655
AAAGAATGAATTTATAAGCAGAGGATATTCTCTAATTTCCCCAAATACCTGAGATATGTCACAGAACTCAAGTTTGTTTTGGTTCCTTTGACACCTTTTTGTTCAGTGGTTAGTGAATCATTTGCTGTCTGCATGCAAGATCCAGTTGCAGCAGACTGGAGAGAGTCTTCTGAGACCTCAGAAACCTGCAAAGGAAAGAATTCCTTTGAGTAGACTAGCACTAAAACAATACTCATTTTTAACTTGTGGGGAAGCATTTAAATTGTGTCTTAAGTGTCACTGTAATGAGGTCTTTACCTCATTACTATTTGGCAGTTTCAAAATAAAACACAGAGATTTTAAAGATAAGATGTTCATGACTTCCAAAAGACAGTACACCTCAGGGCAGTTATCCTCTACAAAAAGAGGATAAACTTGAAATTTCACAAAAGCAAAACCATGAATAAAGGACATGAAATGGAAGCAATGTAAGGAATAAAGAGTGTAATTAAGGATTTATCTATAGAACAGGCAG
>TCONS_00002833 XLOC_001759
TTCTGCTGTTCTACGATAGCACATGTGTCTGTAGAAACACTATTAACACTCCCAGATTCTGTATCTGCCCTTTCAAGAATGTGCCTGTAGGGGAACTGTTAGGTCACAGCTTGAATTGAGCACCTGATGAAGGAGTGCCCAGGGAGCACAGGCAAATTGTTTGCATCTGTGTTTCCCACATGACCAGAACAGGTGGAGCCACCCTGGGCTCATATAAGGGCCAGCAGCAGGAGGGAGAGCATCTTTTGGGTTGAGACTGTATCTAGAGAAGCTGTGCTGTGTAGCCAGAGGTCTTCTTCACCAGTTGGGTGAGTTCTGTTCTTCTTTCTGTGTATGACTCTTTGCCTACCTGCAAATACTTTGTCTGGCATTGTTGGGGACCTGTCAGAAACAGTTCTGCTTCTTCATGAGAAGAACAGTACTCAAACTGCTTTTGTAGTAATTGTGAAGCAGAGAAATGGTTCTGCAATAGAACAAACTCTTATGGATGTTTTGTGAAAGGCAAGGGTACTTACTGACAGTAAATGTTTCATACAAAGCAATCACTTTCTCTGGTTTTTAATGGCCTGAAGTTGTGTTAGGGAGGTTCAGGCTGGATATGAGGAAAAAAAATTCTCAGAGTGGTAAGATGTTAGAACAGGCTGTACAGGGAGGTGTTGGAGACACTAGGAGGTGTTCAAGAAGTGTGTGGGTGTGGTACTGAGTGACGTGGTCTGCAGTGGTCACAGGCATAGGTTGATGGTTTGACTGGATGATCTTAGTGTTTTTCCAACATTAATGATTCTATGGTTCTAATCCTCAGACCTGCAGGCCCTTGACTACAAAAACATCCAAGGGTAAGTCTAGAAGTTAAAATTCATGATGCTGATGTATGCCAGCAATACAGGCTCAGTTTATGACGTTTGAGTCTATGTGGCCCACAGGAGATGCATTATTTTTCTTTGTGACCAGTCATAAACTCTGTCGTTCTATTGAGGGTGAAGTTACCTTTTCCATTCTTTCTTACTTATCCTCTTCACTTTATTACTCTGTTTGTTCACAAAAAACCCTAGTACCTTATGGTTATCTTTAAACACAGAGCGATGCATTTTTCTGCTTGCGTTTAGCTTTGAATGCTCACCAAGCTTCACAGAAGAAGTAAGGCTTGTTGCATACCTGAAAAGCTGAATAATTTTGCCACTTGTTTTTTTTTTTTTTTTTCAGTAACAATTAGTCCTTTAAACTACAAGCATTATCCTGCTTTTGGTTTTGACCAAACTTATTTAAGCTCGGTGATTTTCCTGAGGTAGCACAACTGTCTGTGTGGAGTCCCAGTGGCAATTTTGAAGTAATCTTACTTTGCATTGGATACAACTCCACAGCTTCTTCTGGTGACCTCTGTTCTTTTTTTCCTATGTAACTTGATAGATAATTTTGTTTCGTTTTAAACATGAGCATTAACTTCTGCCTATGATCAGACAAATCATTGCAGAACAATCACCTTCAC
>TCONS_00011962 XLOC_007675
ACCTTCTCCAGGAGCCCCTTCTCTGGCAGTTATGTTGATATCATTTCCTTCTGACTCCTACACCACTGTCTCTCTCATCGCGTTTCTTTAGTAACATCCCTTGTCTCTTCTCCCCCTTGCTCTTTTATTTTTTACTTTTAAATATACATTTAAGATGTTTTGTTTCCATGCCCTTTCTCAGTAATTTATCCCATATGTGTACATGACTCTTCACATGAAATGCTTTTGCTCAAGTACTTCTTTGCTGCCAGTTTTTTGTTTTTGTTTTATTTTTAATGTATTTTTTTTGCTGCCATGATCCTTTTCTCCACTGCTTTCAAAAACAAGCCAGTTTAACCCTTTTCCATCTCCATAAACGTCTACTGGATGCAGCCTCTCATCTAACGTTCCTTGTCCATATACTGTTTTTCTCCCCCTACAGAAAGATCAAGAAAAACAGGTTTGCAGATGGTATTTATTA
>TCONS_00009587 XLOC_006182
AGCTTAATTAGGGATGAATTTATAAAGATATGTCTTAATGTTTGACCCCAGTCTGCTTTGCATGCCCTGGTTCAGTTGGTCCTATAAGTAATACAGCTTTCTGTCAGCAAAAGGAGGTGAGAGATTTGTTCAAATATCCATTGTCAGCAGCCCAGCAGAGAGAGCTCAAGCTGGGGCTCTAACTGGGACTGACTGGAGGGCTCAGATCAGCTGCACAAAGCTGACCAAAGCTTTCTGGTTTTCAGCTTTGCTATTCAGCTCGCGTTACTCCTGCTTTTAAACCTACCAGCACTTCAACAACTCTTTGTTCCCAAGGTGACATTTTTCTGCCAGCTACTATTGCTCCATCAGGGCTAAGTCAGCACTCTTGTGCCCAACAAATGTGGTAGTCACTCTTGCTAGTGAGAGAATGCAAGAGAAGGGCTCAGACAAGAGCCACCCTAATAAATACACTGCCAGGGGAATATCAGCTCTTCTGGGCACCCACTGACTTAGCACTCTTGGTATCTGTGAGTTGTGCAGGGCTGAGGAGAGAAGCCCCACATGAGCATCTCCAAGCTAATCCACCAGGAAAGACTTCAACTCCATGAGACATGGTGAGCCATCTCCTCTTGTTAGTGGGTTCCCTCTCCTTAGGATATACACTTCCATCATTTGCTTTCTACCACTTTCAGAGTAGGTCTTCCCCTCTGGGAGCCAAAAGCTAACCCAGCTAAACATCTGGGAAGCTATTTGTCCTCCTCCAAGGCAAGAAGGGCTGATGAGCACCATAACTGACAAAGGAGGA
>TCONS_00002714 XLOC_001686
CACAACAACAAATAATTGTTCTTTTGCCTTGCTTGGACTATTTCATTTGTGGTCATTTGCACAGAGTTGCAGCACCCAAGTATAAAAGTGCAGCACCAGGGACTTTTTAGCATGTGGACCTTTCCTTGCCATCCAGCAGGGAGCAAATCCTGTCTTTTAACCTTGGATTTTTGCAAGTGTGTACATCGGTGAGGAATGCAGACACCCCATTTGTTTTTCATTTACTGCACATTCATCTAGGACTGCCACCTTTTTCACCAGCAGCCTTCTCTAATGCTCAGGCAGTAATCTTCC
>TCONS_00001994 XLOC_001283
ATACGAACTCCCAAAGCAGTGAGTAGATGCAGTGTTTCTCCATGAGCAATGCGTGCATCACCATAAAAGCATTGTGCTGGTTTACTTGGACTCTAAAACTGCAGAGCTCAGCAATACTTCAGCTGGCATTTCTGTGAAGATCAGCTGAGGGCACGACATGCAATAGCGTACCGTACAGGAGTCGCACTTCAAGTCAGAGACTGGAACGTGTCAGTTTACTTCAAGAGCAGTCTAATCTCATCTCTTTACGTAGGAGTATACACACTTGTGAGCACTGAAAAGGGTACTTCAAAATGTTTTATATATTAAACAGTAACAAAATTAAATGCAATTCATACGGATAACATTTCTAAATCAGTTCATTTTCTACTTAAAAATTGACTCTTTTCTTTAATAAATAAGTTCCTTGAAGAAAAAAGACAAAAGTAGGAATTATCTTCAGTCTCAGCCAGGTCTTTATCATCCAAAAATGTTTTTAACCTTCTAATTTCAGCAATGATTGAAGGAAGAGGACATAAAATCTGCACCAAGTATAAATTTCAAGAATGCTTCTATTTGCCATTTGCACGTTAAATGATGTTTTTTTGAAGAAGTAATAGACACAATAAAGAAGATAACGCAAATTGTTCTTTCTTGACACTGCAGATCTCTAAAAGCTTCCTGAAATGGCGTAACTGTATTGTCAGTCCAGCTGCCTCCAGATAAAATGAAATAATGCTTTGTGGCACAAGCAGGTTATGACAGTCTGAATGGAAGAGCCTGAGCAGAACAAAACTCAAAATGGAGCAAGGCTCCCCGACAGCAAAATAACAATGTGACCGACTTGAAAAGACAGAGGGAATAATGAAATCAGAACAAGTGGTAGAGACTTACCATCACGGTGTGCTCAGTTTGCTGCTCCGGATAGTTACTTCTCTTGGATTAATTACTGAAGAAAGGAAAATAGGTGTATTTGTAGGTCACCCTATTTGAGCTGGAAGGGTGGAAGAACGCATGGTGCTGTGCAGGGCTGGTCATATGGGAGTTCTCACCCTTCTCCTCCAGGTGAGGAATTAGGCTTCATAGAGGCATCTCTTGGTCAGTGGTTGGTGCTGGGAGTGGCTGCTGGGTCAGCTTCCTCCAAACCCTCTCCAGACTTTTTTCCAGAGCAAATCCCAGTGATGAACTCTGTAAGAGGTCATCCCTCCTTTTACTACATTGAATGATATTCATACCTTCCAGTATACAATCTGGAGCAAGCTTTCCAAAGGAAACCAATCCATTGTGCTGAAAAAAATCACACAACGGAATGAAAATATCTCCTTGTGCAGCCCGTTTGGTCCCTGTTAGATGCATTAGATGGATCAATACCAGTTTACCAAGCTGGGTGGAAGAAGGTTGGAGCTACATTAAATTTGTTTCATGCCTGCTTGATTTCAAATGTGAAGCAAGAACAATAAATGGACATTGAGGATTTCAAAGAGAACCTTTGCTGTTGGGGAAGTTAAAGTGATCAAATTTGAAAGAACATAGACAATGACAAGATATCTTTTCTGAGACACCAAATCCTGAGCTTGGAATGACGCAATGGCAGCAACAACGCATGGGAAAACTCAGTTCTCTCCCTTGTGCTTACACTTCAAGACTGGAGCTTTTTCCTCTGCACTGACGTGAGCAGAGTGAGATCTGCACAGCCAGGTCATTCAGGGAACAAACGGAGACTTGAATGAGGTCTGGACTGTGCTCATGTCCCACACAATTGCTCGTTTTACCAGAGCAAACAAAGGATGGCAAAAAGAGGGGAAGGCCCCAATAAAGAATGGATTCAGGCCCAGAGGAGCCACTGTGCAGTCCTTCCTGCAACTTCGCATTTAATTTTTAAACACATAAAGATTATGTCAAGTACTAGGGAAAAGAATTAAAGAGATTGCGATACTTACAGGAAGACTTGATTTTCTTTTGTGTATGTGTGCAAGATCTTTCCTACCAGAGAAGAGTCATGCGACATATATGTCTCTCCATTGCTAGTTTTCTGCCTTTCCTCTCTGGTTCTTCATCCTTCCAGATTTGCCTTTGCTAATTCTCATCAGAGAAATATTACTGACAGAGGAGACAAAATTCAGAGCTGCAGATGTTTTTATAGCACAGTCACAGTTTCCCTGTCAAAGCAACAGTGAACTCAGAGCAGGTATCTGTGCTCTTCGTGAACCAGATTAAACTGCTCCTTGTCCTCTCTATAAAGCCTGCAGTGGAAGCCAAAGTAAGTTGTATGGATCTGTAATGAAAAGGACTCTTCACACCTGGAGCAAAGAGCTGAATGAAACAATTCCCCATCCCAGCATTCTCCTCCCCAGTCTCCAGATGAAGGTCTGATGCCTTACTGGGAATCCACTGCTGTCACACATAAGCTACCAGGCCTGGCAATAAATAAAGCAGGTAAAGTGCAATGGTTTTAATAGGAAAGCATTCAAACTATCTGATCAAAGGGTGCCTCCTACTCTTTCGTTCTGTGACTCTGTTGGCTGAATGCAGGCTGTATTATAGAAGATGTTCATGTCAGTTCTGTTAGCTTGTATGTCAACAAAAATTGGTACATTAAGACATGGGGTTTGGTGATTATGTCTTTTTGTCTTAAACAAGC
>TCONS_00001995 XLOC_001283
GATTTCCATAGCAGATCCTACTCTCATTCTACAGACGTGAGTTTCTTTTTGGCCCCATGCGCAAACTGATGTAGCCGGTCGTTTTGCTGTATGCAATTAGTAGAGAAGCAACCACATGGAGAAGTGTCCTTTGAGTAAAGGAGTGGCCAGATCAGCTGGGAGGACTTTTTTTCCTTAATCCGAATGCATCATTAATATTTTAAACACTCATCGGAGTATGACAGAAAACATCAGTCACTTCCACGTAGACTGCAATTCGCAGACACAAAAGTCCTATCCTAACAGCTAAAACATTGGTGGAATCACACTGGAAACTCTTGTTCTTATTTCCATAGGCTCAGCAATACTTCAGCTGGCATTTCTGTGAAGATCAGCTGAGGGCACGACATGCAATAGCGTACCGTACAGGAGTCGCACTTCAAGTCAGAGACTGGAACGTGTCAGTTTACTTCAAGAGCAGTCTAATCTCATCTCTTTACGTAGGAGTATACACACTTGTGAGCACTGAAAAGGGTACTTCAAAATGTTTTATATATTAAACAGTAACAAAATTAAATGCAATTCATACGGATAACATTTCTAAATCAGTTCATTTTCTACTTAAAAATTGACTCTTTTCTTTAATAAATAAGTTCCTTGAAGAAAAAAGACAAAAGTAGGAATTATCTTCAGTCTCAGCCAGGTCTTTATCATCCAAAAATGTTTTTAACCTTCTAATTTCAGCAATGATTGAAGGAAGAGGACATAAAATCTGCACCAAGTATAAATTTCAAGAATGCTTCTATTTGCCATTTGCACGTTAAATGATGTTTTTTTGAAGAAGTAATAGACACAATAAAGAAGATAACGCAAATTGTTCTTTCTTGACACTGCAGATCTCTAAAAGCTTCCTGAAATGGCGTAACTGTATTGTCAGTCCAGCTGCCTCCAGATAAAATGAAATAATGCTTTGTGGCACAAGCAGGTTATGACAGTCTGAATGGAAGAGCCTGAGCAGAACAAAACTCAAAATGGAGCAAGGCTCCCCGACAGCAAAATAACAATGTGACCGACTTGAAAAGACAGAGGGAATAATGAAATCAGAACAAGTGGTAGAGACTTACCATCACGGTGTGCTCAGTTTGCTGCTCCGGATAGTTACTTCTCTTGGATTAATTACTGAAGAAAGGAAAATAGGTGTATTTGTAGGTCACCCTATTTGAGCTGGAAGGGTGGAAGAACGCATGGTGCTGTGCAGGGCTGGTCATATGGGAGTTCTCACCCTTCTCCTCCAGGTGAGGAATTAGGCTTCATAGAGGCATCTCTTGGTCAGTGGTTGGTGCTGGGAGTGGCTGCTGGGTCAGCTTCCTCCAAACCCTCTCCAGACTTTTTTCCAGAGCAAATCCCAGTGATGAACTCTGTAAGAGGTCATCCCTCCTTTTACTACATTGAATGATATTCATACCTTCCAGTATACAATCTGGAGCAAGCTTTCCAAAGGAAACCAATCCATTGTGCTGAAAAAAATCACACAACGGAATGAAAATATCTCCTTGTGCAGCCCGTTTGGTCCCTGTTAGATGCATTAGATGGATCAATACCAGTTTACCAAGCTGGGTGGAAGAAGGTTGGAGCTACATTAAATTTGTTTCATGCCTGCTTGATTTCAAATGTGAAGCAAGAACAATAAATGGACATTGAGGATTTCAAAGAGAACCTTTGCTGTTGGGGAAGTTAAAGTGATCAAATTTGAAAGAACATAGACAATGACAAGATATCTTTTCTGAGACACCAAATCCTGAGCTTGGAATGACGCAATGGCAGCAACAACGCATGGGAAAACTCAGTTCTCTCCCTTGTGCTTACACTTCAAGACTGGAGCTTTTTCCTCTGCACTGACGTGAGCAGAGTGAGATCTGCACAGCCAGGTCATTCAGGGAACAAACGGAGACTTGAATGAGGTCTGGACTGTGCTCATGTCCCACACAATTGCTCGTTTTACCAGAGCAAACAAAGGATGGCAAAAAGAGGGGAAGGCCCCAATAAAGAATGGATTCAGGCCCAGAGGAGCCACTGTGCAGTCCTTCCTGCAACTTCGCATTTAATTTTTAAACACATAAAGATTATGTCAAGTACTAGGGAAAAGAATTAAAGAGATTGCGATACTTACAGGAAGACTTGATTTTCTTTTGTGTATGTGTGCAAGATCTTTCCTACCAGAGAAGAGTCATGCGACATATATGTCTCTCCATTGCTAGTTTTCTGCCTTTCCTCTCTGGTTCTTCATCCTTCCAGATTTGCCTTTGCTAATTCTCATCAGAGAAATATTACTGACAGAGGAGACAAAATTCAGAGCTGCAGATGTTTTTATAGCACAGTCACAGTTTCCCTGTCAAAGCAACAGTGAACTCAGAGCAGGTATCTGTGCTCTTCGTGAACCAGATTAAACTGCTCCTTGTCCTCTCTATAAAGCCTGCAGTGGAAGCCAAAGTAAGTTGTATGGATCTGTAATGAAAAGGACTCTTCACACCTGGAGCAAAGAGCTGAATGAAACAATTCCCCATCCCAGCATTCTCCTCCCCAGTCTCCAGATGAAGGTCTGATGCCTTACTGGGAATCCACTGCTGTCACACATAAGCTACCAGGCCTGGCAATAAATAAAGCAGGTAAAGTGCAATGGTTTTAATAGGAAAGCATTCAAACTATCTGATCAAAGGGTGCCTCCTACTCTTTCGTTCTGTGACTCTGTTGGCTGAATGCAGGCTGTATTATAGAAGATGTTCATGTCAGTTCTGTTAGCTTGTATGTCAACAAAAATTGGTACATTAAGACATGGGGTTTGGTGATTATGTCTTTTTGTCTTAAACAAGC
>TCONS_00001993 XLOC_001283
ATACGAACTCCCAAAGCAGTGAGTAGATGCAGTGTTTCTCCATGAGCAATGCGTGCATCACCATAAAAGCATTGTGCTGGTTTACTTGGACTCTAAAACTGCAGAGCTCAGCAATACTTCAGCTGGCATTTCTGTGAAGATCAGCTGAGGGCACGACATGCAATAGCGTACCGTACAGGAGTCGCACTTCAAGTCAGAGACTGGAACGTGTCAGTTTACTTCAAGAGCAGTCTAATCTCATCTCTTTACGTAGGAGTATACACACTTGTGAGCACTGAAAAGGATCTCTAAAAGCTTCCTGAAATGGCGTAACTGTATTGTCAGTCCAGCTGCCTCCAGATAAAATGAAATAATGCTTTGTGGCACAAGCAGGTTATGACAGTCTGAATGGAAGAGCCTGAGCAGAACAAAACTCAAAATGGAGCAAGGCTCCCCGACAGCAAAATAACAATGTGACCGACTTGAAAAGACAGAGGGAATAATGAAATCAGAACAAGTGGTAGAGACTTACCATCACGGTGTGCTCAGTTTGCTGCTCCGGATAGTTACTTCTCTTGGATTAATTACTGAAGAAAGGAAAATAGGTGTATTTGTAGGTCACCCTATTTGAGCTGGAAGGGTGGAAGAACGCATGGTGCTGTGCAGGGCTGGTCATATGGGAGTTCTCACCCTTCTCCTCCAGGTGAGGAATTAGGCTTCATAGAGGCATCTCTTGGTCAGTGGTTGGTGCTGGGAGTGGCTGCTGGGTCAGCTTCCTCCAAACCCTCTCCAGACTTTTTTCCAGAGCAAATCCCAGTGATGAACTCTGTAAGAGGTCATCCCTCCTTTTACTACATTGAATGATATTCATACCTTCCAGTATACAATCTGGAGCAAGCTTTCCAAAGGAAACCAATCCATTGTGCTGAAAAAAATCACACAACGGAATGAAAATATCTCCTTGTGCAGCCCGTTTGGTCCCTGTTAGATGCATTAGATGGATCAATACCAGTTTACCAAGCTGGGTGGAAGAAGGTTGGAGCTACATTAAATTTGTTTCATGCCTGCTTGATTTCAAATGTGAAGCAAGAACAATAAATGGACATTGAGGATTTCAAAGAGAACCTTTGCTGTTGGGGAAGTTAAAGTGATCAAATTTGAAAGAACATAGACAATGACAAGATATCTTTTCTGAGACACCAAATCCTGAGCTTGGAATGACGCAATGGCAGCAACAACGCATGGGAAAACTCAGTTCTCTCCCTTGTGCTTACACTTCAAGACTGGAGCTTTTTCCTCTGCACTGACGTGAGCAGAGTGAGATCTGCACAGCCAGGTCATTCAGGGAACAAACGGAGACTTGAATGAGGTCTGGACTGTGCTCATGTCCCACACAATTGCTCGTTTTACCAGAGCAAACAAAGGATGGCAAAAAGAGGGGAAGGCCCCAATAAAGAATGGATTCAGGCCCAGAGGAGCCACTGTGCAGTCCTTCCTGCAACTTCGCATTTAATTTTTAAACACATAAAGATTATGTCAAGTACTAGGGAAAAGAATTAAAGAGATTGCGATACTTACAGGAAGACTTGATTTTCTTTTGTGTATGTGTGCAAGATCTTTCCTACCAGAGAAGAGTCATGCGACATATATGTCTCTCCATTGCTAGTTTTCTGCCTTTCCTCTCTGGTTCTTCATCCTTCCAGATTTGCCTTTGCTAATTCTCATCAGAGAAATATTACTGACAGAGGAGACAAAATTCAGAGCTGCAGATGTTTTTATAGCACAGTCACAGTTTCCCTGTCAAAGCAACAGTGAACTCAGAGCAGGTATCTGTGCTCTTCGTGAACCAGATTAAACTGCTCCTTGTCCTCTCTATAAAGCCTGCAGTGGAAGCCAAAGTAAGTTGTATGGATCTGTAATGAAAAGGACTCTTCACACCTGGAGCAAAGAGCTGAATGAAACAATTCCCCATCCCAGCATTCTCCTCCCCAGTCTCCAGATGAAGGTCTGATGCCTTACTGGGAATCCACTGCTGTCACACATAAGCTACCAGGCCTGGCAATAAATAAAGCAGGTAAAGTGCAATGGTTTTAATAGGAAAGCATTCAAACTATCTGATCAAAGGGTGCCTCCTACTCTTTCGTTCTGTGACTCTGTTGGCTGAATGCAGGCTGTATTATAGAAGATGTTCATGTCAGTTCTGTTAGCTTGTATGTCAACAAAAATTGGTACATTAAGACATGGGGTTTGGTGATTATGTCTTTTTGTCTTAAACAAGC
>TCONS_00000587 XLOC_000380
CAAGTATGTCAGGACACAGAGAACATTCTGTTTTTCACCCATGTTCTCTTGTTTTTTTGTGACTGTTTTTGTGCTGTTCTGGACAGCTGTGATCACTGGAAGGACAAAATGCTGATCGCAAGATGAAGGGAAGCTTAGGGAGAAAAAAAAGAAATGATGCTTCTCAAATAAAATGGTCCTATAGATAAAAAAAGGAAAATGCCAAGATTCATTATTCCCAGAATAATGTGTCTCATACTCATCTTTCTGTAATGACCAATATTTGGATCAAGCAGCACTGCATATTAGCTTTTGATGGGAGTTGATTACGTACTGCGGACCATTTCAAAAAGCACAGGTGTAATTCAGTTACTAAAAGTCTGATATAGAGAAAAACAATAACAACAAAAAACACTAGAAAAACATTTTCTTGATAGACTGCTTGCGAGGTAGCGAAAGGAAAGGACCCAAGAGCACAGAAATATGGGGGCAAATGGTCTTGACAGTGCTGGATTTATATAGTAGCATTTGGAGCATTATGGAACTCCTCACTTTTAATGTCAGACACACAGGAATATCTCAAGCAAGTCATAAATTTCTGGTGTCTCTTTCTGTAGAGAGTCGTGCTTTGCCCTTGCATCTGTATGCTTCTTGGGGCCATGGGGACAAGTGGGGCATCTTTAAGCCTCACCTGAGCCATCCAAGTCTTCCAAACTGTTGGACAGGATCCACTGAATCATTTACTCATTTCTCAGTCAACCAGTAACCATCCTTACTGGGTGGCCACTGAAAGCAAGAAACATGTTAGAAGAATTTTGTTTTATTGGAAGAATAGCTAACTCTGATAATAGTGCCTGGTGTGTGTGAATGGTGGAGAAACTTTCAGCGCTGAAAGCCGGCATTTTGTATAATCTTTGTTATTAATTTGTTATCCTAGCACTTACATCTTTAGATAGGTAATATACCGTCTGTGGAATGGTAAAGAATCCTCCCAACAAGAAGACTGCAGTATTTTTCACCTGGCACAAGATGTTACATCTCTGGAAATATTTTCCCATATCTAAAATACAGCCAATCCTGGGAGAAATATTTGTACTGATATATATGTAGTGTATGAGTAGCTCCCTACAAACAGGTTTCTTGGAGAAGAAAAGTCAGTGCTTTAGCCAGGAATTAAGATAAGTTTTAGAGGTATTACAGGACTGCTTAGTGTGGTCATGTGCCAATGCCTTTATTTTTAGTATCTGACATCAGAGGCC
>TCONS_00001264 XLOC_000791
CTGGGGGCTGCTGAAGACCATGGTACCACTACCACTGTAGTGGTCATACGCCTTACGCAACACTTAGGAGACTTGTCAAGTCTGGTTTAGTCTTCGGATGGAAACATAGCCTGCAGAGTTCTCACAAAATGGGGAAAATGCTTCTAATCAGTGCTAAATTCCGTACGAGATCTTTCAGAAAGATAGTATAGCCTTTTATATGGAATTATAATAACCTCATAAACCTGATATGAGGTCGATTCTTCACTAATGCCAGAGCACAAGTGCAGAACTTGGCTTGCTAACCCTTTACATTTTCAGATCCCACATGCACATGAGGTATACATTCTGAAGAATTAAGG
>TCONS_00004271 XLOC_002677
GAACAGCTGAGTAATTTGCACAACACTCCTAAGGTCTGTTTCCCACACCAAAGCAAAGCTTTGTATAGGAAAAGATAAAAAAAGGAAAGGTGTATTGCTGCTGAAATGCTAGATACTGAAGTGGCTCAAAATGTGTTTCCAAAATGCATTTAGTGCATCAAGAAAAACAACACGTAAAGGTCATTAGGAGAAATCACACTACTAACAGTACCTCTTTCTAGTCCTCTTCCCCCTTTCTTACAAGTTTAATATGGGATTATAAAAAAATATAGCCAGCATACAAGTGGTTAAGGAGCCATGTCCACACTTTTTCAGTTCTTTATATTTTGACAGTAGTGGGCTTCTATGAGCTATTGATAACTTCAGATGCAATTTAATTGCATTTTTGTTCGTACTACCTTAAAACCCAGTTTGGAATGAAAATGGTTGAGGCATCTAAATATGTCATTACTAATATCATTAATAAGGTTGTTAGGCTTTAATTTTGTGCTGCCCAACTGAAATCTGTGGTGTGTGCTTACTGAATCAGTGCCATAGCACAGGACTGGGACTCCTTCATTGTCACAGCTGGACCAGAGGACTTTGAAGTGGTGTTGCCTTTCCCTAGACATCAGTAGAATTATCCTTGCAAAAGCAAGTAGTTTTTACAAGTTGACAAAATGACTCTTACGTTACTGGTAGCGGAAAAGATAAAGATCTTAACTGCTGACTTTCTGGTATAAGTACAAGAAAATAAGGTCTTTTAATTCACAGCAAAATTAAGGTAACCAAGGGAAACCAAGAGGATAACTATTCAGAATTTTAACTAGTAATGAGAAATTAGGATAGGGCAAATAATGAACACGATCCTTACTGCCCAGACACTGAAGTCTTTAAATTTTAGATTGCAGTGAAAGTGTTTCTATATTTGGTCTACTAGGAAAAAAATCACCGTAATTCCAATCACATTTCTAAAAGCTATGAATACAGGTA
>TCONS_00000214 XLOC_000114
AAAAACTTGGACAGCTTAGAACTGAACAGCTATGTATACTCACATGGCTTCAGTAGACTTGGGGAAAAAACCTCATACTGAGTGCTCACCACAGAAAATAAAATACAGTCAGCTTATCAAAAGCAGCTCACGCTGGAATAACCTGGTGTCTTCTCTGGCAAGACTTCAGTAAGGTCCTTGATGGGAACCTATATGGAAGAATGCTACTGAAGCTGCACTTTTATCAAAAGAGCTGTAATGTTGTTGACAAGGTTGCCAGGAAGTGGTGACAGGTAGTTTAGGAAATGGAAGGAGAGGAATGGGGGCAGGTTTTAGAGAACGTGCCTTTCATGTGTGGCTTAGGTATAAGGGGTGCCTATACCTGCTAGGGCTTTGCACGATGGACATTTAATATTCAGAATTAAAAATAAATCAGGAAGTCTAGAGACATAGTGGTCACTTCACTACTTGAAGTGACACAAACTTTGCACTGATGTGTTTTCTGAACTTCTGAAATTCTGTTTTCTTTTGTCTGGAGTTTGCTGTTGACAACTGGTAAGCACTGACTGAACTACTAATGTGAATGTTCAAGTGGAAGCAAGTAATACTGCTCTCTTTCAATTTGTGTTGTGTGTTATTTATAAGAAGC
>TCONS_00005528 XLOC_003517
CACTCAGGGTCTTTTCCATTGCTGAGTTATTAGTCGTTACAATCACAAGGAGTACTTGCTCCTCAACAAAAACATACAGATTTACTTCCTTAAAAAACCAATAGTTCAGTGAGCCACTGAACTACGGAGACCTTGTTTCAGACAGGAATATAGCTATTTGCACTAGTGCTTTCAAATAGGCTTTACAGCATTTTAGACTGAGGGGTTTCACTGCTGTCTCGCTGCCGGAAGGACTTTTTGGTGTGTAATAATGGTTAACTTTTAGACAGCTGGACATAATGCTGTCTGTGCTATCAGTGCTAATTTTATTTTTTCCTATCTGGCTACCTATATTAAATACATCCC
>TCONS_00013407 XLOC_008575
TCTTTTTCTTTTCCACTCCCTCCTCTCTGTTGAGCATCTGTGATCTCTCTCCAGCCTTCTGCAGGACTGGGAGCTCAATGATGTCAGTTCAGTACATACAACTTGGGAAGGGGCTGGGGGGGGAGGAGGAGGAGAAAGGGTGTTGAGCACAGACAGGCAGATGCCAGCATGTCCATCCCATGGGCATTATGATTTGGGGGTTGGATGAGAGGAAGAGTTCTTCTGTTTTGGAACAGAAAGGCACATTTCCAAAAGTTTCAGCACACAGCAAAAAATCTGTCCGTGTGGTCCTGAAATAATGTTCAGTTGTATCCTTTTGAAAATACTGAAACTTGAAATGGTCCTGGTTGCCAAAGGGCTGCAGCCTGCCAGCTTAGCTGGGAATCCTGGGCCGTGGGAAGCAGGCAGCACTGCTGGTGATACGGTTGGGGTGAGTCAGTGTGTGCTGCACCACAGTTTATCAGAAGTATTTCCAACAAGCTCCAGGTATGAGTGGTCAACAGCAAGCTCATCCTACCCAGGCATTTTAGCTATTGCTTACTGCTGTTAGGACTGTGCCTGTGATCTCATTTGGATGGCCTTGCAGGCTTGAGTCCAAGAGTGCTGAAGTGGCAGATATTTTGCCTCGTAGTCCTCTCTTTCCAAATGTGATCTCTTTGAAGTTAGTATGGCTGTTTTGTAATGCTCTGTGTATTTTCTGACCTTCCTGGGTCTTGAAGCATATTGCCTATTGGAAAATATTTGTGTCCCATCTCATTGTGCTGTAGCCAAATTTGACAGTTTCTGCTTTCTGAAGTCTTACAAGCACATTAATTCTCCTTAAGACATCAACTTTTTGGGTTGCACCTCTCTTAGGTCTCACGATGCTCACGTTAATAAACAAGGAGTAAATCCTGCAAAGCAGATGTGCATTCTACCCACGAACAGAACACAGGTGACTTGAAAGGGTGGCAGGCTGTCCTGTTTCAATGCATTGGTATTTAGCTTCAGCTTCTGTCTCCAGGACAAACATCTGCCAGTGTTCTTCCTCATCCCTAAAGAGGTGGCTTCTTCTCCTTTGTGTTTGCTTGCACTGCTTCCTCAAGAAAGGTTAATAAGTCCATGGCTGGGAACAGAGGTCAGAAAATGACGAGAGAATTAAAAGGAAGAAAAATTATGAAAATCACAAAGCATGATTTGAAAGATAAAACTACAGGTATGTACCCAGTTTACAAAGCACATTTGTTCTACAGATATGCCTCGAGCAGTGGTCTTTTGGGCAATCTTTGTTGCCATGTCTCCATTGGTGCCTATCTCACGGGAGACAGAATCATAGAGCCATGGAATATCCACAAGGATCACTGAGTCCAACTCCTGGTTCCACACAGGACCACCCAAAAATCAAACCCTATGTCTGACAGCACTGTCCAAAATGCTCTCAGACCTTTCCAAGTTACAATAATTTTTGCCTGTTTTCCTCAACCCTCAGGATCTTTACCTGAACTTTCAGGTGATTCCAATACCATCCAAATCCTCTTATAAATCACTCTTCAAAATAACTCTGCTGCAGGTTTTTGCCTTCTTTTCTACATCCTCTCATTCCCACAAAGGCAACCTGCAACCAGAAATGGAAATGCTGGAGAAACTGGGAGGGGGTGAATGCACCAAAGGAACTTGGGTCTCAGGATGATTAATCTATGCCTCTTTTGAAGTCTAAGACGCATCATTTATCCAGACCTTTCCAAACCATATATGCAATTATGAGATATGGTCAAGAGGTTTCCAAGAGTCCATTCAGCCAGCATGGTTGCATTAAAGATGAAAGAAGCATCACCCCTTGCTGAGGTCCCCTCCTTGAGGGGGTGAATTCCGCCTCTCTTCAAGGCTTTTGGTACAACAGCATATCGAGACAAGAGTGGGTGGAAGAGTCACTTTTGTAAGGGATATTTTTGTGCTCTGTTTGCAATAACATCTACAGACATACTGAGGTTTGCCTCCCACGGGCAGCCCAGTGGTTTCAGTAACTATGCATGAGCGAAGAATGAGTTGCGTTTGGTCTGTTTTGCAGGGGAAAAGAGAGGCAAGTGGGAAGGTAAATTTATTCAGAATCTTAAAATAAGCAACACTGAATTTCCTGTCTGCTTTCTTTTCCACCTGGATTTTGCAACCAGCAAAGAGGGGGAAAAAAATGAAGTACTATTAAAGAACTTTTTTTATTACTAAAGTTTTTTCATTATCCATTAACAAGGTGCCAGAACACAAGACTTACTTACCCTTCCAGTGCAAGAAGCTGTAAATAGCTGAAAAAGCAAAACTTGTGAACTTTTATTTTTTATCCTGATAAAACAAAGAACTCTAGGGTGGTAGGGCTAAACCAGCCTAGGAATGAGGTTCTCCTCTGTGATGCTAACGGAGATGGATGCTGCAAGGAGGAGAATAACCTCATCTTACAGTGATTGTTCAGCATCCCTCAGAGTTAAATTTCTGAAGTGTCTCTTCTCTTGTTTCCACCACAGCTCATACGTTGTGGAGCTTCACAATCTAGAGCTCCCAGCTGCGAGACAACTATCATTACCCAATCAACCCATCATTAGAAACTAACACAGCTCCCACAAGTTGCTTATCTCCCTGCCAGTTGTTATGCTGCTATATTGAATGCAGCTATTCCTGTACTCTTCCCCCACCCCCTTTTTTTTTTGACCCTTGGAATTGCTGTGTCTCCGTTTGTCCAGCTCAACTGCGCTCTTCCATCATCTCCAGCTCATATCCAGGCCCATGTGGTGTAATTAGGTGTGTCTTCCTTTCAAATGAGTCCATGTGCCACACAGAGAGCCCCTGCTGAGACAGTAAGACATGTCCTGTCGCAAATTATTTTTCAAAATTTGCACTTATGGTTGCTGAGTGACAGTTTAGCAGTGAATGTACTTGATGGAGGATCTCCTTCACGCTCTCTCACATGCTGATGGCTGTAGCAAAATCCCTTCTTTCCTGTGCCTTGTTTTCCTCATCTGCAAATGGGCAGTGACACCCACCTTCTCTGAGAAACACTTAGAGCTCCATTGATGAAAAAGTCCACGGAGAGCAGCCTTGTTGTTATTGTTGTCTGCAGAGTAAAAACATGCTCATAAATCATCTTTCAGGGATGGTAAAGCAGGTTTCATTGGCTCTGGAGCTGGGTGACTGAACAGAGAAGAATTTCCTTCTTTGGCATTTTCCCCTAGTTTTAATAACTTTGAACTCTTGCTTTAGATCTTGTTTACATTAGGCTGGTTTAGTAACTGTGTGTCTCCCTCCAGCAATTGTCTCCTTCTTCCCCACCTTCCTCAGGTATTTGGTTTAGGTACCAAACATCTGACTCAGGTCTTCCTGGAGAACGGCTGAGCCAGGGCACATGGAAGAGGGATTCATTTTTCCCTGTTTGCGAGCAGAGGGACTTAACGGGGGAAAGAGGCGGAGGCTGGGACTGTCATGGACGTGAGCCCTGAGAACATAAAAATCTAGGCTGTTACCACACCCATGTGGCCTCTCGATGAAATGCTAAATGCAAACCGCACCGACGGCCTGCGCTAAAAATGTTTGGGCAGGAGAATTGTCATGGGTCCTTCTAAGCTTTACAAGCGATGAAGCAACGACTCCTGCCTTTCAGCTTAGGGAGGGGAAGCAAAGCTTCTTTGAAAGCAGCAGGTCACCCAGTTAGTTACACAAGCACATTTATCACGGCGTGGGCTGTAGAACTTGATCACTACCAGGAGTGGTATGGTTGGTTCTTGGCTTTGTTTTTGAAAAGCTCTGACACGAAGAACAGTCTGGTGCAGCCCAGCCTGGGTTGTCAAGCCAGCGGAAGGTTCACGACAAGACAACGGCCCAATCTGTGACTGTGGTGGTTCAGAGCACGCTGAGCCCTCAGGGAGCTTCCCTCCCCTCTCAGCTAGGCTATGCAGCCGGCGTGCTGCCGGGCACCAGCACCGCCCGGCCTGCTCCGGCCTCACTGCGCACAGAAGCGCCCGATCCCGAGAGGACCGCTGCAAAACTGGCTCCTGAAAGGCCAAACGGGGAAAAGGCTTTGCCAGTTAAAGCCGCTGCGCCGCTGTAACGCTTCCCTCAACGGTCCCCGGCCACCGACATGAGCGCCAGCCCCCTCGGGCCGCGGGGAGAGGCCGCTAGGGGGCCCGCCGCTGCTCTGGGGCGGCCCTCAGGGAGGCGCCATTTG
>TCONS_00005040 XLOC_003167
AGAGACCCATGATTGTCCCAATGGCAGTGACTAGGCCCTGTGGCTCTTATCCTGGATGTTTTGGCTCCTGCCTGGCCAGTCTATATTTGATGCGTAACCTAGTAGACGTGTGCCTCCATGTGGTATGGTCCTTGACATGGGTTGAGCTGTAACAGCATGGGTTTTGTTCTGTCTGTGTTGACTGGGCATTTTTTAGCTGCACATCTAAGACTGGGCTCACTAAATCTTCCTGGGCTTTTTCATCC
>TCONS_00016839 XLOC_010778
CAGCTCAAAGTTACTGAGTTTGATTGCTCTGTACAAAACAGCAGATCTCCTGTGCTGGTAGAGCAGAAGCTGACTATGTTTACTTGCCAATTGTTTCCTGGAAATACTCTTTCCTAATAGCTCAGCAGTAGAGTCAGACTTAGTTTAGTTGTTATTTTCTACATGAGAAAGCACTAACTGATATTTCATTATCTGTTTGTTGTGCTTTTTTTGCATGAGCACTGATTACACATTACTGAAGAAGTACAGCAAGGACTTAATGAATGCATAACTCAGTCAGCAAAATTGTTTTACATGTGGTTTTACTCGAATAAGGACCAGTGATCCTGGACAGTTTATATTTACTTTGTTCGCAT
>TCONS_00003956 XLOC_002470
TGAGCAGGGCCTGTAGTTTGTGTTTCCAACCAAAAACATCTTTGCTGCTAAACCTTGCTGTCCACTGAGGTAGGTGGCAGCACCAAGGACTTTAGATTCACAAAGGCGTAAAGCAGTGAGGATTTTTCACAGGTCTGTAATCCAAAGCCCTGTTGAGACTAGGCCTGATATGAATGCTGTATCAGTGGCTGAGGGCGTTATAAATAACTGTGCTCTGCAATTTCTATTACCACTTCTTTGGTACTTTTCCTAATAGATAATACAGTGGTTGCACCTGCCACCACCAAAACCATGTCAGGAATCCCAGCAGGCCCTTCTATTATTTTTACCAATTCTATGGATATAATGG
>TCONS_00013686 XLOC_008750
GTGAGTTTTGTAATGTTGGCAGAATGGCCCTGCTCCAGCAGGGCTCTTCTACAAGGCACCTGTGTTGCTGGATGGTGACTGAATTATGTAAGTAACTCCAAAAGTAATGCTTCTTATTTATTTCCATGGAAACTACAGCAAATACAAAGAGCACAATAGCACTATTTGATTGAACAAATTCTCAGCTACAAAAAAAAATTTCAATGGAGTCACCACCATTAGCTATATGTTTTTGCCAGCAATGAGAAAAAGCCTGCATGTCATGCTCATAACAATCTGCACCACCCACTGCCACAC
>TCONS_00002856 XLOC_001782
AATAGGCAACAGTTTTCATTTAGAATCTGCTCTCTGGAGTAGGTTTCCTCCTGTCAGCTTTCTGCCCCTTGGATTTCTTGCATTGCCTCAGTGCTGATTGAACATTGTAATATTAAAAACAATTTCCTCCGTCAGTTGGATTTGTTGACTGCAGCCTGTTTTAGTAACACATATGGTCAGACTGCCTAGGTGTTTTATTTCTGCCGTGGTAGCATGAGTGAAAATTTGAATCAGAAAATTAATTTCGTTTTTCTTTACTCTTAGTGGGTTAGTGGTTGGTTGTTCTGTTTGCAGGAAAAGAACATGTTCCTGAGGTGATATTGATGTTTGCATGGTTTAGGCTGGGTTCTGGCAGCAACTGCTGTTGAAGTAGTAAAGCTTCTGAAGGAAGAGGAGAAACCCACAGATTGAACCATATATAGAACCTTAGTAATTGCTGTTGCAAGCCACTGACGTATTTAGTCCCTGAATCTGAAATTATGTAAGTGGCATATTACATGAAGAACAAAATGTGCCACTATCTCTTAACCATAATGGTAATTTACAGACAAACTATAGGCTTTCACGTCGCAATGTGGTGAAACACGACTTCATTTTTGGCTTTGCCTGGGGACTTAAGTGACAGACTTAAGAGTCACCAAGGTGGCTCAGCAATGCTCACTCTGTCTTAATATCAATTAAATTCTTTATGCCAGAGTTTGCACAGAGAGGTATTTTATAATTTTTCCATCTCTGATTATTTACATTGTCAGTCTTTGTAAGACTGACAATAATCTTTCCATCTCATTTCAAAGTAAGTTTTTCTTTTCCCTCAGCAAGAGCTTCATCCAAGCTATTGCTTTGGATGCTTATTCTGGCATTTGTATTACTGCAGTTAGGGAAGTGATGAAATGTATGCCTTATTTCTAGCAATTCTGTATTAAATGCATTAAAATTCCTTTTTGTGACTTTGGTATCAATGCAGTAGTAGAGATTCCATGGGGAAATTTATGGAAATGTTCCGTTGTGCTGTGGGCAGATGGGATGGATATGAGAAAAAATTCCTGTCCCTGTTCAGCACCTGCTGTACCCGGAGGATAAAGGTTTCTCTGCTAGTAATTGGAAGGAATGGCTTTATCAACCAGCTTTTTAAATTGCATTTTTCTCCTCATAAACTCCCTTTAGAGAGCATGCAGAGTAAATAATTAGAATTGCTTCTTCATAGCAGGTTCCTTGGAGATCCTCTTATAATTAAGATGACACATGGTGAGTTGTGGCATTTACTGCGTAAAAGAGGCCATTGATTTTCTATTGACCTGATCAAAACGCAGTTCTGGCATGAGCAGGAAACAAAGTTTGAAATTATCTCAGATCAGGCAGTTGGGACTAACCAAGAGGACTGCAGGAAGCACTATCTTTACCGCTGAGTGACAGCAATGGTCTGGTCTTTAATGACAAGGAGTGCCCTTGAGCTTTTGTGTTTCTAACCCATGTTGAATGCCACATGGTTATTGACAAACAATATGTATTGGTGACTTAGAAAATAATCCCTGATGCTAACTCACTACCTGATGCTTCAGGGATGGTCAAACTGCAAAATTATTGAACAGTTTTGGACTGGGAGCTTTATTCCAGAGGTACAGTTATTTCCAGATATTTGTATCCTTATTCCTTTTCAACCTGTAGGAGCTGAGGAGGAGGAGGTGAACCTCTGGCTATTGTGACAATACAGTGGATGTGATCCTGTATTTCTAACTGTGCAACATGCCTGGGATAGACTGAAAAATTAGTCGTATCTATACTGTACATTTAATTTAATTAGAGAACATACACCAAACGTTTGGTTTGAAATTCTAAAGAAGAATGGTAGACCTTAGCCTTGTTTTAAACAAAGTAGCAATATTTCCTATCCAAAGAAGAATTCAGTAATTTTTCTGGTAGTTATGCTGATAGTATTGGAAACTGTGGCAAGTCTCAGAATAAAATCTAGAAGCCTCTAGCCACCAACAGGCCTGTTCCTCTGCACAAGGCAAGATCCAGTGTTTTAGCTCTTTCAGCCTGATGTCACTAATAGCAATCACTGAGGGTGAGAAGGCTTGCATTATATATTATGCAGAAAATGCTGATGAAAGTAAAATGGTGTGGCAGGTTTGGCTGTGGTGGGAATCTGAATTAAATGCCAACAAATAGGCTAGCACAAGATCTTCGTTTTAGTATGTTCTTCATTTATTGCATAGTTTGTGTAAGTGATCGGTCTAAACCCCTCAGTGAAGTACCGAGACTTCATCACAACAGCAGCTGTTACATTTGAACTGATTCCCAGGATACACAGCAGGAAGCTTATTTTTGTCCAGGTTATAGGGGATATCTCCTGGTAGCAGCAAGTTTTATGGGATTCACACTGTACTTCCAAGCCCATTTTAGGCTGGATCGCTGCTTATGTGGAGCAATTAGTGCTTCATCAAGGACTCTGTAAAGCTGTTCTGGACATTTCTTACTGTGAGTTCAGTATTCTTCCTGCTGACTGCCAACAGGCAGCAGCAAAGACACCCTGAAAGTGTTTTAATTTCTTAAGTGCTTTTTTATTCTTCAGGGACAGACATCACCAACCACCAAGCTCTGTTGTGACTCCTTATGGTTCATCCTTGATTCTAGCACAAGTGTTCAGATTAGAGAAGACATTCCTTTCTCTCCATTCTTCACACCAAGAAGCTGTTAATATAGCAGTTTTGGATACTTGGGTCTGGAGCTGTAGTTCAGTCTTGGTGTGAAACAAATTCTAAATTGCTCACACAGTTATTTTTTTTAATTTTTTTTTCTGAAAGTGGTGTTGCTCTGAGCCAGAAGTTAAAGGCAGGTTGTTACTTAGGCTGCCTTCACGGCTGTCAGTTAATAGGCTTAGAGTAGCTACTTTGCTCTAATATTTACTTCTGTTGAATATATGACTAAATGCTACTGTATATATATATGTACATAAAGTATTCTCAAAT
>TCONS_00006339 XLOC_004057
GTTGTTGAGTCCTGTGACATGACGTCAGGACAGGAGTTGATGATGTCAAGGCCAGGCTGGAATGGGCTGTGAGCAACCTGATCTAGAGGGAGGTGTCCCTGCTGATAGCAGAGGGGTTGGAACTAGATGATCTCAAAGGTCCCAGCCAATCCAAACCATTCTATGATTCTATGTTGTTTGCTTATCTCATAGGACAGGTAGCTGCTGGACACTGCTAGGTGTCCGCCTGTACTGTTAAAGTATTACAATGAGGTCTCTGGAGGAGATGCTGCCAGAACAAGACTTTTGGCAATTTTTTTTTCCAACATCTGCCTTTCCCTTGAGGAACTGGAACTTATTTCATTGGAGGAAATGCTATCGCATATTGAAAGAGTGATTTGAAAAGCCCTGCAGGGAGCGTGGTGGTGGTGGCCATTACCAGTCACTCCAGAAGAACATTATCAGAGTGTGATTTAACCAAGACCTGAGTGTGGGCAGCCCTTTTGAAGCCACTGTTTTGAGTGTCTCCCCAGCAGTGTCATCTCCC
>TCONS_00006812 XLOC_004370
CAGAAAGAACTTTTGCCCAGAATGTCACTAAGTTTCTTCCAAAGTAGATAAATCATGAGACTGAATTCCTCTCACTCCTGAAATCGTGGCTTTTCTTCAGGAGATAACACATTCGTTAGGCTTCTTGGTGAAACACTCACGAAACACAACCTACAAAGAAAAGAAATATCAACGAGAAAGCTCACTGATATCTTCAACAAAAGGAAGTTCTTTGTTTCCTTGTAAATTCTCTGAAATTTGGAGTGATGCTCCACAAACCTTCTGTAGACATTCAGATAATTGTCTGGTATCTGCTCTTCCAGTTCCTGTCTAGGTTCAAGGAACTGTTAGGAAAGTGTGGCTTCCCACATATCTTTTCTCATTTCCTCCCAGTCTGTGCTGATAACACAATGAGGAAGAGTAACATTTTCACAGCTCACTTGGCCTTTTCAAACTGAAAATTGCTCGAAGCTTGTAGTATCTGGAATACTGATGACATGGAACAGGCTAGTGTGTATCAGTGTGAAACACTGGTACTTCTTGCAACTTCAGGCCTGGCTTTTACATGCACATCAGCTGCAGGACGGATGCAGTTCACACCAGTGTGGCTTAACTGTCACGGATCTCCAGAGGTGCCATGGAAGTGCAATTTCTGTGATGTTTCTGATATTGTATCTCACCTTTTTCTTTTTTTTTTTGTCCAGCAAGAACTTCGTCCAGGATCTGAAAAGTAATGTTGTTGACTTCCAGGTGAACCTGAGACAGGTTGCTCTCCAAAAAGAAACATGAGCAGCTGGAAAATGACAGGCTTTTCACCTGCTACAGTTACTTAGGCTATTCAAACTCATAGAAACACACCGGGAGAGCTATGGAAGCATCTCACTAAATATTCTTACAAAACTGTCTGATGAAATGAGAGATTTAAATTCCAATCTCTCATCAAATAATGCTAGGTGGTTGTGTCAAATCAGGCACCCCAACATCTTGGAAAGAGCATATAGATTGTGTTCTTCCATTACCAACAAAATATAGCACAGAGGAGGATGTCTCAGGTGATGGTGGTAGGGGCTTGATTATATGGCTCTTTCACTTGGAAATGATGAGAGATGCCTCTGAGTCATGAAAAGTACTGGAGAAAGTGAGTGGCAGAAGGTATGTTTGCTCTTTCTCACGTAAGCAGAGCACGGGGTGCCTAGCTGAATTACAGAGGGGCAGATAAAGAAAGGGTAGCAGAGTGTTCCCCTTTAATCACGGCATGTCTTTAGTACTTAGTGATTAATGTCCAAGTCATATCCACTGAGTGATGTGGAAGATAAAAAGTTTAGAAAGGGTCTAGACCAAATGATAGAGGGAAAGTGAATTAGTCACCGCTGCATGTGACTGTCAGGGTATGATCTCTGACAGAGAGGATGCTGGAAATACTATTACTGGAAACTACAACAGCAAACATTTTTACAAGTATCTGCAGCTGGCCAAAGTCATAAACACGAGATTTTCCTGGGGTTTGAATGGCTTTATATTTCTGTTCTCTGTCACGTTGGCTCTGGCAAGCGACGGTTTTAAACATTTCTGTTTTGTTCCTTCACAAGCTACTCACTTTAAGCAGCCACTGCTGGAAAAAAGAGGATTAGCTTCATTGAAAATAGATATAAAATCAGCATGAGATCAAATAATGTCCAACCTTCGCATATCAACATGAAGTGAAGTGGGAAGGCAGCACAGCAGAGAGAAGATATGAGAAGGTTTCAAGTGTACTTTAAATACCAAAGCCGTGAAACCAGACTCATGTTCAGTTATTCATGGCCGAGTGAGAGAATGAGGTTAAAACAACCTAATCTGACACTTCCTGGTTATTGTAACACAACAAAACAGTTCTGCTGCTTCATAGAAACACAACTGCCTCAGCTTCCTGTTTGGATTTCCTAAAGGATACAAGCAGTCCATGATGCAGCATAATGAAGGAGTTATCACCCACGCAGTGCTCTCTCTTCTGCTTTGGCTCTTTCTCAAACACAGCAATAAGTCTTAGCAGTTAAAAAAGCCAGACAGTGTGCTGCTTGTGTGCTTCAATACTGGCCACTGCACAAGTTTGTACACAGCACTTTCTAATCTTTACCAGACAAAGGGGCTCTGGTGTTTAATTCAGTCACAAACTGACTTTAAAGGACCAACCACAGCTGTGCATGCTTTGCTGGAAGTTGGACCTGTCACCCAAGAAAGAACAATGAAGAGAAGGTAGAGATCCTGTTCTGCTTGTGAGAAAAAAGATCTTTGCTTTGGGTAATGTTAGCCAAACATTTGGCATTTTGTGACTGTTTCTAAACTGAAAAGCTTTCTAATGACGTTCTCTAATTAGGACCTAAACCAAAGCCTTTGGAAGGCAGCAGAGTTCTCCTCTGATCATAGATCATAGATTTGGGATCAGATCTGCAAGCAATAAATATAAATATACAACTGAACTTATATTTTGTAGGGATTTCTCATCCGTGCAGGCGTTATAATGGGAACATACAGCTAATTGACTTAAGTTAATGTGCATGACAATTGTTTAGGGAGTATAAGCTCTCTCTCTCTATATAGAGTATAAGCTCTATAAGTACAACCTCTATATCGTACTGAGATATGAATACCTGATAAATACTGGGACAGCTGGAATTATACCAGATATATTCCAGACATCTTCTAGGATCAAACCAGCTGTCACCTCCAAGCAATGACAGCTGCTGACCATATTTTTTTTAAGATTACCACTCTAAAAAAAGCACATGGAAGATATTAATGTTTTTTCTCCTCTGCACAATGAAAATCAAGCAAGACATGAGTCAACTCTTCCTAAAAATAGGGCAAGCACCCTACTGAGCAAAAAATGGAAGAGATTCATGGTCTGTTGTAGATGTTGGACACGCTGACCCATGGGTATTAACAGAAACTGCTTTATGGGACAAGGTTTAACGTTAACTGTGCCATTTTAAACACCAATTCGCACATGGGATAGCCCAGAACTTTAAGGTTGCTTGAGTTCACGTAGTCTATATTGTCAGCTCTGATTTACTCTCTGTTTTCTTTTAACTATAGACACGTTAGTAAATTGTCATTATGGCATAACCTTGCAGCTGTGGTATTGAAACACACAGAACAACCCCACGATACTGCCGAGAAGAGTTCAAACTCATAAGCAATTAAAACTTTGTATTCTGGTTCTCAGCCCCCATCAAGTTACTTCACCATATGTGTGAAAGTGTGAAATTTCATGCAGCATAATAACCAGAATTTGGACAAATACTTGAACTCTTAATTAACTAATCTTTTCAGTCTCTCTGTACACTCAAAGAAAGCATAAGCCATGTCATTCCCTCCAGTTCTGGATTTCTAGGCACTCATATGGTGAATATAAAGGATACTGTTAACCCTCAAAATGAGGTTTATTTTCCACAGCATGGGGATCCTGCCATATTCTGAGGTGTCTCCCTGGCATGGGTTCAAAGCATGATTGGGACCTCCAGTTCCTGGGTCCAGAAACCTTGGGGGCAAGCTCAGGACAAGAGGCAAGTTGAATGATCAGTCTCTTCTCAGAGATGCAAATGCAAAGTGATTATGGAAGGCAAGGGGAAGACAAAAGTAGTTGGAAGCTTGTTTAAAATCCTTTCACAAATTGTGGTCTTCCCCACAAGAGTCTGTCTGCAATGTTCAGGAAAAGCTAGAGGTTTAGAGCTGTGATGTGCTCTTGGTTGCTATGCCTCGCAAAAGAGTTTCTGTTTCTACAACAATTTTTTCCTGTGGTTTATGTGGTTCCATTACTCTAATATCTTTACTTTATCAAAGTATACCTTATAAGACCTTGGTGCTGCCATCCTCAAGGAAATACGAAGCATAGACTCATGAGCAGCACCTGAGCCACCTCATGGGGTTTTCAGGTCCATTTTCCACCCCAGTTTTGGGGACTCAAGATCGCTTACCTCTTGAAACTCCAAAAATAACCTGTGTTATCTCCCACTTCTGTTGCTTTTTTGACCTACTTGGTTAACCAAAGTTCAGCATCCTGTGGGTTGTCTCTCACTGGAGGAGAAATTGATGATGAACTCAGATATCTTTGGTGCACTTCTGTTTGCTCATGTTTTTCAAATAAAGTTTTATTTCCTGACCACAAAAAAACTTTGCATAGGAAGCTGTATTTTTACTCATGGGTCCGTATCCTCTTTCATTGAATTTTATTACATAGTTGGTTAGATTTATTATTAAATTATAGATTAAGTTGTGATTGTGCTTTTAATTATATGTTGTGTATCAGCTATATATAACACCTTAAAAATTAGCTGAAATTTGGTCTTTGTTTGAGAAGTTTGCAGGAAGAAAGAGTTTTAGACTGATCACTACTACTGACCATGGTTTTTGATCCAGTGAAAACACAGAAAATAGCATCAAAATATGAAAATAAATTTTGCAAGCCTGTGAAAAACTTCTCCAAAAGAGTGGGCACTGGAATAGGCTGTGCAGGAAGGTGATGGAGTCACTGTCCTTGGACGTGTTCAAGAAACATGGAGATGTGTTACCTGGGGACAGTTCAGTAGGCAATATTGGTAGTGGGTACATGGTTGGACTGGATGACCTTGGAGATCTTTTCCAACCTTAATGGTTTTATGATTCTATGAAATGAGACTGCCCAACAATTCTGTGTTGCAGAAAAGCAGGAAAAAAAAACATGATTTGTCATCCAACAATATTTTTTTTAACATAAAGCAGAAAGCCAAGCATTACATGCTTGAATTTCTCCAATTATTAGATGAGAGTAGGGATACTGAGTCTGTTTGTTGTCTAGTGGCCTGTAGACTTCAAACACTTCTAAATCTGACTGTTGTCCTTTCCAGACAGATGCTGTGTCCACTTGGGTGAATGCATGGATTTTGTGGTTGTTTCTTAGCAGCCTGACCCCACAAGTTCTTATGGGCTCTGAAGCACTGAGTGCTCACTCTGTGTGGGCTGTGAATATATTTTTACAAGCAGCTAATATGCTGCAGGCTCAGGATTGTGAAAGAGGGTGGAAGAGTTCCAACAATGAATAATTGGAGAACTTCAAGCATAAGCTGTCTAACAGGAAGCTCCAAATCTGAGCTTAGGGAAGGGAGAGACTAAAATCATGAGGTTTTTGGCCAGGAGAAAAATGTGCACAAAGGTCAACTCCAGAAGGAAAAGAACCTCTTCTCTGGGGCTTCTGTGAGCAAAATCCATATATATAGGCTTTAGGGAATACATGGGAACAGCAGAGCAGTTAGGGTTGTTTTTTGTTTGTTTGTTTGTTTGTTTTTTTTGTTTGTTTGTTTGTTTGTTTTCCTGAAGGATGCCATAGTTTGTTCAGAAGAAAAACCCTACATCTCTGGATGAATTCAAAAGAGATCAGATGAAGTATTAATTGTATGTAAGGCACGAAATAAAATATATGCGATGGAGAGTTGCAAAATGAAAAATGAAGACCCTTGGTTTTGGTGGGGACTTGATTTGGGATTTTACTAGCTCCTCAGTTTGCCTATCTAGATACAGAGATGTGGGGGCAGATGCAAAGCCTGTCGTTCCTGAAGCGTCTGCACATTCTGTACCTCTTGTTCCTTGATTACTGTTTTCTACTGGCTTCCAGCAGGCTGCCTGCCCACCTGTGTGCTTTCAGAGCTTCCCTCTTAACTGTGTAACCAAAAGGAGTTCAGCTATCATCTTGAGTTATTTTCAACCTTTAGCAAGGAATCTCTTAAATAATGATGAAACATAGTGTGACAGAAACTGGAATAAATGGGGGAGGTTTTAAAAAAACTGCTTAAAATGGCCCATTTCTGTTACATGTGTCTTCTCTGTTAGTCTTCGGTTATATTTAGACATACAGTTCAACATACAAGCTATGTGTTAAAAGCAACGTTATTCATATTATTGATATAATTCTGCTTGTAATATATAAGTTTTTATTTAAAAATGCCTATTACCAGAGAGTTTGCTCTGCAGCGTTCAAAGGAACATACGGTCTGGAAATCAGTCTTTGAATGTTGCTGGAATAGCTAACTTCTTGGGAAGATAGCGTTTCTGTCTCAGCCTGTAGAGACTTGCACAGAACCACTACTTAGCCATGGTGACAGTAACTAAGTTTTCAGCACTGAGCCTGGCTGAGGTCTCCAGACAACAGACTAGATTTGGAGCAGCCAGAGACGTAATTCTGCACTGTGTAAGCTCCTTGAATGCAGTCTGAATTCAGGCTGATTAGAAATGCTGCATACTTATATAGGGGCTAACTGGAGGTGCTGAGCCCTTTCCAAAGGGGCTTTTCTAGGCAAGGAAGATCCCAAGCTATCCTTTTTGCCTGATTCTAAAACAAAAGCAGATGGAGATCACATACTCTGTCCTAGGATGCTTGAACTGGTCATGCCTGAGATTTCCTCTTGGGAATATCAGTGATGTAACTTCAAACCTTCTCACATGGCATTTGTAATATCATCTTCTCTAAAATAAAGATGCAGATGCTTTTACACAAATGCTTATCAAGTTTTCATGGTAGTGTACCACAGGCAATGAACTGCAGCATAAGTTAGTTCTCAAGTACTGAGTGTCACATAGATCTTAGTTTCTACAGTGAGAGACAAAAAAAGACGTAAAAAAAGGAGATAGAAAGTGAACACTTTACAGTGCAAGGATTTTTGAAGAGTTTTCTTTTATACATCTGACAAGGAGCAGGTAGTGAAGAAGACTTATCCTGGAGAACATACTCGAACTGTTAGACTCAACAAGAAAAATGCTGAGTAAATTGTTCATAAGCTTGTTCTGTGTAAGCAGTAACTCATATTACAATTTATAATTAGGTCATTTATGTTGTAATTTACATTAGCTCAACATTAATATGAATTTCTTTTTAATATAAATCAGTTCTAAAAAGGAAAAGCTCAAATTCATAGCCAGGAACAGCGATACCTGGCAGATGTTGTTCCCTCAGATGAGGAGATGCTATAACCAACACAGTCCCATGGCTCACCTGATAAATGTGCAGCCCTTCAGGTTACTACTGCCAATGTTTTACTCACTGAAGTAAAAGCAGGAGAGAATCATAATTCATTTATTCTTTCTGACTCTGTTTTCAAACTGCTCCTCTGTTAAGATGATTCAGAGTTGTCCAATTTCCATTAATCTTAGTGATCTCAAACAGTAAGTCAGGTTAATATAGTGACTCATTTCAGAGAGCTATTTTGGGCTCTAACTGGGGAAATCAAGTTCATCATCCATTATCTCAAACACCTCTATTACAGGTTTGTTATTTCTGCTGCATGCACACGCCAAAAAATCTTGGTATCTCAGATGCAGCTTTTTACATGGCGTCTTCTTCAAATGTATTAAAATAACAAAGCCTCGTGTACTACCTGCTATGGGAACAGATGGGGTAACTGGATTTCTTCCACTTCTTTGGGAAAGGGATTTGTTGGTTTTGCTTTATTTTGTTTCACAGTTGTTGAGAAGAAAGCATCAGCTCACTTGGAAATAGAATGTCACATGCAGAGCAAAAGTATTATCTGTTGTATTAAGCAGAAGTGAATTGATAATTGTTTTTCTCTAAATTCCTCTTACTGAAAGGCTCCTGAACAGTACAACAAAGTCTCTTTCATGCTCCGATGTGCTTGTTTAAGACATATAAAGCTCTTGGAAAGGGACGAGGAAGGAGTCAAGAGTTTTATCACTTCCTAACATTTTCATATTCATCCAAGTAACTCCCTTCCTGCTCCATTTTTAAACAGGCTGTGGAGT
>TCONS_00012142 XLOC_007786
GACACATTCCTCAGCCCGTCCCTTTCTCCACACTGTTACCGGGAGGGGTGAGTTAATTCCTTCTGGATATCTTTTCCTATTGTGCCTATTTCTCTAATAAAGGCTCGGTCATTGCCTCCGTTTGTTCTACATCGGGTGTTTCTCAAAATGTAACTGAACCTACAACATTTTGAGACTACTTCTGTATGCCATTATGAAAGCCACCCAATCTCACAACACTGTGAGCTTCCTAGCATTTTGTTACATTTGGATCACTAAAATATTCAAGATCCTTAGCGATCAGGTCAAAAGACACAGGCAGATGAGCAGTGCCAC
>TCONS_00009421 XLOC_006071
GAGCACTTTACATTTTCAGAGAGCTTTAGAGATATTATGATCGAGGTGGATGACTGAAATAGTAAATTTTCATTCAGTTATTACTGTAAAGCAGCAGTTTGTTTCATTATGGAACGCTTTGGGCCATATGGACTCGTGAGAACATCTGAGGAAATTGGCCAGGATTTCCGACTCGTGATGTTCTCCTGAAAGTGTAAGTGGCAGAACAGCCCTCAGTTTCTGGCATTCCCTCTGCAGAAGAGTTTTCGGGATGCCATTGGCAAGGGGCTGTGGGGTGAAAGCTCTTTATGTTTGTGTTCGGGGCAGCATGTGATGGGTGAGGGCGAGGAGGT
>TCONS_00006306 XLOC_004024
TGAATGTTCTCCTGGGGTCGCTACATGGATCTTTCAAATTTGGTAAGACTCCAAAAAATGAATAAAAATTCTGTTTTCCAAATTAAGATCAGATACTATTATTAGCTTTTGTTTGTAGTTCAAGGATTATGTCATGTCTGGCACAGGACTACAGTGAAACTCCCAGCTCAGGGCTCAGATCTGTTCCTTTTCAACTTGGTATCTTCAGTGTCTACTCTTGAGGCCGCCTGTCCCTCCAAAGAAGGATGGTTCTTGCGACACTGACTTGTTATGGACTGACTCATTGTTATCACCCTCATGGGAAGGTGGACAGGAAGCCTCGCCTGGATCTGGTCACAGCTGCGTGATTTCCAGCCACCTTATCTGAGCATAAAGCTGGATTAATAAACAGCTTTAAGTTTTTATGCTGTTATGAAGTCCTCTAAGGCCATTCCAGCTAGATAGCCTTAGGCTTTGTTGGAGAAGCACGCTCACTTCCTCCCGCGCTTTTGATTCTTCTTCCCATCCTTCTATTTACCTTTCTTCTAAATGACTATAATAATTTAGGGTTAAAAAAAGACGCGAGGAAGGATAATATCACAACAAAAACATATGCTTGGAACTGTAAAGTGTTGCAGGAAATAATGTTCTTCCAAGTTTCGTGAAGTTACAGTACATTAACTGCTCTTTTGTTAAAGTCCTTTTCAGTTTTGGCTTTGTATACAATTAGGACAGGAGTTGCTGAGTTTTGAAGAAACTGCGTCAAATAAAAGTTACTATAATTGTAGAGGAG
>TCONS_00000810 XLOC_000503
GTCACATATAGCATTTAAGAGCATTATTCACACTTTAGAAATCATGGTTTCTCTAATTCAGCTGATCTATAAACAGAAAACTGAAATTCAAGATGCATATACTAATGTCTGCTGTCTTAACATGTAGTGGAAAAGCAAGAGAAGGAATAAATATGAAAGACTGCTGAAATTCTGAAAGGAAGGTCCTTGTCATCAAGACTTTACTTAAAATAGAAAATAAAATTTGCAGTTGCCCTATGTACAGTTGCCTCAGTTTAATGTGAGGGGCATAATTCAGAGATTGTTATTCATGATGCTAAATACATTCATAACTTCCTCAGAAAAAGATTCTATACAGACAGACAATTCTACAGAAGCAGAACCAAGTTATCCCCATCACTTAGGCATTCTGATGTCAAGGCTGGGATCTTTGGAGAGATCAGATGAAAATGGGAAATACTTGTTTCCAACCTACTGACAAGACTATCAGATCTTTTGGAAACTCACTGGTACAGAAGTGATGTCAAGTGTGCCTTAGTCCTCAGTAAGTTAATATCATTACCCAGTCCAATGCCTTCAAGTCCAAAAAACAGCTCTCAGAATCTGTAAAATCATGTGACTGATTTCTTTGTGGCAATAAAGGTGGTGTTTCCAGCATTTGCAGGAATTTGATAAAACTGTAACCACTGGCAAAGCAGAAACAAACTGAATGTTTCCTGGCTTTCTAGTGCCAACAGCATCTGCCATTTTAGATGAAATAACTAGGTATTCCTGAATGTTACCTGTGCATAGTTATGCTCTGAAACTTCCAATATATTATGTAGTCCCATAAACACCATGTTTGGGAACAACTTGATTCATGGCTAAGACTCATTCATGATGTATAGTTTCAGTTCCCTAGCATGTACCCCTAACTGTGGTGAGCTGAATCCCAGATGAGTTAAATTGCTTCTCGATGTGACCAGACATAAGTATTTTGGTGAAAAAGCAATTTTTTAATTGGACTAAGCCACTAGTAGAGAAAATCTTCATAGCAGATCTTAGCTGACATGGAATCTGAGTAGCCAAGGAATAGTCTAATTTTCCCTTGTTTAGATCATCATTGCGAATACTAGCTTACTCCCTTTTTCAAGATGATTTACCAGTACACTGGCTACTTCTTGGTAGTTCCCTTCCGAAACACTCACGTTATTGCTTAGTAGATCTTACCAGTTCTTATGAGAAATGGCTGAGCAGCTTAATTTCAGGTTATATTTAGCATGCTGAATGTATATTAAGAAGAGTGGAAGGCTGTAGGAAGTTTCTAAGAAGAGCAAATGGCCAAATCTTGTGCATGTTGCACAGGAGACTCTTCCTAGGAAGCAACATGGGTAGTGATATAGCTTCTTGCAGCCCAGCAAGTTTCTGAATATCTAGAAGATAAATACAACAAGTGGGAGGAGAGGAGCTGTTCTGGTATCTGTTATTTTAATTGTACCCATGAGATTAGAGCTTTCTCTGCTTCAGAAACGTCTCCTTCCTTGTGGCGTAGCAAATTTTATGAACTGAAAGCCCTTCTTGTCAGATTACCCAAAGAAATGTGTGTAAACAGCTCCACTGCAAGGCCAGTTTCTATTTTCATGAGGATTACAGTAGTCTACTTAGACAGCTGAACAGAGGGAATGGCAGATTTATCTCCTGTTTCGCCTTTTGGGAGCAAC
>TCONS_00004267 XLOC_002675
AGCTCTCCCTCCTCAAGCTGGGCTGCTGACAGACCCACCCTTGTAAATTTGGTGTTGGTAGTAGTGGATTCTGGCAGAAGGAGCTCAGGTTTGTGTCAGGGTCAGCAGCTGGCCTGTGGATTTCAGTAGGTGTTTACTGGATAAAGGCACAGCATCTAGCACCTGAATTTTAATTCTCCTGAGCCCGCTGAATCCTTTGTTACTCACTTACCATTCCTAAACATGGATGGCATTTGCTGGATGTGCTTGCCTTTTCCTCAAAATTAGCATTTTCTTTTAAGTTTCCTATTTTGAGTTCTGTTTTACTCTTTTGTAGCAGCTGGAAGAGCCCAGCTATAGCTGGCACGTGGTGGTGACCCATTGCGTGTAGTGCTGAGAGGCAGAACTGTGAGGAGATGGCTTGGAGGTGCCGGTACCGCCAAGCTTTGTGGCCCCCCCAGAAAGCACCAAGGCGTGCTGCGAGGCATGCTGAGAGAGATGTTTCTTGCAAGAAACCACCAGAGGAAGTCTGTCTAGTTTCAGAAAATTAAAGTATCTTTGAAACTGAAAGCAAACAGGAGCTTCCACGGGAGAGAAAACCAAAAGTGCATTTAAAAAGTTACAGTCATTGCGTATCCATTTGTCCATCCGTTCCAAATTCAGTAGTAGTTTCTTGCCAAAAAGCAAGAAAAAGCACCCAAAAAGAGGCAGGGCCGCACAGAGCTCTGCTGCCAAAGCACAATGCCAGGCAGCGAGGAGGGGAGGCCGTGCTCCGCTGTCATCCCCCGAGGGACGGCTGTGAAGGAAGGAAGCAGATCACAGTGTGTGAAGTCTGAGAAGTGACAGCGTTTTGCACTCAAGGCAACTGCACGAGGTTACCTGAGGACAGTGTCTGGCTCTACTAGCTGATTGCTTTGAGCCTTCAAAAATCCAGTTAATGGGGGCACCTCTGAAGCAAACCAGATATCCCTTTTACCGCGCAGTCCCTGTTGAGAAGAGTATAATTTTACATTAATTACACTGGATAAGTAAGAATTTGTTATGTTCCAACTTGATCCAGTAAATTCCCATTTAACCCAGTTGTCCCTATTAAGTGTGTCAGCTCTCCTTTCAAAAGCTCCGCTATGCAAAGACAAATTAGTGTATTAATGTGAAAATACGTACTTTAAGGCAAC
>TCONS_00005154 XLOC_003271
TTTCTAAGTCTTCCTAATGTAACTACATATAAGAGCAATACTGACATCTCAGACAGTAGAATTTAATCATTAATGCTTATACACTGATCAGATTTCTGAATGCAACTTTAGACTGCTATGTAGAACTGTGGAGCTAAATTTCCACTTTATGCTCAAACCAATATCTCTTCCCAGTAAAGTGAAATCTAGTCCATTAAAAACTAAAATATGATGAAATCACTTCTGGAACATACTCAACTTGATCGTGTTATTTAGATAAGCAAGCTACGAATGGTATGTGTCATTCTTAGTTAAGGCTGAATGC
>TCONS_00014465 XLOC_009297
CTTCTGCTTCTCTAAATCATGTGGATGGGCCTTGGAAGACCAGCTCTTGCCCACAGGACATTTCCCAGTCTGCTTTCCAAGCCCGGAGCCAATTCTGACACCATCCAAAACTTAAGATTACAGAGACTTTGCCAGCACACTGCCCTCTAATTATCTAGCTGCAGATGTTGCCTGTGCCACAGAGATCTTTGTGCGGAGGAGCTCTGAAGATTTCCTGGGAGGCTGCTATGCAACAGTAATCATGCATGGACTCCTTCAAGGGACAGGATAGACATGGCTGCTACTATCTGGAGGGTACTCCAAGACACTGTGCTCTGAATTGCTTCACACCACTTGTCCAAGAGCTGGAGATTGTTTCTGAGAGCCAACAAAATTTGTCATGCACACTACTGGAGCTACTAGAATCTACTGGATGAAATTAAAAGCCAGCAATCTCTACATACCACCAGGTTTTGGGGAAGCACACAAGGAGACAATAACAGATCATCACACAGAATTTGTCTTGAG
>TCONS_00014466 XLOC_009297
CTTCTGCTTCTCTAAATCATGTGGATGGGCCTTGGAAGACCAGCTCTTGCCCACAGGACATTTCCCAGTCTGCTTTCCAAGCCCGGAGCCAATTCTGACACCATCCAAAACTTAAGATTACAGAGACTTTGCCAGCACACTGCCCTCTAATTATCTAGCTGCAGATGTTGCCTGTGCCACAGAGATCTTTGTGCGGAGGAGCTCTGAAGATTTCCTGGGAGGCTGCTATGCAACAGTAATCATGCATGGACTCCTTCAAGGGACAGGATAGACATGGCTGCTACTATCTGGAGGGTACTCCAAGACACTGTGCTCTGAATTGCTTCACACCACTTGTCCAAGAGCTGGAGATTGTTTCTGAGAGCCAACAAAATTTGTCATGCTTTGGAACTCTTACTGGTACCAGACAAGGGATGGCTACCACTATAGCATGAAGTTACTTCTGACAATGATGAATGCAATGGCCATTTTCTGGGAAGTAAAGGCATTGTGCCTTTGATGGGAACATACAGTGTAATGTAAATAACTCTTAACTGAAAATAAGAGCTTCTCCCTTTGTGGGCAGAGTTAGAAATAAGTCATGGGAAGTACATTTTTATGTGTGGCTTTCTTCTCTCCATTCAAATTAATGGTATGTTTACTGAGATTGGTCAGCATTTCCATTCTTCAAACATCCTCATTACTTCTCCTAGTAAATAAGGTGACAATATAACTGTTTGGGAAAATGTTAACAATTTTAAAGCTTTGCAGTACAGATACTGCAAAAGGAGGGGACTTCTTTCTAGCAAAGTGATAAATATTAAGATTAGATTAGGAAGACAGAGTGATAGCTTTTCAGTTCACACCTCCTGCAGCTCACAACACTTGATCCAATTTGC
>TCONS_00010510 XLOC_006791
AGGAAACATCATGTTCTTGAAACGTGCTTCTGCGGAGTCTATCGCTTGTAATCTGCTACCCTTAGTTGTGCCCTTATATTCACAGAAAGATAAGGTGGCAGTAGGGAATACAACACTATTAGGTTCTGACCACTTGGTGTACAGTGTCCGGTCTATGAAGAAGAGGCTTGAGATGTACCATGCTCAGAGCAGCTGATAGTGACAAACTTCATCACAAGGCAGACGGGGTGATTCAGCCACTCATACTTTTTTTATTGTTTGGAAACAGAGGTACTGAGGTATCAACAAGTCAACTCTTGCTGTTGCTCTTGCCATCATTGGTTCCAAAGAATGTTTATAAATATGTCTTGACAACCATCTTATACATTTAAACATACAAAGCCAATACTTTAAGTGACAATCTAACTTTCTGGGACTTAACCTAGGATTCACAGCAGCATATTCTTTTTCTTTTTTCTTTTTTTTCTTTTTTTCTGAATGTCTTCATTTAAACTCAACTTTTAGTGTTCATTTTGATGTTCTGGATCTGATGATCTTGGCCACCTCTGAAGTATGTGCAGCAGTGAAAAAAGATTGAATGTTCCTCACCCTGGAATTATAGATGTGCCATTACATAGAAGTCGCACAGCCTTTTTAACACCATTTGACAAGTGACTGTCTGTTTGCATGGTTCTTTGAGGGTTACTCCTGTGTCTGTGCAAATATGGGAATATGCTGCTTGTGGCATCTTTTTTGGCTCCCTGAGCAACTGCATTTCAAACAAAAACCAAGACTACTTGGGTCTTGTGTAGTAAGAGCTCTCCAGAAAAAAGAAGAGATCAGCTGTGCATGATAGAATAAACTACATCTGTAAGTCAGAATATCTCCCTGGTTTTGAAACAAATTGAAAACAACTGCTAGCTCCTTCTGAGGGAAAGTGGAAGAAGAGATGCATCAGCTGTGCATAATGGAATTTTACTACCATAGAAAGGAATAGCTGTAGTGCTCTTCTCTTAGTTGACACAAAAAGCTTAGCAACTAGCAGTAAATCTTGTGGCTACTGCAAATTTTCTTTTGGAAGACCTGTAAAATATAATAAAACATGAAGAAGATGGTCACTGTTATTCCTCA
>TCONS_00011424 XLOC_007331
GCTGAACTGCGTGCTGCAGCCTTCCAAACCACTACCTGAGTCCTGCTTTTGACTACAGACTGCAAAGATGGGAAGTGGTCCCATAGGCTGTGTGGAACATGCTTAGTTTCATTTGTTGGTGTGTAACTCTGTCTTGGTGATGGTGGCCTCGCCTGGTCTCAGTCAATACAATAATTAATCTGCTTGACCTGTTGGTTTGATGTGGAATCCTTCTTCTCTTTGTTGATTACTAATAGTTAATAAGTGAGTAGAAGAGAGAGATTAATATTCTCTGTCCCCTATTTTAAAAGGAACGGAGAGGGAAGGTCGAAGATTGCAAAATAGGAGTAAAGAGAGCAGAAGCCCAAGGAGAGATGGGTGCTATTCAGATATCTGAATTACTGGCATTATTCATTTCCTTGTGCATTGTTAAGATCGGGTTTGTGAAAAACTGAAGAGCAGGCATGTGTAACCTGCAGGCTGCACGCACTCTTGGATAAATAGTAATGTGGCCTCACAGGATTGTAAACTTCTAACGTTATTATCTGATTTCAGGGATATTTTGTCATGAGGTGACTGTGTGTAGCTTGAGTGCGGGCTGCATAGGTGATAATGTAGTGCTGTGGAGAGGAAAACATGGTGCGGGGCTAACTCCTCCTCTTGCATCTGTGACAAAAGCTCAGTCAAATCGAAACCAACGTGTATTTACCTAACATTCCCTTGTGCCACTTGGTGACTGAAATGCACTGATAGTCATTAATTCGATTTCATCCTACCATGCGTGTGTGTGCCTATGAATGTAAGAAACACTCAGAATCAACAGTTTCTCATCAGTGGTCTTTGCAAAGCAGCAAAAGTTACTCATTGGTGCAGTAATGGGCACACACCTCCTTATGGCAAGGAAGAAATTGTGCACCTTACTAATGAAATCCACTCCATTAAATACCCTCACTCGAGGCAGGTGATACCACTCCTGTCGCTCATTGCTTGAGTGTATCACACTCACAGTCTTCCCAGTGTGTTTGCTAAAATACTTTTCCGTATACAATTTATCACCCAC
>TCONS_00006572 XLOC_004222
AGTCGAGCCTGGACCCTGAGCACTCAGTTTCTACTAAGACAGAAGCTTGTGGCAGTGTTTCTGTAAGGCCTACTGCTGTGGGTTCCCCAGCGCTCTGCTGATTGCCTCTCCGAGTAGCAAATGAACTACTTCCTGTTCCATCTGCTCTGAAGCAGATGTTGGTGGCTGTAATCTCGGCACCACCATGGTGTAAACCATGGAGAAAGACTTGGAATATTTTGGAACAGAAAAACCTGCTCAGTAATTAATTTGCAGATTGGACTATGTGAATTCTGAAGCCAACAAGAAAAACTTGACTGTGCCATGTCCTGTGGCATTAGATGAGGACTGACGATTACAGTTCACCCTTTTTCTTACCCAGTGTTGTTGTAGAGGAACAGCTCCAAACCTGGTCCTTGTTACTCTGTCGTCAAACTGAATATTCACTGTGGCTTCTTTCTTTTCCCTTTTTCTCTTTTAGTTTTTTTTCCAGCTGTGGTTCTGCCAGTTACCTTCAGGGATAACATTTGCATGGAAGTTATTCAGTTATAGGAGGGAGGAAAAAAATAACTGTTAGGATTTGTCTGTAGGGTCCCCTAAGCATAAATGCCCCTGAGGTTGCTGTGCCTGGTTGGGAGGTGCAGGCCCTCAGGTAGCCCCTCTGACCATCCTTCTGTAGCACTTGTCTTTCTGGCCTGATAAGGGCTGGAGACTCATTCAGACAATCTGAATTCTGCCTTTGGTCGTCAGTGTCTTAAGGAGAGGTTTTAATGAAGAAGCTAATATAAAGATATTGTATTTTAATGTCCACATGACTCATCAC
>TCONS_00015488 XLOC_009971
GTCAGTCTCATGTTCCTTGAAGCTGCTCGGAGAAGTGGCTGCCTGTTGTCTGGTACGGAAAAAAGCTGCCTCGCGTCGTGCTCTTTAATTCTAAATGTGGTTTTTGTAAGGCTGGTGCCGGGGAAGAAGGCTGCGGTCCCGGTAAATCCAGGGCAAGGAAGCAAGCCCATCCTTCCCATGGACTGTGGATTTGCTGTGTTATTACTTTCTTCCATCCCTCGCTGGAAGTTCTGCTGTAACACGTCAAAAGCTTTGATGCCTTTTGCAGTGCACTGCCTTCACTGTTATTTTTTTTTTCC
>TCONS_00012111 XLOC_007766
GGTGTGCAGCCCATGGCGGATGCTGCTCGGCTGCAGGAATAACTGTGAGGGTGCGGGGCAGCTCCTGCAGTTCACTGCAGGTTTGATGCTGTGCAAGTATCAGCTAATGGTAGCACACACCAGCGGATTGCGTGGAGAACGTTGTTTTGAAGCTGCCGTTAAAAATGCTTGGGCACAGTAACAAGCACACACGGGCAAAAGAAGCTACACTGGGTTCTGGTTCCTAACTCGTACTTTGTGGAGGAGACTTATGGATGCTTGGATGTGGTTTTTGTTTGTTACTTGTTTTGTTCATAGATATATATATTAAAAAACAACAACAAAAAAACAAAACAAAACAAACAAACAAACAAATCCACTAAGCGTTGGGGATAAAGCCTGGAGTGTGTCTGTGCAGCTGCACTTAGTCC
>TCONS_00015906 XLOC_010228
AACAAAGACATGTGGGACATGATTTAGCTCAGCCAACATTTGGTGTCTGTCATACAGACATTTACCTGTGGGCTGGTCTTGCCTGCCTGCCTTTATTGTCAGCAAAGAGCGGCAGGAGCTTACAAGGCACAATTTAGCTCAACCGAGTGTGAATTTCTAATATATGCTAAAAGTGCCAATTTATCTGTGACTTAAAATGGAGTCCTAAGGTGATTAACTCACAAATGGACGCCTACAGTTTAAATATCTCCATTTGTTCAATGAACTCTACCCACACAATGAGCATTACTCCAGTGCAAACTATATATTAGAGCTTTCTCTGCTGTGTTTGGGCTTATCCCTTCATGCATCTTGTATTTAAGCCTGTATCCAGGACTACAGCAAAATAACTGAAATGGTTTAGCTTGTGTCCCAACATGAGCAAGTGGCCTAGGAAGTGCATGATGTTTACCTTATTGTCCTACCCTCTCCTCTTTGCCATTCCTTTGCATTACCCTGACCACCCTGCCTCAGCCGCACAGCTCCACTCATGACTTTGTGTGTCAGAGGCAAGTCTGTTCAACAACAAAAGAAACCCCTGCACCAAGGGTCGGAGCCGGATGACTGATCAACATGGGAGGGCATGCTCTGCTCCTCTGTACCTAAGTAAACTTCATCTGCATAAAGTTTTGATGTCTCTGTTGTGTTGACTTTGACAGAGCAAGCCAGTAGACGAAAGCAGTCCTTCATTTTTAAATACTCCCATGAGCCATACC
>TCONS_00009494 XLOC_006126
TAGTTGTTTTAAAACCAAAATGTACAAAACTCTGTAGATTGTTTCTTACTTTTTTAAGGTCTTGAGAAGATGATAGATTTTTTTCTTGGCTCGAAGTACTGGAAGACTGTATCCCCAGTCAGAAATCTATCCTTTATTTATTCTTGAGTTATGATTACATGAGAAAGCAGGAACTTGTTCTGGAAGTTAATGTACAATAGAATCTCCTTTAGATAATGACGAGCTTGCAGCAACAGCCTCTGCAGAATTCTAATCATGTTGTAGAGATGAAAGATGACAACTCCCTGCATTCAACCAGTCAGTAGAGACACTGAGAGGTCAAATATTCAGGTGAGTTTCATTCGCTATTTTATTCTGACTGTACTAGAGTTAGCTGCCCCATCTAAATTAACCACATCATCTCTGTTCTGGTCATGAGAAGATCAGAGGATGTGTTTGCATCTCCAGGTAGTTATCCATCTGAATTGTTGTAGATGTTTTTTGAAATGCATCATAAAGAGCTTCTACATGATGACTGTTTCAGAGGGTCTCTAAGCTTAGACTGAATGATGAGTTAGAATCCATGGAATAGATAGATGTTATTAACTGATTTTCTTGTTTCAGTTTTTTTTTTTGTTTTTTTTTGTTTTTTTTTTTAGTGGACAGTGATTTATTTCCCATACTTCTTCCCCTGATATTTTGCTGTTGGACTACTCAGAAAACTGTGACCCCGCTGTTACTCATGGACACCACACTGCATTCTCATTTGCGCTGGGAACATATTCTGCTTCATGGCCCGTGTGATTTTCTTACATCTGGGATTTCAACTAAGTACCTTTGTTCTTCTATAATCACGAATTTTATTTTATTCAGTTTCATATTTGACATGTTTTTATACAGACAGTGTTATTCATGCATGTTTCCTAACCAGTACTCCAACAAAGCTCAAGTGTTCTGTTGATACTATTGTGAACAGTTTTTAACAAAGATTTTTGGAAACTTTCCAATAAAAATGCAACAGAAGCAGACAAGGAGAGGTTAGGCAAACAGTGCTGCATTATACATGAC
>TCONS_00004621 XLOC_002924
CATCAACTCTAACGGCTACACCATGATGCTGCCTAAGCTGAAGGCTCAAACTCAGGCCAGAGAAGAATACCTAACCTTTCCTTTCAACATGATACTGTTTTCTAGCTGAGAATTTGCTTTATCAAATAGTGTTGTTGTGTTCTTTGTTTCTGCTGTATTTTCCACAGAAATAAATAGGAGACATCACTTTCTGAGGAACCTATGTATATTATAACTGCTGAGAAACTAAAGAGCTTCAAATTCTGTTTTGAGACTTCTATCTCAGAGTTGTTCTGTATTTTACAGGAAGTCTATTAGATCATCTTGATAGTTCTCATCACCTTTTTTACGTTCCTGACATGCTGTTCCAGTCCTCCCTTCCAAAAATGGCTTCTTCATTTATCTTCAGGTTATTGCAGAGTGGCTACTGCTTATTTTCTTGAGTGACTAAATGCAAATCTCTTCAAAGACTATGAATGTCCTTCAGGCTGCTGGAAGGAACACTAATGAGCAATATGTGCTTTTTCCCTTCTTGCTTCCTTTTGTAGCCCTGTGTGAAGCAAGTCTACTCCACACACGCAGCTCATGCAGGAACATCTGACTTTGTGTGCAGATAAATTGCTTTACCTGTTGAACTTTGTGCTTCCAGTTCTGAGTGAGCTTCTCTACATTTCTCTCTGAGCTTTATGCTCATGTTTGTTTCCTTTACAATCTTCCCTTTCTCGACTTTTTTGCTAAACCCTG
>TCONS_00004095 XLOC_002553
GCATCTGTTTTTTTGTGACAAGAAATGTGTGCTCTCTGCTGCAGATGACTTTTATGACCTTTCCTGCACAAACAAATGATAATAATTAACCTGTCTGGCATCTGCTACTGAGTGGTCCCAGAAAAATGACAAGGACGTATTTCATAACAGCCACTCTCCAAAAAAAAGTGCATGTTATTAAAAAGAGCCTTTCTGCCACAAAGCTGCTGGCAGTGCTAAAAACAAACAAACAAACAAACAAAAAGTGTAAATATTATTTCTTTTTTGTCTCATAATAATGATGAGAGATTCCAAGGAAGGATTGCATTTTAGGCAGCACAAAAGTAAATAAAGACAGCTGCTCTAGAGAGCTCCTGTAGGATTTGGCAGTGTGTAAAGGG
>TCONS_00000255 XLOC_000141
GACATGCATGAGTTTGGTCACACTTAAGTGCTGCACAGTGTGTCCTACAGTGTTATGTTGCCCGATATCCAAGTTGAGTCATGCATAATTCAGGCAATAAGGGTTTTGCATGCAATCTTGCCTGGACATCCAAGCTGTGAGCTTACCTTCATTTAATCCACTCTTTCACCATTCTCACTGTTCAGTAGGGTTCACGTAATGGGGAGAAAATATGTGCAGGTCTAAACATAATTCCTGAGCTTTCCCTGTGCACTGGAGACAAGCTTTCTCTCCCAGTGGCTGGGTCTTTGGCACACGATCTTCATTCATACCATCT
>TCONS_00004411 XLOC_002772
ACTTGAGTTCAGTATGTAATGTCCATTTTTTCTCAGCTGGTTACTTTAAACTTTGTTGGCCCTCCAGTAGTGTTGATTGGTCATCTGCTGAGGATCTTACAAGGATATCCAAGTTCAAACAGAAATGCATAGTTTGTGAAGTTGTGCTGGCTAGCCAGGGCACAAACGCTGCATTAGGCAAAGACTACTTTTTTCAGTTCATTGCTGTTCCTCCTTTCTCGAGGAGCTGTGGAGCATCTAATAAGAAACACCCTAGAAGTCCCTAATGTTATAGAGACTATGTTCAAAACTTTGTGGACTCTCATCATTGGTATCAGAAATCAACTGAGTTAAGTAGTACAGAATAGACAGCTTTAGTTTCCTTGAGGTGTTTTTGATTGTACTGCAACTTTATACTGAAGCAATTCAAGTAATTCAAGCAATGAAATCTTGACTGTTTTTGTAGCCACTTACATTCATGACGTATTTAGATGGTTTCCTGCCCAGATATCAAACAAGATTTTGTCTGATTGACAAAATGCTTACTAGGACTCTTCAAGATCACATTTCTACAAAGGTGTGACAGTTCTTCAAAATCTGTCATGTCATTTCCTGATTTAGTGTTTCCCTGATGAACTCCCTCTTGCTACTTGTTATCTTTCC
>TCONS_00009337 XLOC_006035
CGCTGTTTTGCATCTGGCTCAGCTGAAGCACTGGAAAGTGAAATCATTCAGCCCCAGGCCTGTCCTTTTCAGTCCTAGGTGTGTCTGAGTTCAGAGGCACTCTAAGGTCACCATGAACTCTTGGATCTCAGCTCTCTGCTGTCCAAGGTGCAGGACTGTCCTTAGGCAACACCAGGACACCAAAAATGGGTGAGTTGTATCACATACCTACAAGCCACCCTAGGAAGGCTTCATAATCTTATTATTTATACCGAATGGTCAATG
>TCONS_00003046 XLOC_001920
GAGGGATTCTCTTACAGGTGATAAACTTAAGTACGCACAGTGGTCTCTTCCTTTCAGGGAGCACACGTGTTGAACCAAAAGGAAAAACCACATGATTTGAAGCATGCATCTACTAAGCGACCAGCACAACTTGCTTTTCCATGAACATTAAGAAAATATCACAAGGCAATAACGCCTGAAAAAATCAGAAATGCACAAAGTTTTCTAACAAGTACCTTCATTGCTTTCAAATCCTTGCTCAACATACTTATTTTCTTCCCTTTCT
>TCONS_00000510 XLOC_000303
GTTCTTTTGGCCCATGCTCAGTTTAGCAGGTCACTGGCTGTAGGTAGAATCTCTTAACTCAAGGCAGAAATTATCTTCCTTTCGTTGCTGTTCTGAACATAATTTGGCATCTACTCTTTGCACAGGAGTTCAAAGTCTGAAGCAAGAATGTCTAGTTCTTGACAAATTATCTTCTGAACATCAATTGAACAATATCTGTTTAGAATGCAGAACAACCAAAGTATAGTGATACCCAATTTCTTCACTAAGCATTGACTTGACTATTGGCAGAAAATTCCTAAAGATAGATAAGATGATGTTGAAATGCTCTAGTGAAGACTTCTTTTGTTTCCCCCTTTTCTAATACCATTCCTTTGTTTCAAAGTAAATGAAAAAGACGGAGACATAAATTGCTGAACATGGGTG
>TCONS_00004131 XLOC_002580
TGATTACCTGCGAGATAATTACACACACGCCTATCTCAGGTAGTGATTTGATGAGGTTTCCAGTCCTCTACTCCATGGTCTCTTGTACCGTCTAGTGTCCTTTTAGCATCATGACATTCCAACCGACAGCCTTTTGCTTCATCCAATAGTCTTCCATGCTTGTCCTCTAGATGAGCTTTCATTGGTGCATGTTCAGTAGGAGAATGCCCATTAGAAGTAATTTATAGGTACCAAAATCGTAACATTTGCTCACTCATCGCTTCGACCACTGTTTCTTAACTTCTGCTTGTCCTTGGATAGAGATAAGTTTGGCAAGCTGTCTTTTAATGAGAGAGGGGAGTCTCTTAATGTCTGCCTGTTGCATCCCAATCTACTCC
>TCONS_00003709 XLOC_002345
CAAAGATCTCAGTGAAGAGTACTTTATTTCACTATTGCAATGGCAGGCATTCCACAAGCAGAGGTGCCTGCTGTAAGAAAAACAAGTTCTCAGTTCTCTTATATCTCCTAGTTCCCTATGCTGAGTTCTTCCCCTGCTGCCAGGTTCACAATCTTCGCACACACGTGTACATCCACTAAGTAGTTGACGTCAGTTTCTCTTTGTTTCTCCAAGTAAGCAG
>TCONS_00013162 XLOC_008439
CATTCACCGAAGGGATCGGCCTGCACCTTGATCTTCTGTGTGTGGCCTTGCATCCACTGTAGTTGTTTATGGATCGATGCGCTGTGATCACTTAAGTTGAAGCAACAGAACCCTTCGACATCCTCACATCCGTGGCTTTGAGCTAAAAGCAAGAAGTCAATAGCCGTGCCACCCCCTGGCAAAGAACATAGATACAGACACATTAGCAGAGATAGAACCAAATTTCTCGGTGTGGGCAGTAACGTCTGTGTTGCCGGGTCCGTGTCCTGGCTTGTCTTCGGTGGTCCACGCACCC
>TCONS_00016864 XLOC_010803
GGGGAGTGTTTTTTTTCTTTATCACAGTTGCCAAAAATATGCCAGTTAAGATAATTACATTTCAATTTAAATTGGTAATTTAATGGAAATTTTAAACCATGATGTAGGGCAGGATACGTACTTCCAGTCCTAACCCACAACAATAGATTTTGTCTGTTGCAGATAATTTAATAGCTCAGACCTATATTTTTGGCTCTCCATGAGAACTGACAGTTTTAGGACTCTCCATAGTTTTACAGGATTTTCTTCAATCTGTTTTAAGTGTTGCCTTCATTTTTAAGAAGCAGAGCAACCAAAGGATATGAATGTGTTTTTTGTTTGTTTTAACATAGCAGTATCACCTGTCTGCTATTACCTACTTCATTAACTGTCTTTGAG
>TCONS_00016332 XLOC_010475
GCAAGCGACTTACAAGGCAGTAATATTTTCGGTCCATCTTGTATTTGGTGACAAAAGCGTAATTAGCTACACTTAGCCACATGCTATCTTATGGAGCAGTGTTCCAGATTCCTGTGCTTTCCGATGGCTGCGCTCCTCCTGCTGCTTGTAGCTGCTGACCGTCGAGGGTCAGGAGGGCCCACAGGTACCTTTGGTAATGTCTGTTGGTCATAGCTGGGGCTCCTGCACAAATGTGTCTGCTGGCAAAGGCTTCTTGTTCTCTCCCTGTAGCAGCTGGAGGGTTTACCTTGCACTAAACAGAGGCTTGGACACGAAGTGGTTTTTGATCCTCTGATATGCTCTTGCTTTGGTGGAATATATTATTGTTTCTCTACCAAGTTATCTGGTCATTTGTCTGCTATGGTGTTACTGAATGTAAGCATTGGGAATTGGGTGGCTTAGATCTTTCTGGGTTTTTTTTCTGTTTTTTTTTTTCCTTGACCTCTCACAAAATGACTGTGGGTCTGATTAAGCACAGCACTGAGCTGAATTCAGGCCTGGAACAGGGTCTGATCACTTTTCAGAGTTCAGTTTTAGTTTGTTTTTCAGCTTTCTGTGATGGAGGTGAGTAGAAAGTAGCATTTCAGTGTATAGAAAATGTTTCTGGGTTAAAAAATGGAAC
>TCONS_00015406 XLOC_009903
GTAGACTTGTATCCTGAATTTCTTCAACATTGTGAATGAGAGTCCCCTGAGTTGTCACATTAGAGAATTTTGTTAATTATTTTTAGACTTTGATTAACTTATCTCTTTGAAAAGTTCCTTAGCTCTTGAAACCACTTAGCTCGGTTATTCCCAATTACTCCTATTACCAACTTGCTCCAGAACTTAATTCCTCGGAAGGCTACAAATCTTCTAATTACAGCCTAAACGTATTTCATTATACACACTTATTCTTGTGTCACCATTGACCTTCAGTATAAACAGGTTTCATCTGACCCTGAGGTATTTGTAGGCAATTTTTAAGCTGTGTTGAACGAGGGCATGGAAGAATGATATTCTGCAAATCCTTTTCAATAACCTGTTATTGCAGGGGGATTTGATGGCTTGTGGTCCTTCACGCTTGTATTGTGGGCAGTGATTTCACCTGTTAATGCCTTCATTGAGTTGATGAATTCATTAAACCTGGTAGTTTCATATGCCTTTCCTACAGTTCCAGGAAAAGAAATACCATTGTATATTACAGAACGGTTCAGGTTGGAAGGGACCTCAGGAAGTGTATCTCTAGGTTGACTTCCTACTCAAAACAAGGTCAGCTGTGAGATCAAATGAGATTGCTTAGGGCTTTAATCAGTCAGGTCTTGAAAACACCCAGGGATGCAGAAGCATAGTCTGTGCAACCTGCTCCAATGTTTCTGTCCTCTTGTGGGTGTGGGGAGGCTGCTGCTTGGTCCCTCTGAAGCTGTATCTTCTTCAGGCTGAATGCTGACTTCATTCTAGTTTGTTGATGTCTTCATTATATTGGGAAAATGAAAAATTTGTGGTATACTAAATGTGATCTAACAAGTAAAGGGGGCTGGTCTAGCCTGTGGTACTGTTAGAGCATACTGCTGGCTTGTGTTCAGCTCACAGTTTGCTAAAACCCTCTGATCTTCTCCCACCGAACTGCTCCTCGGCCAGTCAGTTCCCAGCCTGTATCACTGCAAGGGTTTTTTCCCTTCTAAAGTGCTGGACTTCACATTTGTCCTTGTTGAACTTCATGAGATTCCTGTCAGCACATTCCTCTAGCCTGTCTAGATCCATCAGAATGGTAACCCTGCCATTAAGCATACCAATTTATTTCTCCTCCAGTTTGATGTCATCTGTGACCTTTGTGAATAAGTACTACATTGCCTCCTTCAGGAAACTGATAAAGATTTTAAGCAGGACATACCCGCAAGTAGAACCCTTTGGCACTTCAGTTGTTATTGGCCTGCTGTCAGAATATGCCCTATTAACCACAACCCTCCAAATCTGACCTTCCCATGAGGTTATTACTTATTTGATTATTCATCCATCCGGAAGGTAATGTTCTAATTTGGATACAGAAAGATGTTAGGAGAGAATGTCAATATGCTTGCTGAAGTCAAGGTAAATGAGATCTTTTGCTCTTCCTTCCTATACACATCCATGCATTTACTCATGGAAGACAAACTGTTTGGTCAGGCATGGCTTGCCTTTCTTCAGTTCATAGTGATTGCCTCCATTCAGCACCTTCTCTGTGCACTCAGAAATGTGTTCCAGGAACCTTTGCTCCATGACTTCCCTGGAGTCTGAAGTGAGACTAACCATATTTTTGACACCTTTTTAAAATGTGTTCAATTTTTGCCTTTTTTTTTTTCTCTCCAGTCATTGAGGATCTCTGCCAGTCTCTATAAACTCAAAAAATGTTAGGCAGCCTTACAAGGGCCTTGCAATCATTTCTTGGCATCCTAGGGCACAGCGTTTTGGGTTCCATAGAACTCTCTAAGTGTCTCGTTCCTTCAAGCAATTCCTGACTCAGTCTTTAGCCACTGTTGCTGATTTGTTTTCTGTTTAGACTCTTTTTCTAAGCACAGAAGCTTCAGAGATGTTTCTGATGAAGACAGGATCAGAAATCATTAAGTATCTCAGACTTATCTGTGTCTCTAGTTATTAAATTTTCTAT
>TCONS_00011293 XLOC_007251
CATACTTCTCAGCCAGCGTGCAGGCATCTTCAAACAGGACTTGTCGCTTATCCACCGAGTCCGATTTGTTCCCTTAAAAGAAGGCAAATAGATAACCCGATAGTTTAGTCTCTCATTTTTGTTTCCTTTGAGTGCAATGCCTTACTTCAGTTTTGTTAAATAATAGAATTACAGTGGAAACGAGTTACTGGAAAAGCAAGATGTGAGCATGTCAAGAGCCACCATCACAGAATGTGGATCAAAGCCATAGCTAATCAAATGAGTTTAGGAAAAGACCCACAAAAACCAGCATTTATCTAGTTATTTGCCCCAGATAGCAGTGCCAGAGAATTCTTTGAAAGCACACAGATGAAAATTTTACTCAAAACAACATAATCATAATCTGATAGAGATTATAAATATACAAAGGTATTTTATTGGAGGTGTTTTAAGTAGTTGCAACACTTGTTGGATTATCATCAGTCCTGGTACATGCAGTGCCTGGCTTAAGTCTGCCTTCTTAGCTCCAAGACAACCTTTCATCACATGCAGATCTTGACACCACAGTACGTATAACATAGCTGTCCTTCCCCTGTAAGTCACTTCTAGCTTTTCCAGAGCAGAACAAACAGTATCAGCAAAGCAGAAGCCCCCAAAGCTGCCTTACTTGATGTTTGTTTGCCATCTTAAAGAGCACCCTGCCCTGGCCCTTTCCTCCTCCAGTTCCAGCTGTGAAAGGTTGAAAGCCTTTAACTCTCCCACTGGTGGGAGAGGTGTAGAAAATGGCTACAACTAACTCAGTGCTCCTGTTAAGGTAAGTAAAATAGCACCAGCACCAGAAGAAACTACCACACCAGCTCTTTGACAAAAGCTTGATTGTTACTAATTTCAGAATTTGAGAGAAGAAATAAACAAAAAAAAGACCCCACCATCCACACTAGCAGGTCTTGTTCTTTGCAGTCATTAAGAGTTAGAAAAACCCTACCAATGTTTGTGGGTTGTGGTTTTTTTCCCCC
>TCONS_00004843 XLOC_003052
ATGTGTGTTCGTTTAAAAGAAGAGTGATGATTTGTTCACATTTCAGTATAAGCCTGCCTATTGTATTTGTGAAACATACTTGAAAAGGCAAAAGCTGAAATTACAGTCACATCATCAAAACAGACCGATTCATGGTTTATATGCAGCTAATTGCTTGCTACTTAACCCACTTTTTAGTTGCATGTGCAGCCAGTTTCAATCTTTAAATGCTTTCAAGTTATTTCAGTAATATTAATTTGTTCCTCAATCAGAAGGGTGCCAATTCACTGGTCAGCTGTTAAAAAAAAG
>TCONS_00014341 XLOC_009218
GTGGACCTGGTGATAACTAGTATTAGAAGAGTTCATCAACCTGAAGAGTTTGTGCTTCAGAAATATACATCATTAAGAGGATTAAGAGAGGAAATGTGAAATCATTTACATGCATTCATCTTGTGGTGAGACCTAATTCAGCTCCAACTTTACAGCCATGGAGACAGTTGTTTTTGACTAAAAAAAATAAATCAAATTTAGAATGATGATCATTCTTGAAAGTCTAGTTCTTGTTGAGGTATTATGCTGAAACTTGTACTCCAGATCACCCAGAAGAGTCATGCACTATCTTCTATTTAACACAATATTCTCAGTAATGTCATTGCTTCCTCATGGCTGTAACATCAAAGCAAACAAAGAAAAGTTTGTATTTTCTTTCAGAAGAGTAAGATCTGCTTCATGACAATTTAACCCAACACTC
>TCONS_00007985 XLOC_005222
CTTGGGCAAAGCTTGGTGTTAAAATAACTGGAGAGGTGTGATCATCTTGTTAAAATAACTTGAGTGGTATGTTCATCTTATGTAGCAAACTGCCTTGTGGAGATGTTGCTCAGCTCAAAAACTCTACTTCTAGCTGTACTAGTACATTACACAATATGTGAATGTGTTCCTGAGCACTGGGACAGGGTTATCTTTACTCTTGGATATTTTAGATGGTAGATGGCATCAGTTTAGATGAGACCATCTTGTTCTCCTGTGGGATTTCTAGATATGTTTTACCATGTTAACATGAGCCAGGGGCCATTGGTAGAAGACTGCTTACTAGGCTGGATGTCATGAGGCTTGAATGGTGCAAGTGCAGACTTACACAGCAGTTGACCTCAATCCCGCACAGTTCTCCTGAGCACATGTGTTTATTAGCATAGATGTTGCCACTGTTGCCCTGCCGATGTCTTTCTGTGATGCAGAGACATAACACAGCAGCTCTTCTTCCCCAAATAAATGGGC
>TCONS_00000131 XLOC_000064
CAATGGGCGTACAACTCCCAAGCAGTTACCAAGTATTTACATTTCTAACTCAACAAATCATCTTTCCCCAGACTCTGGCATTTAATAAATCCTCATTGGCTGGGCACTGCTTTCATCAACTCAACATTTCTGTTACTAATCTTTACCTTTCATTAAATTCAGGCTTGCATTTATTAATACTTTCAATCTGTCCTCACCATGGCTCACCACGGTGGGATGGAGAAAAACAAGGGATATTTTTTTTATTAAAGTGAGAGGGAAAGTCTTGGACTCCATTGGGAACCTCCATGAGATCTCTGTCACTTCCAAGGTGTAAAACACTTACTCCCAACACTAAATTAAATGAGAGGGGAAGGAGAGGGATAAAGATGTCTCTGTAAATCACTTGGAGCCACACAGTTAGTTTCTGTTCAGCATCTTTCATTATTGCAATCATAAATCAGCAGCTGAAGCCCAAGAGAGTATGAAGGTGAGATTTATTGACATGGGAAACCTGGGAGAGGAACAGCTCGGAGGATATAGAGCCATTATTTTTGCCTCCGGCATGGCCCAGGGTCGTGGATCTCTTCTGGTCCCCTTCCTTCTCCAAAATGTGCTGGAAAATTTTTGTAATTATTATTATTTTCTCTCTTCCATACAGTCATAAGCAAGTTGGCTTCACCCTTCACCCCCTGCTCTTTCTGAGCAGCTGGAAGAGGGATGCTCTGACCCTGCATTGACCAAAGGACAGCAGTGCAGGGAATGCATGTTAATTTACCCCTTTAAAGCCTGAGAGAGAGGAGGCAAAGTAGGAGCATCTGTCAGAGCCACACAGTTGCATTTCCCATGGAGGAGCTTGGGGACAGCCATGGGAAGATGCATGTTGTCTTCCATGCCCAAAGGGTTAACCCTGCTTTGAGTCACCATGGGTGGAAATAATCCCTGGGCTGGTAGCTGCCCAAAGCTCAGAGCAGAGGTGAGGGCTGGTGATCCCTTGAACCAACACAGGGACAACAAAATGTGATGTAAAGCAGAGATGTCTTCCATCAGGACCAGAGAATGGTTGGGTTGAAAGGAGCCTTAAAGCCCACCCAGATCCAACCCCTGCCGTGGAGTGGCTACCCTTACCTGATCAGGCTGCCCAGGGCCCCATCCAACCTGCCCTTGAGCACCTCCAGGGATGGGTCATCCACAACTTCTTTGTGCATCCTATTTCAGGGCCCCCCACCCCCA
>TCONS_00000343 XLOC_000192
CTATGAACCTGCTGCTCTGTGCTACCTGCCCTGCTGCACAGCTCAGCTCTGTTCTCTCCCCACCCAACCATGACCCTTCAGGATCCCGAGGCAGGCACTTCTGCCCATCTGACCTGCTGTTACCTCCTGGGTGAGGAAGAGATGGAGGAATGGGACATGAAAATTAAATAACCTGAAATACGTATTGAGAGGGCTGCTGCTCCCCTCCTACTCTACTAAGTCATGAGAAAACCAAAAAGATCCCTTCCTTCTTCATACATTCATAGAAGTAGGAAGGGACCTGCAAGGGACATTGAAGCCAGCTCCCAGCTCCACACACAACCATCC
>TCONS_00012843 XLOC_008178
GCTAAACCAACCGCTCTGCGCTGCTCCAGCAAAGCAAAGCAGCTGCTGTCTGAGTTTGGTTAGCTTCTGTCACAGTGACCTCCTAACGGGTCACGTTCATTTACTCATCCCAGATGTGGCGGGAGAGCAGAGAACTCCTTTGTGTTCTGAAGAAAACCTGCCTCCCACTTTATTTGGCTGCGGCTCCATTCAGTCTCGTTTCCTCCTACACGCTCACACTTGTCAGTGTGCCACAGCAATGAGAGGAGAGGATCATTCCTAGTTTACAGTGATGTCATGGCAGGCCCAAGGCAGGGAGAGGGTTGGAAGAGGTTTTCTAAACGTTTGGCTCTGCTTGCTTGTGCAGTGTAACAGCAGCGTGAGCTGTGCTCCCCACCTCCGTGTGCCCCCGTCCTCACAGCCACACTCC
>TCONS_00002882 XLOC_001802
CCCAGGTGAAGGCAATTCACCTGTGCACCCAGAAGGGGTAGAGCCTGGCTCCACCTCTCTTAGACCTCATTTAAGGGCTGACTGCCAGTGTGAAAGGATCTCTGGTTGGAGATCCCTCCCTTATGGTGTTTTCCTTATGAGCTTAAATCTTCAAACACAGGTGAGCACTTTTCCTTTGTAGCATCTTCCTATTGTGCTGATCCCTTTGTCATTACATCTCTTATATCACCATTCTACC
>TCONS_00011933 XLOC_007656
GGGGTGCGTGAGGGACCGCTGCCTTCCGCAGGGCTTTGCGGAGGGCGTCCGGGGAGCGCGTCGAAGAGCCTCGGTGTGCGCGGCCGCGTTTCGGAGCTCAGCAAGCAGTGCTGGCTCCGAGGACGAGTTTCGCCGCTCAGAGCGGTCGAGGATGCTTTTGCAGCCCCGCGGGACTCCCAGAGAAATTGGAAGTTCTGGACTGAACTTGGGAAACATTTAAATTGAGTCAGTTGACAAAATGGAGGGCTGCAGTGGAATCAAAGAGTGAGGCAAATTGTTAACCTGACAGCGCGGTCACATAAACCAGCAGCTCTTTGGCCGGTGCGAGGGCACAGCCCGACAAATACCGTCCTCGGATCTTACTTTACTTCTTTTGTAGAAGTCGTAGGGAGGGAACACGAGCTGGGCTCACATCAGCGTGTGCAGAACAAGGTGTATCGGACGTGCCTGTGGCAAAGCCTGACCGGCGGTAGAATTTTTCAGTGTCCAGATAGGTTTTGTTAGGTGTCAAGTGGAAAGGTGTTTTTGAGAAAGCAAAACCGAGGCAGATTTAGTTTGCTGTTGTTACAGTTGGTTGGAATAGCACTCGATCTTTTGGTTTTCCTTCGAGCAGAGGGTGTAGTCATAGTAAGCTGTATTGTCTGACCTATGACTTTTTTTTTTTGTTCAAACATTCTGTGTATACCCAGCA
>TCONS_00001304 XLOC_000821
GGCCTGGCAGGAGCCACCAGAAGCGTTATGTGCCTCATCAAGCTGAGTCCATGATGTGCTTCCATCATCTCCCTTGCTAATGCTTTCCCTTCTCCCACCTTTCAGTAGGCAGCTGCAGTGGGAGCAGTGGCCCTGAGATGAGAGGCCTGGCACAGCTGGCAGCAGGTCAGTGAGCACAGTGCTATGCCACGAGAGTTTGTCTTCTTCAGAATAGGTATGGATTTAAAACATGACCATAAAATAAACAAGAGCCTTGACAAATCCCCAACCTCAATATCCTGTTAGGCCATGCAATGAGGATTCTACTGCAGAAAGACTTGACCTGAAGGAGGAAAACAGTACTGCTATTCAACAAAAGACATGCAATCCTTAAGAACCACAACCTGCAGCATGATTATAAGAACAACTGGGACAGATATTCCCTGGCAGTTGTCACTGAAAATGTGTGTGTGAACTAATAGCAGCTTCAGGAGCTCACAAGGCTGTTGAGGGGTTGTTCTGGCAGGGCTGGGGACGGTCTGGAAGTACTGAAGTAAATGCTACTGCTCTGCCAGGTGCTGCTATTTGGGTAGCATTCAAGAAGAGCAGAAGGAAATAATGGCTTTTTTTTGGGGGGGAGGAAAGGGGGTTAGGGAGGGTGTGATAAATTGTTACTACCCAGAGAGGTTGTGGATGCCCCCTCCCTGCAGGTGCTCAAGGCCAGGTTGGATGGAGCCCTGGGCAGCCTGGTCTAGTATCAAATGTGAAGGTTGGTGGCCCTGCCCCCTGCCTGCAGTGGGGGGTTGGAGCTTGATGATCCTTGAGGTCCCTTCCAACCTAAGCCATTCTATGATGTGTGGATTTTTACTTAAATATTAAAATCTGACCCTTCTAGAGGAAGCAGAATGCTGTACGTGGAGTAGAAAATCAAATCTGAATATGTGGTGTTTGAATGATCTGTCTACCTGTACCGCATTAGCTGAGCGGTGATGCCTAGAGCTGGAGGCTTGCTTTCCACTGCAGGCAACTGGAGGGGTGGGAACTATCACATGCCACAGCTCTGCCTTGGAGACTGCTGTTCTTCCCAGAGACTGCTGTGTGAAGTGGCATCATTCAGATGCCTGATGGAAGCTTTGTTTATTTCTTGATGATGCTCTTGGCACCAGGACTCAGACCAGCAATGGATCGAAAGGGTTCCCATACTCTCCTGACGACCTTGATTATCTTGCTGAG
>TCONS_00000869 XLOC_000554
CCCAGGTGAAAAAAAGGTGTGCTTTTTTAATAGACTTCTGAAAGTGGCTGATTTAGCCTGCCCATTAAATAAAATTGACAGATCTCCTAACTGACTGTAAAATACAGTCAGCTAAGTTGGACTGCCATTATATTGTTTTGTGAATTATTTTAACATTTGGGTAATGTGTTTTATTAGAAGATCCACTACTACCTGTAAGTTTGTGGAGCCTTAGCCAGCATAGTCTGTTCTACAGCCACAGAGCATGGTATACTGAAGATCCTAGGGGGTTAGAAATCTTGACTGTCAATGTTTGTATTAATTGATAAGGGAACCCAAGAAATTAGTTATTTCAGCAATACAGTTTCAAATAACTATAGGCCATGACTACTAGAACTGCAGAAACACCCTTGTGAATTTCTGCCATCTCTGACATCACAGGTTCAACATGCAGAAATACTGTAGTGGTCTAAATTTAATACTACTAAGTTGTATTCCAATATAAATTATGATAGAACAAGAAACAGAAGAATAGATTTATGACCTGTAACAGTGTGAATATCTTCCCATTCTCCATGAATTTCTTACTGTTTTCAAATAAC
>TCONS_00006311 XLOC_004029
TACAGCTAGACCTGTGCCAGGAATACTCAAGCAGCGCTTTATGTTGGCTTTCCTTATTGCCCTTGCTTCACTCCTTTTTTTGTTGGTCGTCAGCTTTGTGAGCTAGGTCCAGTGTTCAATCCAGATACTGGATTACTTCTTTCCCACTTATTTGCCCAAGCCCTATCTTTTCATATCTATATTGAAATGAAACTGGGCTGCAATAATTTTTCC
>TCONS_00007600 XLOC_004933
TCAGTCAGAAGCCATCTGCTACAGCATGTGTCCTGACACTGTCTGTCATCCCTCACTGAATCAGTGGTGGGACTGGGTTCTCCACACTTTGGCATCTCAAGATGAGTATGTTCCAGGAAGATTGTAGAAACTGAAGTTTCTGCTAAGTGGGATGTTCACTGGCTTCAATGAAATTTAATTCATTTTTACAGTGCTAGGTAGGCAGGCAGGATCTTTGAAGTACATGCTCCTTCAGATAAGCAGAGAATAATCTTCTCTTCATATCTGAAGTGATAAAAGCAACTGCTTATGGTCAGATAAGTTCATGCTATGCAACTTGAAGAATCTATCATTCACCCTTTTGGTAAGAGGACTGTAGTCCTCCATTCCCATTCTTTTCAGTGCCTTTCACAGAAGCATGTGAGACTGGGAGGAGGCAGAGAACGCTTCAAATACTCATGGAAATTCAATGTGGGATTTTTCAAGAATATGTTTTCCATTTCTTAGCAGCTTCCTCACAGGTAATTGGTGGAATACATTCATGACAAAAACATGTGGCTTTGGGATTACTTAGGGACAGTCACAGCAGTCTTATTTCCCACCTAGCCAATGTGTTATCTACTCCCTTTTTTTGGTAACCAGATCAGATCTCTGGTATGTCCATTTGATTGATGCTCGTGTAGAGGCTATGTACTATGGTGGGCCTCTTCCTTGGTGATATTCCAGCTTAAGTAGACATCCTCAATCAGTTCAGAGTGAACTAGCTTTGCTTTTCCTAACAATGCTGCCAAGAGCAGCACAGTGGGAGCTCCTTGCTGAGTGCTTACTCAGCACCTGCTATATGGAGCAGTCTGTAATAGACTGATATAATGGATACACTATTATGTAAAAATGTGACAGTTAGCAACTCTGGTATAGTTTACACCACAGAGGTAATATGCCTCCTGGGGATTTTCACCTTAAAGAGTGCTGAGATCTCTGCAGGGTTTTGTTTTTTTTCCTTCAGCAGTCTTCTCCGTCAGAACAAAGTTGTTTCCATTCTTGTGATGCAAAGCTCTCTCCTACTTGTTTTATCTCTGGAATTTTATTTCTGAGAGTACTTTTTACTCATTTCTAATGCTTTACTCATTACCTGTACTACTGTACCAATGAAAGCACAGAATGGATTTATATTAGAAAGCGTTCCTTCTCATAACAAGGACAAGTTGATTTTAAAATGACCCGAGATGGGTAAACAAATAGTGTTTGTTTGTTTGTTTGTTTGTTTTTCCCAAC
>TCONS_00000677 XLOC_000438
GACCTCAGCCCTTCTTGTTCTTCACCTGCCTACATCACCTTGTAGGTCGCCGCTCCAGGTGATTTGCAGGGCTGCTGCTTGAATCTGCTGCTCCTACAGCCATCCAGCCTTCGGGAAGGCTTCAGAAGAGTTTACGTCGGAATCACTATTCCATTAAAATGGAACCAATTCTTGAAATATATTTTAACTCACCAGCATTTTATTTCAAAAGGGCACATGGTTAAGAAGTCCTATCAGTATCAAAACATCATGAGTTATTATTTTAGGAACAATGATGATGTTACTGTCATTTTACTTTCCTTTTCTCTGTCCTTTACCTTCCTCTCAAACTTGACCTGACCTGGG
>TCONS_00010414 XLOC_006734
CCAGATGATTGCTACTAATAACCAGCCCTGAATTCCTGAAATATCTGCCCCATTCCTTCTACAAGGCAACTTCTTTATGGTCCATCATATGAAAAACACCGGGTCCTAGAAATACTGCAGGGCAGGAGAAGAATAACCTCCAAATGAATGGCTAGCTCAAACGAAGCGTTGTCAAAAGCCATCACACTGCATTCTGCATGCATCATCTGCCGCATTTCAGCGCCGGCCAAGCTCCTTAGTCAGCTCTCTGAGGGCAGCTATCAGCAGCACACTGCTGTCCCGTTGGGCCATGGCTGTGCGCTGACGGCAGCGGGGCCACGGCAGGGAGCAGCAGAGCGGGTCCACCATGGGGTGCAAAGGACAGCCCAGGGACCTCGGTGATTTTGTACTGGTCCTTCCAAGAATCAAAGTGACTCTTAAGAGCTCAGCTCTGATCATCAATAACAAAGAAACAAAAGCTCGGAAGGTTTATGAAGTGTAGCTAGCGCCGACAAGACGCAGACAGAGCAACTTGGAATTGGTTTCTGATTATTTTTATGCTTCAGTTTGGAGATACAGAAAGACGAGAACTGGATTGTCTTTACAGTGCACAGGATGCCGTCTTTCAGAGGAGGGAGCAGGCTCTGCTGGAGCTGATAATTCCTTCAGCTCTGGTAAAAGCTTCTTGGTGTACAAAGAGCTTTATATTAAGCACTAATGGAGGTCATTAGATGTCGACATCCAATCTGGAAGCTTATCATAAACACAGAAAGTAACAAAGGTGGTGTTATTCAGATAACTTAAGGTTATCTCAACCGTAACGTAAACCTATGATATTACTTTTGTCATACGAAGAGGTACAGCCAGCCCTTCACTACCAGATACCGTGGGTGGCACAACAGCTGTGTGACCTGACAGCTCCCCGTTAGCTCAGCCCGTGGTGGCCCAGCTGACTCTCGGGCCGGCTGGAGCACAGCGTGACACAAACAGCGCGGAAAACATCCGGTGCTGGCTGACGTCCAGAAGGTGACATGATCTCTGTCACACAACGGGGCGCAGAGACACCAAGAGCACCTCTGTTTGAAAGCAGCTCATTCCCCAAAGGGCAAATGTAGGGGCTGGACTAGTGAGCCAGCAGGGAGTAACTCCATCACCTCCGCCGTATGCTCCAGTATGTCTGGGTGGTACCTTATCTTAGAACACGTTTCCTAATGTCGGTCACTTTACATTTGTCTACATTGAATTTCACGTGCTGCTTTGTCAACACCACCCAGTCTGGCAATGTTATCTTTCATTTCATCAATTTGTTCTCTTTCTTTCTAATACTTCACAGAATATCTCATGTTGGAAGGGACCCACAAAGATCACCAAATCCAACCCCTGGCTCCTCACAGACTGCCCAAAAGCAAACCCTATGTCTGAGAATGTTGTCCAGACATTGCCTGAATTCCAGCACTTGAGGCCATGCCCACTGCCCTGGGCAGCCTGTTCCATGCCCACCACCCTCTGGTGCAGACCCTTTCCCTAACCCCCAGCTGCCCCTCCCCTCACACAGCTCCATGCCGTTCCCTCC
>TCONS_00006958 XLOC_004448
GGGTCAGGCTCTTTGTTGCCCAGTGACAGGACAAGGGGCAACGGGCAAAAACTGGAACATGGGAAGTTCCAACTAAACAAAAGGAAAAGCTTGATGGTGACAGCACTGGAACAGGTTGCCCAGAAGGGCTGCGGAGTCTCCTTCTCTGGAGATATTCAGGACAGGCGTGGGCACTTTCATTTGCAACCTGCTGTAGGGAACCTGCTTTAGCAGCGGGGTTGGACTCAACAATACCTAGAAGTCCCTTCCAACCCCTACAATTCAGTGATTCTGTGACAGGGTACAAACGACTCTGCTCCTGTCAGTGACACTGTTGCAAGTACTGCTGCTTTGCCTTGTCAGAGGGTTTTTAATTTTGTACAGCAGGAAAAAAATATGAGGGAATTCCGACCTTTCATCAGCTCTCTTTCAGTGGTTGCAGAATTACTGGACCAGCGCTTGATAAGCTTAAAAATAAGTAACTGGGGTTAACATAGAGTGGTTTTGGTTGTGATCCTCTTTTGACTAGGAAGGAATTAATTCCAGTACTAAAGTGCAGATTAAATATCTGTCTGGAAGTGGCATTTTCAGCACTCTGACAGAGCATTTGACTATGCAGACTAGACTGGCACAAGGTACAGATTAAAAAAAAATCCAATAAAATTCACCTTTCTGTTTGAAACCTGAGGGAACCATTCAGTAGAGCGCATTTCCCTCTGTTCTTTCTTCTGCCTTTGTAAATACAACAGCCTTAGATACAGCATAAACATACACAGTCAATTTTATTGGAAAATAATTGACACACTTCTTTTATTGGTACAACACTTTCACCAAAAAGGGTTCTTAAATAAATACCACAAGCAAACAAACACCTAGGCTCTTCTTACCCAAAGCAATTAACTTCTAGGGCTCCAGAATATTCATTCAGAC
>TCONS_00002798 XLOC_001735
ACAGATTGTAAATGGTATGTCCATTTGGGAGACATCAATGAAATAATGCTTATTACAGAAGGTAGAGTATCTAAATTGCAGAAAGATATAGATAGCACTTTGCTACTTCAAATGCTGTCAAGCAAACTGTTTCTGATTCAGGAAGCACCTACTCTGAGGTAAAGCAATGACTAATGGGGATATGGTTCACCAATGTAACATCTTACAGGCAAAATAATGACTGGAATTATTAAACTGTGGCATTGGAAGTGGCTACAGGTCCTTTCCAACCTGAGTAATTCTATGATTCTATGATTCTACAGGAGACACGAGTTTTAATTTAAAATCTGTCAGTCATATTCTGAGGGAGCATTTTCTCCTTGTGCTTCATAGGAAAACTGATGCCAAGAACCTGTACCTGGGATGATGGTTTATCTACACTGAGCCAGAGCATCCACAAGGACTGTTGATATTTATAGTTGAAGTTATTGTGTTATCGATATTGATAAAAATTTAGAAACCAAAATTTTTGCATGGTGAC
>TCONS_00013890 XLOC_008893
AAACTCACAAAAACAAACAGAAATTCTTGCCAAGGGCTTCCTATTGAAATCTACTTGTTGTTTGGGTAATGGGTGAAGTTGATCAAATGGTGAGATCACAACATGTCCATGCATTTTCTGTGTCAGCACCCTGACCTTTTAACAGCCCCTCTGAGACTCGTGGCGATTTGTACATGAAGTCTCAATAGCACCGATGTCACTTAAAATTATATTCTCAGCTGTGCTGGTGACAGAGTTGTACCAGCGATTGTTTATAAACCAGG
>TCONS_00016851 XLOC_010790
GATCTAAGGATTATTGGCAAGAATTTGTTCCACCAACTAACATTTGCCTTCTCAGCTCTTTTGCATGCAAAATGCAGTCATTGATTACCTTTATTGTTTTTTCTTGAGCTGCTGGAGTTCTAGTACATTGAACTCAGGCACAAACTGATGGAGTCGGTTGAAAAAGGAGGTTGGATAACACCTCTCTAGAATAATTTCTCATCATCTAGAAACTTAAGTCATTTTGGAGGAAGTCCTCAAATTCTTTTGCTATTTCTCTGAAGCACTGAACAGATGAAAGCATCACTTTACTGCTCAGAATATTCTCACCCAGGCCATGCTGCTGCTGCGGAAGTTTTTGAGGTATTTTTTCTAAACAGTTGTTACTGCAGCTGAGTTGTAGGTATATTTCT
>TCONS_00007771 XLOC_005075
GAACCCAACTTGTTGCTTGCAAAACCCTTGGATTTTATGCTGAAAGTAACTTTTAAGCTGATACTCGAGCCTAATATAATGTAAGTCTAGTGTACTACATTATGGGTATGGATGCATACTTAGTTTGCTGCATAACAACAGCTTCCGGACACATGGCAAAATGCATTCTTTTTGAAAGCTGACAAAATGCCAGTTGTCTCGCCCACCTACATCAGGTCTCAAGTGATAGTGTTTAATTACAAACAGTGGATGTGATTCTTGACGTGTCTGGTTTTGGGAAGAATGTATCTTTATAATTACTGCCCTCTAGTTCTGTACTATGTGCAGATGTTGCAACTGGACTAATTAACCACACAAAATCAGACATACTACTCACAGTGCTACAACAGTGCCAGTGTGATGCAAACAGAAATGGAACAAGGAACCATCTCCGTACCATGGACGTCAGAAACCTAGAAGAGATGAATGGTGTTTCCTTTGGGAACGTGAACGTGAGTCTATGGGAAAACAAGCTGTGGAAGAAGCT
>TCONS_00011445 XLOC_007349
CAGAAACTCCATGAACGCAGACAGCCCCAGCTCATCACACCTGCCATTTTCTCCCGTCCCTGGAATATGGGACCCAATGGCTTGGCTCAAGTTTCATCTTACATAACTGCCACTCACAGGGTCCTTCTGAGATTTTCCTGTGGGCTGTTTAGAGACTTGCAAAGATGCTCCGTGGCCCAGCATATCTTAGCTGTTATAGACTTAATTCCAGAGCTTTGTTCCTCAGGCACAACGCAACCTTTTTCTTTGTACAGCAGAGGTCATGTATGCTGAGACAGAGCTTCCCTAGATTCTGTTGCAAGAATAATGAGTGTTTCTCTGCAAAACCTGGGAAAAAAAAAAAAAGAAGAAGAAGAAGAAAAAAAAAAGAAGGATTTCCATGATCCCCATCATCATCTCAGTGCAAAAGGCCAACGCTCTCCGGTAC
>TCONS_00008981 XLOC_005819
ATTAAGCAACATATTCCGAGGCAGTAGGTTAATTTCTAGGTAAATAGCCTGCATTCAGATTCTTAGAATCACCTGCATCATGACCTAGCAAGTTACCTAAGGCTGTGGTGTGTGTAGCTTGAATCACTGGATTTTTCTCAATGAAGTTAAAGGGCCTTTCATTTCTAGAGAAATCTGGGACTATGTGTGACTTCTAATAGTTGTAATAGTGCTGTGACTCTGAACCATTGAAACTGATGGGTTCTGTGGTGTCTGTTAAATGACTTTCATTGACTCTGCAGAACTCTTGAAAATGGTAAGCTCTTGTGCTGCTGCATAGAGTCTGGCTTTGGAGCGTTGCATCTCACTTTTGGGGTAGGAAAGTGCATTTCTTACAAACCTAAGCTGTCTTTAAAATGACTTTCTGCATAAAGGTCATGTAAAAGGGACAGAGGAAAGGGGGAATTTGTCATTAAATGGAATCCCATGCAAAGTGGAATAGAGCAGAAATAATGCCTTTCATCCGTGGACTCAAGTAAGGAAGTAACTTACATGAATTGGAACTAAAAAAAATGGATTTGTGGTAGACTGTGACTCATCCCTCCTCTGACTTACAGTTGGTACCTCCTATGTCTGTGGATGCTCAGCCTAGTTAGCAACCTGCTAAATAGATTTGGAGCTGCTTTTCACAGACCTCATTTTTGTTTTGTTTTTCTTTTTTTTTTTGCTGTGCTCCGTTGTGTCCAG
>TCONS_00007787 XLOC_005090
GGTGCATTGCAGAGTGTGGATGAGCAACCCCAAATGTGGTGACTTCCAAGGTTGGACTGCTCCCTGGAGAAAGGTCAACACTTGCAAGACTTGCAAGTCTTGCAAGCTGTGGTAGCAGGAGACCTAGTTAAATGATGAGAAAAGCTTGGTGAGACTGATCAGAGGAAGGAACTTCATGCCCTTTATTCAGGGTTCATCATAGCAGTGAGTCCATGCAAGTCAATTATGTTTTTGTGTGCTGGGAGCCTGCTCACTGCAAGATGTATTAAGTTACAATTAACTTAATGAAATGTTGTAACATACGACCCAGGACTGAGAAGGCACTTGGAGGCAGG
>TCONS_00003987 XLOC_002489
AAAGCACGGTTCTCCTGTTGGAACCGACGGAGGGTCACTTCAAGCCCCCTGCAGAGGAAGACCAGACCCAAGACTCCCAGTGGTTGTCCTGGCTGTTGTCATTTTCCACTTGTACTACTTGACAGGGAACGAGTGAAAATCTCAGTGCAGCAGCAGGTGTCATTTACCTCAGCTACCCATCTCCCCTGCTCCCCCAGGCAGCTAAAAACTTGCCAGCCATTTCAAGGAAGCATTTGATACCAACACACCTCTCTGCTGTGCCCTGGCTCTTTGGATCAGTCCAGCGAGAATGGCAAGAACCAGGCAGAGAAGGGCCCCCAGGATGATGCAGAGGATGACGGGCACTGAAACTCTCTTGTTGTTTGTCACTGAGCGGCGGGGTGAAGCTAAATGGGAACAAAGAGGTAATACAAAGAGAAGGACCCAGTAGCCCAAAGGCTGCTCCTCTGAAGCCTCCTCGTGTGCTCATGGTAGCAGAGTGAGGTAGGTCGCCTGCTGCATAATTTCTGCTCAAGGAAAAAGAATTCAGCAGCTAGAAATAGTGCCACTCAGCTCTCCTTTACAAAAGGCTGTGGGAGATGCCTTCTGATGAGCTGGAATATCACAGAATTACAGAACTGCAGGGGTTGGAAGGGACCTCAAGAGATCATTGAGTCCAACCCCCCTGCTAAAGCAGGTTGATATACCTCTGATTTACCTGTTATGCAGTATCAGTGGCAATAGAAGTTCCTAATTTGATGAGAGGAAGAAAGGGTGAAGAAGGAATGTTTTACCTGCTCTGGTGGAAGATGTTGTTGTTTCTGTCACACCTACAAAATGAACGTGAGTCCAGATTAAGGAAGAGGTAACTGAAAAGTAGTAAGAATATATTCATATCATTTGTGAGGTTCCTTCAGTCCGAATTATGAAAAGGCTAATCACTGGGATGGACAGATGGCATAATATTCCTCTATCCACCTTCCTCCCCAGTTTGTGTGATGAACCAAAGGACCATTTTACTAACCTGAGCAATCCACGGCAGCATCCTCCTTGTGATTACAGTTTTTACCAAACAAGGGC
>TCONS_00003993 XLOC_002489
TAGGGGAATCGTGTGGTACAGTCTGTGTGTGTCCTGTCCGTCTTCCCGGGAGCTTCCTGCCCCACGGCTGGGGCCTCGTCCCAGCTGTGAGGTGCTCTTTGCTGTCTTCCTTTGAAGCCTGGCTTGGGAAGTCAAAGGAGGGAGGGAGCCTGTGCCCTTTTCCGTGCTGAGGTGGGAGGAGAGGAAGCTCCTGAGGAGGACAGAGGGGAGCTGCCTTAACCATTCCGGCATGTGTTCCCGAAAGCACGGTTCTCCTGTTGGAACCGACGGAGGGCAGGTCACTTCAAGCCCCCTGCAGAGGAAGACCAGACCCAAGACTCCCAGTGGTTGTCCTGGCTGTTGTCATTTTCCACTTGTACTACTTGACAGGGAACGAGTGAAAATCTCAGTGCAGCAGCAGGTGTCATTTACCTCAGCTACCCATCTCCCCTGCTCCCCCAGGCAGCTAAAAACTTGCCAGCCATTTCAAGGAAGCATTTGATACCAACACACCTCTCTGCTGTGCCCTGGCTCTTTGGATCAGTCCAGCGAGAATGGCAAGAACCAGGCAGAGAAGGGCCCCCAGGATGATGCAGAGGATGACGGGCACTGAAACTCTCTTGTTGTTTGTCACTGAGCGGCGGGGTGAAGCTAAATGGGAACAAAGAGGTAATACAAAGAGAAGGACCCAGTAGCCCAAAGGCTGCTCCTCTGAAGCCTCCTCGTGTGCTCATGGTAGCAGAGTGAGGTAGGTCGCCTGCTGCATAATTTCTGCTCAAGGAAAAAGAATTCAGCAGCTAGAAATAGTGCCACTCAGCTCTCCTTTACAAAAGGCTGTGGGAGATGCCTTCTGATGAGCTGGAATATCACAGAATTACAGAACTGCAGGGGTTGGAAGGGACCTCAAGAGATCATTGAGTCCAACCCCCCTGCTAAAGCAGGTTGATATACCTCTGATTTACCTGTTATGCAGTATCAGTGGCAATAGAAGTTCCTAATTTGATGAGAGGAAGAAAGGGTGAAGAAGGAATGTTTTACCTGCTCTGGTGGAAGATGTTGTTGTTTCTGTCACACCTACAAAATGAACGTGAGTCCAGATTAAGGAAGAGGTAACTGAAAAGTAGTAAGAATATATTCATATCATTTGTGAGGTTCCTTCAGTCCGAATTATGAAAAGGCTAATCACTGGGATGGACAGATGGCATAATATTCCTCTATCCACCTTCCTCCCCAGTTTGTGTGATGAACCAAAGGACCATTTTACTAACCTGAGCAATCCACGGCAGCATCCTCCTTGTGATTACAGTTTTTACCAAACAAGGGC
>TCONS_00013744 XLOC_008796
AGCAAAACCGTAATGTCACACTGAGTGACGTGGTCTAGAGCTGTCACAGGCATGGGCTGATGGTTGGACTAGATGATCTTAGTGGTCTTTCCAACATGAATGGTTCTACGAGTCTGTGATCCTATGAATGGTACAGAGTATCTCATTTGTAGGGAGAGCACTAAGAAAGCATCTGAACAATATTGCCAAATTTGTCCTTCCTCATGTCTGTCTAATGGGACACAGCAGCACCCTTAGCAGGTGACAGATCCCCTTGCAGTGCTGCAGCAGCTCACAGCTTTGGTGGAGAAATGTAATATTGAATAAAAATAAAAGAAAGATGCAAAAAGCATGAACACTGACATCCTGCAGGCCGCTAACTGATCTCCCCAGCCTACTTCTGAAATAGAATCATAGAATCACAAAGGTTGGAAAAGACCTCCAAGATCATCCAGTCCAACCGTTCGCCCATCACCAATATTCCCTGCTAAACCATGTCTCTCAGTACAACATCTAAATGTTTCTTGAACACCTCCAGGGCTGGTGAATCCATCACCTCCCTGGGCAGTCTGTTCCAGCACCTGACCACACTTTCAGAGAAGTATTTCCTAACGTCCAACCTGAGTCTCCCCTGACACAAATTGAGGCCATTCCCTCTTGTCATATCTCTAGTTACATGGGAGAAGAGGTCGACCTTCATCTCACCACAACCTCCTTTCAGGTGGCTGTAGGGAGCGATAAGGTTTCTCTTGAGCCTTCTCCAATGGGAGATGGAACAATTCCAGTTCCCTCACCCGCTCCCAGTAAGAATTGTGATCCAGACCCCTCACAGCTTCACTGCCAGAGCTTCAATGTCTTTCTTGCAGTGAGGGGCCCAAAACTGAACACAGTATTCAAGGTGTGGCCTCACCAGAGCTGAGTGCAGAGGGATGATCACTTCCCTGCACCTGCTGGCAACACTATTTCTGATACAAGCCAGGATGCCAAGCCTTCTTGGCCACCTGGGCACACTGCTGGCTCATGTTCAGTTGAGCACCAATCAATA
>TCONS_00007569 XLOC_004902
ACCGTGGGAGGAGAAGCTTTTCCAAAAAGTCACCTTGTGGTGCAGATGAGTACTCCTGAGATTAAGTAGCCAGCTCAGCTTTATTGTTAGGCTAAAATTTTCGCTAAGATGTGGTAGTAGCATAAAGCATATTGGCCACTAGGCTAGGCTATGTGTAGTCAACTTTTCATCAAGGTAAGTGCTTGAATTTATGAACATTATAAAGGAGACACCTTGAAACAAGAACAATCCTGACTTTTTA
>TCONS_00007088 XLOC_004547
ATGAATTCTCACCTGGTCATACCCAGATACAGAGTTGTGTGTAATGTGAGGAAAGAGATGTTGATTTCGGATGGCATGTGCTCAGTTTCCCACATTTTGTAATGAGTTTTTGTAAAAGGCAGGAAGTCATATCTGAGCTGCAGTACCTTGCTTACAGAACAAAGCTGTCATTGGAATGATGAATCAATTAGCCAATGTACTTGGAGGTGGTGGCTATCTGGGGACCAGGGACTAGCAATCACAGCATAATTATGTTAATTACAAGTAAAACCCGAAAATCTCAATGATAACTTGTTTGGTGCCTCAAAAGAGTTAAATAGTCAAATCTGAGAACACCTGTGAGAGCAAGTAATTATTTCTGAAAGTATAGAAAGGAATAAGTGGCACCTAGGGGCAAAGTCCGGGCTAGTAGCCTTTCTTGAACTACTGATGTAGGGATGGCAGCAGTTAGAAATAATAAATCAAAAGATAAAATGATGGGGGGAAAAAAAAAAGGGCATATGAGAGGTTATGAACTACTAGATTTTTGTTAGGAAGGTCAAAGTTGTCAAAGGAAAAATCTATGACTGAGCTAACTGTGATAGAAAACTTTCTTTCTTTCTTATCTTATAAGTATGAAAGAAATGTTGGAAACAGTGTCAGTCCAATAAAGAATGGAAATGATTACATCGTTACTATGGTTCATGGAAAGCAAAACTACTCAAGAAATATATATTTTAATGTAGAAGTAGGGATATGTCTTCCTATTACATGAAAATCATAGAATCGCTCAGGTTGGAAAAGACCTTAAAGATCAACAATTCCAACCACAACCTAACCACACTACCCT
>TCONS_00005882 XLOC_003765
GTTGGAAGGGACCTTTAAGATCATCTAGTTCCAGCCCCGCCTGCTATAGGCAGGGATACCTCTCACTAAGCCAGGTTGCTCAAAGCCCCATCCAGCCTGGCTTTGAATGCTTCCATGGAGGGGACATCCACAAGTATGAAGAAGGATGGTTCTTTGTGCTGCCCAGACTTGGTGCTAACTATCTGTTTCTCACCTCACTCCCAAAGCTAGGGTCACGGTGGTGGTCGTGTTTGGTAGTGCCTTCATTTTCACCTCAGTGATTTACAGTGATGCCTCTACAGAAAGGATAAAGCTGCTCGGAAGATTCATGTTGGATTAATGACCACCATCGGACTGGGACCACACTGCCATCAGAGCAGAG
>TCONS_00004729 XLOC_002999
AGTTAATTAAGGGTGACCTGCGTGTCTGTAGGGTGGAATGCTGCCTCCCATCGAGCCTCTGACCTGTGCTAAGGAGCTGTCTGTAGTTGTTTTGTGGGTGGATGGCATTAAGTGTTTGTGCAGTATCTGAGGTTGAATGATGCTCCTTCAGAACACTGAAACTGCTCTCCTGCCTGTTTTAAGACATTAATTAGCACACCGCACTGAAACCGGGCGCATAGGTTCATCAGGCAGCCACATAGCCCCCTCAGTGCCAGCATTTTGTGTGAGTAATTGCACTGCTGCTTATTACAAGGTAGTCATTGTTTATAACCTCTGTTACCCTTCCGGCTTCCTGTTGGAAAGATGGGCACGGCTCCATCTCCCTGAGGTAACCGGAGACAGCATGTCTTGGCGCTGATGGTTGGCCACATCAGCCAAAGCGTGGCACTGGAAGGGAATACCCAAGCGTGGGGCAAGCTCCTGCTTTTCAGATGTTCCTGACCAAGAGTAGGATGGGGGGGAGCAGGCGGTCATGTGGGGAGTCCTGCAGGAGGAGAAGGAGGCTGAGGGAATGGGGGCTTGTCCAGCATTTTAAAAACAATGACAACAACAAATCTGGTTATTCTGTGGTGAGGTAGAACATGAATTCCAAGTGGAATAGTTACTGTGAAACAGCCTCCTGGATAAAAGAGTGTTAGAGTCTTGAATTAAGGAATTATTGCCTTCAGGAAATGAGAAGAAAGAGGGGAAGCATGCTTTTCCTTTGGAAACAATAATGTAGGATTTGGGCTGTCAGATAGTGGTTGTGCTGATGCAGGCACAATAGCCATCTGCCAGAGCATGCTGACAGCTTAGGGTTGAAACCCCAGTGCTCCCAGCAAGCACCCACAAGCCTTTCCAAAGAATCATAGACTCATAAAATGGCTTGAGTTGAAAAGGACCTCAGTGATCACGTAGTTTCAACCCCCCTGCTATGTGCAAGGTTGCCAAACACCAGACCAGGCTGCCCAGAGCCACA
>TCONS_00015905 XLOC_010227
GACTGATAGCAGACAGTAGCTGGAGGACTAAGTTTTGATTATGGTAACTATTTCTTCTTAATAGTGTAACAGAGTTTGGTAAATGGCATTATTCTCCTCGTTTTACTGTTACTTTATTTTGCTCCTGGAAACCCTGTCTCCAATGAAGCCGTTGTTCACTAGGTGCTTTAAAAACACAGTAACACCAGACTCTGTGACATTCCTGAGTAAGATGTGGAATTAACCAAAA
>TCONS_00015108 XLOC_009685
TAAGAACTTGAACACATAAAATGCCTAAGACTCCTGAGTTCTTTAAATCCAGAAATGCCCAGAGTCTGAGAGTATACCAGACACCATGTCTAATCCAGCAGGAAAATGGCTGCTTTATAAATAATCGAGTGTAAAAGTAAGAGGAAAAAAAAAATACTATTTATTTGTATTGCACTTGTATTCACAAATGATCTAAACTGGCAATCTTTCATATAAAATTGGTGAATTAGGTGAATAAATCAGGCAGGAAAGAGTCACTGGAATAATCTTCACTCTTTGCATGAAATTACACTTGCTATTCTCAACTATCTAAAAAGTAGCCCCAATATTTTTACATCACTTAAACATTATTTAGTGTCTGTTCACATTCCAGAGGCTTTCAGTATGGTCTGTGTTGACTCAAATTCTGCTTACAACAC
>TCONS_00000441 XLOC_000243
GAACATTGGACTGAACAACAGCAACAAAAAAGAGAATTTAACAACCTAAGAGAACCAATGTCCAGACTGAGAACTAACTGTGATTAAAGTTCATACAGTCATGTAAAACTAGGAACACTTGATTCCCTTCCTGTGAGTCTTACAGTAAATTGCAGTTACAAAACAGAAACAGAATGGAGTATACGACTCAAATATATTGTAATATCATTCCTCTTTTTTTTTTTTTTTTCCTGAGCCAGGAACTTTATTTATTGTTCAAAGTTCAAGTAAAATAAC
>TCONS_00010995 XLOC_007082
GAGCAGGAAGGTCCCAAAGAGAAAACGGGAGTAGAGAACGAAGGAATGAAGAGAAAACAAGTAGGCTGATAAACCTTAACTCTGCATCTCCCTCGCTTGCCTGTTCCCTTACAGTCCTGTGTGAGGTGCTGAAAGGCAAGTGTAGCGCTGCTGCTGCCTGCTGAAGAGTGCTTGCACTTCGGGCCCAGCCCCTCAGGCTGCCTTGCCTGGGAATGGAGCTGGGTGTAAGTGTGGTTCAGG
>TCONS_00001991 XLOC_001281
TGAGGAACCCCGTGTGGACACACTTATTTGCCTTAAGTGTTGGCTTAAAATCAGTTCCTAATCGATTTAAGCTCCACTGATCAGATTTAAATATATATGTAAAAGGTCAACACAACCTTTTACGTTGATTTAATGAAATGATATTGAAAGCAATGCTTGAGTAAACCGGTGCAGCCCTGTGTAAATGCTGTTTGAATTAGTATAATATGGATAGTCAAAAGATGGAAAAACATCTCTCCCCTTCAAAGTCTGCAAATTCAATCTCTTTCTTGATTGAATGCTAGAAAGACAGAGTTTGGTGGACCCGCGTATTGATTTTATCATTAGCTATACAAAACAAATAGCTAATTCTATAATAGGCACGTTTTATGGCTTCCGTTGATGGTGTTGATCCACGTACATGTATATATTGGTTCAAAAATCACAAGCATTCCCTTTTCAGTGTGAAAGTTCAAAATTCAAGCCTAGGAGTGCTTTCAAAGTTATGATCTTTAAAAGATTACTATCTGGAAGGAGAGGACTTTCTTTAAAATTTAGATAAATTACAGTACAAAAGTATCACTTATGTCAGAAGCATATTTCACTACTTAACAGGTGCAGATATTCATCGTAAATTAAATTTCATTTGTGCTGAGAGGTTGAATTGCTGAGGAATCACTTTATTGGTATGTGAAATATTTACTACGTATAGCTGGATGGC
>TCONS_00002883 XLOC_001803
GTGCAAAGGAAGCATAAAGCTGCTGAGTGAGCATGGATGGGATGCCAAAGCTCCTCCACCCTGTTATACACTTTCTGCAGTGTATCCTTCTAAAATATTAATGTTAAAAACAAAAATCACAATGTGCTGCTCAAAGCCTAGATAAGACATTTGGAATGAAATGCTGCATTTGGGCATTTCATTTTCCTTTAAAGCAATGAGAATTTTGAAGGAAGTTATTTATTTTCATTTGCTTAACCCTAAATCAATCCTCCTTTTGATTTCTCATAACTGCCACCAGGCTGTAAACTCAAAAACCGCACAGTGGAGGTGTGAAGCTCCCTGGAGTGCCTTAAGCCATCAAGGAAAATCCAGGAAAAAGGGAAATATCTGCCTTAACATCACTTAAATTTCACAGATAGTTACATAGAAGTCATATGGTCTAATTCAGCAACGTTGAAGTGTAAAATACAGCTTCAAGCTTTACTTTTCATTAGCAGTTAATTTAAAAAATAATAATAATTTGAAAAAAATGCAG
>TCONS_00008776 XLOC_005703
GGGAGGAGGAAGAAAATGAGATGGGCATTGCTGAGAAGGGCTGCTGAGAAGCCTAAGCCAACAAGAGACTACCTAATGAGATTTGCTGCCTTAAATTCACCCCAAAATAATTTGGAGGGTAGTTTTGTTGAAGGACTGTAGTGTGAGACCGTAAAGCACTGTGTTCCAAACCAGTAGTCTGGAGCAAGTGAATGCTGCTGTGGGACTAGAGATGAGCACTATAGTTGGATGTCATGGTTTTGTAATTTTGCTATTGGTATTCCACATCATAACATCATGGACAAAAGAGAAGAAGAACTATGTATCCCAGAGGACCTCACAGTCAGAGAAGGAAGAAACATCACAAAAGATATGTCATTTGGTTGCGCGTGGTCTTTTTCACTTTTGCTTGCTGCCAGGGAGAGGAGTGGGTGTGCTTTCCAAGCCGTGCGCCTTCATCAGGTAGGGCTTTCAGTTTCGGAAACTCTCTCTCTCTCTCCCTCTCTCTCTCTCTATCGCTCTTTT
>TCONS_00015447 XLOC_009940
GTGAGGTTGATTTAATAATTCACCAGCTCCCGTGCACTTAGTGTTCTTGTGAAGGAGTTGGTGAAGGAGGGGGCACTTTGTGCTGTCCGGAGCTCTTGTGTCCATCCCATGCTCCTTCCCATACCTTCCAACGTGGAAAGAGGAACTCTGGGAGACAGGTGCCAGGGTATGGGAAAAGCAAAGAGCTCCTCCATCCCTGTAATGCGCTGCTGCCAGGGACTGAAAGCCTCAGCAGCAACCATGGTGGCCAGCAGCAAATAAGGATC
>TCONS_00005265 XLOC_003354
CATTGACTCAAAGTTTGCTGAGGAACAAGTCCAGGCAAGTCCTGGGCAAAGGCAGAGAAATCTTTTGTCTTGAGGACACTGATGGACAGGTCCTGGCTAAGGATTGTGAAATCCTTTAAGGAGCACAGATGGACAAGGCCAGGGGCATCGAGAGAGAGATAAGCTGCCGCTAATGGCCGGTAAACGGTCTTTTTGTGTGGACTTATCTCAAGGAAAATGGCCATCTCAGGAGGTATGCACAGGACTCTTGCTCAAGCACCCAGGAATGTCACGTAGACAGCAGAAAATGGAGAATAAAAGAGGGTCCAATAACCACAACGGTGGAAGCTGATCCTTCACCACAACCACGGCAACGGGAGAGGCTTATCTCTCACCACGACAGACTTGAGGGGTTCTCTGCCAACTGATCTCTCACCGCAACGTGTAGACGGATCTCTACGTGGAGACTGATCTCTCACCACGGCACGAGCTTCCTGCCTTCCGATCCTTCTCTACGGACCGTTTGCTGACGGACTTCCCTGGGCCTGCTACCTGAGACCTGCTGCTTCCTCCCCGACCTGCACCCTCTCGCTGCCCCAGACCGGCCTCGCTGCTCCTGCCCTTCGGCCTCGGACCGTCGGAACGTCGTGCAACGGGACTGCTGCCGGATCCTGGTGGTGACTATCCCCGCTTTACGCAATTCTTGCCTCTTTCTATCTTTTCTATCGCTCGCCTTCCCTTCCCCATCACCCCAATCCTTAATAGCGTCCGTCCTCCCCTTTCCCCATCTCCCTTATTAACATTTGTAATAAACTGGTCGGACCAACATTTGAACCGCTGTTTCTTAATCTCACGCCGGGCATACATA
>TCONS_00016348 XLOC_010491
AATTTTACTGCCTATTCCCAGAAGCTTTGAATAAGTATTATTGTGATAGGCAGACAAAGGCCGAAGGAGCATGTTTATTGCAGAAGTTCACATTGCTTCTCACAGTAACTCTGTTGAGATATATCCTTTTGGCTTCGTAATTTCTCTGTTGTGTAAGTATTTTTTAGCCAAAGTGTTTATGGAGTAAATGTGGTGTTCCTTCACCCTGCAGATGTAACCGATCTGTCTCAGTCAGCTCGCAGTGTACACTCAGCAAGGTGTAGGGTCACACCTGCATGGAGTCTGTCGCTGGCAGGAGAGGGGGAATCTGAGGGATCCTGGGATGATCACCTCTTGTGTGCGTTATTCACCTTTTTCACTTCTGTTGCTCTTCATCTCCTGTACGCTCTTTTCTCCTGGTGCTCAGCCACAGTGAGGCATTCCCCGTCTCAGTGCGGGTGTAGAAAAGCCTTTTAGAATAGAAGTCGTCTGTTGCCTGACTGTTGCATTGCTTGGAGTCTTAGGAGCATTACTCATTTGAGTAGTTCTGCTGTGTATGTCAAGCCTGCATCTTGAGGGTTGCTCTGACACTGCCATCAGGACAAAAACTGCCATCTGTCAGGCAGAGATCAGCCCTCCACTGAATCAGGAGCTGTGAACC
>TCONS_00002180 XLOC_001382
CATCTAGTTTTCATCTTTTTGTGTTTTGCTATCCCACATCTAAGGGGTGGCTTATGAAAATTCAGAAGGCTTTTAAATATATACATTCTTCTGTAAAGAGTCAAAGAATTGATAGGCCACCGTACTGTCTCGCAATTAGCTGCAAATGTGCGTATAGGAGAGTGCTTGAAGTTCAGTGCAGCTGTTGTTGGGGCAATGGCAGAGCAGCAAGGACCAGAGAATCACAGAATCGTTTGAGATGGGGGGGACCTTTATAGGCCATCTCCAACTCCCTCATAATGAACAAGGTGCTTCTGCTTCATGTGTGAGCCTGAAATGCAAGGAGGGAGGGGTCAGGACTTATTAGCATGATTGTTTAGTACATGTTTCCACCCAATAGGTAGAAGAGAGTAGAGCTATCTTCTCATTTAGTGTTTTAGATCAGTGTCATGCTTGGACCTCTAACTCAAAGTCTGGATCCTCTCCCACCAACTCCCTTCTATATCCCTGCCCAGAAGGCAGTGGGGTATGCAGGACTGCTTCCCTCCCAGCCTATTGCAAGCAGCTGCTCACATAGAGATTTCACAAAGAGCCTCTGAGAACATCTCTGATCTGTGGGTTTGGTTCTTCTAACACTTTCCTGCCTCTTGATAGCTGAGAAATACTGCAGGGCGGGTGCTAGCCGGAGGTTGGGCAGTCTAGCAGCCTGCTGCTCCTCAGTGACATATTGATTTTTGACAGGAATTCATTATACAAACACACAGGGTGCCCCATGAGTTGCTTTCTTTGTTGCAGAATAATCCCAGGAAACAATGCTCTCACAAATGGGGAAAAAGGTGGCCGCTCTAAGTGGAGCTTTTGGCTGCATCTTGGCTAACATGTGGTTCCCCAATGTGATGATACCTCATCTATCTGATGGTATTTTCTCACACCCTGCAAAGATAATGCCTCAGTAAGTCCCCAGGGCTCGTTTTCTGCCTTCCCTCCTGGTACTGTCAGTTCTTCAGGTCTTCTGTTCCAGGGGGCTGAAACAAGGACACTGCACGCATCTCTGCCCAGCTTCCTGCTCTGCCCCA
>TCONS_00000544 XLOC_000337
TAAAGAAGTCACTTTTTTACTTCTTATTTTTCTTTTCACTTTCATCTGTTTTTTTATTCTGTTATGCAAATGAAAAGAACAATGCACTGCAATTCTGTTTCTTTCTAAAAAAGACAGAATCTCTTATTTAACCACTGGTATTTGAATCTATGAAACTGCTACATTAGGTATGATCTATGTTGTTGTCTGTTCGTAGTACCTGCAGTTACTGTATTCATACTTGTATAGAAAACACAATGCCTACATGAAATGCACATGTGAAGAGATCCAAGTGTCTCTGGTGATCCACACACGGCAATCAGCCTGAGAGATTGTGTGCTAAATTTCAGTACTCACAAGGGCTTTAGTGAAACAGGGGACTTAGGAGATACCAAAAGCTGTAGCATACTGATTTAGTTGCCAATTTAGTTAGACCTGCAACTAGAACTACTTTCATTCTCTTCTGGAACCTACTCTGTGCATACACTCAAGTGTTTCCGTTATTCTAATTCAGTAACCAATTGTCAGCCAGTGTTAATCAATATAATTGCAATACTGTTGGGGAGTTTTGAAGTTTAACACTATCTCAGGTTTTAACCTTGTTCTTATAGCCAGGTAACGTTTCTTTTCCAAACGAATACAGAATGCTAAAAACTCCCTTAAATTCACTGGTATGGATTGGCACA
>TCONS_00004044 XLOC_002524
GTTGAAAGTGGAAGAGGTATGCTTACACACTATGTTATCTGTGTTTCTCTTGGTTTAGCTTCCCATTCTCCAGTGATCTTCCTTGAATATGTGTAGTAGTGTGTGGTCATAGTACCCAAATCTCTTTTTTTCACATTCCTGAATGTTCAGTCAGATAACTGGAATTTATGTACATATTGTACAGTATCCTGCAGTTTGTTTCTAACTCTTAAAGGTGGATTTGAAATATGCTTTGTTTTCAAGCACCGTGTTGTAGGTTCTCAAGATCTCCCGAAGGC
>TCONS_00002134 XLOC_001357
GGATGGCAGCCCTGCTCATGGCAGAAGGTTGGGGCTCAGTGATCTAAGGTCCTTTTCAGCTCAACCCATTCTATGATTCTATGTGTCCATCAGTTAAGGTGGGTATGCCAGGCTTGACAGAGGGTGTAGACTGATTTCCTACTGCTATCGCAGTGATTTGTGATGAGAGTGTGGCAGTTTGCAGAAGGCTTTCAGAAGCTTCGCTGCTGGTGCTGGTTTGCAGGTGGTGCTGCAGGTGAAGGTGTGAACATGTGTCTGCAGCTGGGCACATGCTCATTGTGATGTATCTGGGACACAACCATGTAGCTGCTTTTTGCTTATTATGAGCTTCCTCCCTG
>TCONS_00007536 XLOC_004869
GGGGGGTTGGAACTAGATGATCTTAAAGGTTCCTTCCATTCTAAGATTCTATGATTCTATATAAAATTCAAATTTAAAATTATATTCTATTATTTTAAACTACTTTTTAATGCCAAAGTGCACCAATTCTTACACCTCTTGGCTTTGGTCCTTTAGTCTTAGAGCAATTAAACTCATTCATGAAACACAGTATTGTTTCCACAAAGAGGGCTCCTGTGAGGTAGGGAGCAGTGTGGACCAATCTGACAAAAAACTTATGACATAAAGTTCATGTCGAATGTGTCCTCTGCCTCCTAGAGTTGGGCAGAAGGCTGGTGAGGTGAGTGTGGGCCCAAGCCTCCTGCTGGACTGGCACCACAGCACTAAGCAGCCTGCCAGCTCTGGCTCTCTCCATTCATTTCAGGTGAAAAAGAGCAGGAATAGTGTTTCTGCTGCAGGGCAGTGCTGGGAACTCTCAGGACCAGTTGGTGATGAGCTGTGAGCGGTACAGGAAGGGCTTGAGCAGTACGCCTGAATTCATCACGCTTTTCAGAAAGATGAACATTTGCGACCTAGTGACACAGTAAATGCTGGCATTTTTCTATAGCATATGTTGCTTCCTGGCATGATAATGCCTTCTGTGCCCTTAAAACTAATGCCTCACAAATGCGCTGAACCACTTTGTTTGAGAAGCTCGAGGTATTATTCTACCTGTGATAAACAGGGCTGCTTTAGAAAAGATTAGCGGCCTATAGTGGGGCTCAGAAGTGTACTCTGTAATACTCTGACAAACTTTAAGCTTTACAGTGAATTATAACTGACATGATTGTAAGCAAGCAAGCATGGGCAAAGGGGCAAGGCAGCTAGGAAAACTTTGAATGAGTTTGTTGAGTTGAGAGAGGAAAATTAATGGGAGATGCAGCTAGAAGTCTTATGACAGGCTGGGAAATTGTATGACGTGAACGTTTGTGGAAGTCGGTGAAAACTGCTGGGGCTGAGCATTAAAGTAACGTCTCATTCACTAGGAGTCCATGTGTCATGTAGCAAATCCCAAAGACTTTTAGCATGTACTGTGTTCTTCTACTTTGGTTCTTTTTGCTCTTTCAAACATTCTCACTCTCTCTCCCATATGCCTTCACTTTTTTTCTTTATAGTTAGTTTCCTTCTTTTGCTTTACAGTGAATATTTGATCAGCAGCTACTCGGGTACTATCCAACTTCCACTCCAGGTAGGAATAGTCTTTTTTTTTTTTTTTTTTTTTTTTTCCCCTCATATCTTTCAGAATGACATTTTATTTCAGCAGTTTTTATCAATGCTGCATTCTTGAAACTCTCACTGGCACAACCATTTTCTTTTTTTCCTGTTCTGCTTTAGCTTCCATTCTATATTTTATACAGTACTGAGAATAGAGATTGTCAGGTGTTTTATGCCAAAAAACAAACAGTTGGAAACAAAGGCTTTTCCAGAAGCAGACAGAATTATTTATTGTTGAAAATATGTCACTGATCCTTTAAAATTAATTGAAATACCTTCAGTACTGGAAACTCAAATATCACAAGGTTGTGAAAGAGCTTAGCCTAAAGCAAACTGATGCCAATACGATCACAAGTGACTTATAGTCAATTGGTATTAGAGCTGATTGGAATCTGTGACAATTCTGTGAAAAATATGTTCCTCTTTCTGGGATTAGCTAGTCTTAATTTATATTTGCAGTGTGAATATGGCTGCTGTTGCCATAGGATATGATCGCCTTTCATATTCTGTAATGTATATGCCATGTAATTTACCATATAATGCAGCATGATTTTAAAGATTTTTCATCTTTCCACTTTACAGTTAAGAAATGAGGCTTATACTGCTTCTATGGCTTTCTCAGGGTAACATGTGGAAATCTGTTTCAGAGCAAGGACAGGAGTTTCAATCTTCCAAGTCAGTGCCTTAGCACTCAAACAGTTGCTACTCTCTGACGCTTCTCTAGTAATCAAAGACGAAAAGGTGAAATAGGGTAAAAATGCATATGATATATCAATCTTTATGCTGAATAAGAAGCAGAGGGAAAGAATTAACCTGGGGAAAAAAAAGAAAAGAAAAGAAAAGAAAAGCCTTCAAAATACTTTCTCATTCTATTGAAACTGGGCCAGTTGTGCATCCAGGGATTCAAGATTCATGGATTTAGGACAGCAAACACGAAGGTGCTTGCTTGTATATCCTACTCACTGAACAACTCCCCTGGGATACAGGAGTCTTAGAGATCTTCTTGTTGCATCTTTCAGACATTTTATATTATTAAGTTGTTCAGTAAAGAAATGAAGAATAATGAAAATTAATCCTACCCCCTACTATGCTCTGAAATATGTTCAGGTTAAATTTTAGATATAAATATAGAGGGTTTTTTTCTGCATTATTTCTATGGAAAGTAGATATCTAAGACTGCTTATACAAGAGATTGCAGGCATTCTCTGAACAAATATTTAGGACATGGTGTGTCATGCATTCAGTGTACAGATAAAAAAGATCTAATTAGGCATTTTTTCGTTCTTTATTCAAATATTTTATTTTACGCATATTTAAAAGAATGTTGCTTATGTTCACTGTATATAGAAGAGGTACAATTACGTACATCTGAGTGACCACTCTCTGCAGTGTACAGTGTAACTGTGGCTCTGAATGTGATGGATAGAAGGTGCAAAGAGAAAATATGGTCAGGAATAATATTGTCCCATTAATTAGTTTCCCATCAACACAAATATACATGGGCATGTCTCCATGGATAACTGCAGAGCTATAGAGGAAAAAATGTTACAGTGTTAAATTCCATAGTCATGTAATAAAGTAGACATAAAAACTGGGAGCTCTAACTAATGGGTACTCTGGCCTTATTTAAGGACTTGGTGCTGTTGCAGCAAACAGATTAAAGCTATGAGACCATATGCTGAGGAAGGCTTTTTGTGAGACACTGAACTTTTAAGACTAGTGATCTGGGAAGGTATGTGACACAAACCAGAGACACAATCATGTATGACCTTTACAAAGAAGACAGTCATTTGATTTTCTGATTAAAATATATGCTAGCAGTTTTGTTGTTTTTCCTGTGACTATGTGAATTGCAGAAAAGATGAAAACTTCTAGAATAAAATGTGGTTGTTAATTGTCCCTTTCCCTCCTGTTCCCTTCCCTCCCTTCCCTTCTCTCTCCTTCACCACTATCTTTGTCTGTGCATATCTGTCAGCTGCTTTTTTTTCTTTCCTAAGTTAGTTTTTACTTCTTTAGAAAATTTCAGCAAATATTCCTTTGCCAGAATTCTCAACAAGTCTCACCGCTACACTTCCATCTCTTTTTCAACTTAGGGGGAACAGTGCAAGCCATCTTGCTCTCAGAAGTAAACGAGTAAATGATATTTCTTTCCTCATTCTTCCTCTGACAATATGAGTAGTTGTTACTTTTCACTTTGAAGAAATACTGCTTCCTAGAGAACAGCCCTATTTTAGAAGATTTCATAAAGAATATAGTAACATGAATTTTGTAAATTTAGATTAAGGACAGCATCGTCTTGATTGACACATTTACATGCATATGTAAATATAAAGAGCCACAAAAAATGAAAAAAACTGCTGTAATCAATGGCTATTTCAAGAACCTGTTCTTCAGTTCTGATGATAACTAGCATGACACAGCTCATATGCATACAGCTAGGCTCTCTTTCCCAAAATTAAGACGAGCACTGCCCTGCAGTCTGGTAACTGTCTCTGTTTCAAGGCACCCCTGAAACTATGTTCTGGTGTTGTGTGTGACAGTGCTGTCTTTGTTAAAATTGACAAGAACTGTGTTAGAATCATAGAATGGTTTGGGTTGGAAGGAACCTTTAAGATCATCTAGTTCCA
>TCONS_00005136 XLOC_003259
GTGCAGCAGCCAGAGCAGGTGTTGCTGGCCCACCCTTGTTGCTGGTCCTGCACGTAGCCATGGGTATTTTCACTTGCGCGTACTGAATTTTCTCAGCAGGTAAAGTAACCCTAACTGATAGAGATAGCATAGCTTTGAGTCCATGAACATTCATGGTTATCAGTGCAGCTAAACACTGAAGTGTTTCTATCATTAATTAGCTCAGACATGAATGTTGTTTCTTCTGACCCTGGGAGTCAGTGACCAACTCCTATGGAAGTCAGATGTAGGTTGTGCATGCATGTAAGCATGCAGGGACTTAAACAGCATGTGGAAGTGAATGTTAAAATGTCAGCTGTATTCTGAAC
>TCONS_00006794 XLOC_004354
GGCTGTGTTATTCTTGGATTCATACTAGCTTTTAACATTTAAGCCTACCCTACAAAGGCCTCTAAGGAAAACAAAATTTCATTTGCCCACAGTTAGAAAGCAGTTTCCAGCACTCTCACATTGCTTGTGATTTCAGTTCTGGTTTTCCCTTGGTAAAGAGGCTTTTCCTGGAAGGACCAGTTTGGTTTCTGCTGTACTGCTCCTTTTATTATTAGTTCAGGCTGATTCATGGAAGCAGAGAGCAGAAAGCGGTCCGTTTCTCGGCAGAACAAACGGTACATTTTGAATGTAGAGTCCATCCCTTAGATGGAATCTACTGGTCTTCTTGCTATATGTCTGAGATCTTTATGCCATGTGTCTTCCTAGGTAAGGCTGAAAGAGGCGCTGGGGAAGGCTGTAGACATGCTTTAAATTTCTCCTTTAGATTTTTCATAGAATCAACCATAGGGTTATAGAATGGCCTGGGTTGAAAAGGACCACAATGATCATCGAGTTCCAACCCCCTGCTATGTGCAGGGCCGCCAACCACCAGACCAAGCTGCCCAGAGCCACATCCAGCCTGGCCTTGAATGCCTCCAGGGATGGGCATTCACAACCTCCTTAGGCAACCTGTTCCAGTGATTTTTATTTCTATCCTCGCAGAAACAATACAAATTAAAAAAAAAAAAAACATAAGGCTTTTGTCTAGATGGTATCACATAAATGTGTTATGAGCCCATTTTGATCTCTTTTTTGAGAGATTAAAACTCACTTCACC
>TCONS_00005332 XLOC_003409
ATAACAGCTCACTGGTCCAGAGCTCACCTGCAGGTGGAGAGCAGACCCAGTAACACTGTAAATGTACCCCAGCACCTTACTCTACAATCAGTAACATCCCAGCTTTCAGTACTTTATCCATCCTTAGTAATTCTCCTCGTGGTAGTCACGGTGAAGAGTCTTCCCTGCTGTAAGTGTTCTGGGGCTATTAAATAGCGAAATCCCTGTTTCCATAGCAGATGCTCAAGTGCCC
>TCONS_00010559 XLOC_006834
CCAGACATCCTCTCCTGCATGCTCTCTGGCCTTGCAAAGGGAGCAGAAACAGGAAGCTGGCTCCAGCAAAGCTGCAACTGCCAAGGATGTTGTGTCACTGCCTGCAGTTATTGCCAGGCTTTGCTCACAGTCAGCAAGCTGAGCTGCGCCAACTTGGAGACAGTGGCTCTCACAAGGGTGAATTTCACCCTGCCCATACACAGGTGCTCTTCCTACAAGGCACACGAAAGGATTTTGTAGCACTGAGGTTTAGTTTGTGTTTTAAGCTTGGGTTTTGCTGTTGATGGGAAGCGGCTTTTCCTCTTCAGTTTTGTCATTCTGTGGAACAACTCATGGCCACCATCTGTGTGGGCACAGATACTAGACCATGACTTGCAAGATCTGAGCTCATTTCCTGCATCAAGCCATAGATTTTTTGCATGACCTAAGGAAGTTACTTCAACTCATCCAGGTATCACTTCTCCACTTACATGAAGCTTTCAGCTTCAGTGGAATTTGTTATAATAACCCCACTGAGATGTGAAGGTCTAACAGCAGAAGCCATAATGAAGACACTGTGGTTACCTAGCAGGCTCAGTGCAACCACTGTTGGTTTCACTGGAAGCTGCTATGAGTTTAAAAATTGCGTCCCTCTGACTTTTCCCACATAAATCCTAGAAGTTTGAGCCAGTGACTACAATGTGGGCCACTGACAATTTATTAATAATGTTTCTGTCCCTCCCTGCTAGGATCAGTGATTCAAATGCTGTAAAATTTCCCAAGGGAGTCGAGCTGTCAGCAATGAGTGGCAATTCATAGAACTAATACTAAAATAAAGCTGGTAGGGGTTTATTATTGTCAGTGTTAAAGCAGACAAGTGGTAGAAGGTGGGTGCCCGAGGCCATGTGACACAGAGCAACTGGAAGAAGCATCTTGGGCAGTGGACCAGACTGGTGGTGCTGTGACCCTCAGAGCTCATTAGGTAAGATGTTTGCAGTTTCCCAAGATATCTTGTCTCACTATCACTGTGTTTTCTTTTCCTCTCTGCTGGCTGGATTGGATCCTCCCTGCCTCTCCCCTGTTCAAGCTGCAAAAGTCATATTCCTTTCACATGCAGTATGTTCCTTGGAGGTGACCTGTCCCTCCCTCTGTGCTGCTGGTGACAGGAAAGCCTCTGTCCCTCAGCAGAGCCATCCCAAACACATCTTCCTGTTAGCTCCTGCAGCACAGTGCATGCTTGTGGGCAGGAAGATCAGGTGTATGTGTCCGGGGAAGAGATGAGGAGCTATGGACAGGGACCTCGGGTGGAAGCTATCTCCTTGGCTCAGATCACTTCTCCAGCTTTGCACCCTTGGTGCTCACTGTACTGATATAGGGCAAGATTCTGCTCAGCTATACCACTGGCCTTGCTGAAAGGATGATAATGGCTGTCTTATCCAAGTCCTTGTGCCTACACGTAAAATGTAGCAGTTTTGGACTACCTTGATTTTCATGAGCTGTGTCTACAAACAAACAAACAAAACAAACAAACAATCAAAAAAAGGCCAAAGGAAACTTATATGGGGGCAAATATGTTGTCCTCATGATACAAAGAAACATCTCGTTTGCTGACTCAGCTATTTGTGGTGCAAGGAAAGGGAAAGGATTCATAGCTAACAAACGATTTCTAACAAAAATCTAAATTTTGAGGAACTCTTTGCCAGTGCCTTTCATATCGGCCCACAAATTAAGCTGTAGACGTATCTTTTTTTTATGAATATGAAAATTTCCTTATAGAAAGATTCCCCCTCACTCTGTGATCGGGTGGGACAGAATCAGAGCTCTTCGGAAACCTGTTGCATGC
>TCONS_00007383 XLOC_004765
CGGTAAGGGTGGTACTTCTCTACTTCCCACCAAGATTTGCTTCGTTACAAGGTATCACTCAAAATTATTCTGAATTAACTCTCTCTCTGGGAATGGTCTCTCTCATGATAGCCACAGTCATTTCTTGATGTCTGAAATATAGTTCTGAAAATATTGTCCATTTATTACCTCAGTACCAGCAGTTGTATTCAGATATAACTGTCCCTTAAGTCATGAAAACTATTTTTTTCTAATACCAAACCAAACACAGATGTAGTTGTCAGAAATGTAGAGTGTTCATGAATGGTGTTTATCCTGTAAGTGACAGCCAGGCAT
>TCONS_00002417 XLOC_001542
CTTCCCTAGTCCAGCTCACCACACCATTCCTGATACAAGCCAGGATGCCACTGGCCTTCCTGGCCACCTGGGCACACTGCTGACTCATATTCAGCTGACTGTCCATCAGTACACCAAGGTCCCTTGCATCTGTTAACTGAATTTGGTACTTAGTGTTTCAGCCTTTTTTATGATTAATTTGGAAAGCTGATAAGCAAAACTACTTAACCTGTAGGTTAGAAGGTTCAGTGATCTGATGAATCGGAACAAAGAATCCTTTTGGAAGGGATTTCAGTGTTACTCTCACCTCTCTAGGAAGCTTCCATAGCAGTGTGCTTTTTAGCTTTTTTCACATTATTAAGGAAGAAATGAATGTGTGCATATGAACAAGTAAAATCTAAGATCATCTGTAATAGAAGTGTTGCTAGGTAGTTAATTTACAGGGAGGGAAAAGATGGAATGGTGGATGTCATGGATGTCCTCCTAAGGCTTGGAGTCCCCGTTTCTCTTGGGGTTTGTACAAGCTGCAACAAAATGGCAGGTAATATATTTTTCACCTACTGTAACTAGAAGTGTCA
>TCONS_00011391 XLOC_007319
CCCACACTCAAATGTGGCTTAGCAGTGTCTTACTGGTTAAGTCTTCTGCCATACAGCAAAGGAGTCTGTGATGCTTCCCACATGTTGTCTAGGATGGGTGGTAGAACGCAGGCAGACCATTTAGCTGGGTTATGTCATATATTTTAAGCAGAATTGGCAGCACTCTCTGTGGTTAAGCTAACCTAATGTTTTCTGTCCTCAGATCCTGTTTCCTACAGTCCCTAAATTTTTGATCTTTCAGGGTGAAGTTTTTCAAGATAGGAAGTCAGAGATGCTATGCTTAGAAAGGTGTTATTCCTGTTGCTGACACAGTCCCTCCATCTCCCCCCAGAGATGAGGAACACATGAAACTCAGAGC
>TCONS_00014831 XLOC_009512
GCCGTAGTGTGAAGGATGCCATCTGAATATTTTGGGGTTAGGAAATGCAGAAGCAGTTTTTAGTAATTCAGACCGAGAGACTGCATTTTGTATCAGATGGATGCACTTGTCCTAGAGACCCAGCACTTCTATGATCTCTTGTTAAGCTTAGTAACATTTTTTTTACATAAAATGTTTGTTTTTGTAAGTACATTGTCTCAGTAGCATCATTATAACATCATCTGAGACATAAATGAGCATCATTTGAGCTGGACCTCTTCCAGCTCCATATAAATATATTTTTGAATCCAC
>TCONS_00015165 XLOC_009734
ACAGCTCAGATCTACCCATGGGACTTCCTTAAAAGATAGATGGAGCTTCTACCTTTTACACATGTGACAACGTGTACTTACCTGCTTGCCAATCCACAACATAACATAGTGAAGAAGATGCAGTGGAAGGGGAAAGGAATGAATGGTAATGAAAGTTAAATTACTTCTTCCAATTGGAGAGGAGTCATTTGCTTTTCGTGTTCGTGGG
>TCONS_00006544 XLOC_004200
CTTCCTTCCTGCACTGTAAAAAAAGATTTGCACAATTGGAAATTGACTGCTTTGTTCTAAATCTTTATTTCTGTGCAGGAAATTCATTCGGGAGGAAATAACACGGATGCCAGTTGCTGACTAGGTAAGGAAAAAAGGGGGAATAATAGTATATTATTAATCTCTTATTTTTTGTACCCTTTCCTGTGTGTATTCCCTATGTACTGCCTCTAAAATCCTTTAGAGGCAAGAATGGCACATCTGTTGTTTTGCACAGTCTTCAACATCAGGTTGTGGGATGGATGAGAAGCATGTTTCAAG
>TCONS_00000188 XLOC_000103
CCCTGGTAGCCCTGTGATCATGTGAAGGTCAACTCTTGGTGAGATCCCCAGGCAATGGAATCACGCTGGGGGAAGGACTTTACTCCTGTTCTGTCTTTGCAGCTATAGCGGGACAAGGTTCAGCGTCCAGACTGCTAACAAAACAAAATCGTTCTGGGCAGTCTTTGCAAGTCAGCGGCGGCTGAGTTTTGGCAAAGAGTGCAGGGGCAAAGCCTGGCACAGCACCAGGCGGTGACGCAGTTGGTCAGCATCCTCTGCAGCCTGATGGTTGACCTTTTCTTTTGCGCAATAAGAAAGCAATGTCCTTCCTCCATCCCAGAGGGACTTGGCCAGACCCTCGGCACAGGAGCAACATTCATCTGCCCCAGCTTTAGGTGTCAACAGCAAAC
>TCONS_00000147 XLOC_000076
CTCAAGGCCTGAAGGCCAGGAGGTGATCCCACTCTCATTTCTTCCCCAGGAGGACACAGGTTGAACCAACCAGAGCATCATTTTTGATCCCACATAGGGGATTCTGAGTGCTTCATAACAGGTTCACTGAGATTTCTATTCTGAGTGTTGCTGGGCATCATTCAGTTTTCCAATGCTTTTATTACCCCTGCCTGGTGGAAATACTCTGTTAGGTTGGAAAATGCTTTATAGGCACTGGGGCAGAGGATCTGTGGAATAGTTTTTAATCTGTCCACCAAGAATGGGTTGTGTGTATATTACTCTCTTTCCTCTTGAAATTTCCTTTGTACAAGTTGATCTAAGGAATTGAGTCTGATTTGACCTGTGGGCACAAGGCATGTGATCATTATCTCCGCCTCCATGGACACTATGGTTTCATAGAATCATAGACTGTCCTGGGCTGGAAGGGGCCCAGAGCGATCACTAAGTCCAACCCCTGGCTCCATACAGGACCATCCAGAATCCAAACTCTATGTCTGAGAGCATTGTCCAAATGCTCTTTGAGCTCTGACAGTTTGGGACTGTGACCACCGCCCTGGGCAGCCTATTCCATGCCCACCATCCTCAGGTGCAGAACCTTTCCCTAACCCCCACCTGACCTCTCCTGATGGAGCTCCAGAAGTTATGAAACAGCAGCACCTGAATGACC
>TCONS_00015008 XLOC_009620
TGAATCCTAACCTCTGACTTGAATTTGTGCTCGCTTATGTGATACCTTACTGTTTCATATTTCTCTCAGTGTAGATGGTGAGACTAGAACAGTCTGTTTTCATGTCTGTGTACAATCCGTTTCAAGGTTTTCTGGGTTAGGGAGGTGTTGGGAAGTCCGGGTACTTGAATGTTAAAGCAGTTGAAATCCTGGACTCTGAGTTCTTATAATAAGCATACTTAGAAAATAGTAATAACAATTGACTTAGCAATGTCCTATTGAAAGCATACTTGCTTCTTGTCACTATCTTTGGTTTTGGCAGTACTAGAGATCTTGTTTTTGTAACTTAGTATGATTCCTGCCATCACTTCAGCCCCAGTGCCTCAGAAATAGTGAGGTATTTTGCAAAGACTGGCATCAATGACATTGCCTGTGAATAGGTCTAGGTGTCTAGATTTAAACTCTTGGCAGCTGCCTTGAATTTTCTTCTCTGCTGTCGTTCAGATCATAGCTACTAAGATTGAATTTTGCTGGTGCTAGCTGTTGTAGGAAGAGTATTACTGACACAAGAAAGTTTTGAAGTTGTTCCTGCCGTTGCTGAACTTACCTAAATGTCACCATTGCTGTAGGTCATCTATGCTCGGCTCAAAATCTTCTTTGTGCTGTGGTCAGTATCGCGTAAGTTACTTGTCGTGTTAAATGTTAGTGATATCTATAGTCCACTCTTTTTGCACAACTCTGCTTAAATCAACTTTTGTTGGTTTTTACTATTAGCTCTAATAGCTATCAATGAAGAGCAAAAAAGGAAAAAAAAAAAAAAAAGTGCAGTTTTTGCTTGATCCATTTTACTACAACTTTATTACTTCCAAAATAGTCCGGTTTTCTGGGAATGCTACGTCTGTACCCTTCAGAAAGTTGTAAGAGTCGCCTTTAGCAGTGTGTTTACATTGAATCATTAAATACAGGAGGCTGTGAAACAGAGCAGATGGTATTTTCTTTGTTCAGAATGTACCTTTATTTGTTCAACTTTTTTGAGTTGACATTAGAATTTCTTTGCTTCTCTAAGATTTTTGTCATATTGCAATTAAATATATAACACAATTGCATAAGTAGATCTGAAAATTGAAATCCTGTCCTTTTTATTTGTAACTGATGTGAAAAATGCATGATTGGATGGCTACATCTCAAATTCAGATCAATCACTTGGAACTCTTTGCTCAGTGTACAGAAGACTGTATTTTTAAATACACATTTTTTTCCCCAGCCTGTGAACTCATGCCTTGCTGCATGCTATTCAAACACCATTTTTAAGGAAGATTACATATTTTCTCTTG
>TCONS_00001488 XLOC_000956
GAGGGAGAAGGCAGGTAAAATGCTAGCAGCAGCAGCACTGGCAATGAACACAAGGTATTAAATCATTACTGGGACTTGGAATATGATTAGTGAAGTTAATGGAAAACTAAGCCACTGTGCCAAATGACTGTTGCTAGGTTAAAGGAGGCTAATTTGCAACACCGTAATGAAATTAGGCATGCTGCCTTTGTTCCTGACACGGAACATGAGGGGAAAAAAAGTTGCATGTTTTGTGCACTTTTGGCCCCTCAACTTTCCTGTTGGATGGGACAGCTAGAATGGTGCTACCAAATTTGTGTGACAGCTATTCTTGGTGACTGGGGGGTTTTTGAAAGTGACTGGGGTTAGACATATTTGCCAGATGGATACTGAACCTGTCAGCCAAGTGCCACTTTGAAGGTGGGGACAGATCATTAAGAATTTTCTTGTCTATCACCTACCTTTTAAATAGAAATAATTCCCAAGAGGTATCACATGTTTTAGCAAAACTTTGGAGTATGAAGATTTCATAGGCTCCTTACAGAGCTGGAATGTTTGTCCTCAGTCTGCATGGCTATGGTTTAATGCATGTTCTGTC
>TCONS_00001234 XLOC_000769
GATTCTGTGGTGTTGAGTAATTACAAATAGATTGAGCTCAGCTGGAAAGTGCCTTAGCAAAAATATAAGAGAAGCTTACGCCCTGTAAGCTCTGTGAATTTTTATTCTATCTTAAAGGAGAATTATACACGTATAGTTATTTATTTAGCAAAGAAACAGTGTGGAAAATAACGCGAATGCTGTGTGTCATCGTTCTTTAGGAAGGTGAATGAAACTGTTGAATCACGTTCTGGATTTTTATTGCACTTGCAATATCTTTTGCAAGCACTGCAGGATTGTGGTAGGATAAAAAATGTAACAGCAGCTCGATAAAAG
>TCONS_00011954 XLOC_007667
GCACCCTTAGGTGGATTCCATCTGGCCCCACGGTCTTGTGACAGTCCAGATGGAGTAGTAGGTCTCTTAACTGTTTCTCCCTGAATCATGGGAGGATTGTGGGAATTCTTTATTGCAGCATTTGGATACATAAAGGAAGCTTATAAGAAAAATATTTTCCATGGGGCCTGTAGTGGAAGGGGGGACAATTTAAACTGAAAGAAGGTAAACTTAGATTAGGTGTAAGGAAGAACTCCCTCACTATGGGAGTGGTGAAACAGTGGAATGGGCTGCCCTGAGAAGCTGTGCATCTCCCATCAGTGGAAGAGGTTGGGTGGGCATTGGAGCAACTTCATCTAGTGAAAGGTATCCCTGCCCATGGAAGAGGGGTATGAGAG
>TCONS_00008039 XLOC_005246
GTCTAACGGGGCAGCTCCTCTCGTAGGTTCTCTTATCATCTGCATCAAGAAGTTGTCCTCCATACATTCCAGAAACCTCCTAGACTGCTTCTTCTGTGCTAAATTGTATTCTCAGCATATATCGGGGAAGTTGAAGAACATGCAAACTGTTTTTTAATCAGAATCGCACAGAACAAATGAAAAATAAGAGGTGGCCCTTTTCTATGACTTCAGAATTCTGTGGAAGGGATAAGCAACTCTTCAACTTTCTAGCTATAAGAGCAGC
>TCONS_00005644 XLOC_003594
CTTTGCTTCATATGCACTTCTGTGTCAGATGCCACTGTGTCAGACTGCCCCTCCGCTGCCATCTGTCACACAGCAACAACATGTAATGGGATATTGGCAGGAAGGTTCAACCTCTACTGCCATACCACCAGTACCTACCTCTGACATTGTGGGCCAATGTGATAAAATAGGAGGCATTACTTTTGGAGCCGCCTATGTGTGTATACATACAGATACGTAAATCACGAAAACATGAAAGATTTTAAGCACTGTCACCAAGTGAACTCCAAATTGCAAAACTCCAGAGATTTTAAGGAACTGGGTTAACATTTGCTAGCTAATAAATGCTGAAAAGGCATTGCAGGTGGTTTCAGGTGTTGGGGGGAAACATTGCTCCTGACTCATTTTTACATGCACCAACTGAAATAGTAATTTTACTCTAAAATCCTTCATTTTGCTTTCAAACAATGATTTCTGTATTCCTGTTCTTCCTCCGGTGCTTCATCTGAAAGCGTGTGCCAATTAATCCTTGATTACTCATCTCTGACTTTTCCTGGGCTCTAC
>TCONS_00003974 XLOC_002485
GGAATGACAGGGAAATATCTACATAGGAAAAAGTGTGGAAAAAACAAAAATTGAACTTACAGAAAAGTCGATGGATTTCAATAGTAAGGGAAAATCTATCTATAGAGTTTTCTAGCCTCTGTCAAATGGGATAGAGAATCATACCCTGCTGTATAATTTCATAACCCAATCTCTAGAAACCTGTAGATAGACTCATTCTTCGTGGAGTCTAATGAGTTTGAAGAGTACTCTGTGAAAACTTTAAAGCTTACTAAATTCTCTAAATCTTTTTCATAAAGGTCATGACTTTCTGTGAATAAAATTTCAGCCTATTTCTGAAAGAAGAAGAAGGCTATTTTTCACAACCTTTCCACAATCCAGAAGATAAATGTATCTGCCTCTCCAGTTGAAAGGAACTTGACTGGAGATAGCAGGCCACCCATAATCACTTGATACTTGAGTAAGCATCCAGAGCTGAACGGAAAGGTGATTTGAATATAAGTGAAATGGTTTGTATAACCTGGCCTTTTCTTATGTAATAGGCTTGCTGCTTGTGTATATCCTCTATCAGAGAGTGGCACCTGGAACCTAAAGCACATTTTCCAAAAAAGCCATCATTATATAGTTACACCTATTGAAGCATATGGAAGGCACAGGTGCTCTGTAAGCAAAATTTGGCCTCCAGTTCTTTATCCTGGTGAGAGTGAATGAGTTGTAGAGCGTCCAGCCAAATACTCAGAGTGCAAATTGAACAGCAAGGCTGAAAATTATAAGGAAACGTAAGCTGAGTATGCCTGATCTATAGTCAGGGTTGCTTATTTTTGTTCAATTATACTGCTTGATTTAAACAAAAAAAAAAAAATGGAATGGGGGAGAAATAAGAACATCAGATTGGCAAAATCTTGGCAGATTTGTTATATTAAAATTTGGAACAAGTGCTGGAACCTGCACCTTTGGGCTGCCCTAATAATGCGTGAAAAGTGACTACCTCAGAACAAACTAAACATAGGAGATGAGAATCTTTCATCTCTAAGGCATAGTTGCTAGCTCACTTACATGTTGAGGGGGATGTAGGGAATTGTTAAATGGTATGTGAATTTTGTATCCTGAAGGCCTTGATCAAAGAATGTGGGTAGGAAAGCGAGGCACCTTAGAACCACTAAGTCATTGGTTTGGGCCTCTTCCTTCCTAGCAGCTGTTAATCTTCCCTTTATGACCATTGATATAATTTGATATAATTTGAAATAACCTGAATGTCAGATTATTGTTTAATTGTTGCCCTTGCTTTTTTTCAGTGATGGCATCAGAAATGACGTTAATGCTAGTGCTTCTGTTCCTGTTGTTATATGACTTAGAGGGAGGGCAGATCTTATTTACTTTACCTAAGATACAGCGGAGTGTCCCTGTTTGGGCAGCACTGGGCTGCACCCATCCAATTCAGTCATATGAGACGTACAGACCCTGCTGTGTTTCACAGGGTGAGTTCCTTTCATTCAGGGCTCTGGGATTACAGTGAGTCAACAATTTTGCTTGTTTGGTCCAAACCTTAAAGTCAAGAACCATACAAGAGAAGCTTACATAATTTTTTTCTTTATATACACATTTTAAGCATTCTTCACAAGCTTTGTGAGTTTTCGT
>TCONS_00014299 XLOC_009184
CTTTCTGTCAACTGAACCAACAGAGCATTGTGTTCCTATGCACGGTATTGTTGTTCCTGAAAACTCTCAATAGCATCTTGGAGGGAAAGACAGAAAGGGTGAAACCCTTAGAAGGGTTTTTGAGGCTTTCTGCAATCCGTACAGCTGCAGTGTTGCGCCAGAGGGACTGCAAGAGATGTCACTGCTGAGAATACCTTCAGTGTCTCCTCTGGCTGTGGCTGGGATCATCGGTTCCTGAGAATGCCAGAAATCTGCTGGGAAAAGTCCAC
>TCONS_00000483 XLOC_000276
GGGATAGCTGTTCTGTCATCTCCAGTTGTCACAGCAGTCACTGCAGTAGTCGCAGTTGTGGCATCAGCAGTGCTGAACAAAAGGGTACCACACACACACAAAGACCCTGTGGATCTTCCTGGTGCAGTCATCTGTCATTGATGGCGTATCTCCAAAGCAGCACATGTGGGGCCTGAACAGTGACTTATTCCATATCCACCCTCATCTGCAGAAGTCAGCTGTGTCGTTCTGTGCCCAGCCTCAGCTCTGGTTCTTCATTCATTAGCCCTTCTTCTAGATTCAACAGAGAGACATAAAGCTAGGAAAGAAAACTGTACCAAAAAATACAGGATTGACTTGCTTTTTTTTTTTCTTTCCTCTGCAAATCATAGAATCATAGAATGGTCTGGGTTGAAAAGGAACACAATGATCATCGAGTTTCAACCCCCCTGCTATGTGCAGGGTTGCCAACCACTAGCCCATACATCTGGAAAATTCAAAACTGAGACAGCAGTAGAACCTGTGGTAAACAGAC
>TCONS_00008991 XLOC_005826
GAAGGAAGAAGCTGTTTATGTTTGGGGTGGTGAGGCACTGGCACAGATTGCACAGAGAGGTGGTGGATGCCCCATCCCTGGAGACACTCAGGTCAGGCTGGAGGGGCTCTGAGCACCTGATGGAGCTGCTGTGTCCCCATACATTGCAGGGGAGTTGGATTAGACGGCCTTTAATGGTCCCTTCCAACTCAAAGGACTCTGATTCTTAAAATACCTTTCAGAAGCATCAAACTACACACTAATTGCTGTGCCTTTTCTTGCAAACTATCCTGCATCCTCTCAGACTGGTTAAAATATTTTAGTATTTTATACTGAGGAGTTAGAAAATTGTTGGTGTAGTCAAATGACGTTGACTTTCATCCCTGAAAGATTCCCGAAGCTCTTATCTTATCGCAACAGCCCACATGCGCTCCAGGAATCATCACCCACCCATCATCCAGCTGGAGGAGGCCCCAGGGTGGGATGGTTGTGTCTGGGTGAGATCAGCTGTTGCTTAAGCACATGCAACCAGGATTCCAAGACCAAATTGTTCTAAGATTCCACTCCAAACGAATGGAGAAGTCCCCAGAATGATCTCCATGGACTTAGACTTGCCCACTAGTGATCGGTAATGAC
>TCONS_00007976 XLOC_005216
AGCTGTTGGAATCCTTTTCCTGCCCATTTCGGCTCTCCTAAAGATTGGCCAAGGATATATTTGCTAGAGAGATGTGTGGACCCAACTCTGGGGAAAAATCCAGCAACAAACAGAGAAAAAGAGGTGCTTATTTCTTCTGGGACCTCTGAAGGAGGAAACCTTTTCTACAAAGGCGAGATTTTGTAGACTGAAAAGTTCCTTGCTGCAGC
>TCONS_00015387 XLOC_009884
GATATTGCTATGTATCACTCCTATATATGTTGCTATGTACTGCTCTTACATTTGTCTTAACGCTTGCTTCAGCCAGCAATTCAACTGTTTGGTATTGATGGGGGCTGCTGTCTTTCAGTTGAGATAGCTGTATGACTCAGAGAATATTTGCCCTTTCTGGTTCACTGAGAAGTTAGGGAGGTTAGATCAGCCCACCTGTGATTTAACAAGGCAGTTTCTTTCTGTTGGAATTGGAGAGGAGCCCTTCTGCAGGTAATGACAGACTTAGTTGATAAGTGATAATTAATAGATGCATGTTTGTAGATACCATGACAAATGAAATGAATTGCTAAGGCCCCTC
>TCONS_00007317 XLOC_004712
GGAGAATTTCCGGGCTGAGCGAGAGAATCTCCAAGTCGAGAAGGAGAATCTCCGGTCTGAGCGAGACACACTCCAGTTCGAGAGGAACTCCCTCGAGTCCGAATGGGATGTACTCCGAACTGAGCGAGATGCCCTCCAGCAAGCACAATTCAGTCTCCAAAGTGAGATAACCAAAATTCAGTCTCATCAAGCCAAGCTCAAATCTGAACTAAGCACTCTCATAATTGAGCGAGATAGACTTCGAGCCGAGCTGGAGAGTAAGAGCATCAGGACTGACC
>TCONS_00008221 XLOC_005361
AGGAAGGAAAGGAGGGAGGAAGGAAGGAAGGAAGGAAGGAAGGAAGGAAGTCTAGCCTTGAGGCTGTATGCTGCATGTGCAGCAGAATGTATATAAGGTGCATGGAGTGTCTATTGGATGTCTGCAGGAAAAATGAATTTTACACCATCAGTGCTCACGGCCAGCTTAAGCATAAAATGAGTGTAAAATGTAAGTGCTGGATGAGAAGAAAAGCTTTTCTGTGGGGAGACTGAGTTTCAAGTGGTTTTGAGGAGGAAAAAGCCTGTGGCTGTCTGTGAATAGCCATATGCCCCTAGAGGACAAGTGGCAAGGAGCCAGGAGTGGTGAGCAGTGCCAG
>TCONS_00003943 XLOC_002465
GAAAAACAAATGCCTTGCACCTGAGGTCAAAGGCAATGTCTTAGGAACATAAGGAATGCTAAAGCCTCCCTTCAGAGGTCCACACTGAAACAGCGAGAAGCCATGGTTTCACACTGTCACATGGGAAGTTTCAAGTAGACCAAAGGGTAGTTCACCATGGGAAGAGGCACTTAACCTGGGAGATCTGCAGCCTCGGAGATGTTCAGAAAACACCTCGACAGGGCCCCAAGGCTGACAAGAAGGTGATAAAAATGGGAATGAAGAGTAATCAGTGCAGTAAGGAAGTGTGGAAGAAGGGAAGGTCTCAACTCTGACTTACACAAGTCCCTTACAGGCAGTGCAGAGTGTGGAGCAGTAGGCCAGGGTGGTCAGCAGGGGGTTAGAAACCCTTCTTAGATAGCCTGTTTAAGTTTACAAGTAGGATGTCATGTTCACCCTAACTGGTCACTGTTAGCCAAACTTTTTGTAAAGCCCAAGAGCTGACTGAATATCCGTCTGTTTAATTGTGCAAATTTATGGGTTTCAAACTCATTTCCCAAGTTAATGAGGCCTCTGTGCACGTACTGACTCTATCATTCCCTTGGTCATATTTGGCAAGGAATGGGCTGCCATATTTGTAGAGGTTTCATGAAAGTGGAGAGCCAGATGAGAGAGACAGGC
>TCONS_00002592 XLOC_001627
GCTCAAGGGAAGGTTCTCTCCTTGGTGATTATTTTCTTCGGAGTCTTTGGTGAGCCCTCTTTGTTGGAAAGGGCTTTAAGACGTCCATCAGTCTCATGGGATCTCTGGTAAACACCAAGAAGATTCCCTGGAGTGCTTCATCAAGATCAAGTGCAGCAAAAGACTCAGTGCTGTCTCATTCTCTGCCCAGCCTTGGGCACAGATTTGAGCAACATGAGAGCTGCTGTGACCCATGTCATCTGGCAGTGGTCCCCAAGAGCTTGTTTACAC
>TCONS_00013905 XLOC_008906
CACCAAGTGAACATACACTAACATCCCTCACAGAGCTACAACAGTGTGTGTGTCAGTGCAGCCAGTAGGATTTATCAGCGTGTACTTGAACACTTCTGCCTAGAATGTCGAATGGCCAAGTAACAGAACTAAATCCAGTCCTGTCTGTAGGGCACGCAGGCAAAGACTACAATTCTGTCTCCTTTGAAGTCAGCTGTAAATCTGTCTTTGGCTCTGATGGCAACAGCCTTTAAAATAAGGAGTCCAGAGCATAACGTGCATAAGATAAAAAAGAAATCACATTATTATTTACCAGCACTTCTCAGACTGTGTGTTGAGGCATCATCACTCAGAAAGGAAAAGAGAACAACTTTATAAGAAACAGTATTTCACAATACATATATAAAGTAAACTAAATATGACTGGTC
>TCONS_00007952 XLOC_005196
CCACTAATGAAACACACGTTTGGGCCCCTGAGAGTCTGCTGCAATTCCTACTTGCATGAACCATTTGAGAAGCGAGCACTGTTGACAGGAGACAGAGGAGGGCAGGACCAAATCAGGACTGTAGCTGATTTAAACTTATACCTCAGATAATTCTTTATTTTGGTCACCGAAGCCCTAAGTGACTTTTAAGCATGATATGCTTTGTCTTCAGTAGCAC
>TCONS_00010670 XLOC_006897
GGTGGGATGGGGGGGTAGATGTGAATGATGCCTGAGCCTTGGAAAAGTGCAGCGAGACCGGTGCTAGATCGGTCCATCTGGTGGCTCAGAGTCTTTATGGCTTGCTGTGAGACAATTGCACGGCTCCCTTCACGCATGAAAGAAGCAGATAAGACAGAGGGTTGCAGTTGTGATGTGAAATGTGCTGTCTGACAGCAGTCTGAGTGTCATCCCAACAGCCTGAGTGCCACCCCAACAGTTCAAGTGCCACCACAACCCAGCAGTGCAAGAGGGAGAGAGCAGCACAAGAGGGGCAACAAAACCTGAGAAGAGGAATGGGGTGAGGGGAAGCAATCTCTCTTTCTTCA
>TCONS_00003552 XLOC_002218
TATGATTCTATGAAACAGAATACCTGAACTGATAGCTGTAGATGTTGTCACAATTTTCATTAGCTTACGTGTGGTTCTCTTGAGTAATCTGGAGAATCGGCATTGTATTGAATAAGATTGCTTGACATGTCCATGTGTGAATGCATGGGAATGTGGGGAGATGGCTGCAGAAAGGATAGCTGTTCTGCAGCTTGGGACAGATAGTCTTCTAGACTGCTAGAGGCTGTGATTCATCATTCAATTCTGCTTGTTGTTCTTCACGAAAGATGAATGCATTTCCCACTATTATTTTTCCTTTTTAATATCCACAAAGAATAAAGTGCTATTCAGAACAGTATCATTGCAAACAAGAGATAAAACAAATGCCAAACCAAGATACTTTAGCAGTGCCGACATCTTCAGATCAGGAAGAAAAAACTAGGCCAGAGGCAAGAAAATCTGTCTCGTCTTTCCACCACATGACATTCAGAGAAGTAAATGAGTCTGAGAATTTTAATGTCAGCAGGTTTTTAGGTCTTGAACATTTGCTACATTTTGTGGTGTTAGGGAATGAAGAAAATTGAAAAATAGACCTGCAAGCTGAAGACAACACTATAGTTACAC
>TCONS_00007552 XLOC_004885
GAGGAAGGCAGTGGTATCACTTATTAATTATTGCAATGGGCAGAACAGACTCAGAAACATTTTAAAAAAATAATAAAAAAGAAAATTAAAACACTATCTTCCCTTCCTCCTCAAGCAGTGCAGGAGGGGATGAAGAATGGGGGTTTGCGTTCAGTACACAACAGCTCCTTCCCTTCATATTTTTCCCCTGCTCCAGTGTCAGTCCTTCTCTCAGAATGTGGTCCTTCAGAATAAGCATGTTCTAGCAGAAGGCAAACAATAGGCTATAGTGTGGACATCTGCTCCTACGTGGTTCTCTTCCACAGGCTGCAGAGCAATCAGTTTTTCTGCACCTAAAGCACATTCTCCTTTTCTCTAACCCTAGGGTTTGCAAGTTTGCTTCTCACACTATTTTTCTTCTCTTCTCTCTTGTCTAGTGTTTTGCTCTTTCTTAAATCTGTTTATCCCTGAGCTGCCTCTATCTTGTCTACTGTACCCAGCAAAGCAATGCAGGTCATTGGAGCCATCTGGAATCATCTATGTCTAGTGCAGGGTGGCCCAGGATTCCCATCAAGATGTGGCACCTGAGAAATTGAGATAGGTTCATAGATACTGTAGCAATAGGATTTCCAGGATTGTTATGTTATTTTAGGTAGCTATGAAAAACAATCCACTTTCCTTATAGGTATCAGGAGAATCTCGGGGCGAATTTGTAAGAAATAAGGAGGCATTATTTTAATTAACTTGCCTGTGAGATATTGGACTAATCATGTAACAAATCTATTCAGAAGTTCTTCTTCCATTTCTATTTATATTTTCTCTAATTCCAAACAATACCAAC
>TCONS_00005257 XLOC_003346
ATCTTTTAATGTCGTTCTGTAAGTACAGCATAGGCTACTGCTGTAACTATTTTAGCTGCTTATGCAGCTAACTTTGCTGTCACTTTACTGTCTATCCCAACCACCTTCTCAGAGCTTCTCCCCAGCCAGCCAGGACTTGGCCTAGCCCACTGCAAAAGCAGGGGCAGGACTCTGTCCCAGTTAAATTTCACAGTGTTCATCTCAGCCCATTCTTGTAAACTGTCTAGG
>TCONS_00005200 XLOC_003291
CCCAGAAGTCCTTAAATCTCTTAACATCTTCTGAATAACATAATCCTGTAAGTGTAAATATGAGTGTTCATTTGAAACTGCACAACAGCACTGGAGTGTTAATCAAGAAAAAATCACAAGGGAAAGGTGAATAATTATAATATTAAAAGCAAATTGTAAATCTTTTCCTAATGTTTGCAGATGAACTATCTAGACTATTGTCTTTCTGTTAACCATATTATTTGTCGGATAATGTCAATTCTCTAAATATAAC
>TCONS_00006600 XLOC_004242
GGCTCCGCGTTGCAGGCAGGGCTGCGCAGAGGTGCTTATGATAGGGATTACTGTAGGTGAGAGTTGGGGAGGTGGGAAGCCTGAGAACAGTAGCTCTAGGTAGAAGAGAATGAGCACTGCAACCAGGTTATCCAGCGGCGGCCTGCTGGGCTTCCAAGCCCCCCTCCACAAATGAGGCTCTGAGAGGTTGGCGGGGAGAACGGCATGGGCTCGTCCTCTCCTTCTGCTGCTTGGGGCTTTGGGGGAAGAAGGGGCTGCTGGCTTTCTGCCTTGTGAGCGTTAGCGTGGAAAGGATCCTCATTCCCTTGCTGCAGCCTGACTCCCAGCCCC
>TCONS_00001864 XLOC_001198
TGCACATTCACAAGTGTTCTTATGTGAATTTTAAAAAGATGTATTTATAAATAGCAAACGGGTCAAAATATGATATTTATCTGATCTTCCCCCTCAGAAGACAATAAGCTCATGCTAAAACAGCAAATTTTAACTAAATGGCAATACTATAAATTTCTTAAAGTACTGCGCTATGCTTAGGCATGCAGTGCATGAAAACACTGCATTGAACGGATGTGCCAGTTCTGCATAAATGCATTGTTTCCATTTTACAATTAAAAACTTGACAGGATGGGAGACAGGAAAG
>TCONS_00013040 XLOC_008331
AAAAAACTAGCAAAACAAAATCAGTCTTGTAAGTCCTCCAAAAGATCCTATTACTACCTTGGTGTTCATAGAATACGGGAAGTATGCCTGGTGCTTTACAGATAAACATGATCAAGTGTTGTATGAAGTAACTTAAAGTTTAAACCTGAGACCTTGGCTTTTTATATTAAATACATGATCTTTTATTTGTATGTTTTAAAAATCAAAATCAAACTTTGAAATTTTTCTTTTAAGATGAATATGTATAAACAAGTGTTAGGGCTTTCTCCCCTTGCCCCTTCTCCCTCCCTCCCCTCCCCCCTCTACCCCACCTTTTTTTTTCCTTTTTTTCCTTCTTGGGAATGAAAACAGTGAAACCTTTTCAAGATTTCAGTTCCGAAGTTGTTGACATTTTTGCAAAATCAGACAGGTGCTGTTCTTTTCAATGAAAATTCCAAATCTGATATCAGAAGTTGATATCAATTCTACACGTGATCACTGTTAAGGTGTATGGGGCATTCCATGAAGCTGTGAAGAAAATCTGAAAAACTGTGATTAGTTTCTTGAAGATGGTCAATAATCTCACTGTACCAGCACTTTCATATTTTTCATAGCCAAAAAACTATCCAAGTTGGGTGTGAATGAAAACCTCCTTATTCTCCATTGTTGCTCCTTTATTGAGTGGGATGCTCTGTTTGTTGAGACTCCTTGCGTGATGCAGAAAGACTGGACACAGAGAAAATGTGAAGATTGTCACATGGCATGAATCTGAGGCAGGGTAGCATGGAGTTTGATCATTCCAGTAGTCTACTAGCACATGAGGAAAGCATGACAGGGGGCTTGGCTGGCAATTCAGGTTTACTCAGGCAGCAGTTCCAGGACACTGCTGCCAATTGTGTAATTTCACTGTATGTCAAGTTTGTATTTTAAGCTACAGAGGTGGTTTGTTAACAACGAATAACTCCAGCTCACAGTGTGCCTATTGCTTCATCAGTAGCTGGAATATAAAATACTTTGGCACTGATTTCTTATACTGAGATTCCCTACTGATCGCCAAAGTGCTGCTGTCTCCATTTTCTGTCATTGTCAGTGGTGCATAGTTAGGTGTTGACTTAATGTCCACTAAAGTTTATGGAAAGACTCCACAGCATTTGCTGGCTTTAGATCAGAAAAAAGAGAGCCAACACTGGATCTTCACAAGCTAACAGAAAATCAATTTTAATTTCACAGAATGGAATTATTGGCTTAGAAATAAAAGTCATTAAATAGTGTTGCTTGCTTCTAGGCTAGCGTTATAGAAGGAGAACTGAATAGAAAAAATTCAACTTTGGATTGCCATAATTGTTTCACCTATTTTGTATTGGACTCTCTTGTTAACCTAATACACCTGGTAATTCTAAGTATCTGTGTTTGCTCATGGAAAGAAATGCAACTGTTATTTTGGTAGACAAATGATTCTGTTATTTTTCTTCTCTAATTAAAAGTAGCTGCCATAAAATAAGGCAGTAGGACACCACAGCACCATCTTTTAAACCTGTGAAATACAGGCCTGTAAACTTTATGTAGTAACAGTAAATGCATGTAAAATAAACACTAAAACATAACTACAAAGCAGGAAAGAGAAAACAGAGGAGGCAGCCCATGGGCTAGCCTAGGGCTGGGACTGGAGCCCAGCTAGCGATGGGCCCAGCAACCTTCCAGGCCAGGTTGAACCCCAGCCAGGTTTGGTAACAGAGCTATCCTAGGTACGTCCATGAAAGTTCCTCCAGCTCCTTCTCCAGGACCTTCTGAGTCATCCAAGAGGCCTCCAACAACCCTCTTTTTGCCACCACCCTTACCAGACAGCAGTTGGGGCA
>TCONS_00006594 XLOC_004236
CTGGAAAGGAAGAAGGTGGGAATCAATTCCACCAAAGTTGCATTAGTTGATCCTGCACCACTTTAAGGATGGTGTTTAAGGCTAGCTGATGCTCTGAGGGGACTGTATCTCCAAATGCCTACAGACATTTCCTGGAATAAGCAGTGGGAGCACAAGCCCACATATGGCTGTGACTGGATGGCTATGCAGTGCATATGCGTATATGACTCAGCTGTTCATCACAGTGGTGCAGACGTGGTGGG
>TCONS_00000531 XLOC_000324
CATGTAAGTATATCTGAAAGGTGGGAATCTAGTGGATGGGGCCAGGCTCTTTTCAGCGATGCCCAGCAACAGAACAAAGGGCACTGGGCACAAACTAGAACATAGGAAGTTCCATACAACCCCGAAGAAGAACATCTCTATGAGGGTGACAGAGCACTGGAACAAGCTGCCCAAACTGGTGGTGGAGTCTCCTCTGGAGGTATTCAAAACCCACCCAGATGATTTCCTGTGCAGTCTACTGTAGGGAACCTGTTTAGGAAGGGCTTAGGTTAGATGATCTCCAGGGGTTCCCTCCAATCCCTATGATTCTGCAATTGGCTGTACTCTGTGACTAATTCTAATTTGAAGATAGGGTAAATTAGACATGAGATCAATGAAATCACAGACATTTAAAATACGAGAGTGAGGTTTCTCCTACTGTCTCTGGGCTGGAGAGAATGAACCTGGAAATGATCTTTCTTGTGACTTAGTTGTGACAGTACGTTTTATGTAAAATGGAAGGAAGGCATTCATGATGGAGGTCTGATTTCACTTTGATCTTCATTCATTGTCTACCGTCAGGTCTGTAATTTACCTCAGGCCACAAGCTGCGAAACTGAATTAGTGAATTAAATCCTTGGAGATGTAAGGAATGCAC
>TCONS_00007097 XLOC_004556
GAGAATTTAGCAAGTTCTAGTGCTATGCACAAAGGTTCCCCCTGAACTGTGTGGCTGCGAGACACTCTGGGTTTGTGGGATATTTAATTTTACTGCAAGCAAGATATCTGGGATGGAGTTAAACTTTAACATGAGTATACTGCTTCTCATATCAGAATGATGCCACATTCTAATTGTTTGTTATTGCTGGAGTCTTTGCTTCATAGTTCTTGGAAGGGATTAGTCACGGCACCAAGATCCCTTCTTGCTGTCTTAAGCACTATTGTGTCTTTTATACAGGTTATGACCTACAGCATTCACAGTTGAATCTTCCCTTGACTAAGACATATTTCCTCCCCTAGGACTTTCATCCAGCTTTTTAAATAGCATATCTCTTTGTATATTCCTACTGTTTGTGTTACAACTGTATCTGGCTAATAAACAAGAGACAAACATATATTACATTCTTTCTACTATCCATCCCCAATTTCTATCTTTTTCATTGTTCGTACA
>TCONS_00009505 XLOC_006137
TGAAATTTGAACATAAGAAGTACCATACAAACATGCGGAAGAACTTATTTATGGTAAGGGTGACAGAGCACTGGAACAGGGTGTCCAGAGAGGCTGTGTAGTCTCCTTCTATGGAGATATTCAAGACCCATATGGACACCTACCTGTGTGACCTATTGCAGGGTACCTGCTTTATCGAGGGGGTTGGACTCAGTGATCTCTTGAGGTCCTTTCCAACCCCTGTGATGCTATGAATCTGTGACATGAGATGCATGAGAAGCCTGACTGCCAGTGAAGACAGGCAAAGAACTTGTTAAATACCTCAGCCTTCTCTATGTCTGTTGTTGCGTTATCTCCTTTCTCATTTATCAGAGGGGGTAAACTCTTCTTGGCCTGTCTCTTCTGACTAATGTACTATAGAATCCCATCTTGGTTTTTTTGTTTGTTTGTTTGTTTGTTTTTGTTTCGTTTTGTTTTGTTTTTCACATCTCTCACCAAGTTCTGTTCCATAAGTGCCTTGGCTTTCTTGATCTGATCTCTGCACATCCATATGGTGCTCCTGTTTTCTTCCCAGGCCACCCATCCCTGCTCCCACTGCCTATACATGTCCTTTCTAATCCTGCAGTTCAACCAGCAGGTCCTTGCTCAGCCATGCCAGTTTCCTCCTTCCAGATTCTGGAGTTCCCCACAACTGAAGGTCTGGGCAGCTCTGTTGCTCCACAGGAGGTCTGTCTGGATGCATGTGTCAGCCCGGTGAGGCTGTGGCCTCTCTGTCTGGGTTTCTGCGTCAGCCTGATGTGGTCACAATGTTTGTTTTGATATTGCTGTACCTTCCTCTTCCCAGATGAGAAGTAAGCAGTCCAC
>TCONS_00014361 XLOC_009231
GGATGAGACTATGCTCCCCATTGACCTCTTATTGAATTCTTTCTGTTGCCTTTGACATAAATGTGTGTGTCTACACATACAGATTCATAGAATGTTTTTGTGATTTTTAAAAAAGTATCTTGTATTTTCAGAAAATTCCTATGATTTGTGAATTGACTACAATTTAATAATGGTGTGGGACACATTTTGTACCATAAATTTTGAAATAAGTATTTTTTCTGGAACTATTTATTCAAAAATAGTGTATGATTTCCTTGAAGTATTCATTTGCATTGCACAGACAAGTCCAGTCTTGTCTGCTCTGTATCTTCTCCTTTTAAATACCTAATTTCAAACTGAAATGCAAGCTACTGTTGCTTGTGGGAAAACAGGAGATACCTGATTACATACTATTGATGAACTTGAGTGCTTGTCTTTAGATAAAATATTTTCAACTATTTATACCTGGAG
>TCONS_00010561 XLOC_006836
AATGCTGTTTTTGTAGCAGTCGGCAGGGCTGCTGTCTAGCCCACTTCCAAAACATCCTGGTAAAAAACAAAGAGCAGATTTAGCAAAACAGTAAAGTTTACTTGGAGCTACAGCCACCATCTGAGGCAGGTGATTGCATGCACATAAATGAGTACAGTGCACTGGTAAAAATATCTACAAAGGCAATAAATAATACTGGTTTACAATAGGTGGAATTCCTTCCAATGTTACAGTTTAAATTAAAACTCATGATATATGGTCTGACCGCAACCTTCAGCACAAAATTAAATTTCTTCTGATGACCTGCTTCAGTTTTGGCCTTATCCTTGAAATTTATCTGTCAAATCCTAGCTACAGCATCCAATATTTAATTTGAAGGCATA
>TCONS_00010934 XLOC_007045
GAGACATCTTTGGAGAAAATATGCAGCTTGCACCTGAAACAGGCATCCTGCTACTTTGAAAGACCTATGAGGTGGCAGGCACTTCATTTTCTTGCTGGCCAGTTGCCCTCCTCTTACCTGACAGGTGGCTCCTCCATGTCCCTTGCATCCTCCAGAGGCTTGACATAAGCTTCAGGGAACCAGCCACATCTAAGACACAGAGAGATGAATGAGCTCCAGGCAGACCAATTTGTGGGTCTGTCTACACCCATTCCACACATCAGCTGAGCCTCCACTGCTGCAGCCATCATGTGTGATAGTGTTCAGCACATCTTTCACCCCTAGGTGGGGCAAGACAGTCCTTGGGAAGCTACGGAGCAGTGGTATTTTCACCTTTTGCTTTGCGCAGGACTCGCTTGTCTCAGAAGCTATGCTCTATTCCCCAGGGCAAAGCAGCTGCACCCCGG
>TCONS_00000555 XLOC_000348
GTGGACAGGAAGCTTTGGGACCATCCGGCCCAACTCCTGCCCCAGCAGGGACACTCAGAACAGGGTGTGCAAGGCCATGGCCAGGCGGCTGCTGGAGCCAAGAAAGAGATCTACAGCCTCTGGGCAGCCTGTGCCAATGCCCCATCAATTGCAAAGCACAGCATTGCTTCCTAGTGTTCCTCCTGTGTTCCAGTTTGTGCTCCCTTCAGTAAGTGTCAGTGAAAAGAGCCTGGCTTTATCCTCTTTGCAGCCTATCTGAGTGTTTTGGACACTGATGGAGACATCCCAATTGAGCCTTCAGAAAGTGAAGGGTCCCATCTCTCTCAGCCTCTCCTCACAGGAGAGGTACTCCAGTCTCTTTATCATATTTGTGGCTCTTTGCAGGGCTCTTTCCAGTCTCTTCTACTGTGCACCCCTTTTTCCCTTGAACTGGTGCACTCAGAACTGGACACCACACTGCAAGTGTGGTCTCACCAGTACTGAGTAGAGGGGAAGCATCACCTGCCTCAACCTGCTGCCAATACTCTAGCTAATTTAGTCCAGGATATGGTTAGCTTTCTTAGGTGGCTTGTGTTCAACTTGGTGTTTCCCAGGACAGTCAGGTCCTTTTCTGCAGAGCTGTTTTCCAGTTGGGTGCCCCCAGCATGCCCTGGTGCCTGGTGCAGGACTCTGCACATCCCCTTGTTGAATTAGGCACTCATGGAAACTGGAAAGATTTTGAATTTCGTTAGTTATAAGATTATTTTCAATTTCTTAAATAAATAAATA
>TCONS_00003256 XLOC_002068
GAAGTATGGCCAGCTCACTTAGTAGGAGTATGATTACAGCAAAAATACACTTTTTCCTGGTCAGTATAATGCCAGAAAATGCTGATCAGTTATCCCATCTTAACTACACACGGGATTACATGTGATATCTCCTGCAGACTGTCAGAAGCTGACATCAGCCAGTAAGTTGGTAAGCACCATGCTGCATGGGTTGGATGATTTCTGTCAGAATCACAGTTGTGCAATTGTATCTGCAGGCTATCATATGGAAGAGTATGCAAGTCAGGTACTGATGAACCTGGAACCTAAGAACTTCAGGAGACCAAGGCAGAAGAAAACTCATTTGTAACGCACTTTGGGCTTAGCTATGGGTGCAGCAACAAAATGTAACAGAATATTGATGGGAAGGTTCAACCCTTACTGCCATATCACCAACATCTGCCTCTGATATTGTGGGTGAACATCATAAAATAGGAG
>TCONS_00012427 XLOC_007934
TCTGGTTATGTTATGCTAGTATCCTCTGAATGGGGACTCAGTAATACTGAACCATTGCTGCTAAAGACTGTTACAGCATAAACATAGGGGATTCAAGCTACAATTATCATTTTGTACAGTCACTTAGTCCACTAATGGGGAGAAACAGGGCAACAGTTAAAGAAGGCAAGAGGACTGTCAGAGATTATTAAATCTACGGGGATGATTTGTTTTGGTAGCCTCTCCTGACCCAAGTACACACTTTGGCAGCAGACTTAATGCCTCTGGCAATTAGAGCAAGAAGTGATGGGTCATCATTAGCAACAGCAGATTAAGTGTTGTTTTTCATCTGGAAGGCAGCATCATCTTCAGTATGGCTTATTTGTTGCCACTGCAGATCATCTGTGAGTCACAAGTGGTACACTGGGCTAACTCGTTTGTGTGATTTAGTAGAGGCTTTTTAATGCATGCTTACTGTTCCGTATGAGTAGCTTTTCCAGATAGTTTCAAAACAGAAAATGCCACAAT
>TCONS_00010404 XLOC_006727
CAGCTGGTGATAGGAGCATCCGTTATAGCTCCAAGAAGTTGAGAAATCTGTGTAGTACCTTGTACATGAGAAGGATAGGGATAGGAAATCCTCTGGAACTATTCAAGTCTATTAATCTATTATCCTGACAGCAGATTTTCCCAGTCCAAACTGATGACCAGAAATGACTAAGCCTGAAGGAGTGATGACTCAAAATAGCTTCTAGAATCAGGAGCTTCAGAGGAGTATGCCATGCACTGGGCATATGTGATTATTCTCATCCTGAAATGCAATGTCATCCTGACAACCTACTTTCAGCTATTCCCAGTCTGGAAAAGGATGTAGTTCCACTAGCTGCAATTAGTATCATTTGTTCAAAGTTGCCAGTCAGCAATGACTAGAACTCGCCGTGGCCC
>TCONS_00009710 XLOC_006277
CAGGCTGGTCTGGCACAGATGACTGCAGACAGCTAACAGCCATCCTGGGAAGCTCTGTACTGGGTGACAAGCAGCCAAGTTGTGACATGATTGCTGTTTTCCAGTTTGCAGCTGATTTTTACTGCAGTGCTCTATCTCAGTATGTCCTGAGAGTTTGGTTCCAAATAGCCACAAGACAGAGAATCCTCACCTATGATCCCTCTGGCAGTCTCTTTCCTCTCTTCTGATCCACATCAGCAATCCCCCAC
>TCONS_00007621 XLOC_004954
ACACCATCCACACAGGCATTCATTCACCTGATCTGTTTGCTTCCTTCTTCCCAAGCCTCAGTTTCCAAACAGTAGGATAGAGAAGAACATTACCTGCACTCTTGAACCCTTTAACATCTTTCTGAGAGACATAGCATCTCTTGATGTTTTGGAGTCTCCTTGTTGCAGCTTTATGTGACCCTACTTGAAAGAGCAGGGATAGTAGTCCTCTGGCTTTACCAGGGATGGTAGCCCCTTCTTGATATTGCACATGTAGGCCTCTGGCAGGCAGCAAACCTCTCTAGAGAGATTACCTCTGCTGTAAATGAGTGTTTCAGTGCCTTTCAGTGAGGAGAAAGTGTCCTCTCTTCCCACCTTCAAAGTCTACGTAAGTGATCATTAGCAAAGAACAGGAATTGCCAAAAAAACAGTGGGGAGGAGGTAAGTCCTAAGACTGATCTCTTCAATGCCAAGTCACAC
>TCONS_00003575 XLOC_002238
GTGGCACAGTCCAAAAGCTTACTAGCACAAAGGATTCATCAGACATTAACTCTTTTTTTGCCAGATTTAAATAAAATAGACACCTTTTCCACCTGTAGTTTCAAATATCCATATGCTTTTTTATTTAGCTTATGTGAATATGTGTTTCTAGTACTTGGAATATGTAAAGACCAGAAAGAAGATCTCGATGGTACAGGGAAGCATTCCTGGAAGTGACAAAAAGTGCCAAGGCTTTGACTCTGTAGTCAGGTCGGCCAATCTTAAAT
>TCONS_00006595 XLOC_004237
ATTGGAGTGAACCGGTGATTATTTATGATGGTAAGTTGTCATATATTTACTGTGTGTAACTCTTGTCACTATATATGTTAGTATCACCCAGCGTATTTAATTTCTATTCTCCTCTTTGCTGCATCAATGTACTGTAGCAGTACAAAGAGATCCATGTTATGCACCAGGTCTCACAGCTCTACATGCTGTGGGGAAACAGAGTCGTTGAATTAACAGGTTGTATTTCCTTGGCCCTTAG
>TCONS_00012000 XLOC_007702
ACAACATGTCCATCTGTCAGCCTGCTCTCTTCCTTCTAAATCATTTATTAGATTGCTATCCTCTTTAAAATATTTTACAGGTTTTGACTCGGGTTCAGAAATTTTAAGTTTACAGTCTGGAATTAAAGCCTTCTTCAACTACCTGTTCTGCCACCTGATCCACCATCTTATCTCCAGTTTCCTGTAAAGTGTTACCTTTCTGATGTTCTTTACAATGTATAATAGCCGCGCTCTTTGGTAGATTTACATTATGCTGTTTTTCCTGTGTGTGAGCATTCCTTGCTCTTTTCAGATGGTGCTATGAGTGTGTAGCTCCCAAATACATAATTAGCATCTGTCCATATATTTCAGGCTCTTGTCAAGGCAGTTATTTCAGCCTTCTGAAAGAAAGTCCCCACAGGTAATGGTTGTGCTTCGATTACCTTGTCAGTAGCAGTTACTGCATATCCTGCCTTACAGTTTCCTTGTCTCACAAAACTGCTTCCATCAGTAAGCCAGGTGTCTTCTGCATCTTCTAAGGATTCATCTTTCAGGTCCGACTGGCAACAGTCCATAGCTGCAGTTGTTTCAAAGCAGTCATTAAATACTGGTTCTCCAGGAGTTCCGCTAAGGAAAGATGCTGGGTTGACAATATTAGTTACAGTTATTTCTGCATCATCTGCTGTACCAGGATGGCCTGGTATTTCAGGAACCTCTGGGGGTGAGAGCCAATGCCCTCTTTTACCTCCAATACAGTAGACACTGTATCAGATATTAAAACTGTTATTCTTTGGCCTAGCGTAAATTTACCAGGTTCTTGAATATTGAGCACTGGTGCAGCCACCGCCCTCAACCACTCTGGCCATCTCTTACTTACTTCATGAAGGGGCTTTACCAACAGTCCGTAGCTGTGTATCCACAGTTGGCACCCTCCTGTCATTCCTGAGAATGTACGGAGTTCCTTGGCACTTTGTGGCTCAGGGGTTTGGCAGATGGCTTCTTTCCTGGCAGTCCTTAAGGTTCAAAGTCCAGCTGTAATCTCCTATCCCAGATACGTCGCTTGCCGTTGAGTTATTTGTGCCTTCTGTTGAGAAACTTGATAATCATTTAAACAAAGAAATTCAGCACACTCACAGTCCATTGCACACAGTCCTCTTTGTTTCTGTGGCATCCACATGCTGCAGTAAAGTTCCACTGTGGGATGGAGGAACCCAAATCTCAGGCTCACGAGTAGAGCAGTTCTCAAAAATCATTGGGCTGTTCTCACAACGCTGGGTAACACTGTCCAGGTTAACTGAGTCTTTTTTGTCCCAAATTGAGGCTCTCCTATTCAAGGGCAAATAACCTTAGACTTCCTTTGGCCAAACTAGGCAGAAAAGGCATCCTTCAAATCCAGAAGGTAAACTCCACCAACTCATTCCCTAACTTAGTTACTAAAGTGTATGGATTTGCCACCACGGAGTGTATACATTCAACAATTCTATTGCTTGCCCTCAAATCTTGTACTGAACTATAGCACTTGCTATCCAATTTTTCATCGGCAAGATTGGAGTATTGTATTTGGATTCACATTCAATTAGTAATCCAAAATCCAAAAGATATCTATTTTTCTTTTATCCTTCTACAGTTGCATATCCTCAAAGGGCACTGCTTTACCGTGAC
>TCONS_00013128 XLOC_008412
TGGGAAGTCTAATAGGTATGCAGTGAAGTGAGAGTCCCTAACTGAGTGTAAGGCAAAGCAGCTAAAACCTAACTTAAGAATTTCGTAAAGTTAAAAAACAGTAAGTGCATGAGTCTGTTAGATGGATTTTTCTACACTTTTGCTATCTGGAGACCAGAAGCTTGAGTCCCTGTATAACTTAGACATTTGCATCATTGAAGA
>TCONS_00010504 XLOC_006785
GTCTGTTGTGCTTTTAGTGCCAAAGGAGACCTGTCTCTGGATGCAAGGTTTACCCTCAGTGTTGTAGCACAGCTATACTGTTGGTCCCCTCGAGTTACACTGATGGGAACTGTAGCTTTGTGCACTGTTTACAAACAGTGCTTGCACACTTCTTGCCCACGTTGAAGAAATGAACTCTGCAAAGAAAATTTATTGCCTTATTTTTGGTGGTGAACCAGTAATTGTCGTGTTGCTCAGTATTATCTAATGAAGTTTGCAAGAGGTTACACAGCTTTACTTCTGCAAAGCCATATAATACATTATCTCATTCAAATAGAGTAGATTCTCAGGGAAAAAAAAGTAAACAACAACAACAAAAATCTGGAAAAAGAAAAAAACACCACCACCAGGAGGAGGAGATTTGTGAGTAATTCAAAAAGAACTGCATGAAGTCATAACTAACCTACACTTGAATTAACAAACTTTAGCTCCTTAGGAATGGTAAATGCAATAGCAGTTTCTGAAAGCGATTCTCTCACAACTCTTCAGCCAGTTTTCTTGGTGTATTTCTGTCTGAGAGGGATTAATATGGCATGCAAGGGAAGCTAGTGTAGCTTTCAAGTTCTAGGTTTTTCAAGGAGTAAGGATTTAAGAGTGAGGATAAGGATTAATGGTGTTCTTATATTTCCAAAAGGCTTTTCAAAAAAATTCAAAGATGAAAGCTCTTGAACTGGCATGTTATGGGACAAGAAGGAAACTCCTTAAACACAAGAGCAAAACAAATGACATTGG
>TCONS_00001986 XLOC_001276
GGACAGTAGTACTTATTCCTTGAGAAATAATACCCAGAAGAATTAATTAGCTCATTATTGCCAGTAATTACAGTGGTTGTTATGTGCTTTGAGATAGCTGGGTGAAAGTACCGTAAGTCTGATTAAAATGAGAACCTGCTCAGTAAAGCAATAAGACGAGGAATGCGAGACCTTGAACTTTTATCATGGGATCTCATTTGGTCTTAGCTGGTAGCAGTTGAACACTGTAAGCATGCCCAGCTGCTCTGAGGGCTACAGGGAATGAGATAACATCCTGTCGTGCTGTGAGAGTCAGTGAAGTGCCCAG
>TCONS_00015385 XLOC_009882
GAATTGAAGGGTGGCTGGAGGAGAGATGGGCAGTTTGAAGTAAGCAGGCCTCCGTGAATGATGTCTGTTTCAGTGTGCCCACTGATGTGAACATATGTGGTTTTATTTATTTAAAGAATGTGTGCTTGGAATGAAATAATTTATCCCCAAGTTACAACAGTGGAGTCATTTTTAAAACATCGCCTTATTTTTCTCTCTTTCTGTATAGTCACCTTGATAAGTCCTCTGTCATAAATAGTTAGATTAATTGCCTTCTCTAAGACTTCAGTTTTCCAGTAGTTTTTTCGGG
>TCONS_00001633 XLOC_001046
AACTTGGGGAAGTTGGTTTGAAGGACTGAGGTCTTCTTGTTTTTATAGGGATCTCACCATATTTGTGTCAAGCTGCATTTCATCGCAGAAAATTAACAAGTGCAATCAGGTGTTTCTCTAAGGTTTTCTAATAGCCACGTTTTACTGTTTTTCTGATAAATCATACTCCAAATATCGTATTTGTATTCAATTTTTACCAGCCCACGTTTGCCACTCAACATTCTGCGAGCAGCTGTTGCAGGCAGAGTGCCAGAAGGGTGTCAGTACTAATTCACATCTGAGAAGGCAGAAGATCGCAGAGACATCTTAAGATTCATTATTGATCAGGACTTTGTCTCCACAAGCTGAGGTTATTATTTCAG
>TCONS_00001771 XLOC_001142
GAACCATGCTTTCTGAATGGAACGGGCATCCCTCTATGGGTTCTTCATCCTGTCATGGTTTTGTAATTTTTCTATTAGTATCCCACATCATAACATCATAGACAGCACGGGTAATTAAAGAGTTAATAATCCAGTTCCGTGGACTGACAACCTTCCAGATGCCTGCTTCTCGAAACAGAAGAAGAACTACGTATCCCAGAGGACCTCACGTTCAGAGAAGGAAGATACATCATGGAAATCAAGGGATTTAAGTCATGTGATCAGGCTCACTTGCTCTCTCGCTGGTAGCTGTGCAGAGGGGTGGGCGTGCTTCCAAGCTGCGCGCCATTCGGTTTCGGAAACTTTCTCTCTCTTATTTTATTTGATTTATTACCCTTACTTTCAGTTAGATTGTATTATATTGTGTTATGTTGCATTCCGTTATCATAGTTAGTAAAATAAGTTTTCCTCCTTAGGTCGTTGCCACTGCTCTGTTCTTTTTCCCTCTCTGAGC
>TCONS_00007262 XLOC_004673
GGCGTGGTGGTGATGAGTTGATGGCCAGACCGGATGATCTTAGTGGTCTTTTCCAACCTTAGGGATTCTACAAGTCTACGAAATAGCTGCAGTGCTTGTTTCCCTGTGTCAGAGGCACAGATTGGGCCACAGGAAGCCATCCTGTTCCTTGAAATTATACAGATACACATATCCATCCTGCTCCTCACTTGGAGCTCTGATGTTGCTAAGGATTCACTGGGGTGAGGGAATAGAAAGAAG
>TCONS_00009498 XLOC_006130
ACTCTACTCACCTAGAGGCATACCACTGATTTACACCAGTGTAAATAAGATCCATCTGTTGACTTCACAGACACACTGGTTGTTTCTCTTGTTAAATGATACCTCTGTGAATCATAATTTCTGTATGAATCTGGTCCCAAGGTAATAAAAGCAGGAGGTGTGGAGACAAAGATGAAGAAGAAGGTCGGTGCATGTGCCCTAGATCTGCAGAGCAAAAACACCTGTTGCTGGAAGTGTCAGATCTGACCATGTCCGTAGCCAGCAGGAAAGCTGCAGTTACTCAGTTTTATGATCATTAGAAAATACCAAAGTTGAAGATTACTGTTCACTTTCTTCTTTAATTTGCAACCAGCAGCATCCTTTGAAACAGAAAACTGCAGAGCACACCAGCATGTTGCTGATATTGGATGCACTTAGTAACTTGTAGATGCTGCTAACACTTACAACCAATGTGCTTCATAATTTTCTTACAAAATTTGGCACATATATGTCATTTACAGCTTAAAAATGTCAGCATATAATGTGCATATATTTGGACTAAGTCACAATGTAGATGCTGAAATGAATGTGAAAGGC
>TCONS_00013080 XLOC_008371
TTGTAAATCTTCTGATAAGCTTGGTAACAAACTAAACAGGGCTTGACCATTAAACAGACATAAAGCAGAAATTTACATCTATAAGTAGGCTCTCACAGGGTTTTTTTTCTATCAATCAAATACAAAAAGTTACATAAATTTTGAAATCCCTTGCTATGCTAAAATAATTACCTTGTCCTTCTTTGCTTGCTTTTTTTCTTATTCACTTCTGGGGAGCGGAGCATAAGAAATGCTTTGGAAATTGTACTCACTTAGGCTGTGTTCTTTTAACTTTCCAGCAGACAGTACGCTGTTTCCTGCATGTGTGTACATGCACATTCTTTGAAAATTTAATGAGATACAGTAAACCTGTTGGGAAAAAAACCTACAATTTCCAAGAACACATAAGTTTATCTTTCACCAAAAATGTTTAGAGTTCCTTACATTTCAGCCCCTTTCAATACCACTAAAAAGGTGGTGCGCTGGTAGATTTAAAAGGTTGTTTCTGACCTCAGCAATTTGGTGTTTAGCTTAACTAGGTCAAATGTATAAATGCTAGACTGTGTGAATCAAAGGTGGGTAAGCTCTACTTGCCTGCATTCAGCCTTAACTAAGAATGACACATACCATTCGTAGCTTGCTTATCTAAATAACACGATCAAGTTGAGTATGTTCCAGAAGTGATTTCATCATATTTTAGTTTTTAATGGACTAGATTTCACTTTACTGGGAAGAGATATTGGTTTGAGCATAAAGTGGAAATTTAGCTCCACAGTTCTACATAGCAGTCTAAAGTTGCATTCAGAAATCTGATCAGTGTATAAGCATTAATGATTAAATTCTACTGTCTGAGATGTCAGTATTGCTCTTATATGTAGTTACATTAGGAAGACTTAGAAATGGCAGAATAGTCATTTAAATGATGTTTTTGGTGTTGTTGTTGTTTTTTTTTTTTTTGGTTGGTTGGTTGGTTTTTGTTTTTTGTTTTTATTTTTCAATCAGTGTATATTTAGACATAATTTGCAAGAATATCCATGGCATTAATAATGCAAATCTTAATTACTTGTTAGAAAATTGATGTTACCCCTTCAAGCTACATTATTGCACAGTCTTTTTCCAGTGTAAGGTTATTTGGATAACAGTCTCCTGAGGATGTCTGCTTTTGTGTTGTGTCAGTATTTTTTGTAGCTACATTGCTAACAAACTCATGGCTTTTTGGATAGCAAGGGTGAATAATAAACTTGGCTGGCTTATTAGTTAATCCTATTTAGACACCTGTACAAATCTTACTCTTTGGAAGAGTGATTGAGCTTAAGTGTATTAATAAGCTTGGAAACACATTTCTTAACAATTTCACATCGACAAGCATTTCAGTCTTCC
>TCONS_00004184 XLOC_002623
GAGATGGAAAGGAGACAAATGAAATAAATGAAGCAGTCCTCTGGGAGGAGGATTTTCCCTGAGAAGAGGAAGGGGAAGGGGCTATTGGCTGTATAACAGAATGCTTTGCTGCAGTGGTTCCAGGGCTCACCTACTTAAAGATTATGCTTAGAAAGGAAGGGGAAATATCCTGGAACAAACAAAGTGGTGAGGGGTGAAGGAGAATGACTGGGGAGGTCTCTGCTCTTTCTGCTTCTAAGTTTCCTGTCCCTCCCTCTCCTGACTTGGTTTTAGTACCTCAGCAATACGATATTGTGGATTTCATATAGAGAAGTATTTAGCAGACTTGAGAGACCAAGTCGAAAGTAATT
>TCONS_00000928 XLOC_000593
GCAGTTACTCCTCCCCGGGCACAAGGACTCTACACTTGCTCTTGTTGAAGCTCAATAGGGTCTTCCCTGCTGTAAGAGACTATTCTTTTGTATCATTGACTCAAAGTTTGCTGAGGAACAAGTCCAGGCAAGTCCTGGGCAAAGGCAGAGAAATCTTTTGTCTTGAGGACACTGATGGACAGGTCCTGGCTAAGGATTGTGAAATCCTTTAAGGAGCACAGATGGACAAGGCCAGGGGCATCAAGAGAGAGATAAGCTGCCGCTAATGGCCGGGAAATGGTCTTTTTGTGGGGACTTATCTCAAGGAAAATGGCCATCTCAGGAGGTATGCACAGGACTCTTGCTCAAGCCCCCAGGAATGTCACGTAGGCAGCAGAAAATGGAGGATAAAAGAGGGTCCAATAACCACAACGGTGGAAGCTGATCCTTCACCACAACCACGGCAACGGGAGAGGCTTATCTCTCACCACGACAGACTTGAGGGGTTCTCTGCCAACTGATCTCTCACCGCAACGTGTAGACGGATCTCTACGTGGAGACTGATCTCTCACCACAACACGAGCTTCCTGCCTTCCGATCCTCCTCTACGGACCGTTTGCTGACGGACTTCCCTGGGCCTGCTACCTGAGACCTGCTGCTTCCTCCCCGACCTGCATCCTCTCGCTGCCCCAGACCGGCCTCGCTGCTCCTGCCCTTCGGCCTCGGACCGTCGGAACATCGTGCAACGGGACTGCTGCCGGATCCTGATGGTGACTATCCCCGCTTTACGC
>TCONS_00011370 XLOC_007305
AGTGGTGAGTCAGCTGCAGGGGCACAGGTGAACGCAATTTCACCTCAGTGACCGGAAGGGGTGGAGCCTGGCTGCACCCCTCGTAGACCCCATTTAAGGGCTGAGTCCCAAGCAGGAAGGATCTCTATGTGGAGATCCCTCCCCTTGGAGCCCTTCTGTGAGCCCAGGACACGGGTAAGACCTTTATTTCATTTCTTCTTTGTAACGTGATAATCTCTCTGCTCCGATACTTGTATACCTGTTTGCCATGCAGAAGCACTAAC
>TCONS_00013201 XLOC_008472
AATAAGCAAGTGCAGGCATTCTGCTAGTCTTCTGAATACTGCTTAATGGGGAAAAGTCAATGGAATTGGCTTTGCTTTACAGTTACATTTGTTATGGATACATATTCCACTTGCATATCTGAATCTGTGCTATTTTTGTTTACAATTCTTTAGATAGATTTGCCACAAAAAATGAGCCATTTTCAAAGTGTACTAAGTAGACTACCTTCTTTCAAAAAAAATCATTTACATATTTCATTTCCTTAGGCAGATTCCTGAGGCAATAAGGCAAGCATGGTTTACTTTCAATACAGTACACACAAATATTGTATATCTAACATACAATATTCTAGACAGTACCAAACAATTCACCAATAACCTAGTATTTCAGTATTGCTTACTCTAGATTGCTTTGGTTCAATAATTTTATATTAAGTCATTTTGAAAAGCTAATTTGAAAGAG
>TCONS_00014963 XLOC_009602
CTGTAATCATGATTTAAAGAAAGGCAGAAAACCATTACATAGAAGTTGTCTGCTGCGTAGGCTCAGGGCAGTCACCGGCACATCTGCACAGTACGGCTGAAAAGAGCAAGCCTGCAGATTTGTGCTATGCTCTGAGCTCCTCCCAGCAACTTACAAAAATAATTAGTGATTGTACTGATCCGTGCGTTGTGCCTGTGCTTATTAACACTTCTGATAGTCTTCCCGTGGTGATAGTTTGGAAGCAGAAATGTGTTTCCTTACAAGTAAGGATAATGTAAAGCCATTACAGACTGGTACTGTATCTGCTAAAATAATACGTGCTGCCACATGAAGGAGTAAGAGCTACAGCAGGGGCTACACAAGTGCATCAAAACACAGGAGGATGGGGAAAGTACGGTGGACAAACAAACAGGGTGTGAACATACAGAGT
>TCONS_00003241 XLOC_002063
CAATTCTAAAGCTGGAAACAGCCACTAGTATCATCTTATCTGAACCTCTTCATAATGGAGGCAACTAAACATCCATTTTCCTTTGATACTTCACTTTTTGGTTAAAGTCCATTTCCAGAAAAGTGTCTAGACTTGATTTAAAAACTTCCAGAGAAAAGAATTTGCTGTTTCCTGTATAAGTCTATTCCAATTCATAATGGTACTCAAAGACATGTACTATGATTTTTTTCTGGCTTTATGCACCAGCCGGTCAGTTTGGTTTATGCCTTCCTCTACAAAGTGATGGATGAGCTCACCTTTCAGTTATACACAGTGGTATATAATAAGATTTGATTACAGAAG
>TCONS_00000506 XLOC_000299
CACCAGACTTGGATTTAGAGAATCAGCATTTGGACTGCTTCAGTATGCATCCTTGTGCTGCTGCAGTATCCTAGATTCAATGTTCACTTCTGAGAAGGCTATTACTGATTATTTTAGCTATTTGATTGCCTTCTGGTATGTAACACATACTCATCATACACAAAGCACTTATTGGAAGCTGTCATTTTCAGTAGGTGGCAGGAATGTTCTAGGAATCGTTCTGTGATTCTATGAAAGTTCAGCAACCAAACCTCTGCATGCCATACATCCCTTAATACAGGCTTTGAGGAGACTTCATTTGAAAGCTGCTGTGTCTACACTCAGTCAGCTGACAGAAAGATGAAAGAAGGAGGCAAAGATCAACTAGTTCCCAGTCTTCTTGCTTGAACTCATCCCTGTCCCATGCTGGCTGTGCAGTCCTTGAATCAAATAAACTTATGACTGCAGATCTTTTTGCTGAGCCGGAATTGTAGGCTTCAATCACTCTGAGGTATTTCTGTTTTGTATAACATGAAGTAACGTATTTAGATGACATACAGAAATTGAGCATTTGCTCACTGAGCATTCAGCTGAGGTATTTCTGTTGTGGATATTTTATTAGCCAGAAAGCAACAATTTAAATTTTCAAGGAAGTTCAAGATTTCTTTATGCCTCAGTGTCTATGTATGTATATGCAACACTAGTCTAGTTGTTAAGTCTGAAGAATTGATTC
>TCONS_00015394 XLOC_009891
CAGGAGGTGGTGAATGGTGTTAGTAACTGGGGACTTCTCACTGAGGCACTGAGGCACCCATTTGCAGCCTGGACAACCTCTCTAGAGAGGTTTGTAGCCTGCCAGTGGCCTGCCTTCAGGACATCAGGAAGAGGACACTGAGCCTCATAAAGCCGGAGGTCTGCTCTCTGCTCCTATACCTTCAAGTTTGATCACATGAGGCTACAACTAGGAGACTATAGAATATTAAAAGAGACTTAATATCTCTTGGAGGATGTTAAGGGCATCAGGAGTATAGATACTGTTCTCCTCTGTCTACCCAGATGGAGGGTAGGACCAGGAAAGAGG
>TCONS_00001906 XLOC_001222
AGAACGGGGCGAGCGGCTCTCCGCGCTTCTCCGCCCGCCGCAGCGCCGCGTTCCGCGCAGGGCTCGGCGATGCGGGATGGGGCGGACGGCCCCGCACCTGCGCTGCTCCGCACGCGCCTCCGGTGCTGCCCCGCTCGGCGCTCCCGCAGCGTCCGCTCTTCGCCTCTTCCCAGCGGTGGGTGCGCTTTCGGAGGGCTTCGGTGCGAGCTCAGCCTGTGCTTCTCTTAGGACTTCTCTACCCC
>TCONS_00006205 XLOC_003945
AGCAGCTTTGATTTCCTTAATTACACCCAGCATGCTGGAAAGGTCATAGTCCAATTTTGGTTAGTATTCAGGAAGCAGAGGGAATAACTTGGAGCTTTTTTTCACCTGCTTTCACAATCCAGCAAGGCTTCCTTCTTTCTTTTACCAGAACAGCTACATCCTCCTGAGGTTTGGCCAGCATGCAACTAGTCAGTCAACAGGAAATTATATGCAGTTTAATTTTTCATCCTTTGTGATAACAAAAGTGCCTGAAGATTTGTAATCCGAAGGCAATCTCCCCCCCTCCCTTGCTGAGACAAAATGGAGTGTTTAACGCTGTTTCTGCATGTGTTTTATTTACAAATAAACAGAACCAGGTTAAACTTTGTTGAACTTATGTTGTTTGCTTTTCCACTCTATATGCATGGGAAAGCCTGAGCACAGCTCAAAAATAAAACTGCAGCAGACATTTTAGAGATAACCTCCCCATATCCTAGGGACCACTGGAGATCTGCAAGATGAGAAACTGCTGATCCTGCAGTACATTGCAACACTGTCCTTGGGAGCCAATGAAAGACAGGCTGCAAAGATGCTAACCCTTTTGGCCTTAATCCAGCAACATATTTAAGCATGTGCTTAACATTAAACACCTGAGTTGCCCTGTGGGCTTCAGATGGATTACCCATGGATGGCAGCCAAAGCACTCAGCACCAAGCTGAGCCTTTCAGGGGGAAGAGTATGGAGAAAGTTCATCTTCTCAGTGGTGACGAGTAAGTGCTGAAGATGCTTTGGTGCCATTTGCTAATTGCTGGCCTGATTTATTGTCTCCTGCAGCCAAGGGAAGGATCCTTTTGGTCTTAATGTAATTAAGCATGATTAGCTAGCTAAAGCTGTGGCTTTTCAGACTTTTCAAGTGAAATTCTGTTGTTAGCTGATATAGATCTGGATCATTCTGCTGTTTCACCAATTTGTCCAATTTTCCCTTCCCCAACTTATCAATGGGTAATGGATGTTACCAATGGACACTCTCTCTGTAGGCTTACCAGAGGCATTGTTGTATTAAAACACACTCATCAACGTAATTTCTTTTCTTGTTTTGATTTCCTCAGTTCCGCTGAAACAATATAC
>TCONS_00001533 XLOC_000981
AGTGGGTAAACCTTGAAAGAAGTTGTCCATGAAACAAGGAATGTCTGTCCTTTGAGATTTTCCAACCTGACTGGGTGAAGATCTTGGCAACCTGCTTTTGCTATGAAGTTAGCCCTGCCTTCAGCAAGGGGTTGGACTGGATATCCTTGAAGTCCTTTTCAGTACAAATTATTCTATGATTCTGTAAATAAACTGTCCAAATGGGTGGTAAGAATTATCTGAATAAATGTGCGAAATAGTTACATCCCCAAAATAGTGTGTTTTAATGCTGCTGCAAGCAAGTGATGAAGAATGCAATGGATACTTGCAAGACTGGAGGTTGTTTTGGGACAGGGTATTCTTATGTGACAGTCTCAACA
>TCONS_00000487 XLOC_000280
TGTTAAAGAAAAAGGTAATATGGCACTGAGGAATGTGGTTTAGTGAGTATGGTGGTGATGGGTTAATGGTTGGTCTACATGATCTTAGTGGTCTTTTCCAACTTTAATGATTCTATGATTCTATTCTAATATAGCCACAGTAACTTTCGAGTGACTAAATGCCAGCAGAGAAACAAGAAAAATGAGAAGCTAGGGAATGGTTAGGAAAGAGAAATTCCTTTCAGTAGTTACTCTTCATCTTATCCCTACAAGATTGCATGCTATTACCTCTATAGATGGGAAAATTATTCAAGATCCAGAGCTGTTTTCACACACAGTGCGATACACCTGCTTCTGCCACATGGTCGGCACAGGGCTGCATATTATTTCCCCCTCATACCTTTTAAAATCCAAGTGCTGAGGCTCTAGAACTGCAAAAAGATTTGCACGTATAACAGTTTGCACATTGCTTATGTTTTTTGAGGGTAAGTTTTAGGTACAAAAAGATTGTCTTCATGTCCATGCTTCATTCCATCCTCTCTCACTTTTCTGGGACATTCGTCTGGTCTCTAGCTGGTGGGAACAGAACCACTAAGAGAACGGCCTTTCCCCTGTGTGGTGACAATGCACTTGCCAATCCTTTGAGTACAGATGGAGATCGTTCCTTCTCCCATTGTCATCCGTACAGATTGTGAAATATGCAGCTTGTTAATAAACACACTGGTAAATTTCCAGCACTAGAGATTCAAACTTTATTCAACAAGGAATAATGCTAATAGATAAATGTTTCCTTACCATGTTGTAGCACA
>TCONS_00002282 XLOC_001443
GCTGTTTTGGGTACTCTGCTGAGCTGGTGGCAAAGCAATCAACTGTGGAGGTGAAAACAGCTAGGAAAAGGATATAAAATTAGATGGATAGAATTATACATGCCCTGTGGCTGTCGCTGGAGCAAAACACAAAAGCAGCGTATCAGTGCAGGATGAGCAGCAAGAGCATGCTGCATACACTACTGTCCTTTTGTTTCTGAGCACCCAGACAAAGATACCAGG
>TCONS_00004832 XLOC_003047
GAGGAGAGGAGGAAAAAAAAAAAAAATAGTCTTCTGCCCGAGAGAAGCTTTTTATATTCGAATAGGAAGGGCCTTTTTATTCTGTCTCATGCAGAATCAGTATGCATGCTATTTACACTACTTCCAGTATACCTTGTAGTGAGCCTTTTCATTCTGCATTTTGGGTAGTACATTGAGGACTAGCTGCTTAACAGTGAGGAGGAGGAATATTTTGTAGAGGTTCATGCCTACACCTGAATTCTGCTAGGGTATGTGGACAAAAGAGAGATCATATGAGACTGATAAAGAAGCTGAAG
>TCONS_00000524 XLOC_000317
CTGGAGTGATACCAGACCTCAGAGCAAACCACATGGCTCCTAACCCACCCTTCCTGGATCTGAGTCTTGCAGTTAGCCATGAGCATTCAGCCTTGGAATAGATAGCTTACTACAGCTTCTAACAGAAACTGGGGAAAACCTGTGGAGCTGCAAATAAACCTTCCTTGATAGCAAAGGTGCCAGCAGAGACGAAGCCACGTGGCATGGGTGATAACAATGCAAGGTCATAGCAGTATAGGATCTTGGAGTGCCTCTGAGTAAAGGCATGAAAAGCAAACCAGGG
>TCONS_00011714 XLOC_007530
GCACACCGGTGTGCCCCGAGAGCGAATCAGGCTCATTAGCTTCCACAGTTGCCTCTGCTGTGACAAAAGCATCTGCAGGCGAGGATGTTTGCTTTGGAATGAGCCTGCTTGTTTGCTGGGGATGGCAGCCAAGTTTATTTTTAAGCTGAGAAAGCTGAGATTTCAGTCTGCTAACCTTGCTGCTGTCCCAGGATGCCCACCGGCAGCTCCTGTTTGGAGGCGCTCGGACTGAACTGTCCCTGTTTGCACAAAATTGTCCCAAACAGGCCTGAAGTGCCGAAAATGGAATTTGAGCTCCAGGAATTTAAAATGCGACGCATACTGCTATCATCGGTTCAC
>TCONS_00005883 XLOC_003766
GAAAAACTTGACAAAGACTCTGTGATCAGAGGACAAGAAATGTCACAGTTAGATTGGAAGAGAACAAATTCTCATTGAGTCCGTGAGTAGAACGCATTGCAGAACCTTAGAGTTATGTGGACTTTTTCTTCAGAAATCATTCATTTTTTTAAGGATATAGTTTAATAACTAACTGGGAGAGGTATCTCGGTTCTAAGGTGGAATTTCCAGACAGAAAGAGACACATTAGTGAAGGCAGCAGATCTACTGTTTAGGTATCTTAGTAGGATTTGAAAAAAAATTCAAATCTCTGCTCATCTACTTTTCATCTATGTGGTGGATAAAAAATTGAATCC
>TCONS_00001116 XLOC_000700
TATCTTCAAAGGCTCTTTTTAGGCTCTTTTGTGCAGTGCAGTTTAATAACTCACAAGAAGGGCACGTAAAATCTAAAGGGCATGTGTTGGCCATTACATGCTGTTTGTAGGCTGTTCAGCAACATCCTGCTCTGGTGTGGCCAACCTTTCATAGTCTGGGAGATGGGAAACAAAAAATTAAATAGCATTAAAAGATGATGAGTCTTAAAGCACTCAATTTATCTTTTCATGGATGTTACAGATATGCCACATGTTATTTACTTAATCTTTGCTTTCTTTGACTCTTTATTAAACATAGTTATTGGCTTTATATATCTACAAAATCCTGGTCTTGACCGCACACTCATCAGATGTAGTTATCAAGAGGCAGAAGTATGAAATATTTCATCTAGGATTCATCCATCTAGGGTTAGTTTGTCTGTGACAATTTTATTCTACCCTACAGCACCCGTAAGGCTGAAACTCAGTACTCAGACGTTTACTACTAATACCCAGGTGTGACAGCCTCTCCTTGAAGTACTTGGACCCTACATCCTTACTTTTAAGTGCATGCACAGAAGAAGTATTATTTTAGCAATTCTCAGCTGCTGTAAAACATGGCTTCCACTGCTCTCCAGGCTGAAAGAATAATCTTGAGCTGTCCAGCCAAATATAAACACAGCAGAGAGTAGTGCAAGCTCAGGCAGTTTTCTGCGAGGCTGACCACTGCCAAGATGCAATGTGGCCTCAGAGTGTATCAGGGATGACAGCAGTTGACGGTCAGCAGTAACACTATTTCCATCAGGACTTTCTTCCTGTCACACTGGGGATGTGTCAGTCTTGAGGAACATGATTCAACACGTTCAGCTGGGGG
>TCONS_00006846 XLOC_004387
AATGGATGGATGGATGGATGGATGGATGGATGGATGGATGGATGGATGGATGGATGGATGGATGAAAAATAGATTTGGGGGACTAATATTAATGATAAAGAATGAGAATTGAAAAATGCACGTAAGTAATTTTGTCACAGCTTAATTTCTATACTCCTATATAAATATACTTCTCTATTCATTGCAGGGGAGTTGGACTAGGTGGCCTTCAGAGGTCCCTTCCAACTCTAAGGAGTCAATGAGTCTATGATTCTAAATAATTTTCCATCAATGTTGCACTTAATTTTTATTATATGACAACAAATTAAAACAGATACATTTTAATATGCTGATTTTCTTGCATCATCAATGAGAGTCATTGCTCCACATAAGACTTGG
>TCONS_00000497 XLOC_000290
GTTTCTTCTGGTTTCATAGCCTGTGCTCCCTCTGACAGCTTTCACACAGATACTGCATCCCTGTTAGCAATCATTTCAGGTATTGTGCTATTCGCAAAAATAAGCTGATTCTTTGTGACTACAGTAAACACCCTACCCTAGGAATGAAGTCTTAAGCTCCCATTTTGGGTTGGTGGCCTAATAGACCTTTGTGCTTTCTCCTGCTTTTAGTGTATGCTGCTTATTCTTTCTGCCCCAATGCATCTTTCATTTAGTTGAGCAGACATCTACTGATCTGTCCATACCAATATTATACAAACTCCTGATTCTCCAGCATCAGACCTGCTAATTGATTTTGCTTATCTTACATACTCCTGATCCTTTGAGCCTAAACAATGGGCAGACTGGTTGCCTTCCAGTCCTGTTTGGTTATTTTCCATTCCCACTGCAGTACCATTTAACACCTGAAGCAGTTTTAGTGACTGTGTCTCATCAGAGTTCAGACCATTGACTTGGTCATTCATTCTCTGCTTATTTGATAAATAGATATGAATACATACTTCTGCTGTAAAAGTTTTTCTGCCCCACTTATCACTCTCTGACTACTGATGTGCTGTTTCATCTCTGTGTAGATCTACAGTGTCCACCGTAAGAGCCAGTCTTGGTTCTCCAGCTCATCCACCTTGCTGCTAATGGGAGGACCAGTATGGAAAGGATCAGATGTTGCTTTAAAAGATTTTGACACCTTCACTAGGTGATAAAAGATGAGAAACATTACCTAAATAGATGCTGTACCTCTTTGGAAAAATGCTTGAGATAGGTCAAGTGATAATTATTTTAAAAGAGGTAAGATGGTTAGAGGTAATGTGGACCATCACGGTGTGTGACCAGCTGTATATCATGAGCTAAATGAATTTTATCAACTTTTCCTTTCTTAATCCTAGATTAAAATGTAGACTTCCAAATATTGTGACTTCATATCTCTTTTTACTGCAGTTTCTAGGTAGACTGATTTCCAATAATAAACACTGGAAAGGATAAAAACCCTCGTATTTAACATACAACATCCTTGTACACTTTTTGTTTTCGGGAGAACTGAGGGTAAACCAAGGCAAATCTTTCTTGTGTTCTACACGTGCTTTCAAAATAAGATGCTTGGTGTTGAGCACTAAGCTGTGGAAGAATTTATCCATCTGTTTCATAGCCTGCTGTAGCTGTCATTCTGTAAATAGATACCAGTAGTAAAAGGAAGACTTTAAGCTGCCCAGCCCTAACATTCACACAATTATTTTGAACTTCCTGCCTTCATAGCGGTGCAGGGTAGCTGGTAGCTGTCCCAGCTTAAAATTCCCTTGCTGTTGTTCATGCCTGCATCATATGGTATCCTGAGATTTCGTGGG
>TCONS_00004645 XLOC_002948
ATCCCTTCAGAAATATATTTCACCGAGAGGAAGAAGGTGTGTCAGAGAAATTCTCTGTTCCTTTCTTTTGATATGCTGTTCTTAGATCCTCTGCAGATACATTGTGCTGCACCCAGAAATCCTGTGTGCCTCCTTTCCCTGCTGCTGGCACAGGAAAAGAAGCTGAGACAAACCCATACAGCCCTCCCGTGCCTGTCCTGGAAGCGCTGATTGCAGCCAGCACAGTAAGCCTGCAGCTTGCTCTGACACAAGGAATCAAATCAGCTCGCAGCCCCCCA
>TCONS_00015482 XLOC_009965
AATCAGTGTCAGTGCTGCTGTTGGGATTAGTGATGAGAAGTTGCTGTGAGCTTCTTGGCAACTCTTGCGCAACCCTGGATTGTTGTCAACAGAAAGACAGATTTCTGCTTCCTTCACTACACCTGGTGATGAACTGAAGCCCGTTCAAGCAGATCATCATGAAACTCTGCAGGAACAGGTCAGAGAGCTGTTGGCTGAGGTGTTGTTTGAGGAATCTGGAAAGCCTGCTCACCCAGCTAAGACCCTCTGGCACCCAGGTTTGCAAATTTAAATTAAAGATAGTAAGGACTTGAAGTTTCACCTTGAATGTAAATGCTATTGTTTTTAAAGTGATGAAGTTGCAGGCACC
>TCONS_00007553 XLOC_004886
CTTCAAATGATTTTGAAAATAATGTTAGCATGTTTTTCCTCAAAAGTAGTTTCAAATACCATGTATGTTGTTTCTTTTGTTTTTTATTAATATATTTGTATATAACATGTTACATCTAACAGTAGGACTAAAAAGTGTGTATGTGTACATATATGTATGTGTATATCTGTAGTATAATGTTTGTAAGATAGTACAATTATTCTTTCAGCTGCAACATTACAGCCACTCTAGTAATAGAAACTAATATGCTCAAGAAGAGATTTGTTTGAAAGCACGCTGAAGCTCCATGTGATACGGACTTCATTCTTCATATGCCTGTCCTGAAATCTAGCAGAGCCATAATACAAAAAAAAAAAAACAAAACAAAAACAAAAACAAAAGTATTTCCCAATGGACAGCCATGAGCAAAGAAACAGAAAGCTGTGACGCAACTTAAGGTATCACTCTAGGGGGTCATTGTTTAACTCAAGAGCTCTGTGTATTATCACAATAAATGGCTGTGGAAAGCCTTCTTAGATATCTTTCTGAAAGAGGTGTTCAAAAACAATTTTCTAACATGACCCTAATGTGTGCTTTAATATTAGATACGTGCCGTACTATTTCTCCTGATCTACTTTTATGCTGTTACTGAAGAAATCTAAGATGTTTAAAATTAAGTAGGCAGGATCTTTCTTTAGGTCTGTGAAGGTTCATAACTTCTTTTCATTGCTAAGTCAAGTTGTTCATAAAAAGCAACTTAAACAAGGGGGA
>TCONS_00001048 XLOC_000659
GTATGAACACCCATCACCTTCTAAACTCCTTCCGCTTTATGTCATATGGTTTGGAATAGCCCTTTCACCAGGTTATGTCAGCTGTCCTGATTCTGTTCTGTCCCGGTTCCATGGGCCCTTCACGGTGAATGGTCTTGGCTCTATACAGCACTGCTTAGCTGCAACTATAAAGCTCAATGTTTTATCGGCATTGTTTTTCTCTTAGAACCAAAGCATGGCATCACACCAGGCACTCTAAAGAAAACAATTCTACCCCAGCTGAAACAAAGATTTAACCCAAGGTTCAACTCTTTTCTGAGTGTGGCACCAGTACAGAACTAATTAGATGTGTTCCCTTTCATGGCACGCAGATTAATTTCTTTGCTTCCTCTCCCATCCCTGCCTCCCCTGCACCACTCCCACATTCTTGTTCTGTTTATCACACTGATATGGC
>TCONS_00009163 XLOC_005934
CAAATGTCCCTCTCTAGCCCCTAATGACTCGTGTGCCTCCAGGTCCATTGATCAGCACAGTTTCAATGGGGCAGGATCCATCAGTCCTTGCCCTTGAGTGGGCTCAGTGCTTCGATTTCTTTTTCCCCTTTCAGGTTGCTCTGTGTCACTCTGTGTCAGTGAGAGGGGAGTATTGTGAAGCTGTGGCACAAAGAAAATATGGATTTTGCTCAATTTAACCCTACTTAGTGGAGTATGGCAGAGAGGCATCATCCCATTCCATACCCATCCCCTTCTGGTGGAAGGACTCCATTTCCATTGGCTATAGATGAGTAAAGTAGACGTTCAATCATAGAATCACAGAATATCTCAAGTTGGAAGGGACCCATAAGGATCACTGAGTCCAACCTCTAGCATGCCAGTGTCAGACTGTAGAGTCATTTGAGTTGGAAGGGACCCA
>TCONS_00012911 XLOC_008229
GGTTCCACTTCTAACTGTATTCGGGTCATGACTTGGCTATACTTCCTCTTAACAATCAGTCATGTTGGTCAGTGCCCTCCAGTTGGTGGTAGGCTTTAGAGTGTATCTATTACATATGCATGAGGTTTGGATGATTGTTAGAGGGCCTTGCAAAACATGCAGTAAGGTGTTTGTTTGAGAGCAACTCTTGCACATGGGGCAAGATAGACACATCTATGCATGAGTTCCACCGTTATCTTGACACATGGGACACAAGGATGACAGAAAACAGGAGTGTGACAGCAGTCTTCAAGGTCATCAAACAACCTGGTTTTCAAATGAAGGCTCGAGGATGTAGCATTGTCCAAAAATGAAAATATCAGAAGTTCCTGATATAAATAATTCCAAATTTAGTTCAGAAGTAGAAAAGGATAAAAGAGGAG
>TCONS_00011886 XLOC_007636
GGGTGTTTTGCAGCGTTGCTGTTCTCAGTGCCTGCTGAAAAGAACCCTTCTTACCTGTTCTGTTTTTTTTTCCATTTACTAACCAGCTGACACATGAGCCACACCGTGTCCAAAAAGTCTCTTTTTAACTATATAATATCATCATTTTGGACTAAGTCTTCTTCTCCCACCTGCTCATTTGTTGTCATCATTTCCTTACCACTAAGTAAAGTTATTTCTTATTAATCATATTTACATGTATCTGTATGTCTAAAAAGGAGATGTGCATTTAAATCTGTAACAAATGTCACAACATTTTAAAGTGCTATCTATAGCTATATCCAGTACTTTTACACACTCTGAAGACACAAACAAAGGGCATATAGAATTTCTAAGTATACTCCGTGAACACTGCTACTTGATTAGCTCCACCTTGCAGCCCATGTTCTCATCCTCGATCTCAGTGCGATCTTAGCCCCAGTTACTCTTGCTGAACAGATAGAGATCTGAAGGGTGAAATACCTTTGTCACATGTGTGGAAAAACCTGTCTCCTCCTTGTTTTATCTGTGATGTGTGGATGAGTAGATTTGTTCAGAAAACCTTCTTGGAAGGAAGAGCATAAGCACACGCTGTAGAGGGCAGACTGCAGAATACAGAACGTGGGCTATTTGTATTAACGGATGTCTCCCACTGTCTAAGAACAAGCAGTATTTCTGTGTCCTATGGAAAATTATGGAAGCAATTCTTGTAAGTGGGC
>TCONS_00016526 XLOC_010586
GAAACACTTGCTCCTTGAAGCACAGTTTTTTTCTAAGAATGATCAATGAAAAAGTGCACCCAATTCTATTTTGTAATTTGTTAAGATGTTGGTTTGGGGCTATAGAATCTCTTCTTGGTCCCAATTCTGCTGAAGACAGCTGCAGCTCAGCTCTACATGGCAGTGTTTTGAGAATTCTCAGCTATTCATGTTTTTACATCTTGAAGAAGCAAGCTGGATTGGAAAACTGATTCCAACGAGTTTGAGTAGGAACCTAGATCAACAGACTGGATACAAGCTTAGACCATCAC
>TCONS_00000442 XLOC_000244
TGTCTTAACTAGCTTGCGTGACTGTGGAACAGTGATCTAGCTCATGCTTTGGATATGCCTAAATAATTTTGGATCCTAATTATCTGCAAGGTACCAAACTGAAGTACAGAGCTATTCTGTACGTGTGGGAGGAATATAAAAAACAGATAATGTTCTTTAACCCCTTTGTCATGGATGAAAAACACAGGAATATAATCTGATTCCAATTACATTTATAAGAAACAAAACTTCACTCCCAGGCAGGAAACTCACAGCCCATTTCCAGCTTTAAGCAAAATGTCATAGCCAACTTATGAACTGCTTAAAAATGGGTTTATGTGATGAAAGTGCTGACAGACCTTTAATTATATCCGTGAGTGTGACTATATAGCAGAATAATTTTGAAATCTTCTTTGATTCTTGAGGTCTGAAGCAATTTTAATTCACTGTGAAGTGACATCTACCAGAGTACCAGTGCAAGGCACTTTTTTTTAATATTTAGCATATGGAATTACAAGCTGATCATTTCCTAAATGTTCCTAACTTCTGACCTGGCTCCAAATTAATCAATTAAGTTAAATATATTGCCATTAATAACAAATGGATTCCTTTGACTGTGGAAGAGGGAGGATAACATATTATTAATCTTACTGATTTTTACATAATATATTCTACATACCGATTACCATTATAGCAGCAGGAAAATTCACATAGCATTACCCATTGCTTGAAGATATATGGTCTTTTATAAGCATATTGTAATTTTGTCAGAATCTGACAGTTTGTTCCAAACTTGCCCCTGCC
>TCONS_00013012 XLOC_008303
GAATTCAGGACTTTGCACTTCACTGCACGCTTTGGTTCATCCACTTTCCTCTTGCCATGTGCCTGGTATCTTCCTTCAGGAGGACCTCCTTTGTTTCCTGTTACTGATCGTAATGTTATGTTCAAACTTGAGCACTAATTCTGAAAACACTTAGTTGGCTGCCTGAGTACTCGCTTCAATGATCCCGTTGACTTTAACAGGAGTTTTGTGTGATAAAGAATATGGAATTTGGTATTTCATCTTTGTATGGTAAGTACAAAAGATTGTCATTCTATTTGTATAACATTTTCAGGAAGCTATCAGTGGAGAAGTGTCTAACAGCAATCACTTCTGATCTACCAGCTTTTAAAAATACATATAAAATTTATTCCCATCCAGGCCTGATTAAACTTCAATTTGAACTTGTCCTGACCAGAAAATAAATGGCCTATGGAGTCTGGATTTTTGCCTTCTTGAAAAATCTTGTGTGTGTGAATGTGTGTGTGTGTAGAAGTATGATTTATGAAAGTATTGATTTTTTTTTTGTTGTTAAATAATGAATTAGATGTCCTACCACAATATTATTTATCAAACTTTTTTGTCATATAATTAAATTGTCACATAATGGATTGCAGCCATATAGATTCATTAAATATTAAAACCTAC
>TCONS_00005015 XLOC_003144
ATAAACAGATAAAAGAGAACTGTGCTTATCATTTATAGGAACACCTCCTAGATAAATTACAAATAAGAGTAGTGCTGATGCTGCATTCCATTTCAGTCACTTCTGTCAAGTATATAGGAAAGGATGTTCAGCATGTTCATGATCTGGATTAAATCAGTAAGGTCATTCAAAGAAAGATTTAGATCTAAGGAGAAGTATGATTTAGTAAATTCACTTTAATCTTGCCTGTGATACAGTAACTGCTCTATGAAGAGTGTCGTTGGAAGGACTTCTGAATGCTGCTGCTCAGAAAATGAAGTTCTTTGGAGTTTCCTGATGAGAGGAGTGCCCACCTATTTTTATCAGATTGTTTCAAAGAAAAATTATTGCAAACTGAAGTCCATAGACTTCAGTAATACACAATTTCCATACTATTCTTCTCCTGCCTTCAAAATCAGGAGAAAATCCCAGTCATACAACACAACAAATTCTCTAAGAAGGAAAAAGCTTCTGTAGAAAATGTGGTCTTATTTGCTTTTAACTGCATGGAATCATGGCAGTGGTGGAGGAGAGACACTGTTTTCAGCAGGCTTTACCACTGCATTGGCCTATAGAGATACTTGCCATTTAATCGAAGGTCTGTACTGAAAGGTGTTCTGTGTGGTACTACAAAACCAATAAAAACATATTCCCATAAAACCAAATGAAAACAAAAGTCTGACCTCCAAAACAAGCCAAACTGTTTATTTTAGTCATTAATGGGAAGAAAAGCCAAGTACCATAATCTGTTATGGGATTTTACCTAATTTACGTGTAATTTCTGCCCTCCATATATCCCCCAAGATTGTTTCCAGGATGCTTGAAAAATATGACTAATGAGGCCAGTCAGAGGGCAGACTACTTCTTTGTACTCTGCCTACAGAGTTACTCCTCTGTGTAACTGCATTGTGTATTACAAAATCAAACTTCAGGTGGTTAGGTGAGCTATCACTATAATCCTTCATGGCACAGGTATTATCCAGTTGGAGCTTTGTAAGGGCCAAGATCTTGGTATTTGTTCCTCTTACTTCAAAATGTTTCTAAGTATTCCTGTTTCTACATCTGTATTAATGTCTCATGTATAATTTCTGTGTGAGGTCTAGTACTCAAGTCTTTTACTATGAGAACTGTACTTAGACGCATTAGCTTCAGCATGACATAAACAGGAGCTGGAGAACTACTATGAATAGGGCCCTTTTCCATGGTAAGGACCATCCATTAACACTCAGAACAGGCTTTCTAACTGACCTCTGTTATTATTCTCTAAGCACAAGTAGATTGCCATATAAAATTGCCAAAGTCATATATATTTTCAATTTCTGTGATATACTGTGCTGTTAAATCTGCCATGAAAGGAAAACTAAAATTCTGCATCCAGAGCTGTAGGAAGTTTGGGGTAAAAGATGAATCAAGCTTGCTTAGTTTGATATGAGCTTTCTTTTCTTTCTATCCTTTTGGATTCACACATGTTCTCACATATGCCCTATGAGTACTGAAAGCAGAGCCAAAAATTAAAGTGGTAGTTATTCTGCCTTTTTTTTTTCTGCCAAAATTAAAACTGTTCAGTCATGCACATGCTTACACAAGATGTTACTGTTTTATTTTAGCCCCTCATTGTAGAATTGCCTTATCTCTGATAGACAGTTCGTAGGTATTGAATTTCAAGCTTGCCAATGGAGAAGATACCAGTCACCAAAATTATAGGGTTTATCTAGGAATTAGGTGATGCAAACCTATATCAAAGTAGGTGGCAAGTTGTTCATATTTGTCATTTCTGACTTACGAAGTAAAGAATCTATGAACAGTAATAACATTAAGTGTTTGGTCTGGCTTCAATTCTAAATTTGGCTTCAAGAAAACTCATTTACACTTAGGTTTTAGACATGTCAGTCTTTGCCTTTTCTCTGTTTACAAGCTGTAGACATCTGCATGACTAAAAGTTAGCATCATATTGTTAGAAATGAAAAATCTTCCTCAATTTACTAGCTTACTCTGCTGTCAC
>TCONS_00011100 XLOC_007155
TCCTGCAGCTGCAGGTTTAGTGTGCTGTAGTTGGTGTCTTGGTGCTCTATGTTCTTAGAGTGCGGTGAATGCACTGCGTGGCGTGGCCTCCGTGATGGGAAATCACCTCAGGTTCCTGAGGAGAGGCACGCTGATGCCGTTAGGGGAGGCTTCTGTAAGCTCAGTGCGTGTCCTTCCATGTGATCACTGCACTTATTACAGAATAAAGCAGTACATTCACAGGTGTGGGCATCCGGCTGGCAGGGGGTGCTGATGCTGTGTCAGAAGCTGAACATGTGGTGCTGGTGAGGATCTGCTTCCTCTGGGTGTTTTGAGCTGTGTCTACTTTGGGTCTCTTCTCAAGTTAGAAAACAGATGGAACAATGACACGCAAACCATTTCTACTCGTAGACATGTGAGCACTTTCATAAGTGAATTACCGACTTAGAGGCAGGAGGGAGAACAACTTTTTATATGGGTAGAGAGTGATAGGACGAGGGGGAATAGTTTTAAAGTAAAAGAGAGGAGATTTAGGTTAGATGTTGGGAAGAAATGCTTCACTCAGAGGCCGGTGAAGCACTGGCACAGCTGCCCTGAGACGCTGTGGTGCCCCATCCCTGGAGGTGTTCAAGGCCAGGCTGGATGGGGTCCTGGGCAGCCTCAGCTGGGGGGTGGCAGCCCTGCCCATGGCAGGGGTTGAAAATCAATGATCTTTAAGGTCTCTTCCAACCCAAGCCATTCTGTGATTTTACTGTTTTTCAGAGTAGCATGGGATCTGCATGTTCAAATCCTTCAGAGCATTAAAATTGGCACTGTTGGCTTT
>TCONS_00005367 XLOC_003423
CCCCGAGGCGTCGCTCCGGCGGGGTGGGCCCGGCCGCGCTGCCCGTGCGGCGTAGCCCTGTACGCCATTTCGCCCTTCGCGGCGCCGTGGGGCGCTTCAGCGCGGGGCTCTGACTGAGCCCGGCAGGGAGCTGCGGGGAGCCGCCGGGCGCGGTTTCCGTACGCCGTAAGGATGGCGCCCGCTGCGAGCCAATCCAAAACAGCCTAGCCTGAGCTCAAGTTAAAGATGAGCTGCCTCTGGAAATGAGGTGGAATTGTGAAGCTGAGTTTTGAAACTGCTGAAGACTTCAAGCAGCGCCCGGGAGTACCCAGCCCAGTTACTGTGTTGGAGCTGGCTGATGAGGTATGGGAGCAAAATGTTTATTTTACAGTCAGGATTTATTTCTTTATCACCATGGAACACTGATGGGTGGACCACTGCGTTTTTATCAGCTTGAATGAATCCTGGGAATGCAGATTAATACTTGTAAGGCTAACATCTTAAAAGCCAGATTTGCAAGAGATGCTTGGCTAAGTATCCAAC
>TCONS_00001491 XLOC_000959
GTTTAGAAATCTTCAGTGACCCTCAGGCCATAGGCCTGCAATTAGTCGGAGCATTTTTTGTCCTTTGAAAACAGGTTTAATTATTGGCATTTGTGCTCTCACACATAATCAGCGGGACCCTATTTGTGTTTCAGCTGAAGCCGCCTCTTGATGGCCAAATAAACAGCACCTTTTTTATATGGAATAAATTGTTGGCATCAAATGCTAATTCAGAATTAGCATTATTTAAAAACCTCTGATGCTATAATCTTGACTGTGACTATTTTTGTGGCACAAAAGCTATTGTACAAACTAGGGCAAGTGTGGAAAACAGTTTTGCGGCTCCTCTCTCCTGCCATCCCCTTCTGTGTATGAGAAGTCCTTCCTCAAAAGCCAAACCTCAGTATGAACACAGTCCAGGCTGTTTACAGTGAGAGAACACCTCAATTCAAGCAGCTGTCAGGGAACAGGTATTAATCATGCCAATATTCAGCAAGCCATGTCTGAGAG
>TCONS_00016855 XLOC_010794
CTCCAGCCTTAACTCTTTCCTTTGCGCTTCCGAGCTCCCTTGCGCTCCTCAGTCTCATCTTTCTCTTTCTTCCCATTAAAAAGACACAGTCTGAATAAAAAAGAGTCCCGTGAGAAATGCATTTCCCCATCTGTGTCAGAAACCACTCTGCTATTTAAAAGTAGTTGCTTTGTAACCCTATTGTTTCTGCCTCCTGCTCCGCT
>TCONS_00006456 XLOC_004149
ATTATCTTTGTTCTATTGTTCGTTTTATTTATAATATTGATATTATGAATACTATGATGCTATGATTTTAATTATTTTTACAGTATCATGGAGCACATTATTTCTGTGTATCTTTAAGTTCCTGGAACTTACTGTATCCTCACTACAATGTAGTTATCAACGTCATCAAATACCTGTCATTGGAGAAAAAAAAAATAAAAAATCCAGGATGGCAAAGATTTTGAAATTCAAGTTTCTCATTTAAATAACAGATTTATTTTCTTTAAGATCTCTTTGAGTGAAAGATCAGTTTTATGTACATGATTATATCTATTCCTTTGAAATAATGTCAGCCAACTTTTTCAAAATCATACTGCCTAGAGTATTTTTTTTTTTTTGCTGCATTGAAATGGCTTTTAAGAATTAATAAATCTTCAAAATTAAAGTAAAATCTGAATTCTCCAAAATGACATTACAAAAATGACATAAATATAGCAGCTCAGTTGAAAAGAAAAGAAGTAACATATTTACTTGAAAATTCAACAAGCTTAAAAATGATGTACTTTGGTCTTCTGTAAGGATGAAATGGAAGTATTTAGGCAATCCAAAGCCTATTCTTCATTTTGCCCTTTCCTTGCTGAGTCAAACTGATAAAGTTGTTGTGTACTTTTGTCTGTATGAGAATCTTTTTGCTCCCATGCTTTTCTTGAGTTTGTGAGACACCCAAGGCTAGAGAGTTCAATTCTCAGACCTCAGTCAGGACTTTCAGGCAGTACTATAGTAAACTACATCATATGTCAGTTTCCAGCTGCCCATATCTCCCATTGCACATGGGTGTGTTCCTGGCCATCCACCTCACCAGCCTCATCCTCACCTGGATGCAGAAGCCAGCTCCCAACCAGATCATAGAATCACAGAATCATATAATTGTAGGGGTTGGAAGGGACCTCTAGAGATCATCAAGTCCAACTCCCCTGCCAAAGCAGGCTCCCTACAGCAGGGTGCACAGGTAGGAATCTTGGTCCCTCCATCACTGCAGATTTGCCAGGCAGTCACAGGGCTTTTGGTTTGTCCTGATCACTATCCTGGTCCCAGTCCTGCTCCCTTGCAGGATATTACTGCTGCCGCTTGAGGGAAAAAATAGTCTAGCTGGCTTTGTGGATGCCCTTAGCTCCCAGCTTGCAACCTCACAGCATCCAGTCCTTGTGGCACCTTGACACTCCTGGTTTTTACAGACTGTACACAGAACTTTATACCAATGTACTTTTAACAGCTTAAAATGTACTTCAGTACATTGGGGAATGACATTGAGAAAGACAATGGAAAAGTGTTTTAATAAATTGTGAAAGTAAATCAGTGGTATAATTTCCACTATCACTTAAAAGTTATGATTTTAAATAAACTATATATCTCTGCTGCACTCTTGACTCTGAAAGATTAATGGAAATATGTCCCGACTAATCCAGTTATTCTTTAAAACAGAATTCAAAAATATTGTTCACTGTCATCTTTTTAGACAAAAAGGAATCATGTTGACCCAAGCAGGGGTGAAAAATGTGTTTGTTTCTGTAAAATAAAAAAGCTAAATTACACTATATCTACCAAGAATGGTAAACATGATTTTGTTAATACTATGTTTTCATTATTTTAAAGTTTTAGTACAGAAAAGTGTGATTAAAAAAAGAAAAACTCATTTTCTTGACTTTCCAGAAAGGAAAAGTATGTAGATATAGGGTAACTGGCCTCTGCAAAGCTATGCAAGGTATTAAAAAAGAGTTTTATAAAATATTAAGAGAGAATATATTGTTCCTTTTTCTTCAACTTGGCTAACAAAAAATAGATACATGCTATTGTGGTCAATTAAATATTTGGCCTTTACATAAGGAATTATGAACATTACAGTTTTTATTCACGTTTCAATAGAAAAATGGAATAAATAATGTTCTACAAGCTGTGTTAAAAATAATCAAAACAGTTCATCACTCAAGTGGTTACTGTTGCATTTTTCTACATCATTATACATGATGAGAGTTCATTGACTTTTCAGGTGACAATAGCTAACATTAAGGGCTGGACACAGGACTCCAAATGTGGCCTCACCAGGGCAGAGCAGATGGGGAGGATCACATCCCTTGCCCTGCTGGCCACACTTTTCCAGTGCATCCCAAGAAACGGTTGGCCTTCTTGGCCACAAGGGTACAGTACTGGCTCATGGTCACCCTGTTGTATAGCAGGACTCCAAATTGTTCACGTTAGAAAAATGTTATTACACATCAGCCTTGATATTCAATGAATCTACTGTATTTTTTTGCATAGAAACCCAAGTGTGGCACAATCAACCCTGAGCATGAGCAGCTACCTTCTGCAAGCACTGCAAGTACAGTCTGATAACCACCTGTTACTCTCCTGTTAATCAAGAGGCATACTGGATTCTTATGAGAGGATAACAGAGGCACTTTCTATGGGTCTTAGTTTAACAGATACATCACATTAGCAGTCCTTTATAAATCTTGCTTTTACACAAGTGAAATACATTTAAATTCTAAGTTATGGGTTAATCAAGAGTTTTTCTGCTTGCTTTCTGAGCCAAAAACTGTATGGCACTTGCTGTGTTCTCAAACTAATAAATCTGAATTTCAGTAGGATTAATAACTTATTTTCAATATGGTACTACAGTATTCACATGGTTCTTCCATCCCAGGGGCTGGGATGAAATCAAGAGGTAGAAGGAAAGTCAATATTACACTGTCAGAATTTATCTTTGCATTCATGGATACCTTCAATTAAATTGCCTGCAAAAGAATTCAGACTTTTTTTTTTTTTTTTAATTGAGTAAAAACTTGTAATATCATTGAATATTTTTTAATTTATATTTATAAATTATTTTCAAGACTGATCTTTTCAGACTATTGCTAATTAATAAAAATTCTTCCCTTCCAAGACCACCCAGGAGAAGCACCTAGAGCAATGTGCCGTTTAATTGAAAACACACTTACAGATCAACATATAATTTAAAGTTAAGAACATCTACATAGCTGGAAACCCATACACACTGTAATATTTTCTCTAAGCTTACTAACTGGGAATGAATCTCCCAGCAGTGCATTCTTTGTATAATCTGGCAGGTTTGCCTTCAATTTTCTATTTTTATAATTTGATCTGAGTTTCTGAACAACTTCAAGGCTCAAAGAATAGGTCTTCCCAGTCTAGTAACCTTATTTGCTAAAAGCAGTTTCTTTGTGTTGGTAATTTTTGACTTTGTAATCTCCTGGAAGTACAGAGAAAGAAAATAAAAAAAACTTCTCCTTGAAGATTTGGTTTGTTAAGCATTACATTCCAAAGAGTTAGTACTTTTATCATGTCAGAGATTTATTTCATGAACTAAATAAATTGCTTTTATCCCTTGACATGGTGTCATGATTTGCAAATGTGGTCTGCATTATTGAATAGTGCCAACAGTTGATTTCCAAGAAGCACCTATTTTAACCCTCTGTTAAAACGGTAAATTAGTGGTATTGTGTTGAACATGACTTTGAAGTATTCCTGAGGGAATACATAGGGAATCAAATTCTGTCATCTTCCAAGAGATTATTTAAAACTATCAACATGTTCTTGTAATACATGTCATGCATATTTGACACATTCTTAATGGACTTTCATCAGCATCACTCAAACAGCAATGTAGGGGTGCTTCTGGCTTGACCACAAAACTTATTCATTCAGTACAGTATTCTAGCCTTAGATCCCACAGTAAGGCAGTGAGCACAAGAACTGTAGGTATAAATAAACTGACAAAGGGTCTGATCCTATCCAAGGTCTGGTCTCCTTGTATAATCCCAGTAAGGCCATTTGGAATATGAAGTTACCTTTTTATTGGTATTGGTAAAATTATTCAAAATATATGTAAGGTAAGTGAACACTTGTCATAAACTGTCATAAGCACAGCCTCTCCTCTTACAGAGTTTGATTATTATATTTAATCATTTTCTGTAAGCTGATATCAATCCAGAACTGGTTGTGGAAGCAGAAATATGATCTACTCTCAGCTGAAAGTCTGGCTGAAAGGTTTTTACCAGTGCAGTCAGTGGCATAGATGTGTTCCTTTGTACTCAGTTTAGCAACGTTGGAGGTATTGTGCAATAAAGAAAGTTTAAATCATTCATGTACAGAAAATTCTAGAGTTTAACTCTGTAAGCTTCACTGTCTGATATAGATATAACTACTAATAACATTGCCAGGATGCCATCCTGAAAGTCTCTGTATCTGACTTAGGTTCAAGACTAAATGACAGAGATAAAATACATTTGAATCTGTCACAACTTCTCATGTGTAGAATTAAAAAAGTAGAATTCTTTACATGAGGGTATCAAGTCTCAATGAACTTACCATTCTAATTTTTTAATTATATTGCTTAGGGCTGAGTAGTTTTCTTAATACTTATTTTGCACTCAGTTCTCTATTAATGAGAATAGGTTGCATAATCACTGAAGGATTGTAATTCTCTTTGTACTGCTTAGCAAACATCTGTTACTTTATCTGATCACTGTCTGTGTTTGCTATCTTTTTTGAACCTCAGACATTGGTTTCCAGCTCATACAAGATGACAGCAAGCTCTGTGAATCGCATAATATACCACCAACAACTGTTTAGACGTTGACTAGATGTTGAAAGTGATCCGCTCAGCTCTTTATTATGTCTTCATAATTTTGTGAGCAACACATTAGCTGAATATGTGTTTAATACCAATTAAAATAAAAAAATACTATTAAAAATAACACAGATAATCAAACAATTTCCTTTCTGGCATCTGTGATGAAAATTATCCATTATAAGTTTGAGCATTACTCCCTAAACCATTTAATCAAACTGTTTTTGGCAGCTTTGACTGAAGTACTCAGGCATTAAATGTGAAGCTCTCTTCCTCCAGTGCCTGAAGGTAGCAGGCAGCCTGGATGCAGAAGATGTATATCTCACTTTCCAGTGATTAGTTTGTCAAAGACACAAGATCTATGAATATACTTATTTAGCCTGCCAAAAGGATATAGTACAGCCTGAAAAGTCATCATCAAACCTGATGTAGCAGAAAATTTCTAAGCATTGATTAGATTCAAACATTTGTTTAATCTGAACATGTACTTCAGTGCATCAATAGGTCAAGTAGTCTATGAGTGCAAGCTAGTAATATTGGAATCTTGAGTCAGCAAGTTAATATGCCCCTGCGTACCTCAAATGATTTTCTTTTGGGATGTCTCTTAAAGAGAAAGAAGGTACACTGTAAGTCTAAAAAAATAGACCAAGGTTGTATTCATTTTAACTACATGATTTCTCCTCTTTTAGACAAAACCTTAAGTGGTGTACCACATGCAGACAAGAATTTAAAGTTCTTTATTATTTCTAAAATAAAATTCAACAAAATTAAGATTTTAAACTCATTCATCTTTGTAAAAAAAAAATAATCATATTTATATTATCAGGATGACCTATAGTGTGAGAGAAGTTGGAAAAAAAAGAAGAGTAAGAAAATTAAAATGGAATTTAGCTCAACTTAATGTCACTATGAAGCATAAATTAAAAAATAGGTATGTTCTCTGAACTCCCTGAAACAGTTATATAAATAATATGCTTGGAACATTTCATTCTGAAAGGAG
>TCONS_00016532 XLOC_010592
CATGCAAACGCTTGTTTCAAGCTCATCTCTGAAATGATTTTATTCAGTAAACCGTGTAGTAAACATTTATTTTGGGGTCCTTTATTACTTTGTCAGATAGATAATAAAAAGTTTGGTGTCCAAAGGGACTTACACACATTCATAGCTATGATAGCACAAAATATACACATGATTTAGTAGTGAATTTCCTACACAGCAGCATAGCATCTCCTCCCCTTCTGATTATTCACATGGTCATCCTTCCAGCATGAGTGTGGCATTGAGGAGGTCCCACCAGGACACTGTAGCAAAGGAAGGCTATTTGCCGAGTCCCAGAAAAGGAGCCCTCACATGGGAGATTTATGGAAGTTAGGGCTGTGTTCAAACTACAAGAGCCTATCTAATAAGCTATATTCCAAAACGCTCCAAAGTCTTGC
>TCONS_00012479 XLOC_007975
GTTCTCTTCTTACCTCAGTGTTTACTCTATGGCTGTGTACAGAAACAACCAAGCTGCACAAAAGCCTTGCGCTTTGTTGATGCTATGTCTGGTGTCCATCTCTTCCCCATTTGGGCCTCATTCACCCATCCTACTTCTAAGATGTGCTCTTCAGAGTTGTTTTGGTTTGTATTTACAGCCTTTTCTTTGAAGGGAATTCCTTTTCATAACTGGGCCCAGTTGTCACTGTATGTTGGTATTTCTTTATGTGAATAATCTGCAACTTTTACCAAGAGAAGGTTCTACATAACAGCAGGTTCTGGAATGCTTTTTTCCACCTATAAATTTGAAGAGATTTTATCTTTCTCTGGATAAAATCTTTGAAAACAGTTGTTATCTCTATTTGAATGGAAAGGAC
>TCONS_00001235 XLOC_000770
GGGTGGGTAAGAGTGGGAGAAAACCAATGAATGGCTTCTCTGTGGTAGAGCACACTTTGCTAATTACTTCTTACAGTTGTGCCGTCAAGAACTCCGTTTAAGCACATAAACACAGTTCTGACCTATTATTCCAGGGACTCAATTTTGAGTTGCCAGGTCGGACGGCTGCCTCGTCCTTGTGCAATGCTAAGTCATCCCGACTTGCTTCACCTGCGCCGCTTTATAGCTGTCTCTTCGTTTTGCTGATGAAGGAAGCATTTATGGAATGGCAATGAATTAAAGGTGGAAGAAAAGTCTGACAGTGGTAAGTCTGTGGCACAAACCACATAAATGG
>TCONS_00015195 XLOC_009757
GTGAATGTCAGTGGGTGCCATTTTTTTCCACATGGAAGAATTCAGTGACACACCTTTGCTCCATATGCACTTCCATGTCAAACGCCATGTTGTCAGACTGCCTCTCTGCTGCCATCTGTTGCATGGCAACAACATGTAATGGAGTATTGGTAGGAAGGTTCAGCCTCTACTGCCGTGTCATCAACATCTGCCTCTGACATTATA
>TCONS_00008339 XLOC_005445
GGAATACTATGTTATAAAAGAATGACTGAGAGGGAAGTAAAAGAAGAATTCAGAAGAAATCAGAAGAAATGCTTGGAAGAGAATCTGCAGCATGAGGAAGGGGAACAGAAAATCCACATGAGGAAGTGCCACGCAACAAAAAGCGTTAGCAGATTCATCTTAAAATATAGGACAGAGAAGAAAAGATTAAACTGGGGGTTTTCAGCTGCTGCCGCCATGGGCAGAAGGACAAACCAAACCACCAGAACTTGCCCTTCAAAGGCAGTTATTTCACTGCTGCTGAAGTAATTTCAGATTAAGAGACAGAGAAAGCAGCAGAAACACTAAATACTTCTTAAAGACTTACTTCTGTGCTTTTCAGAAAGCCACAGTATTAAGGCAATAAAGTCTCCAACTCTTTACTTGCGTGGAG
>TCONS_00013645 XLOC_008727
GCAGTCCTTCCTTCAGGGCTGCCTCTTTCTGGGGGGACGTCTTGGGACCCCGGGCCCTGGAGCAGAGCGGGGAAACAAAAGCAAAAACAGAACAGGAAAATCTATTTCCCATGGAAATTTATCAGAACAAAGGGTCACCGAGCCCATTCCTACCGCACGGCAGTGACTGTAAAGATGAGGGCAAGGTAGAGATTTTGTATGGGGAAAAAAAAGGTTAGAAGCTTGGGAGGGCATCTGAGGAAGGCATTCAGATGAAGAGCTGGTAGGGGAAAGGGGCAGGCATCATCTTAAATAATGCAGGCTCCAGATAAAGGGGAGAGAGAGAGAATTCAGAGAGGAGGTAACAGAGGGGACTGAGGGTGGAGATGCCCCAAGCACAGACTGCTGGGTGGATGTGGGGAGGAGGAGTGAGCAACCCTTGTAAAGGAAAGCCCTGGGTGGATTAGCAGAGGGCTGGATGCAGAGGGATGACTCAGTAGTGATGCCTCCATTATGAGAAAGGCTGAGGGGGAGTCTTGAAATGCTAGTGCAGAGAGGAAGAGACCAGGCATAGGTGCAAGGAAG
>TCONS_00011088 XLOC_007150
CAGGGGTGGGATCTCTTCCTGTTGGGATTCCTTCCCTGGCGTGCATTGTGAAGAGAACACTCTGGCAGAATTTCTCTCTGATCATCCTCTTTCATTCCTCTTTGCAGCTCTCATACCCGACTCCACACAGCAGAGAAGGCTCTGCTTCTTCTAATTAAGAAGAGAATTTTGAAATATCTGCTGAATTCTTGACCTTCAGAATTCCCTCCGCCAGTGTTCCTCTGATCTGGGCTCTCAAGGGCTTCCACTGTTCGTGTGAAAATAGAGCATCCCCTCAGTCCTGAGGCTCGACCAGAAGAGGTGAAGTTAGCATCTGTGCTCCCTGAGTGTCCTTGTTGAGTAGGTCTGTGTTCCTTTGGTTCATCAGCAAGGAGCCACCTGCATCACATGGACCTGTTGGAGTGCATCCAGAGGAGTGCCACAAAAGTGATCCATGGGATGGAACACCTTCCCTACGAGGACAGGCTGAGAAAGCCAGGGCTGCTCATTCTGGAGAAGAGAAGGCTCCAGGGAAGCCTGAGAGTGGCCCTAAAGGGGGCTGTAAGAAAGAAGAGGACAGACTCTTTAGAAGGGTCCCTTGTGATAAGACAAGGGAAAATGGTTTCAAATTAAAAGGGGAAAATTGTATATAAAGGCAGAAGTTTTTTACAATAAGAGTGGTGAGGCACTGGCACAGGTTGCCCAGAGAAGCGGTGGGTACCCCATCCCTGGAGACATCCAGGGTCAGGCTGGAGGAGCTCTGAGCACCCGGATGTAGCTGTGGATGTCCCTGTTCATTGCAGTAAGGTTGGTCTAGATGGCCTTTAAAAGTCCCTTCCAACTGAAATAATTCTATGATCACGTGTAGCCCAGCAAAGAGAAAGGTGTTTCCTGCTTGCCCTTTGTCAGTGAATCCTGGCAGGATGGATGTTATGCTGGGATGCTGCAGACCTGCAGCTTGGAGGAGACAGAGGTCAGAGGAGATAGATGGAGGCTAAGAGCTGCGAGTCAAAACCTTCAAAGCTGAAGTCCCCACTCTGCCTGCTGGAGAACAGAGTCTGTAAAACTGCAGGGAGGGCTGCTCTGCAGGGCTGGGGGCAGGCCCACTGTCCTTCCCCAACTGCTCACGGGGACTGCATTCCCTTCATCTCCATGAGCTGCTTATAAATGCCTTAGCGGTGTATTTCCCTTTATCTGAGAAGAGGGAAAGAAACAGTGTTATTCTGCTCCTTTCCCTTCAGTCCTTTGCAGTTCACACCTGTCTCATCTACTGTTTTTTTTTTCCCTTCCCTTTTGCTGTGGCGTGAGGCTCTGTGGCATGGTGATAGGACAGAAGAAATCTTCCTGAGAAATGTGAAACAGGGCCACACAAACTGAATATTGTGTTCCAGGCCTAAGACAGAGCAGCTGGCGAAGGGACCGTGCTCCAGGCTGCCCTGCACCCCTGGTCGTCT
>TCONS_00011089 XLOC_007150
AGATGATCTGTGGTTGGGCTTCTGTCTCTGCAGCTATAGTGACATGATGGGCTTTAGCGTGGCAGCAGTTATGAACCCTGAGTTTCTTTCAGCTCTGAGAAGGAAACTGAGATCCCCTCAGCCCAAAGAAAACTTTTTGGTATGCAACGACACTCATTTCCAGAGCAGTCTCTTCTCACAAGACAAGTATATATGAATGGCTCCTTTTTTCTCTGATTATAACTGCAGTTGCGGTGTCTCTGCTGGATTCTGAAGGCTGGGCAGGGGTGGGATCTCTTCCTGTTGGGATTCCTTCCCTGGCGTGCATTGTGAAGAGAACACTCTGGCAGAATTTCTCTCTGATCATCCTCTTTCATTCCTCTTTGCAGCTCTCATACCCGACTCCACACAGCAGAGAAGGCTCTGCTTCTTCTAATTAAGAAGAGAATTTTGAAATATCTGCTGAATTCTTGACCTTCAGAATTCCCTCCGCCAGTGTTCCTCTGATCTGGGCTCTCAAGGGCTTCCACTGTTCGTGTGAAAATAGGTAGGGTGTAATTTGCAAATATTTATTAAGTTCTGTTCTGGGTAATTGAAACTGCTGTTAATTGCTCGTGATTTCAATCCAGACAGCTGGTTTGTTTTTCTGCGCCACTCCCACAGGAGAAGCTGCATTACTCAATGCCTCAAACCCCCCAAAGGCTTGCTGCTTTGCATAGCATATTGTCTATCTACCACATTTTCAGTAATACTTGACTGAGTAGCAAAGGCAACTGTGGCTTGTTCCAGGCCAGACAGAGAATAGACGGTATGTAAAGCTTTTGACTTTGGAAATTTGGGAATGATTACTCTGGGAGCTGACTGAGCACAAACAAGAGAGGAAGCAGAGCTGTCTCTTGGGGCTCTGGGTAACGTGGTGGATCTAGCTAGGAGGGCAGACATTGCAAAATCTCTTAAATGGTAATCCGAGGTTAGTTAGAATTCAGCTTTGAGTCAGATCGACTCCCCGAAGGTCAGGATAAATACACTTTACTTCTGCAGAGCGTATTTCACCAGAAAACTATGTATGAGTGGGTAGATCTCATCAAGCGACTAACAAGCAGAAGACATGACCCAGAAGCTGGTTAATACTTTTCCTGAGAGAAATGTATTAAAAAACAGAGCTTTAAGAGCAACAGGGAAATTTCAAGCAGCTGCAAAGAGGAGGAGAAGATCATTCAGGGCACAATAAATCAATAAGGTAATCAACAG
>TCONS_00007303 XLOC_004698
CTTGATCTAGAACAGCAAATGTGGCTTCACCAGAGCTGATCACATCCCTCAGTCTACTATTAACACTATTCCTAATGTGACATAGAAGGCTGTTAGCCTCCTTTGTAGCAAGGGCACATTTCTGGCTTATGCTCAGGTTCTTGTACACTAAGACCCACAGGTCTTTCCCTGCAAAGCTGCTTTCCATCCAGTTGACCCCTGGCCTAAGCCTGGATTTATTTATTCACAGCAACAGGAC
>TCONS_00001668 XLOC_001070
CGTAACAAAAGCAGCATTGCCCAGTGTCATGTATGTAAGCCAACTAAACCTTGAACCTAAGCAAAATAGTGTCAGCAGATCTGGGGTTTTGGAAGGCAAAGGCCTTATTAGCTGAGGTAAGCTAGGAGATTTGATAACAAATACAATGCAGACCAGTTTTCAGATGATCTGTGTTGACAAGGAAGACTCCTGTTGTTTCTTAATCAGGAAGAAGGGCAATAAACCTCTTGCTGTGCCAGTTCGTTAGGACTGGAATACGTTGTGATTAAGTAAAGGAAAAGCAGCTCTGACAGATGTACCTGAGGATTTTTTAATGGAAACAGCTCTTTTGACTTCAAAACGTTCAATGGATTTGTGCAGGGTAGAGTGAAGGCTGCTTCATGATTGTAATGAGATTGCAATATAAATGCAGACAAAGTTATGTGAAACAGGGAGAATGTGGTAAGCAGAGTTAGTGTGGAG
>TCONS_00004012 XLOC_002505
ATCACTGTACCCGATCCCCACAATTAGTGCGCTTCTGAGTCTCGTAACCGCCAATTGCTCCTGGCAGTTCCCAGTGTCCAAGAGACCTTTCTGATGAGATGTTTTCTGCAATCTGCTAAGGGAATACCAGTCGCAGCTCGGGAGTCACGGCACTGTATATGATGTCTTGCACACCATGCGGCTATTGCTCGCCGGAGTCGCTGTTGTTGTCATCAGGTTGAGATGGGTTACTAATGTTTGGGGTAGGCTTAGTCCATTTACTGGGAACCCATAATGGGCC
>TCONS_00013395 XLOC_008563
ACTTCATTTTCCAGTTGCTTAATACAATCCGACTTGCATCATTAAAAAAAATATGTATGTTAAATCTAGTATTAAAGGTCCATTTCATCAAAATTTGGTCTCTGTTAAGTTCTTAAGCCTGCTGTTTTTGTAGATACCAGTGAACAAGCTGAGCACCAAAATTTCTTAATGCCCCTCAGCTCACTGTACTGCACAGGCAATGTGCAGAGCAACGTTGCAGCACTCCAGCTGTGCTAACTGTTAGAGTATGTGTGACGTGCAAAGAATGCATGAATCCAACAGTAAGCATGTGCCCTGTCCCCTAGAACTCTCCCTCTACTGAATTTAACTTATAAATAACTTTACAGCTGTTCCCTCTTTACAAAGCAAAGTGTTCGTCTTCAGAAGGTGTCCCCTCACTCAAAATAATTAACCGAGAGGCCATTTTTGTTTTAGTAGCTGATTCGTATAGCTTGTCTGTCTCCTTTCTTGAATTGTTTCATCTTGCAAATCCACCTATCTGTTAATTACTGTCTGGATTATTTTTTTCTCACACTAGTATTCAAATAAATAACCTTGAGTCAGTCTGTTGGTGACTTCTCCCAGTTCTAGTGGCAGGAAGAATATGCTTCCTTTACTTCATAGTTGCGCAGTGCTTATGAGATAGCACTTTATGATGGGGGAAGGGAGGGCATTTTTGTTTTTAATAGTTTCCTACTGCTATAAATAGTTTACTGATACTTTTTCTATAGTATGCAAACCTGATT
>TCONS_00009782 XLOC_006323
GGCAAACATTGGTTCTTGCACCTGGGGAGGAATAACTACACACATCAGAAAAAGTTAAGGAATGACCTGCTGGAAATCATTTGTGAGCAGAAGAACCTTGATGTCCTGGTGGGCAACAGGTTGTCCATGAGCCGGCAGTGTGCCTTTGCATCCAAGAAGGTCTATTGTACCCTGGGGTGCACCTAGAAGAGTGTGGTCAGCAGGTCAAGGGGGTAATCCTTTGCCCTGGTGAGGCCACATCTGGAGTATCATGTCGAGTTCTGGGCTCAGTTCAAAAAAGACAGGGGCTTCTAGAGAGTCCAGCAAAAAGCCATAGTGATGATTAAGGTCCTAGAGCATCTCCCCTATGAGAAAAGTCTATGAAACCTGGGACTTCTCAGTATGGAGAAGGCTGACAGGGGATATTATAACTTTTTATGAATATCTGAAGTGTGGGAGTTAAGTCAATGGGAGCAATAGAACAAGGGCAGAAACTGGAACACAGAAAGTTCATACAAACACAGGGAAGAACTTTGCTGTGAGTGACAGAGCACTGGAACAAACTGCCCATAGAGTTTGTGGAGTATCCTCATCAGGGGATATTTATAGCCCATCTGGATGCCTTCCTGTGCAATATTCTGTCAGGAATCTTCTTTAGCAGAGAGGTTGGACTCGATGACCTCGAGAAGTCCCTTCCAACCTCTATAATTCTGTGAATCTGTGAAGTACACTGAATACAGATGCCATGAATACCAATCCTCACACAAGAACAACACCTACTGCTGCACCATGTTGAAATTTGCTCTTTCCCAAGTATTGAAGGATATATTCAGTCTTCCTGACCTACATTTCTATCAAGAGATTGCCAATGAAATTCTAACATCTGTAGTTGTGTGAATGTCAGATGTACAAAACTGAAAGGGAAGAAAGTGCAGGATACCAAGTAAACACTTGTATCTTTTCATATAAAATGTAAAAACTAATTTTATATAATAAATACCTTCATTCAGAATTGCTCATATCTGAGAAAGTACTGCATTAAGAAAAAATGGTAAGCAAAGTCTATGCATGTTTTTGCTATAGGAGGG
>TCONS_00007766 XLOC_005073
GGGAAGGTGCATAAAACACAAGTCAAAGTTGAAGAAATCCATAAGTAATCCAAAGTGAAGGACAGTTGCACTCCCTTTCTGACAGTAGTCAGTTATCCGGAGGCTGTTTGAGCATTTTCCAATCGAGCAGATTGGCAGTGGAAGTGCTGGCTAGTAGTGGTTCCATCAAGACTTTCTGACAGAAGCTGAAGCTGTGATATGGCTGTGGCAGCTGGCCAGCAATCCAGCCAAGCTGGCTGTTTACTTTAGCTCAGCTGACTGGCGGAGCTGATCCCCACTCTCCGCCCTCCCTCTCCCTGGCAATACGCCAACAGCTCAGTTGGTTTCTTGGCTCCCCAGGCATGACAGCTGGCAAAGAAATAGATTGTTCCATTTTTGC
>TCONS_00014749 XLOC_009468
GGACAGCTGTGGTCACAGCTCTTCTTCTGTGGCCTTCATTTTCAATTTGGCTTCCTCAAATTTCTCCTCAAATGCCCCATGGGTGTATCTGTGACCGCATGGATGACATTGCTAAAAATTTCTTCCTGGAAAATTGCTTAGTGATGAAGACATCAGGCTGCAGCAAAGTAACAGATTTCATCTGCAGTACATCTACATTCAGTAGAAAATGTCTTGAAAGCCTGAATCGTGGCAGTTCAGCATCCTTGGAGCAAATTGTGTAGCAGCTCTCTTCTATGGAATAATAAAAGTAACAGCAGGAGCCCGGGATACAAGGAGGAATCCACGAATCTTCCCCAGATCTTCCAGTTTAATTCAGTTTATCTTAAACCTTCAGTTTAATTCAACCAGGC
>TCONS_00003044 XLOC_001889
CAGCATCCAGGGCTGTGTACCGTCCTTGCAAAGTTCTTCAGCTCTTCAGGTGAACAACAGAAGAAGAGGAGACTTGCTGAGCCTTCCTCTTGCTGATGACCGGGTTCCTGTTTGATCCTGTTTATAAGCTTCCGAAGACTGAAAATAAGCTCAACTCCTCTGCATCGGTGTTGCAAGTAGAAGAGAATAAAAAGAAGAGGAGCTGAGAATTTAAACTGGGAGACTTGGCAGCTAATTCAGAGGCAGAAGTTGTGTGAGCAGCCCCCTGGAAAGAGGAGCAAGTGCAGTTTGTGACAGAATTGCGTGGAGATGATCCCAAGCTGAAAGCCAAAACAGGATCTTCATTTAAGTTCATCAAGTGATCTGGAATTTTATTCCAGCACCTAACACAGGAATCTGAGAAGATGGAAAGAGCAGATGAGAAGATGGAAGGACAGAATACATCAATTTATGTTTCTTGGTCCAACACTTCTTTAGACCAATTCACCTCTTTTAACTTGAC
>TCONS_00014204 XLOC_009116
CAAACCACAGGACAAAAGTGAATGCTAATGTAATACTAATTTAGATATTATCTATAGCATATTTTTGCTTGCACAAAGAAAATAATGGATGCTTTTAAGGTTTTAAACTCAAGGTGAGTTACTATGTGAGCTGGGTGCAGATGAGAAAGTACCCAGATTAATAAGCATAAATGAGATTTTATGCTGGCTGACTTTTCATTTTGTCTTTCACTGATTTATAAAAGGGTTTTGGATATCACAAAGAAGACTCACAGAGTCAGTGGCTGGGGA
>TCONS_00004955 XLOC_003110
ATGGCATCTCCCATGGTGCTGTGGTCAGCACCATGCATGGTGTGCTTGGAACCTGCTCATGGGTGCTGCGTGCCTGGAGCCTCACTCAGGCTAGGAAATAGGTGTTTGTAGCAGAACTGCTCTTCAGCGCTTGGGCATGAATTGTTTTCATTACTGGAAACATCCTGCCAGCTCCTGTGGTCTCATATAGATGTTCCCTTGTCATAGCCATACGGGGTTTATCTGCATTCCCCTTTCCTGCCCTCCACACAGGTGATGCCTCCCGCTTTAGTACGGAGGACATCTGGGGGGAACCGGTTCAGTTTGCCATATTCAGAACTGAGGTGGCTGTGCTGTTAGAGAAAAAGCTGTAAGGGTGCCTTTTTTTATCTTTCTTAGCTCCTGTTGTAGCACAGCCTGCAGACCAGATGTGGCTGTATGGCTGGAGGGTATTGCCTACAATTACACAGATGATAAAGGGGCATCAGGACAGCTCTAATACGGAGTTGTAGCTCATCTTGGGAGCCTCCCAAACCTGATGAGATCTACCAACCTAGTAGTCCTTTTTTCAAGTAGGTCCCATCCCAGTATGAGCCTGTGCATCTTTTCCTATTCGCAGTATTCCTCAACAAGGAAGCCCCCAGCTCAGCTGTGTACGGTTGCAAGAATTGCCTCCTTTGTTGTGAAACTGGACCTGACCGATCTTGGTTGACAGCCCTTGGTTTTTAAACAAATAGGAAGAGATGATAAATGGTCACTTCTCGACCACCCTCTTCATGACACATGCAGTTGTACAGACCTCTGTCAGATCTTCTCAGATGTTGTCATTTTCCAAGACCTCGCCTGCCCCATCATTTCTTACATAGAGACCGTTCTCTACCGTTTATTGTCCTTGTTGCTCTCTTCTGAAACTCTTCCTGTAAAACCCATAAATTGAACAAACAATAGGAACAACAAAAGAAGCCACAAATGTGCTCTGTGTATTTGTGCAGGCAACAGTGAGAGAGAGGAGGAAGAGGGATTTCTTTGGAAATGTTTGCTGTCTGCTAACTGTGGTCAACAGCACAAAGTAATTTTTTAAGGAGAATTTAGGATTATTAGCATGCAGTTCAGTTATTGACAAATACTGCTTTAGAGCCTCCAAGAGAAGGAGTACTGCTGTAAAGCTGCAGGAGTAGAAAAAGCCCCTCAAGCTGTGTAATCCATTTGGTGTTCAGAGCTGTCAGCTCTACATTTCTGGAAGACGTGGAAAATATGAAGATTTTTTTAATTGCTCCCTAGTGACCAGAGGCCCAGGATAATACTCCCGAGTTTCTCTTTTAGATTAAAGTTCTGCTGGCAACGACTATTGCTTTCTAAGATACCTTGATGCAGCTTGCTGTGGCGCCTTGGAGTGTGGTGCAGATATGACCCACACTTTCAGCAGTGGGGGGGAGTGTTTGTCCAGGAAGCTTCTGGTAATTCATTGCAGATGTGGCACTGAGGGATATGGCTTAGTTGGGCGTGGTGGATTGGTGGTTGGACTAGATGACCTTTGTGGTCTTTTCCAACCTTCATGAATCTGTGATTCTTCCCTAATTTTTCGAGGTCTGTTGATGTTGCGGTAGAGTTTCCGTCCTTACATCATAGCGACTTACCCCTTGTGGTAAGCCTTGTGTCCGTGTTCCCAGATACAGTTTTGCACGGCTGTTTGTCTAAAACGAAACGGAAGGTCCACCTCCTTCCCAAAGAATAAGTGTTTGGCCCTTTCTCAAGGGTGGCATCATCGTAGTGTTTCAGATCTTGCACCTGATGGGACCGCTTGTGCCTGAACACCTGAGCTCTGCTTGTCTGTGTGGAAAGGATAGCTCTGGCTGTAGCCAGTTGACATTACTGGGAGGGTGTTAATTCTGAAGAGACTGAATTACAGCTCTTCTGGGTGAAATGTCTAGCTGTCAGGGATATTCAACGCTCCTTTCTGGCCTGTTGATTGAACAGAGAGGCATTAAGTCTTGGCTGTGAGACATTGCATTTCTCCCCTGCCGTGCTGCTGAAGCTATCCCTCTTTGCTTGCCTTTCCAAGTTGCTTAGCGTGAAACTGCAGCCTGTGGAGCCTGCTGAGTGTATGGGAGGTGCTGCGAATGAGCATCTGCCCGTCCCCCTGCAGTTTGACCCACAGCTTTATTGTTGTGTCACATGAGACTTCATCTCCCTGTGCACCTTCAAAAGTGGGGTCTGGGAGAGAGGAATGCCAGCAGAAGTGTGAGGGGCTGCCCAGCTGTTACTTCGCTTGCTCTTAGCTCAAAAGGCCCATGACTCAGCCCTTATCTGGAAGGGATAAGGATCAGGGAGTGCTTCCTCTAAAGCAAGCAGTATTTGCTGACTTCTTCTGGGGGGAGGAGGGGGGGAAGCAGATGCATGAGCATATCACTTATTAATTTTAAAATTGCTCTTGGCTCTCTACCTCCTCCATATCAGCCCTTGCATTGTCAGTAAATTATATTGGATTTGCAATTAAAAGCCAGCTGTGCCAGTGAAGTACCAGCCAAATGCCAACCTTAATCGTCTCCTAGGCTTCCAAGGAGAGGTGTGGAGCACAGAACTCTTCCTTCAGTGAGCACTTCTCTCGCTTCAAGAGGACAAGATAAGAGTTTAAAATGGGATTTTCGGCATATTATTTTTGCTAATCAAAACGCTTGCTCACTAAGAAATGCTATTTGATACTGTGCGTGCCTGAATACAGCAATTCCCAGAGCTAGAAAACTGCCAAGCATACTTCACCACACAAGAAGTGTTAACCATTTGGGGAGAGCCCTTAGAGTGGTGGATGCCTGTCTCGAGCCGATTGTTTTTCTCCTTCCCTTTCTCAGTTACATTATTCATTTGAGAGGTGTTTTCTGCCAGTTCCCAAAAGCCACTGGCAAGGGAAGAAAGAAGCCCACCTTAGTGCTTGCCGTGCAGCTCATGGGATCCTATCTCCACACACTGGGACATGGACATCCACACCATGTATGCCTGAGGCTGTTATTTTGCCTGTAAGCAAGGGTCAGTCCCTGATGGAACATCGTTTTGCAGTGGGTTGGTTGGAGACCTCCTCAAAGCGTTCCTAGATAAAACCAACTGCACAACAGTCGTCTACTTAGAAACTAAGAAATAGCCAAATCAGTGTTGGTTTTGCAACTGTTAGTTCCTGCCGCTGCATGTTTGCGTGGTGGTGCAATTTTAATTGTTCTTGCAAGCCGGGTGTCTGAATGCTACAGTAAGGCTAAGATGTGCCTACCAAATGTGTATTCCAAGCTACCTTTGCGTGCAATAAAGGTCTTGCCCTTCCTGCTTTAAAAACGGTTCTTCATTTCAAAGGCAGTAGTGTTTGCATTGTGTTTTGGCCTTTGCAGGGAGAGAGGAGGGTCTGGTTGCGCCATAGATGTTAGTTGTCTCTGGTGTCATCTGTCCTCGGGATGAAGAGATTGGGTGGACAGCAAAGCGGGGAGAGTGCTTGCCTCTGCAATTCCTCTCGCTGTTTGTTCAAATGTGCTAGATTTCCCCATCCATCCATCCATCTCTTGAAATAACATTATTTCATAAAGAGTAAAAAGAAACTTAATTTGAGGCAGCAGTTAGCTGAGCCCAAGTTAATAGTTTGAATTGCGCTCCATCTGTTCAGCTGCGTGGCTTGATGGACGTGCCGAACCCATTTTTCACCATTTGCTTTAAGCTGGTAAGAACCATCTCTCCTGGCTCCCATCCAGGGTGTCTGTCAAGAAAAACTTTGTGTGGACACTGATGGCCAGAGGGCGAGATGGAGCCGGTAAT
>TCONS_00016843 XLOC_010782
AAGTTTGTCACCTTCCCGCCAAAACCGCTACATCCCTGAGTGGATTTCCACCATTTTGCTTGCAAAGGACAAAGGGCTGGGCCAGCAAAGGAGAGGAGCCGTTTTCCCCAGGGCTCTTCCCCAGGCCCTGTGCAGCCTGCTCTCCACTCCCTTCAGCCCTCGTCACAGACACAGGGTGTCCCCAGCCTCTCCTCAAAACTGCTGTAGCTGTCTGCAGTAGGCCAGGGGGCCAGGTATGCCAAAGAGCTGCTGGTTACAGG
>TCONS_00016854 XLOC_010793
GTTAGTTTGTCCTTTGCAATGGTTGGGTTCAGGGAGCACTAACGTGTATTAGGAGCCCTGACTGGCCTCAACTGAGCCTCTACTCACAAATGGGACAGGAGTCCCCATTTAAACCAAGTGTGGGCCTTTGCTTTCCGCTTGATCTCTAGCTTGACTATGCCTCTGCTTTACTCTAGACTCATTTCACAGCTGTGATAAGGTTGCTGAAGCTGCAGAGCTTCCAATCCATGCCTTTTTGCAGAGCTGGACCTCCTGTACCTTCTTTGCTCAGCCTTTCCTCACAGGGCTGATCTGTGGCTGATAACCC
>TCONS_00005248 XLOC_003337
GGTGGTAGGCTGCCCCTCCTGTGCAGGTCCTAGGGATGTTTGGGCTGTTCTTGATCCGAGCTGGGTTTTGAAGGTGCCCTGTGGCCAAGTGCCCATCAAAATTCTCTACTATGGAGCTTTGAGGACTTTATATCCTTAAACTTGTTCATTTACCTTACAGGCAAATAAGTTGAAGTTCTTCTGAAGAAATAAATAGCATAATATTAAAACAACCCAAACTATTATTCACTACTTGTAAGTGCAAATGTTTTCATCGATCC
>TCONS_00010426 XLOC_006738
CTACAAACAATGGAAAGCTGTGAATAATAATTACTTCTTACAGGGTGTTTGTTCTGTAAGTCTCACTTCGAATTATCTTCTTTTGCTCATATAAGCTGCATACAGTCCATGGGAGTCTTTGCAGGTGAGATGGAATGGCAAAAGCTTGATTCACTGTCCAGATATTTACAGGTGTGCAAAGAAACACAAATGTTTAAAATCACCCCACCAGAAGGCAGCC
>TCONS_00006172 XLOC_003927
TGGGAATCTTGCTTTTTTCATGGTCTGATATTTTCAATCTTCAGCCTCCCAGTGCTGGCACTTGCTGCATTAGTGGCTGTTAAGCAGAGACTTCAGAAATCTTCCCTGCATGTAGGTGCCTGTCCTTGCCCTGCAATGGATGCGGGGTCATAGAGCCGTGTGTTGTCCCATGGGATGTGCCTCCACCTATCAGATAGCAGCACAACCCTGTGTGAGCAGGCAGGAGATCTGGGTCCATATTGCTCCTTTCCTGTCCCACAGCTTCTCTCCTGGTCTCTAGGACCATAAAGCAACTGCTTGTGGGGTCAGGAGAGCATGGGGCAGTCCATCCCCCTTCTGGGCAGGTGTGAGCTCCCATGGGGGCAGGCAACGCTCAAGAAAGAGGGCTTCATCCTCCTTAGTCCCTC
>TCONS_00007723 XLOC_005046
ATTCTTTTATATCATTGACTCAAAGTTTGCTGAGGAACAAGTCCAGGCAAGTCCTGGGCAAAGGCAGAGAAATCTTTTGTCTTGAGGACACTGATGGACAGGTCCTGGCTAAGGATTGTGAAATCCTCTAAGGAGCACAGATGGACAAGGCCAGGGGCAACGAGAGAGAGATAAGCTGCTGCTAATGGCTGGGAAACGGTCTTTTTGTGTGGACTTATCTCGAGGAAGATGGCCATCTCAGGAGGTATGCACAGGACTCTTGCTCAAGCACCCAGGAATGTCACGTAGGCAGGAGAAAATGGAGGATAAAAGAGGGTCCAACAACCACGGCGGTGTGGAGGTTGATCCTTCACCACAACTGAGAGGCTCATCTCTCACCACGACAGACTTGAGGGGTTCTCTGCCATCTGATCCTTCACCACAACAGTGGAGGCTGATCTCTCACCGCAACACAGAGGCTGATCTCTCATGATCTCTCACCACGACACGAGCTTCCTGCCTTCAGATCCTTCTCTATGGACCGTTTGCTGACGGACTTCCCTGGGCCTGCTACCTGAGACCTGCTGCTTCCTCCCTGACCTGCACCCTCTCATTGCCAAGACCGGCCTCGCTGCTCCTGCCCTTCGGCCTCGGACCGTCAGAACGTCGTGCAACGGGACTACTGCCGGATCCTGGTGGTGACTATCCCCAC
>TCONS_00014642 XLOC_009410
GTAAAACATAGCCAATATAGCTGCCAGTATAGCTGTGTTGTAAGCATGTTCATAAGAATAGTTTTATAGGATCAGAGCTCTTGCAGTACAAAAAGCATTCCTCCAGCTGACTTAAAGATCTTTGATCTTCTCTTCAGAGGCTGAGAGAAGTTGGCAGAACAATTCTGAGAATGGTGACCGGCTGAAAAACTTCTTGCAGTGTCAGCCTTAAAATGTTGCTGGTGTTTGGAACTGGTAAACTTGGCATCTCTTGAAAAAGCTGATGCAGTGTGTTTACTTCCAGAGATCCTAAGGCACTATTCAGAACAACATGTGTGTTATTTTGGCCAAATTTCCAAC
>TCONS_00016103 XLOC_010340
ACTGGCCATCTAGATTTTTCCATGTTCAGTGAAATCTAAACCACAGGGCCTGTATTCTTCCTATTCAGTGAGCGAGGCCACTCACAAATCTGTGCGTCAAGAAAGATGAATAACTCAGCAAATTAAGCAAGACAGATTACAACATACTGCTTACCCTAAACTAAGCTGGCACCATTACCCTTCTTTACACAAGATGTAAGAGCTCTAGCAAAAAAATTAGAACATGGGATTTCTTCCAGATTTTTTTCTCGTAAAGCAGAGGAAGATGCGCACTGCAGATGAGGATGTGGGTGGGCTTGGTTTCTCATGCAATGTGCATGAGTGTATCTCAGTATCCTTTGAATGAAAGCTCTGCATTCTTCCTCTGAAACAGATCCAGAGGTCAGGCTCTGGTGTACAGGGG
>TCONS_00001584 XLOC_001023
GGAATAAGTATGCTGGTTATTGTTTTCACTGATTGAAAAAGTCTTTAGGACATTATTGTGCAGAATACTTTTCTCTCCTCTCTCTTTATTAGTCATATGGATGATATAGAGACCAGAAGAGGAACTGTTTTCCCTGAAGCTAAAGACAGAGAGCAGTTTCAGTTGTGAACTGAGCTTCTACATCAGTTTTGTGCCTTATAGCTAAAGATGTTAAAAAGATTTAAAACTGGTTTTACTTTTTAGGAAGTACTGTAAACTATGGTCCATTTACATCCAGACCAGGCATGTTGCACCCAAGGGCTGCATGTGGCTCTGAGTGGCTCGAAGTGCAGCTCCACAAGATAGTAAACTTTTCACACCATTATGTGATTTTCAGTGATATTTTTCATCAGCTGGTTGCATACAGTTTGAGTGCAGACTGCGTTGGTGACAGTGGAAC
>TCONS_00002378 XLOC_001511
TGTCAATGGATGGAGCAGCTTGAGAGGATTCTGTGAAGCAGCAGTAGGACAGAGGTTAAAAACATAATCTTACGTAATTTGAAATTGATGTAGTTGACATAAGTAATGTAATTTGGCATGAGAAATTTATTCAGTTTCTTGCTAAGTGATTACAGTTAGTGCTTCTTTGGCATTAAGTTCTGGTAAATGCAAAGCTGCTTGACACTAAGCCAGGTTTATTCAATGCATTTCTCTGGCCTAGCTCCTGCAGATCTGCATAGGAGATCTGTCCTAGCAGTGTTTCTCTCACATCCCCC
>TCONS_00007917 XLOC_005161
CTCCAGTTCTGCAGAATTTCTATTTTGGAAAGTTGTTGCTATACATACATACTTGTCACTTGCTCGTTGGCAAGCAATTGTCACAGTTTTATCCAGAAGAAATTTGTTGATATAATTTCTGGAGAGGAGCAGACATCCCCTTGTGTAGCTGAACTGATCCCTGGTTCTAGGTCCAGACCTGTTTCTGTAAGTTAGTGGAAGGGGAACACGGCAAAGATAAGTGTCTTTTCTCTCCCCAAAGCTACAATGGGAGTAGGAACTAGGAACTTGACCCCTGAAACTCCCCCC
>TCONS_00011224 XLOC_007206
ACTCAAATGCACAGTGGGTTGGGTAGGTATGAGAAGAACATATCCGCAACAAGGGTTCTGGTTTGTGTTGTTTAATTAGGTAAAGGCAGAAACCACATCAATGCCTATAGAGACAACTTCGAAGGTTTTGTAGAGGGCAAAAGGAAATTCTAACCAGGAAAAAAAGGAAATAATAATGATAATGAGATATAACGTGCCTTAGCTTTTGTCTTTGTGCATAGAAACTCTTTTAGATATTTGTTCATGTTAGATAGAATCTGGAATCTGGAAATATTTATTTTCTATCTGTCTGTGGGTG
>TCONS_00006433 XLOC_004128
GGTTAACACATAGTTTGATAAGCGCTTCTGAAAATTCCGTTCTTACAGTGCCAAAATGAGAAGTGAATTCTTTGGAAAGTTTGGCTCAATGTAGCCCAACTTTGAAGAATAAAATAGCCTCACAGAAGCCATCGCATTATTTTCCGAAAGCTGCCTTGAGATCAGTTTCTTGGCTGACCTCGAGATGGACAGCAGTATTTTCTACTGAACATAACACTCCTTGCAAGTTTTTAAACTGAAGTTATTTTGGGAAATAGCAATGTTCTGAGCTTCAGTGTGCCTCAGATTTTCTTCTGTTCTATGGATGGCGGGGCACAAAGCCACATCAGGATTTGTGGCAGATAGCTGTGGGGTCAGGGTCTGGGTGCTTCCCTGCTGAGCAGGCGGCTCCACCAAC
>TCONS_00015460 XLOC_009947
CCTTTTCAAGATTTTTAAGTGTCAGATTGGAGGCTCCTGGAGATCAGGGAGGAGGGGGGGGGGCTGTTTGCTGTGGCCTCTGTAAATTGGATGGGCTCTGGGATGGCTCCTCGTTTCTGAGGCTGCCTTTTAGTCTGTTCCCTTTGCCTCCTGTCCCAGGGGGCTGAGCAGAGCCAGGAGCAGCACTGAGAGTGAAACAAGAGGCTGGCTGTCATTTGTATGCTGGGGAGGTTTCTTACAAATCTTCCCATCATCTCATTTTCAGTCTCGAAGGTGTGTTTACCTCACCAAAACTTGTCGATGTTATATGTGCCAAATACAATGTTATGTATATATATTTAATCCTGTTGAATGACAGCAGCTAAGAAGAAAGAAACTTAAAGCCCAGTGTTCTCTAAGGCATTTACAGCAGAGCTGGATTTGCTAAAACATAAAAAGGATAGGGAAAGTTACTGTAAAAAAAGCAAACTTCGGAAGAAAGGAGGAC
>TCONS_00014664 XLOC_009424
GCCACAGCCAGATCACAAGAAATTATTCAGTGATCAAACAGGAGAGATAAATGAGAAGTTCTATTACCTCCAGGGTTGTACTTGTTTTTTCAAATCTTTGCCATCTGTTGAATTTAATTGTCTTCAGAAAGTAACTAAAGTATTTGTTTATGCAACCTATTGCATTGCATTACAGATTCTGTTTTCTTCAGCTGACCTGTGTCTGTGTTCAGCTTTGAAATGATAGGCAGCAGCAAATAAATATCTGGAGGCCTATTTGTAAAATATGAACACTAGAGAGAAGTAGAAGCATTAGAATGAACGTGGAGAAATCTGAGGCTAAATTAATGCTTGATCTTAGCCAGACCGAG
>TCONS_00003619 XLOC_002270
AAATCCTATGTTGCTAAGCTATTCAATAGATAGATCTACCCAGAGGTTGCTTATGTGTTTCTACACGTGAGTATTTCCATTATTATTTTTGTTCTCCTAGATAATGCCCTTTTTTCACCTTTTACAGTAGTCTGAGCAGGTGTTGCAATGAATCTTAGTTCCTTTATGCATTCCTTGATTGAAAGTAAATTTCCTTCTTTTATTTATATGAAGGAAAGTTGGCATTTCCTTACATTCTTATGTCCAACTGGGAGACAGTGGAGATTCTGAGAGGGTTGACAGGGTGTTTTCTCACCATTTTCAGCAGACTAGGCAACTCTGTTTTAGAGATGTCTCCAACATATGGGATTGTTTTAATGGTTTCACTGATCAAGTTTGGAGCCTAAGTTCCTTAAGGATTAGAAGTTGCAACATTATTTATTATAATGAGAAAGAAACATTTTCACATTTCAGACTCTTTCTAGAGATTCTGTCTTGAACACTGATGGCATTCTAATGACTAGTAGGTACTCTATAAATTACAGCCATGAAGAACCTTGTTTTTGTATACTTAGTAAGTGTTATCAATAGTAGAAATTCACAGGTGAACAGACAAAAATGTCCTTTTCTGGGATTATCTTTAAAATAGGCTCTGCTACCCATATGTACCATATGGAAATGTTTTCCTCCTTATCCATTAAAGGAATGAGAGGAACTAGTTCATTGTTTCCTCATCCAACTCACAGATTTGCAAGTTCCATAGGGTAATTTTTTATGCATTATATTTAACGTGCTAGGGAATTTTTAAAATCCTTCTGTTGATTCTATGGAGAGAAGCTCATGTTAGTGCACTGTGAAAACTTTCTGAAATCATAGTTTTACTATAAAATATGATCACATTGCTGAACTTCTGTAGCTATGGAATTTTGCAGAATCCTGTCTGTGGCTCATGTGTGGATTAGTTGTGAAAAAAAAAAAAAAAAACCAACCCCAAAAAAAC
>TCONS_00005992 XLOC_003820
GTTGCTCTAGAAGACTCTTGCTGTGTTCCTTTAGCTACTTGGCTTCTTCAGTCCTTCTGCCCAGGGAAGGCAGCTTGCAGGTTAACGCTCAGCATGCCTTTTATCTTAGAAACGAGTGACCAGGTGACAGAATTAACTTAAAAGAAGATTCTCATTCTTCCTTCTTTGGATGTTGCTGCGTGATGGCTACACAACCATACCACTTCCCATACTGGAATTTTTTTGGAAGTCCCGTGGTCTCTGTCCCATCATAGTAATAAACCCAATGTCTGTGTAGTCAGCCTGATGTGCTCAGCTCCAGGGCACAGCACCCGTGCTGCTGAAGGAGTCACCTGCTGCATGGAGCTGACCTCGATCCCTAGATGGAGCCTGCCAGGGGAGGAAGCAGGCCTGGAACAGAGATGCACAAAGGTACTGCCTTGTGACAGCTTCCTGGGGGTGCAGGAGAGCACTTTCACCTTCCTGGAGGTAGGGAGAAGGATTAAGCATTAAGCTGGACAAGACTAAGTGGCTGCATGCATGCACTAATCAAAGCTTGTAAGCAGAAAGCCGTGGAGGCTGCCCAGGGAGATGAGTCACCGTCCCTATTGGTGTTCAAGAACCGTGGAGATGTGGCACTGAGAGTCACAATTAGTGGGCATGGTGGGGTTGGACTGATGGCTGGACTAGATGATCTTAGTGGTCTTTTCCAACCTTAATGATTCTATGGCTTTGTGTTTCCGGATCCTTTCTTTTTTGTTAGTATTTGTGTACAGAAATGCACGTGGAGCTGTGCATCCATCCATAGTGAAAGGGATTCTTCCCTTCCCCCACCCCCTGCCCTAGATTAAGTCCACAAGCGTCTGTGTAAATACAGCCGGCCTCAGACTCACTTCCTGAGGGAGCCATTTCCTGACTTGTAGGGCGCTCGAGCAAGTGCTCATTCATGCCATGAATCATAAAGGTAACCTCCGTTCAAAGCGCTGTGCCATGCTTTGGCTTCCTACAAAAAACGGGTTTTGTTGTTGAACACGGCCTGCTGCCATCAGCTGTGCGCCTACCCTTGGAACTGTTCCCGTGGGGTTTTTTGATCTATCTTAAAAGAGTAGTTCCCAGCTGCCTG
>TCONS_00003675 XLOC_002316
CACAAATATTCACAGTAGCCTTCTACCAACTAGCTTTGGAAATAGCTTTGGTGTTGAGTCTCCGAAGCTTCACTTGCAGCACCAGCCAGCTCTCCATACACAGACTGTGGTGACTGGTTGCACAGTGTTTTTCCAAAGTATGAATAAGGTAACAGGCACTCTTCTGCCTCACTCCTACTCATGTGTAGTAAGGAATTTGAACTGCAAGATTCTTA
>TCONS_00003772 XLOC_002384
AATATACCCCAAAATTCTTGCAGCTGCCTTGGCACAGTAGGGACTGGGAACGCTTGACCCTTGTCATTAGGTAGTACTTCGGTCTTTCCTGAACAAACTACACTCAGGAATTTCACCGACAGGCCTGGTCCTTGCATCTTCTCTGGGTTTATAGCCTACCCTTTCTCTCGTAGATAGGTAGTCAATGAATCTACTGCCTTTCCTAATGCCTCCAGAGAGTCACATCAGCATGAGATCATCAGTATAGTGGTACACTTTGATGTTACTGGGTTTATTCCACTCTGCTAAGTCATGCGCCACTAGGTTATAACAATATGTAAGTGAGTACACATACCTTTGCAGCAGGACCTGAAAGGTCCACTGCCTGCCTCC
>TCONS_00006273 XLOC_003991
AGTATTACTGATGACATACACTCTATATTTGTTTGCAACATCCACAACATGATCATCTTCATTGCCACAGGCAGGGTCAATATTTACATTACAGATGTTTGCCAGCTGCAGGTTGTAAGCAAGCTTACCAGCTAGCCCTGGCTGCCCAAGTGAGACATGTAGTTCACAGCTTATGTGGGATTGACTTGTTAAAATACAAATGTCACGGATTTGATATTTTCATAGAATTACAGAATCATTAATTTTGGAAAAGACCTCAAATATTCTAGTCTAACTGTCAACCCATCATCGCCATGTCCACTAACAGTCCCTCAGTGCCACATGTACGTGGCTCTAGAATACCTACAGGGATGTTGACTCCACCACCTCCCTGGGCAGCCT
>TCONS_00000575 XLOC_000368
CGTGCTTCTCTTGATCCAGTAGGTTGTGCCCGATCCTTTCATCCCCCAGCTTTTACTGATAGGGAGATTGTCATGAACTAGGTGTAAGACTTTGGCACTTGGATTTGCTGAACCTCATGATCTCCTGGACCCACTATTAAAGCCTATCTAGGTCTTTCTGAATGGCATACTGTCCCTTGAGTGTGTTGGCTGCACCACACAGTTTGGTGTCATCCACAAACTTACTGAGGGTATGCTTGATCCCAATGTTGATGTCATTGATGAAGTTATGCAAGGAGCACTGATCCAGCACTGAACCCTAAGGGACACCACTTGTCACCGATCTCCATCCGGTCACTGAGCCACCGACCACCACTCTCTGGGAATGATCTTGCAACTGGTGCTTTCTCCATCGAACAGTTCACCCATCAAATCCATGTCTTTCCAATTTGGAGAGAATGTTATAGAAGAGTGTGTCAAAGTCTTACTAAAGTGCAGACAGATGACATCAGTAGCTTTTCCCTTGTCTACTGATGCAGCTACACCATCATAAGAAGCAACAAGGTTGGTCAGGCCCTTGGTGAAGCTATGTTGGTTATTCCATATCACCTTTCTCTCTTCTGTGTGCCTTAACATAGTTTCCAGGAGGATCTGCTCTGTGATCTTCCCCAGAACTGAGATGAGGATAACAGGCTAGTTGCCCCAGTCATCCTTTCTACCCTTCTTAATAATGGGTGTGATATTGCTTTTTTTCCACTCAGTAGGGACTTCACCTGACTGCCATGTCTTTTCAAGTATCTTTAAGTGTATCTTTACAACATCAGCC
>TCONS_00003700 XLOC_002337
GGGAGGCAGTGGAGTGAAAATACCATTTCTCTTCTCAATTTAGTATGAATTCTCAGGGGAAGAGTTGTCCTGTGAACAGTGCCTGAATTTGCTGAATACTTCAGGGACTGTAGAAGTGCATTTTTTCTTTACATTTGCTATGCTCAAGAATAAAATCCCATTTTTTTGGAGACTTCTATTAAAAAGTTTATTGCATTAACAGAAGAATGTTTGCTATGGATAAAACCACTTGAATGAGTCAGCAAAGTAATAATTTTATTTATGGAGGCCTATGATGCTGGGAACCTCTCTTCCTCCCATGCCAAAGTCTGCCTTTGGCAAAACCTTTCAAGGCAAACTGCAGTGCAGGATGTTTTCCTCTATCTGTTTTGTCTGCATGATTGCTCTGGGTATTTATGTCTGGAGGATCTATCAAGATTTGTGATTTCCTCTCTTACCTAACTCTGCAGTGGCTTTAAGGTTTACTTAAGGACATCCTGATCAGTTAGAAAAGATTATTTGAGATAAATTTTGTCAAGGTG
>TCONS_00008869 XLOC_005757
GGGATCTGTGATTTGACTGATCATGTATCTAAGTGGTCTCCAATTTTGGCTCAAGAAAAGTACTGAACATATGAAAGGGGTTCATAAAGAATTAGTTTCATGACCAGTTTTCATCTACCTAGGATGATGTTTTGGCCTCATTTATCACACCTTTCATCACCTTGGTGTGTTTCTGTGTGACTAATATAAAGGACACACCAGTGGTTTACTGTGGCTGTGGCATCAGTGCCTTTGCATTCTTAGCTGTCTGTATTGCTAAGGACATTCCACCTGTAACTCTGCTTTCCATCCCCAGCTCTATATCTTCTTGCCCAGGATACCCTGGCAATGTTTCCCAGAGCTTCTGGGGCAGTATATTTTCCTATATTTTCCAAGTTGTTCTCATGCTGTTACTCTCAC
>TCONS_00015017 XLOC_009629
GTGGGAGATCCAAGTGACTTCTGAAATATGAAATTGTGCCTCGGTAGTCATGTTGGAGGATTTCTGAAAAGATTAAGAAAACATATTTGTAAGGAAGGTCTGGTGATTGCAGTCTGCTTGAGTTGCCAACGGCATTCAACAAAGTGTTGGTTTCTTTTGACAAAGGCTCTGTGGGACACTTACTTGCTACCAAATAAGAGGGAAGGTCTTGTCATGGGTGCAGAAATAATCCTCCTGTGTTTTAGTTTTAGTATGTTCACTCTTTTTATTTTCTAAAATGCTGAC
>TCONS_00016792 XLOC_010734
CCATCCATCCCAGCTCCCTCCCCGGCCCCTCAACACAAACCCTTCTCTAAGTGCTTAATGAGGTTTAATTTTATTATACTCCCTGGCTGTATGCAATGAGCTCCTGGTCCCAGAGCAGGTTCCTGGCTACTGGCCGTGCCATAGGACCTGAGCACTGGGCCACACGTCCCCATTTGGGGACACCTGGGGACACTGATGGGCCACTGTTTTGTCCCAGTGACAGGGATGCTCATGGGGACCTCCAGTCTATGTCTGCTCTCATCTCCCAGCCATGATACTCAATGGTCACCTCGCTGTCCCCAAGCCACCCCCATCGGCCAAGAGTGGGAGCTGAGAACAGACAATTCGTGACCAACCTGCTCACCTCCATTCGTCCCCC
>TCONS_00003343 XLOC_002107
GTCAGCTACTACAGTCAGCAACCGTTTCTTCACGGTGGTGTTTGATGACTGATTACTGAGACCAGAAAACCTGTGGTTTTCACACTTAGTCTTTAATTGATAAGTAAGAGGTATCTTGAAACTGTCTCAGTTTTCTTATTTGAAAAGTACTGTTTTTAGAGGCTCTGATTTATCTAGCTCTGCTACACTGTAATTATCCAACTGCATTGTTGATTTAGTTGAAAGAGTTGTAATTAGGTACATTCTTCTGAAAAGACTCTTATCATTGATTGAAGCCCATCTTCCTGTATGATACAAGCCAGAGAAATACTTTTAAATTAAGC
>TCONS_00001596 XLOC_001034
GACACAATAGTTTTAGTCTAGTCAGGAGCACCATGGAGTTGTCAAAGACTTTTAAAATATTCCTAGCCATTCTGAACTCCACAAGCAGAAAGCGTTAAGTAATACCACTGAAATTCTCAGTTGGTCCACATTCATAGAATCATATCATAGAATGGCCTGGGTTGAAAAAGACCACAATGATCATCCAGTTTCAACCCCCCTGCTATTTGCAGGGTCGCCAACCACCAGACCAGGCTGCCCAGAGTCACATCCAGCCCAGTCTTGAATGCCTCCAGC
>TCONS_00001303 XLOC_000820
GTGTCACATAGTTCAGTGCTGTGAAAGTAGAACAAGCTCCCTCTGCTTCCCCTCCTCGGGAGCTGCAGAGAGCCTCCTATTAAGTTGGATATCAAGGGGAGGTTCTTTACTATGAGAGGTGAGGTGCTGGCACAGACTGCCTAGAGAGGTTGTGGATGCTCCGTCCCTGGAGGTGTTCAAGGCCAGGTTGGATGGGGTCCTGGGCAGCCTAGTCTAGTATTAAATGTGGAGGTTGGTGGCCCTGCCTGTGGCGGAGGGGTTGGAGATCCATGATCCTTGAGGTCCCTTCCAACCCAAGCCATTCTATGAGGATGCCTCAGCCTCTTCTCCAGCCCAGTGCCCTCAGGCTCTCCTCACAGGGCATGCCAAGTAAAGCCCAGGGAAAGTGTCAGACTGCTGCTTTCCCACTGGGCACCAACTTTAGAACCTGAGAGTAATTCAATTCTATTAAAATGATAGGATATTTTTGTCTCCCGTGTGTCTGATGTGAAAGATGGCAAATTTGTTTGATGTGGAAGATCACACACTGTTGTTTTGTGATATTTTTTTCAGTATTTACCTGAGTTGCAGATCAGGTTTCTAAGAACTTGACAGCTTCTCAGATCTGCTCCTCTCCTTCACTCTCAGCTTTTTAGAATAAGAGGAATACCACAATTCTGTGATTTTTGTAGTGCTGTTGTCTTTTGATTTCTTCAGGACTGTCATTTTTTGTTGTTGTGCTTTCCAGGAATAACAGGTAACGGAGATGTGGTTGAATGACTTTCAGCCTTGTGCGGTCATTGAACCATAGAGGTGCATAAGACAAATGAGGGGATGTTATTTCTACACATAGAAAATAATTCTTAAAGAATGATTTGATTCAGGTATTCAGGTTTTAATGTTGGGATATAATCAAGGGCTTTTTAAGGACAAAAATTATCTGAAATTGTAAAAATTCTAGTTCTCCATGGATGATTTCTTTCAGATCTGTTTGGTGGCTGAAAATGGCTGACCCATGAAGATAAAAGGAGGATGAGGGCAGACTGTCACATGCAACACGTCAGTCTGTGTTGTATTGCTGCGTAGCACATGGTTAATATTTATTGGTTTGCTTTTTCTTAACACTGGTATCATTAGGGATTATGTTGCTCTGAGATTTTTTTGTATTTCAGCTATCAAAAGCAGTTCCACTGTATACAAGTTGTCTTTGGTTAAGGGAGAATGGGTTCAAGTGGTGGTTTGGAAAGTGTGCAGCAGCAGTTGGGCAACTGACAAGGTTTATTTTTTCCTATGTATTTCTTAATGTCTGGAAGAACAGGAGAGAAGAGGTCCAGTGACAGATTTGTGCACTTTTGTAGGAGTTCAAGAAGAACACTGTAGATTATAACGGATTTTGTTTGACCAAAGTAATTTCCCTGTTTTGGGGTGCACATCTGGGGAAAAAATTCAGACCTTGTAAAATCCTGTATGTCTGTGAGATCAGACCTTGCAGCTGAGAGAAGAAGTAAACATCTCAAAACCTGCAGGAATTACTCAAGAGAATCCAACTTCTTGTCATGGGCCAATTGGACACAACTCCGGTTTTAGCAGCAGATTGGGGCTCATTAATACCTGGTGGTAAATCAGAGGGTTAACCTGTCAGCCCTTGCGTTGTTCTTAAAGAATCACACACTGAAATACAAATGCTGTTTGTATGCCTACCAACATCGTATAAAGAGGGTACGTGTGCACTGCAGAAAGAAGTTGAGTGCTGTTTCTCTATGTGCCCGTTAAATGTGCAGAGTGAGGGCCTACAGTGTATGGATGCTGGGTAACACACCATTGAAAGATGGGAACAATAGAGTGCATAAAATAATCTCATCATGCCTTTTTGATCACTCAATACATTCTGCAAACAGGTATGTAGGTGTCAGGGAGCTTTGTTTCTTGAGATAGCGGACTTGTGCTAATCCGCAGGCCTATGCGGTAGCCTTTACTTTGGGTATGTCTTTTTTAATTGTGCTTTTAGTTAAGTACACAATTACATTTTTAAGGGGAGGTTAATTCTAAAAATCTGCTTACTTCACTGATCACCTTTTGGAAATCTCACCCTGACTTAATAATATTTTAATCATTCCAATAAGTGAAATTCATTTTTAGCAGAGGATATTTGCTGCTGTGTAATGCACCTGGGACCTCACTGTGATTCCAATGTATAAACTAAACCATTCTGCAGAAATTGAGTCATGTTCCTCCTACTTCCTGCTTTCAGAAGTGGTAACAGCAAGTGGGATGGTGTTTACGCTCTGTCCATCTCCTTTATTTGATAATTGAATGCTTTAAAAAACAGTTCCTTCACTGACTTTAGCATCCTATTTAAATGCTGGAGACAACTTCTCTCTTAGAAAGTGACCTGCTGCTGTTGTGGACTACAGCTAATATTGGAACGCATCAAGGAGTAAAGTGGTTAGTGCTTTGAAAAGGCAAAGAATGTAGTTGGAGATTTAAGTATTTATTTTACAAAGTTGGTCTTAAATGTCACAACACTGTGTGCTGCTGCACTATTTGTTTACCAGAGAAATGTTCAAACACACGTACTTCAGGCTTGTACACCACCATTGACATCTTCTACTGCAAATGTTTGTTTGTTTTATGTCACTGCAAACCCAGTCTTGCTTGCCTCGATTAAATCTTGCGTACTCTTCTGTAGTTTCATCCAGAGTTCAGCCTATAGCAATGAAAACAGAATTAATTTCTGGCAAAGCGAATGTTACAGCAACAGAGAAGCCCTAGGAAATGTCTGAGGACTGCACGCAGAATAATGTTTGACTAAAAAGATGTCAGAGCTAACGTGCCCCGTTTTGAGGCCGGTTATTTCTTTGACGAAGCAGTGGAAATGGGGTTATTAAAAGCACAGTACTTGAGAAGAGCGTCAGGAGCACCTTTGATGAATCCTTTCTTACAGCTGGTTGATGGCGTGGCTGAAGAACAGCCTGCTTGGTGAAGTCTGTCTTCATTGCTCATCAGTGCCCTTTGTTAAAGGAAAATACAGACGTTTCCGCCAGGCTCCGTTAGTAAATACGCTATTGTATATTGGTAAATACAGCACAGTGCTGAAGGTTATTTTTCTGCTCAAAAGCAAGATGCTGCACTGTGTACACAGTATTAGCCTCCTATTACTCATTTGACAGTTTTAGGGATAACATTTCCGTGTCTACAGAAACTGCCATTTCTCCTGAGGGAGACCTGAGGCCCTGGGATCATTATATTACATTGATTAGATCATAAAAACAACGGTGGTTTCACCTCTTTTTAAGGAACAGCCTCAAATATCATGCCCGGAAACATTTTACTGAAAGAAATGTTTTTAGATAGCTGAAGTATTTAACCCTGTAGCTGTATAGAGAAATATAGCTGTCGGATGGATAGATCTGACAACTCTAGAAATGCGTGTGGTGATGTGTGGTACTACTGGGTACAGTCCCGCTCAGCGGGGTAGGTCACAAACAGTGTTAATACACCTACAACAAGGAGTGCGACCTCCCGTAATAAAAATATATGCCTCATGGCACCGAAGGACACTTTCAGGATGCACTGAGAATATAGCCGAGTAGCTAGGAGTGCTGCTGTGATACACAGCTGTAGGGCTAAACTACCTGCTTGCCGATAAATCTGGTTTTTGAGGCAAC
>TCONS_00007720 XLOC_005044
CATAGAGGATGTTGATTGTGAGCAAGAAGAAAATCCAAAGCCATACAATTTGGCCAGTTAACACTAGTAAAGCCAATAATCAGAAAAAAAATGTGGTCAGCTACTCTAACTGATGGGATATCATTAAACTGCAGGCAAAACCATCATTTGCACAGATGAGAAATCAAACTTGATAGTCTGACATGCTGAAGGAGTTGTTGGGCCTGTGACAGTTTAAGAGAGAATGTGAGCAGGAAGGAACAAATCAGGGTAGATACACATTGGTATAAAGGCATGAAGTGTGTTTAAAATAGAGTCAGGAAGTGCACTTGTCTGGTTAATCCTTGCACCTGATCATTGCAGTCTGTCCTGTGATCTTAAATCTTCTAATTAAATCCATTATCAACTCTCCCTCTGTGTCATCTTATGCTATCCCATGTGTGTTACTGCTGCAGGGACTCACTGTCAGCTCCTGTTGGGACCTGTGTGTGTATGAGAATTCAGAAATGCAGGTACTAGCTCTGTATAATGGATACTTTAAAAAGACTAAGTTTTCTTCAGTTTGACATCAGAACATCTTTCTAGAATGTGCCCAAGGTAGCAGACCATGGAAGGAGTATTTCAATAAAATTTGGCTCAATGATG
>TCONS_00005180 XLOC_003287
TTTCATAGTATCTTCCCTTTATGGCTAGTATGACCGGGGAATGAAAGTAATGTCTTCCTTTGCAAGCGGTAGAAAGTATTCATCTTAAAGCACTGTGCAGTGCTGTAGACGAAGCACAAATAAGTATAATGGGTAACTGAAGATGGCATCTGAAAAGTAGCTGAGGTTTTGTTAGCTTCTGTGCCATCATATGTGGCAATATGTGTGGCTGCATATCTATACATTTTTGAGGGAGTTTGTTTTTAAGATTAAATAGCTTCAGGAAGAGGAACCAAGGGGTAACAGAATCCATGTTCATGAGGCAATTTTAGCTTAAAAGGTATATAGCAAAGCACTACAACAAAAGAAAGCTGGACTCTAAGGCCTCTTTGACACGTCACAGACTTCTGGATTAAAATGAAGGATTGCTCTGTGTGGAAGCGATGTCATTTTTATGTAAGATCTTTGACTTCTGGCTTCCTTGTTCTTCCCCTTCTGCTGTTGGAGTGGCCTGGGAAAACACAGTGTTCACGCTTGCATTGAATCCCTTTTGGAAAGCTCAAGATAACTATAAAGCTGCTTTTGACTAGTGAAAACAAACTGCGTTTCTCATAGAAGAGAGTGAAGCTCACAGAATAGAATGAAG
>TCONS_00006608 XLOC_004249
CACAGACATAAACAACCACAACAAAAATCCTGACACTTTGGGAACCATCCCAACTGCCTAAGAATCCTCCCAGGAAACACAGGGACCTTTCTCCACTGTTTTACTCATTGGACAGTCATCTTAGCCCTGTGTGAGCAAGTGCAAAGTATTATTTACCTAGTGCAAAACTCATAATTTGCATTGCGGCTTCCATCTGGAAGCCTCTTACACTTCCAGCACATCGTCAGGTACTTGGAGCAGTGAGTAGCCACAGTCACATGGGATGTGGAGACAGTCCCCGTGTTGGCACTTAGCCCCAGTTCAACGGAGAAAGTTAAGACAGTCTGAATTTTAATGATCCCAGAGAGTAAGGTAAGAATGGCACAAGTCATGTGCCTGCAGCAGTGCATGTCTGCTTGGTGAGACTTCTGAGAGTCTGGAGCTTTGTGAACATTAAGCCTCAAGGTTAATAACAAGGTTCTAAATGCTCTCTGAAAATGTCAATGCATTTCATCCAGATCATAAATCCAAATGAACCAAATTTGGTGAAAATTAAACAAGTCTTTCCAAATTCAGCAGAGGCACTTCATCTCAGCTTATAGGCTTAAATGTCAGCCTTTTTTCTCAGAGCGTGGTTCTCATGCAATGCCTAAAATGTTGTATTTTTTTCAATACACAAAAAGCTCCCAATTCAGTCACTTCCAGTACCTCAAAAATGGCTAAGGATTTCATTTAAACATCCCAGTACTAAGATGGGCACTGTAAAAATCATTCATTCCTGTACCAATAAATTAAATTAACACAACTTTTCACACAGC
>TCONS_00004470 XLOC_002819
CTCTAGCTGAAGTTGCTAGAAACACTACAAGAAGCCAGGGAAAATTAGAGCTAGATGAGGTCCACTACTCTGAATTATATTTGCTCAGAATTACAGAGTATTTAGAGACAAAGTTCAAGGAGATACCGTCGTAGGAACCAGTTTGGGTTTGTACAACTCGGGCATGAAGTGACAGCTGTTTAGAAGAATACCACAATGTAACCAAAGCCCAGAAGTTTCCTGAGTTCAGACTTCGGGTGAGGTATTTTGGCCAAACTCATGCTTTGACTTTGAACATGCTGAAAATCCCATGGAACTTTAGTTAGTGAGTGTTTCATAAGCTGGAACATGTAGAGAAATCCCTGCCATCAGACCAGCCACATTTGCAACAAGTGCTACTTGTCTTCTCCATAGAGAAGGCAGGTTTATCAGGTCAGCAC
>TCONS_00012563 XLOC_008034
CTATTGCGTAAGTCAGTGTGTTGCTGCTCCCTTGCCTCTCATCAGCCTCACTAGGATAAGCAGGCTGACCACAGCTTAACCTTTTGGTTAAGGCCCCTTCTTTTTAAGATCACCCCTGTTTTTTTCCCTGCACAGCAGCAGAGAAGCCAGTGGCTGACAAGGCCATGGAAACGGGCTTCTTCCCTTTAAAGGGGTGTCTGGAGATGAGAGTTGGAACACATCAGCATGTGCTGTTTTGGCAATTGCCACTGCTGTATCTAATCTTTGTATACGTAGGAGATGTCAGCTCCAGAATCATC
>TCONS_00001062 XLOC_000668
GGGATGCGATGGAGTCACCGTCCTAGGAGATTTTTAAGAAATCTGTAGTCATCACACTGAGGCACATGGCTTGGTGGGCATGGTGGTGATGGGTCAATGGTTGGACTAGATAATCTTAGTGGTCTTTTCCAACCATAATGATTCTATGAGTCCGTAAGTGGAGTTGCTGTTTTGTTCCAGGGTGGCATGATTGAATACTTATAGGTACTAAGAGACTGAAAAAGCACATACCAACCACATTCCTCTAGCTGCAATTTCAGCAGCCAACAGTTTTCTCTTTCCATTTATAGGAAAGGTCAAGCAAAGGC
>TCONS_00006602 XLOC_004244
GAGCCATGCAGTACGTAGACCCCACACCTGCACCATGTAGATGCACGGATCCTGTGCTGGAATGGCAGGGGAGAGCAGAGCCCAGCACTGCCTCTCTAATTTGAGACATGTCTGGATGTAAAGCCGCGGTGTGTGTTGTCAAGTCCCGTTGTCTTCAACATTTACAGTCGATCAGTAAGAAGGCTCCGCAGTCACCAGTTTTTCCTACCTCCAAGTTAGACTTGAGCTGCAAGCCAGGTGACCTCATGTGCTTCTCCTATTTGCCAAGCTGAAAGGAAGACGTCAGGCTTAGGTCTGCTACTGGAAGCCATCTTCAGTGTAAAGAAAGATAAAGAATTTTGCAAAACAATCATCAAAAATTCTGAAATTTATTTGCCACGCAAAACTATTTGCAGAACATCAGTACTGTTTTCTTGTTGTTGTTTTTTTTTTAATTATATTTGACAAATAATAAATTATACAGACTCCTTAATCCAAGTCAATATTCACTAGGAAAATACTTACATAATCTTCATAGTCATGTTCTTCAAAAAACTGAAGCAAGTGCATACGGCTCAGTTGCATATGGGACCTTTTAGAGCTGGACTGGGTGACCCACTGGGGTCCTTTCCTACCTGAATTACACTGCCATCCTAAAAATCACTGTTTACTGTGCTTCTGATGGACACAGACCATAAATTCCTGATGCTAAATATCAAAGCCACTAGTGTAACCACCGTCTCCAGAACAGACTGATCCCAAGAGATTTGATCATGATGGAGATGCACAACACTTCTTCTTGGGAAATAGATTTAGATGTATTGCTGCTTCTGAAATACTGGACCTTCTATTCTTGGCTGTCACCGCAGGGATTTGGGATTTCTGTCTTGGTCATGAGGGTACGTGACTTGGGGCATGGGAGAGTGCAGGTTTGGGAGGGTGACCAAGCCAGACCCATCCTACTCCAACACAGAATTACCTCTCCATTCTGTAGGGACTCACCCTCAGATCTTCTACATTGTTTCTACAAGGCCACGTTAATTAAAGGAGAGGG
>TCONS_00006603 XLOC_004244
CAAGATCCTTCATATTCAGATATATCATCCTTACATAACAGATAGATTGGATGAAATGTCAAATGTAAACTGTGGACGCTTAGAATTTCTATTACTTCTAAAGTGATTTTAAAATAAAACAGGTCCATTGGGAGAGACATTGCATTAGTACATTTGCTAATCCTAAATTGTACTTTAAGAAAGATTTTTGGCAGGGGTGGTTGAACAGACATTTCTTAACATTGCTTCATTTTTATATTTTATTAGACAGTCGATCAGTAAGAAGGCTCCGCAGTCACCAGTTTTTCCTACCTCCAAGTTAGACTTGAGCTGCAAGCCAGGTGACCTCATGTGCTTCTCCTATTTGCCAAGCTGAAAGGAAGACGTCAGGCTTAGGTCTGCTACTGGAAGCCATCTTCAGTGTAAAGAAAGATAAAGAATTTTGCAAAACAATCATCAAAAATTCTGAAATTTATTTGCCACGCAAAACTATTTGCAGAACATCAGTACTGTTTTCTTGTTGTTGTTTTTTTTTTAATTATATTTGACAAATAATAAATTATACAGACTCCTTAATCCAAGTCAATATTCACTAGGAAAATACTTACATAATCTTCATAGTCATGTTCTTCAAAAAACTGAAGCAAGTGCATACGGCTCAGTTGCATATGGGACCTTTTAGAGCTGGACTGGGTGACCCACTGGGGTCCTTTCCTACCTGAATTACACTGCCATCCTAAAAATCACTGTTTACTGTGCTTCTGATGGACACAGACCATAAATTCCTGATGCTAAATATCAAAGCCACTAGTGTAACCACCGTCTCCAGAACAGACTGATCCCAAGAGATTTGATCATGATGGAGATGCACAACACTTCTTCTTGGGAAATAGATTTAGATGTATTGCTGCTTCTGAAATACTGGACCTTCTATTCTTGGCTGTCACCGCAGGGATTTGGGATTTCTGTCTTGGTCATGAGGGTACGTGACTTGGGGCATGGGAGAGTGCAGGTTTGGGAGGGTGACCAAGCCAGACCCATCCTACTCCAACACAGAATTACCTCTCCATTCTGTAGGGACTCACCCTCAGATCTTCTACATTGTTTCTACAAGGCCACGTTAATTAAAGGAGAGGG
>TCONS_00004705 XLOC_002984
CTTATATTCACCTTAACAGGCTGACATTGCTTCATCTGTGAAGCTGTGCTTTAGTGCTCACTGCTCTAAATGGAAGACTCAATGCTTGAAAGTTCTGCTGGCTAGGGATCTCTGATTTCCATTATACAGGTAAATTTGGTAAATCCATATTACTTAATTTTATGATTAATTTGTTGTCAGTTTGAAGCTTTCCTGGAGTCACTGTTATCCTTTCAGTGCACCTACAACATCTGTTTTCTTTCTTGCCCTACGCTGTGCTGAATTAATGTTGAGCTCTTTGATAATGCCTAACTTTTGAATGTAACCACCTTAAGAGATGCATAGCTCCTGACCCTTCCTCTCCTTCTTTGTCCTGAG
>TCONS_00000502 XLOC_000295
CTTGCACATTTCCAAGCTTGTGACCCCTAACAGAGACTGCAATGCTTTATGTTTTGTGAAATTCCTCGTAGCACTCTCATGCCTGAATGCAGCACTAAAGAGCGTTCAATGGATTCTTATGCAAGTCCATCGAACTTGGCAGGAAGAGTGCCTGCTTGGCCATGAGAGCAGGACTGGTCTCTTCTCACTGGTGAAAGGATGAGGGGAAATGGCCTCAAGTTGTGCCAGGGGAGGTTTAGGTTGGATATCAGGAAAAAC
>TCONS_00000547 XLOC_000340
TGAGTCTCCACCAGAAATGCTTTATACTGCTTTGAATACTCATGTTCAAGAAAGATGATGCAAATTGGACAAAGTTCTTAGATGATCTGGGAGACTGCTCAGCAGATACAAGTGTTTATCTTGCAAAAATAACTGAGCTTAATTACTTTAGGAAAGTAATGTTTGATACTTAAGAGGTGTTATACTCAACTTCTGTAAATAGATTCAGGGAGTGAATAATAAATTGGGAAAAAAAGATAAAAGAAC
>TCONS_00016834 XLOC_010773
GAAGCCTTACACAAGGCTGTCTGCAAGGAAGCTACACTAGCAGAAGAAATAAAGATGGACAGCTGTTGCATCTGAAGGCACAGCTGAACTGTATTCAGTACTGCACTTCCTGAAGCGGCTGATCTCAAAGAAAAGTTTAAAGAAATAAAATTATAAACTACAAGAACTAAGCTTTTCCTGATCCACAAATAATCAATAGAAGCTCTGAGTCTTAGTAGTTTGTCACAATCACTGTTCTAGCACAGACCACAGAGTCCTGATGTAAGGAACATTATCACATTGTCTCAGGCTCCTTTGTGCATCTGTTTTTGGGTGAGACATGCAAGACAATAAAAATCTTAACTTCATCATAATCCATAACATGAAAATCGTACAGAAGAGACAGGACCACATAAGTGGAAACAGAATGCTTTACGCAGACTTTTGCTCAGATTCAGTTTTGCATAGAGAAGAAAAAAAACTAACATAATAATTCCCTTGCTTTACATGATGTTACAAGTTGTTTTTTCCCTTGCCATCATTATGACTTGTTTTTCTTTTGTCAGCAAGCCAGAGATGCCCTGCCTCTCCCTCACGCTTCACAAACAGGTCACTTCTCAGCCTTCTCTCCAATTCAACAAAATAGGTCCAACTCTTAAGTTTTACGCTGCTAGACTTTTCCCCAACACATGGATTCAACCAACATTGTGAAGGAGACTGCAAAAAGGAATCCATTTCATCCCTGAAATATAAATACCAGAGCTTTGTACGTGATGAATTGTTAATGACTCTCATGGATTGCTTCCTTATATAGATGGCCTCGGACAGTTTTATTTCCACACCACCATTTTCAAGATGGCCTCAATGGTGTTCTTGATTCCATTATGTATGACACAGCTATACCTCATTCATAACATAACAAAAAATTATGCTACTGAACATCAAAATACAGACACACATTATTTTGTGATAGCTACTTATTCTTGCTGTTAGCTTTTTACTGGTTTATATCACCT
>TCONS_00009480 XLOC_006113
CAGAGCTGACAGTCATAGTTGACCATGTGCCAAAATTCAAGAAGGTTACTGTCCAAAGTGCTTGATATATGCTAATGCTTCAGGATCCTTTCACTGTAATGGCATCCTAGACTTGAGCAATTCATTGCCCTATTCCTGAATTCAGCTAAATTCAATGTGTCCAGAATCCTGAAGTGATGCACTTGTGTTAGGGCAGCTCTGTCAATTATAATATCAGTCTGTAGTGTGCTGTTATGACTTATGGTCCTACATGTCCTGACAGAGTACAGCTATGGTTTAACAAGCTGCCTTTCGGTGCAGTCTTGTGGGCTATTTGTTTGAATGTAGAGAGGGGAGGGGTGATAGGGTGGATGATGACGACAACAACACATTAACTTTCTCTGTGCTTTGGGTAGCCCTGGACACCATGCACTGAGCCACAGCTCCAGTATAAACCTAAAGAAATACTAACTTCTTATAACTTTTATGATCACTTCACCACTGTTTTAAAGGCCACTTTACTTAATTAGAAAAATGCACCCAAATTATATCCAGATCACTGATGTCAGATGTTACCCCTGTTGCCACACAGAAAGGGGAAACAGCATTAAGT
>TCONS_00009302 XLOC_006005
TTGGGCTGAGGTCAATCTCCCTTGGCCATTACCAGCCCTCTTGGAGTGCTTGGCCAAGCTTCCAGGACCTCCTCCATAGATCAACTCTGTCCATTGGGTATGGGAGGGATCCAGTGTCAGCCCTGGCTTTTACTCTCATTTTTGAATCCCTCTGTGTGCCATCTATTATTATTTTGATTTGTTGGACTTGAGAGACCTTTCTCGAGACCACCCTGTGAAAGAAGCCATTATGTCTTAAGTTAACCTGTGGATGATCTTATCTGTGTTGACCCTGGTACCTGTATAGGCAGTAGTTGACCTGAGTGACTTTATGCCTGCTGACTTTTATCAGGACAAACCCAGTCTGATCAGCACAGGTTTGTGTTTTTATTGCCCTCAGGGTCAGGAAATGACTCCTCCAACTTTGCAGGTGGTGTAGAAAGCACATTCATGTTCAGATAGATACAGATTTAGAGGCAGTGGGCCTGTGATCTGGATCTTTTCCTCACTGCCATGGTACTTTGTGCCCACTGCAGGACTACAGTTCTTTGTAACCCTGCCTGGCAGCTGCTTTTTCACACCTACCTGGGTTGGAGTGGTGAGAAAAACTGCTTTTTCTCCAGTCCTGTCTGAGCCCTGGGAAGGCAACCCTTGTTTTGAAATCTGTTGAAATCCCTCACAAGCTGTGTGGGTGTTCTCTGTGATTTAAATGAAAGCAAAGTGAACGCTGGTGTTATAAATATTAAAATGTTGGTTTTGATAATGGCTGGCTTTAGTAACTGTTGAGTGTTTCATATGGTAGAATGTTTCAACGAGCC
>TCONS_00007101 XLOC_004560
GTCAGACAGTGCAGGAATGCTATACAGTTATCTATGTACAGTAATAAATATTTTTCCTTGTGACGTAATCCCTTTCATTCTGTCTTAGAGTATCTGATTCAGTATCCCAGGATACTGAAGTTACAAAGAGCTGTCATTGAAGTAATTACAAATCATGTGGAAGGAAAATGTGACTTCCTCATTACATGAAGTTAATAAAAATAACTTGATTTTCATGAATATTTGCATCATATTTTCGTTGTTTGCCTAACGACTTGTGCAAATGCGTACTAAAAAGGCAAGATTTGGTATCCGACTTACTGATGCAATGAAAGACCAAGACTGGCCCTACCTGGGAATTTTTAAGGACTCTGAATGTATTAGCAGCTTTTGTATCTCTGTTGTAATATTAAGCAGTGATCTAAAAGATAAATGGAAATTAGGTAGTCTGGATTCCTGCTACTTGCATCCTTTCAAAACATTCATCTAGCTTTGATTATTGTATGTTGCAGGTGGATGACACAATCATAACAGTTACAGCTAACCCTAAATTAACCTTGAACTAATTTGTCAAAGGGCTACAAAATCAGAGGTTTCAGCACTGGCTACACAACCCAACAACAACCATATTAGAGCTATATATTTTAGAGCTATCAGCATATTGCAAGTAGTCCATTCAGCTATGCTTCTGCCTGTGTCTCATGCATATGCCCAGGAACAAATGCTTAAGCTTTCCTTGATATCATCTATTGCTAGATGAGTTAATTATCAAGTGCCAATTTGTGCAGTTGGTTCTAATTAACCATAAGATGAACATGCAGATCTCTCTATTCTAACTTAACAATCCTTCTGGCTCGTGTGGGAATTTCCATTCAGTTCTCAGCAAACATTAGTGAATAAACTTCCAGTCTGTTTGAATGAAACTGGAGAACTTGAGCATATGCGTTAAAAAAAAAATAAAAGACAAGGTGATGAGACTGAAAAACTGAGATTTTTAAATTTCATTCCCTTCCCTCTTTCATCTCTGTGCTTTTATATCTCCTCAAGAAACAC
>TCONS_00008069 XLOC_005275
GAAATCATTTCTTTTCCTAGTTGGGTAAGATTCATAGCATGAGAATGAGTACTGAATAGTTGTAATTCCTCTGGACTAAAAGATAAGTCTCTAGTTTATTATAAATACTGATATTCAGTTAGTCCCCAAACATTTATGTGAAACTAAAAGCTGACTTCAACTATGATTTGAACATACATCTAAATATTCTTTGCAGTAACATGACTGCATATGAAATCTGTTGGCACAACCGTTTTCATCTTGAAGCCAATGTTGTGTACAACTTAATCACTCAGAGATAGAAAGCCCTTATTCTGGCCTGATTACATATGTCTTATCACTGAAAAAATAATTCTGATTGTGAAGTCCTAATCACCAGATTGGTAGAGAACTGAAATCTCTTTGGCTTTTATTGCAAATGTATGAGTCTGGGAGCTGCATTACGGCCACTTGCCTTTGAGAAGCCTACACTTCAGCCTGATCTCTTTTCTCTCTTCCTCAGAGGAAGGAGTTTGCATGTTTCCAATTGCTCATTTCACCATCAGCCTTGTAGAACTTCGATGCAATCAGATATGAGCACTGCATTCAGACCCTTATCCAGCCAAGGGAATTGATAGAGAGAGGAAGACAGAAGAGGTGGAAATTGAATGGCAGGTCTCTGCCTACCAGAATTCTTTTTCTTTGGTGGGGGGGGACTTCTGCTTAGTACTGAGGGCATGCTTTCTAGCCCTTCTGAGCCATTAAATTAGCTTTTGCTTGCATATTTTTGCTAGCCCCAGGAAGAACAGAGCCCGTATTTTAGATTGAGAACACTGGGCTCTTTCTTCCACATCTGTTTTTTCTACTGTCAGATGTCAGCTCTTGCAGCTGAAGTCACCTGGTTAATCATTCCTGCCTAGCCAAACGCTCCTAGGCCTGCTTGACTCAGAATGCAGGACATATAGTAGAGAAATCAGCTGAAATAACTGTGGTGCATATTAGAGAAGTGATCAAGGTAAGAACTGCTGTTTCTAACGAT
>TCONS_00000399 XLOC_000223
CGAGAAGGCAAAGATTTGACATCTGCACTACTAATACTGAAAAAGTCCTCTTCCTGTTCCATCTTGGAGTGCCTGTGGTCCACTTACATTGCCACATATCAAGAGGGCAATAAACAGCAAAGCTTAGTGATTTTACTACTGCTGTATGCTATGGTGGAAGTTAAGAAATAGGTAATACGATAAGTTCCTAGTTGTAGTTTTTAGGGTATTGTTACACAC
>TCONS_00013902 XLOC_008903
TGTATTGGATTTAACTTATGAAATTCCTCTGTATTCTTCCATCAGTGTTCTGCTGTGGAATTGTACCGAGTGCAGATATACACAACTCCTCTCTTTGTGTTTTATGTTTTAGTTTTGAAGGATTTTTTTTAACCAGGATGTGGTAGGGGCATTAACTGCTTTACAGGTTAAGTGAAACACATGAACTTGTAAGGGATGCTTCAGCCAGGACAATGTAAGAAGTTGCTGTTAACTCTACTGGCTGTGCTACAACTTACAGACGTGTGATGTGCTTCTTAACCATTAAGAAATGCTCTCAGGTGATGCTTCAGTATATGCTTAGGGGTATGAAGATTTAAACTGTCCTCGCCCCCTTTATTTATTTTAGAGCTGCTTGATATACTGTAGTCTATTTCCAGCTGGGATATAGAATCATAGAATCGCCAAGGACTGACCTGAATTAAAAAGAAGTGTCTTGGGGGGAAGCAACCCCCTTTCCTCCCCCAAACAGGAGTAGCAAGCTTCTCTGCCTGTGCTGAACTGCGTGGCGTCTGCAATGGGAAGATACCTTGGAATAGTTGCTGTTTGATTGTTTGCCTGCTGAACCAAATAATTCCAGTGTTGATTCATGGCTGATCCCACAAGAAGTGTTGAAATAGAAGAAGAAAGCAGAGAGAGATGGTAGCTTGGAAACTCTTGCAGTCTTTTTCCACAGATGCTTCAGAGCCCTGTGTATGAAGGAGAAGGGGTTAAACTAAACTTAAACTAAACTAAATGTTTGCTTGCAGCTTCTAAGATTGTACGTGAAAAGCTCACCAGCAAAATCTTTTGTGAGTGCTTGGCTATATATAGTTACTTTAATATTATTTGCAATGTATATTTTTCTTGCTTGATATACTAGCTATACTAGTAGCTATACTAACTACTGTTTCATTAATGAGGCAGGTACCTGCTTCTATGACCTGGGACTGGCTGCAGTTAGCTAGAAGGAAGTGTGTTTGAGTACACTGTGGGGTAAGCAGCATCTCTTGGCCCTGTAGCTCATCTTGACCAGTTCTGGCAAGAATAGGGTTGTCTGAAGTGCCAAAACATCTGACTGCTGTGATAACACACAGGTGATATGCTTATCTCTTTACTGTGTTGGTTTATGTTATGTTATCAGAACTTGCTGACTCCTTGCTGATGGTTTGTATGTGAATGAAGATCATATAGATCAAGATTAAACAAGACCCAAGTAAATGCCTTCTGGGGCTTGCAACTGCATTATCGACCTTGGCTAAAGGTGTGTTTGCAGCCAGCTTACAGCTGCGGGTCAGGAATGAGCCCATGTGTGTTGTGCTGCTCCAAGCAGTGCCCCGCAGGCCTGCAGCTTCTTGTTCTTACAGGCTGGGACCGGGGATGGGCCTGCCCTGCCTTGCAGTGTGAGGCTGCCCCGTCAGGAGGCCTTTACATAGGAATGGAGGCTTCCTATTTTTAGCGGCATGGATTGCTGTAAACTCATTCCCTGCTTTTGTTGGTTTCCAGTGCTGAAGAGTAAAATGCTCTATGAGAGGAACTCTGAAAATAGTTATCTGAATCTCCCATGCGATGTAAAGAACTTAATGGCTGCTTGCTGGGGCACGAAGCATCTCTCCCATGTGAAGGTGAAGGATACAGCATAGAGAGATGTTCTCCCTGAGGGCTTGGTTTGAGGCCATGGAACAAATTCACACAGGAAATGAGGGCTGCTTTTGACATGAGTATTTCTATTTGAGGTAAGCTTCTGTGCCTTTTAAATAGCAAATGCATTATGCATAGCAGCCATGCTGTGAAGTTTTTTTCCCCTTGTAATTCTAATTCTTGGAACTAGAAAAATACATGGCACAAGTAGTTCTTGTCACCTTGCTTCATGCATTTCTGGAAGATGGTCAGGTTCCAGGTGATTGATAATAAGCAGGAGAGCTGGTATTGCTTGAGCATGTAGAAGTTCTCTTATGAATACACTTTTTGCTCCTTTTTTTAGATGGAAGGGCTACAGATGTTTCAACAAGTGATAATATTGTTTAAAATGCAAACAGACTTTGTATACCAGTTGATGGGCTTAAGTTTACATGATACTGGAAGAGACAAATGTAGCTAGCAGAGCTGAGTTATTGAAACCACCCAGGTGGATATTAAGGTTTGAGCTTTGCGTCAGATGAAGGAAGTCTTAGAGCATGTAAGTACTTTGGCATATCACCTCTGTGCTCAGACTTAAGGTATGGAAAAATGTTGGTTTGCAAATGCCCCAGCACCAGTGATCTATTGGGATCCAGAGTTTGTAGGAAGCTTAATGGGAAAACAGCCTTCTCATGCAGAATTCAATTTGAGCAAGCAGGAAGTCTTGGACAAGTCTAGGTGCTGATACTAAATCATCTGTTTCATGTCTCATGCACAGTTGTTTCTTCTATTGAACGACAGTGAATTTCTATGAAGTGGAAGACAACGTAACCTTTCAGAATGAAGTAATAAGAGGGAAGATAAAACTTTATTTCATAAACTTTTTTCTAGTTTAATAATTAAAAGAGCCATGTGACTTAATGCCAGATACTGTTTTTAAGGCCTGTAAATGTTTCTTCCATAACTACCACAGAGCAGCAGGGCTTCTGATGAAGTACTGCATAGCATTCCAGAGGATCTGTGATTAAGAAGTTGGCAACCATCGCTTAGCTGTAATTAGATTCCAGGTTTAGCAAAACAACTTTAGAAGTCCATAATTTGAGAAAATATAGGAAGAAATTATCAATATCAAAGTGAATTGGAGAGAGTTTGTTGCGTTCTTTAAATCTGCATGTTATCACTGTGTGCCTGTGAAAGATGCAGTGACCCAGCTCTTCTTTCCTGCTTTTGCCTGCTTCCATAGGGGCAGTGCTGAAGTAGCTTTTGGCTCAGGATTGCCTGGGCTATCAGAATTTGGTGTCTTAAGATGAATTTTCTTTCTAGTGAAATGTTCATAGAAGACTCGCATTGCTTAGCTGAAAAACAGTAGTCCAGTAGCTAGTTGAAAGCATTCCCTTCTAAATGTACCCAGCAGTGAGGCCTACCAGCAGCTTTGCTGTTATATAACAAGGGAAAAGCCATCTGTGTATTTGCTGGTGCATTCTCTTTAAGCTTAATTGGTGCATTGTGGTCAGGGATCCTCAGTGTTGAGGTTTTTAGATGTTGGTGAATCTGCAAGCAGGAATCCCCTGCTGGTGTAGTAAAGAAGCCAGGAAAAGTTTGTTTGCAATGCCTGACTTGCTGAGTAACTTCTTTCTGTCATAAGAGATGATAATCAGACGCTTATGCAGAGATGATCAAGGGAGGTTCTGGAAAGTGGTTATTCTTTGTCTTCATTCTTCCCCTTCAGGTAGTTTCAGATTCAGACATGCTACAAGTATTTGAACCTTGACTTTGGCTCTGCTGTAGTCAGCCATTGTTATAGCAAAATGTTACTTTTACCTCCTTGGTTTTTTTTTATTTATGATGATCATAATAAATAGCTCTCCTATAGACCAGTGTCTGCTGTGCTCGAGTGCTTTTCTTTTTGCATGGGTGTGCATTTTCTGGGTTGCTTTTGTGGAGGATGATTACCTTCTGGAGAGGAGGCTGTGTGTGCGTGGTGTTACTTTCAGCTCCAGGAGATTTATACACGTAAGCAAGTGGGTAAGAATGGGTGGCAAGGCTCAAGTTGAACAAGGCTGAACTGCTTCATGTAAGTGATGTGTTAAGCCTTCTGTCAGTGGTTTAGTAAAACAGCCTCTACTCAAGTGTGTGGCTGTATTTGTAACAATCCCTGAGATAGCTGCATCCTCAGCTGGTCAGTAGGCGTTATACTTCCGTACCTCCGATAGCATCTAAAAAGCAAACTGCCTTCAGTGAGGCTCTGATGTTCTGAATGTCATGGTTATGTCACTTGGGGAAGTACTCCTGTGTGCTGACTGGGTAAGAATTAATATGCAGCCCCTGGTTAGGAAAAAATAAATAAAAAAAGCACTCATATCTACAGCTAATTTTAAATCACTCATCAAGTGTGAGCCAGCTCTAAATTAGTAGGAGGTGTTTTACATTGCTTGTTTCAATATGCATCTCGCAGCAACTGACTCTTTGTGCTTGAAGAGATTTGCCTGTACAGCTAGTAACCTCGTACCCAGGTGTTAGCTTATTTATACAAGAAAATGAATTCAGTTAGCATACTGGTTTAGTGATTAGCTTTTGCATTAAAGTGTTCTTTCATTGCTGTGATCAGATTATTACAGAAGAACTGATAGTATGATATGTAGAACTCTTCCCTCATCTCCCTCTCATGTCACTGTGGCACTGGCAAGAGCTTCTAGTGGAGATTGACCACGTTCTCCTTTTAAACTTCCCTACAACCATGTTTTCATTACTGGTATCTAGTGAAGTTTGACCTTTGACTGTCTCAAATTAGATTTGTTTGTAGCCAGGTAGGTCACTTGCAAGTTGTTTTGTACAAGCAGTTGCTTCATAGGCAGCTGCTGACAGAAGAATGTAAGGATGCATTAAATCTGACTCGGTTACAAGCTAAAAGGTTGCATAGATTTACTTTAACATTAAGATGCTATAACATGGATGTGAGAGTTCTCTGGAATTGCTGCTACTCTTTAGTGTACTTGAATTAAATGATTCCAAATGCTAGAGCTTTGAATTCATTTATTTGAGATTCTTACATTCATTTTTTCAGGTAACTACCTGGAGGGGGCTGCATACAGAGCTGTGGGTTTGGTCTTTGGTGGAAAAGTCAGACCTCAAGTGAAATACCGTCTTGCCCCAAGGGTTTGTGGTTACATCACTGGTTAAGTACTAATTCACCCTTCCTGCTCGTTCCTTTTTACATTAGCATTACCTCTTAAAATATGTCTCTGGAGCATGAGATGACACTGCTAGTGTAATGGAGCAGGCAAGAATATAGGAATGAGGAAAAATGGGAGTGCTCTGTTTGGCAATGCAGTCTTAGGTTGGCATTAGTCAACAGAAGGAGAACATCTAGAGTTGAGCCCCTGATCAATTGGATGCTTTAGGGAACAGGTGTTAAGTGACTGGGTTGTATGTGGTGAGGGAAGACATAGCTTGCTTTTAACTTCACCAGAAATCTAGTGGATAGGAGGGTTGGGTATTGCAGGAGGAATATGTTCAGCTAAGTAAAGAGGGAGAAAAATGCGATCCAAGGAAAAAATCAACAAATAGCATTAAAAGCTTCTGGTGTCTTGCTGAGAGGTTTAGAATCTCATGGGAATGTTTTGCATGTATTTCTCTTGGCAACCTGAACTGATGGAATGGTATCTTACGGGGAAGGATAAGGAGTGAATTCTGCTAGGAGCCTTCAGTCCTTTGAGAGCTCTTTGTTTCTGGTTGACCTCATGAATAATTCCCACAGGGATGCTTGGATGCACCTGATTTTTATCAACTATGGTCCTTATGTAGAGGTACTGGCAAGTTCATGTGTTGCTTTGTAGCACAGCATAGCTTGACTTGGCCTGTAGTCACTGTTTATAGCATGAAGCACTCAGGGTTGTGTTGTGGGGCGCAGGATCCATGAAAACTCATTAGGAAAAAGCCACCTTCTATCCTTAACCTACTTTAATGCAGAATAACAAAATCAAGTAAGTGCATAGAGAAAGCTGAAACTGATCTTTTGTAGAAGTGTGAGTAGCAGATGACTATTTACAACTAATTGCCATGCATGATTTGTTGACTTCTGTGTACGAGTCCTCATGATGTGGTTGATTCCAACAGGTGCAGTTTAATTGAAGAGAGTGATTGTAGCCTAGCTTTCTGCTTCCTGGTGTGCTCTGCTCCCACAGAGCTGGCAAGTGTGAAACAAAGGATTTTTCCTGTGAAGGTATTCCTTACAGGGGACTTCCAAACACAGCACTGGGAGACGCGCTTGTTGGTAAAGCACATTGCTTTTCATTTCTATCTGTTAAACTGTTTATGTCCTCCTTTTTGAGGTTAAAAAGGAATAATTTAGGCACCTGTTACTTTGAGATCTAGCTAAGGCTGTGTTCTCTGGATAGTGTTTTATTAGTGTGAAACATTTAAAGAAAAGATGCCATGCCATAGGATGGTGACTAAGTGAGAACTAGCTGTCTGCAAGTAACATACTGCTCTATATTCTCATGCTGAGGGTGAAGGAGCCCTAGTAGTGTGAGGCTGAGAAGTAAGGGAATGGCTGTCACTGACAAGTTTTATATCTGTGTTTTAGTCTAAAGGAAATCCATGACCTCTTGAAATATAGGCACAGGAGCCTAAGGCTCCTCGTGAGTTTTGGATTTTAAAACCTGAGGATTTTGTTTGCTGTAGTTACTCTTTAATTCTACAGGCTTCGAGTGAAGGAACATGACTGAGATACAATGTTGGCATTGGAAAAATGCCTCAGATTCCTATATGTGAATGAGAAGAACTTCTAAACCTGGTGCCTGGGCTTCCAGTGAGTGGCAGTGGCCTTGCTCCACTGTGGTGCACTTGGCCAGTCTGCTGCTGTCCTTCTCAGCTGATGCTGGGACCTGACCAGGCTAAAAGCTGCAGGCTTCTCTGGGAATTTTCAGGTAGAGTGCCCATGTGAACTTCAGACTTGCGCAGCACAGTAATGTCATATGAAATGAGTTTGCATGGCTCTGAACAGTAACAAGGTGCCAGCCATTGAGGCTGCTGTCCTAGGTAGAAAATGCAGGGTATGTTAATAGTATGCTAACTCTCAATGCATTCTTAATTAAGCACTTCATTTCATTTGATTTCTCTTCACTTCTCTACTAAGAGTTTAGCTACCGAGGGAAGAATACAAAAGCATATGAGAGTGCTTTAATGTGTTGTATTGTTTCACTGATATTATGTTCCTGTTCCCTACAGGAAAGGGTTCAAAATCAGGGTTATGAGGTGAATATTCTTAAACAAGATCTAATCTGTTCCCGTAACTTGCTGAGACTAAGTCCTCTGGTATGAGGAGGTCTTAAAACAGTATATTTTTTTAACTAGTCTGGTCCTATAGCAGATCACAGAGATCAGTGTTGGAGTATCTGGTTGAAACTGGCTGGTGTTATGCATGAGGACAGCCTGGATGCTCACAGTACCTGGGGCCTTTGAGCTGCCCTCACATTTGCAGTTGACTGTTAATTCTTGTCTGCTAAAAACTCCAGAGGAATGGCTGTGACTGTTTCAAAATCTCTTGAAGTGCACTGGGTTGCCAAAACTGCATGGCTTGAACTAATTGGTCACTAACTCCTTGAGATGCATAGTTCTCAAAACATCTATGCAGTGTTCTTGTTTCTGTTCTGTAGAGTTGAAATGCTGGGTCTTCTCATTCCTTCTGGCAAATATAAAATATTTTAAACAGTATTTCATACTTGGTAACCTGAATTTGCCTCCTTTTGTTCCTGAGTAGTACACACACTTGCAAAAAAGGCAACCTACTTGGAATCAGCATCGAGATGTTAATTTAGTCTCTTCCTAGTGATTTATCACCATTGTCCTTTTTTCATTTAACACTTGTAGAGCGTATCTGAGTTTGGAGTGAGGTGGTGGCAAGTGGATTTGGGGGAGAGATCTTGAGATTCCTGAGGCTTTGTGATGCCTTCAAGCAACCACTGATGCCTTAAAAGGAGCCTCCCAACTTTGGTGGATTAATTAATTAGCCCTCCGAGGCAAACCTTGTGTGGTATAATCAAAAGGAG
>TCONS_00001263 XLOC_000790
CTGGACGTGAGCATAGCCAGGCAAATCCTTCATTCTGCGGTGCAGCCTCTGTTGTTGCTGCATAGCTTGTAGATGATACACAATCATTTTGTAGATACATTAACAAACTGGGGTGAATCAGAGTTGTGGCATCAACTTAGATTCTTCACCAGCTGTAGGTCCATTCCGTTGTTTGTGTGCATTTCTTCTATTTTATGTTATAAATCTGAGGTCAAACTGTACGTTGCTGTAAGCCAGTGGATATCCTTTTATTTCAGTGGATCTGTTGCAATTTGCACTGGCTGAGAATTTGGCCGCTAAAAGCTTATGTCAACAGAAGTCTTAATTGGGAAAAAAACAGTAGAAAAATGGAGTAAAGCTGCTGCTGTAGAGAGACATTTCTATTATGTCATCCTAACATCGTAGTGTTTTGAGTAAAGTCCGTCCGTTCATCTTAAACAGAATTAGTACAGTTAAGAAAGGGGGGAGGTGTGAATGTTTCAAGGAGGTCTTTGAACGTTTTCTTCAAATGTTCTTTGCATCTGAGATCCCATTTTTTGTGTGCCTTTATTTGCTCCAGAATACCGCTGCCTGCCAACAAAGGAGGGCCTGTCCTCCCAGGAATTTTCTGCATTCCTCTCTGGAGTAGGCATTTTTCTCAGCTACAAAGGCCCTTTGGCAAATTCCTTCTAATCATTGGATTTACCCTGGGCTCTGATAGGTGCCATTCATGAACTTGGTCTGCTGTTTGATGGGGCTGAAGCATTAATGGGATCTTTTCATGATAAACAAAACAGAGCAACGTTACTGGAGGAATCACAAAGCTGCTCTCCTAGGGCAGTGTGGTTCTTTCTCTCTCCTTCTCCTTTCCCTCCCTTCTCCATTTCCATTTGGTTTATTCGTCATGCTTTCCTTATTTTTATGAACATACATTCTCATTTTGTTTGGCGACCATTTTTAGTGGCAAGTCTTGTGCACTCTGTACCCATGCCCCAGGATATTGTGTACACTCATACCAACTGCTGAGCTTTAACAGCTCTGTGGTTTCTCCAGGAGGTCTTACACACCATCAGAGCAGAGATGTCAACAGCTTCTGATTCCTGTGTTCCTCTCGCATGGATGCAGGTTCCGGGATTCCTTCCCATCAGTCAGTAATTGGTGTTCAAGGGAAGAGAGGAAGGAAAAGAAGTTAAGGAAGGACTCACCTTGGCATCAAAGTAAAAGACAAAGTTACTACTGCTTTTAAACTCCGTTGTTAATTGTGATTTTATAGTATTTTGGACCACACATTTGCAGTTTTCTTTTCTTTCCAGTGACTTTGTAAGTACTATGGACACGTTGTGCAGGGCAGTGTTGCAAGAAGTAATACACAAATAGTATTTACAAAAAATAGGCTCATCAGCTAAAGATAGAAGTGCATCATTTCTTTGAAGCTGTTTCTACTTGTCTTTGTGCGTTGATGGGACCCAATAAAATATAAACTCCATGATACTCTAACAATTTTTGAGCTCAGAGTTTTTGAACATACAGAAGTGTTTTCTCGGCCTGAGAGAAGGTTCAGATGAGCTGTCTGAGGCTTTGTGAAGGGAGAGTATGGCTGAGCTCCAAAGCACCTTACCTAGTTGAAGTCCTAGGGAGCTGGAGCCATCCAGCAGGATCCCAAGGGAGCAGGCTGTTCCCTGCAGAAAGCTCCAACCATGAGACCTGCCACTCCTTTCATCTCATGTCGCACAGTTCTGATGAAACATCACACGAACAGCTTGGGTAAGCAGTATGCATCCTTCTGGAAAACAAAACTTGCAAGATTTTTCTTAAAAAAAAAAGCTTTCATTTTGAAATTCTGAGTTCCCAAACCACTGAATTTCCAACTGGCAGTTTCAAACCAATTCCTTTCCACGTTCACTACTTAAACTGTTGATTCAGCTATTTTTGAAGTTGATAGTGAATCAGTTAGGTAAACAAAAAACAGGCATTTTTGTTCCAGAATTCCCTAAGGCCAAGCAATCTTCTTCCACTGAAAGACTTTTTGCTGGAATTGTGCTCTCCAAGATTAAAAGAGGGAGGAAACACACAGAAGGGAAATGAGCATGTCATCTCCCATCTGTTGCACATAACTTTTCACACTTCCAAACTGCTGAACAACATGAGGAGAAAAACTGGATGTACTGCAAGTATGTTAAGGAGATCTTAGACTCATAAGCAGTACATCAGTAGGTGCAACACATGAAGCCATGACAGTCCACTACCTATATTTTTTTGGGTCTCTGGACAACTCTCTGAGCTTTTCAGATAAGAGCTCGAGGTAACTTAAGTACCTGTTAGGATTGTTCAGCTTGGAGAAAACGAGATTTACTGTAACTAGTCCCAGTTGTAGATCTTCAGGCAAAAACTCCTAGGGGCTTGAAAAGCATATAGTTTAATCTTCCTTCCTTTGTCCATTTATCCATCTTGGTCTCATTGCAAAGCTATCAGAGAAGGCAGGACCTTTCTGACATGGTTAACAGAAAATTGGCTGTCTGAGCTGACATGATCAGAAATGGAATCCTAATGGTCCTGAAGTGGATCCTGATGTTCCAGTTGAGAAGTAAATGAATGTGTACAAATAACAGTAAGAAGCTGCATTTACGATAAATTAAGGGAAAAAGAAGAGGTGAAGGTGGCCAAGGTGCAGGGTAAGTTAACCAGGCTGGCTGGCCTGAATGTAATGGACACCACAGTGGGACAGTTGTCTTGGTCATGCCACAGCCAGGACATCTGGGGCTTATTTCACTACCTGCAAAGTACTGTGCTTACAAAGGAACCACACCTGACAGCTTTTGTGGAAAATGAGGGTTGGGAGAATACGGAGAGGAGTTAAGGCACTGGCTGCTCTGCGTCATTGCAGTTCAGTCCAGTCTCCTTAACTATAACAAGGTATGAGATATGAATGACCTCAAGGCCCTAGAGCCCCTCAGCTATTCCATATCAGCTTCCAAACCTGGAGCGCACAATGTTTTATTAGCAGTTGCTATAACTAAAAACACTTACTTGGCACCCATCAGTATGATATGCAGGGACCTTCATGCATTTTAGTGAATTAATTAAATGTATTACCGTGTTTAATGTCCACAGTGGGAGATTCAGTCCTGGGCCATGTGGACTCAGAGATGCGTGGTTTGAGTGGGACACATGATTAAAGGATGTGTAGTCATAGTCCCAATCAGTGCTCTGACAACTTTATTTTCTATTTGTTCTCTTTTTGAATTCATTCTCCAAAATATTCACTGCCAAAAATACCGCAGGGATAATGAAATAATGTGAAAGCAGCTTTATGTTTGAAATTATATGTTTCATATCTCCTGAGAATATCTTGAGTGGTGTAGAAAATTGAATTACATTTAAATAATGAAGTCTTTTTCTCAAAGAGTATCAGTAAAAATGAGCTTTGCTGTCCTCAAAGAACTAGCGCTATAAAATGCCAATCATGGCTTAATTGTGATTGAGCATGTTAATTACAGATGACAGACTGAAGGCCTTTGAAGTCCAATTCTTGATTGGGTCTAATAATCTGTTTTTTCAAAGTGCTGAACTTTAAAACTTAGGCCTGCAGCTAAACTAAAGGAGAGAAATATAGCCATGAGGTCACATCTAACAATGATTGAAGGTGAAGTCCTTCTTTTGTTCACTTGGAGACCAGGGGAGAATCCCAAAGGGGTCACCCCGGAGGTCACAGTCTACAGCAACAAGCTCAAGTTTTGTACAGATCTATTTCTCATACATTTAATGGAAAATATGTCCAAATAACCATTTGAAAGCTGTAGTTATCCAAAGAAAACGCTGCCCTTCCCATTAAACATGGGAAGTGCCAACACGAGCAGGGGAAAGCTGTGCCCCTGTGTTCTCATCAGTCGCTTCTCTGAAAGGAGACTTCTGCCTATGTTGGATGCAGAGAACTTGCAGATGAGGATCTGCTGAGGGTCTTGTCTGTACCCTTTAGGTGATCTGATTCCTCCAGTTGAAACAAACCTTCAAGTAGAACATGTATTCTGTGCAGGAGATAAGATTGGCGTTGGAGAAAACCTTCTGGCATTTTGGCTTACGGAAAGAGCACAGTGAAAATTGCTAGTAGCACACCTTCATGTGATACGGGTAACAGCATACACAAGTGTATATTTTGGCCTTTAATCTAAGCTAACAAAAGACACGCAACACTTATCTAAAAATGGGATATCTCTTCCTGCTCACTGCATCCCTCTTGCCCATGGCTGCTGCACAAATGGTCTGTGAGCAGCCATGTCCCACTGCTACCCTGAGTTCATTGCACCAGCTCCCATTTCCTATCCATTGCTGTGCTGGAGTTTAAGAGCAATATGAACTGAGTGTGAGGAGATCCATCCTTGCTCTGTTACACCCAGGGCTGTGATTGCAACTGCAGCAAAATCTGAGATGCACCGGTGTGTGGTTGAGCACAGGTAAGAGCACAGTAAGGTTTACTGGCAATGGTTTGGAATTTTTGGAGGATTGTTTTACTCATCCAGAAATACTGAGTTGTTTAATCAAAGATTCCCAGGGGGAAAGGTTCATTTCAGTGATTTTCCCATTTCAATTAAAACTGAAAATAGGCTGAATGTTCTGTCCCTTCTAAATGAAAAGGTCTGTTTTTCTGTTTGAGATATGAATCAATCAATGATTAAGACAAACGCTAAAGGCCAGAAGGGAGCACCTATATCTTCAATGAGAAATTTCAGTTGATTCTTCGTGGTTTTGTTTCATGAATCTTTATTATACTTTTATTTTCAAAGGACTTCCAATCATTTTTCCTCTCCAGTGCTCAGAATACCAGCTGTTAGGTCATGCAGCTTTCAGTTCCCTGCCATTAGCAT
>TCONS_00006469 XLOC_004162
GTAAATGCCACCAGTGTAGTTCCAAGTGTATTTCTATGCATAACCCATGTATTAAAAATATTTCTTAATTATGGACTCTGTATATATTCTAGGTATCAGAGCTAACTTCGAATGCTTTATCTGTTGACATTTGTGAGATTTCCTAGAAATTACAAAAAATCTTGTTAACTGCAGCTTTTTAATAGTTACATGAATCAGTAAATATCATATACTTGTAGCTATGACTCAGTAGTGCAATATATGGTTATATATGGTTTTCTCTTACAATTTCTGCTTTTGATTCAATGGGTTTTATGATTATTCAGGCAAGTTACACATACAAAATCATCTCAGCAACTCTTCTGAACAAGTGTAGGTTTATCATCAGCACTAGATCACTCTAGTCATCAGTTTGTAAAAGTGCATCTTGAAAATATCCAAGATGGAGAGTCTTTTTCTGTTTTAGGGAACCTGGTCTAATGTTGTAGTGAACACTTTTATTCCTAACTTGAACTTCCTGAACTATGGTGGTGTCCATTACAACTCATTTTGCAGTCCGTGTAGTGGTTTCACACTGATGGACAGTTAAACACCATGCTTCTCTCTCACTTTCCATGCTCAAAACGATGGAAAGAAAATATGGTGAAAAGGGACTCAAAAGTTGGCACATCTCACCATTTACTGTCATAGGCAAAGCAGAGTAGAAAGCAGAAAGGGACAGTAATGTAATTTGTTGTTAGCTACTAACAGACTTGAGCAGTGAGAACTAAAAGCAAATTACAAGCATGTTCCTCTCATCCATCTTCTACCCCCTACTTTTCTTTTGATCAGAGCCAGTCAAGATCACAGACAAATAAGGTGACACAATATAAAATTTATGTTGACAGTAATCATTGTGTTGTTTTTTTCCACCAGTATTTAATTGGAGGTAAATTGATTTAAGCCTCTTATCCTGAATGAATTCTTATAGACCTTTCATATAGATCATGAGTGTGCATGACTTGTTATTCCAGTTCAGAGCTTAATAAAAAAGGTGCTCTTCATGAAATGATTGAAAGAGATGCTTTTAAAACATAAAGCCTCTCTGACAATAGAACTGCTTGTAAACAATATACCATATGCTAATACAAATGTCATTTTCTGATACTGTCTGAAGAAGTACTGAAATTCAGAACTGATCTGCAATGCTCTACTTCAAGTTTTTACTTCACACATCCATGTGAAATGTTAGGGTACTGAAATAACCATATTCAGTTTTTGATACAGGTCACTATGTACATCTCTATGAGAACAAATCGAATGCCAAATGATTTCTACCACGTCCTCATCTTGTCTCTACAGGACTCCTTGCATTCCCATTCACTGAAGTAATTAAAGTAGTTGATGTAAAACACTAGTGAATGCACCAATATGGCAGGAACTTCCCATCAGACTAACATTCTAAAGAAGAAAAATGAGCATATCTGATGCAGGGGAAAAAAGAGGGGG
>TCONS_00013715 XLOC_008770
GTCAAAGAAAAATTAAGGTCAAATGCATAACCCTAAGCTTAAAATTGTCCGTATTTTTAATGATACAACACTACAATATGCAATCATAATTTAATTTATCTGATCTGACACCTGCCACCTTGTTGCTGCTTGTGTTGGCTTGAGAGCTTTTTCTAGGTGTCTTCACCTTTCTCCCTCTTCATTTTGTAAATAGCTTTGCAGTTAAGTAATCTGAGGAATTCAGCAGAGG
>TCONS_00006331 XLOC_004049
GGGGGGAGGAGGAATGGTTTGTCAGAAAAAGTGGTTTCTGTCATCCTGAAACTATTTGGAAATTTGGGATGATTTCCTGAGTAGGTTTGGATGGAAAAAGCTTTCAGGCTAAAGTGGTAATTGTTCTGCTTTGGCCAATTACCTTGTCATTAGGGTGCTCACAGATGATAATGGAGAGTGGCTCAAGGCCAAAAGGACTTCAAGTCACATCAATCATATCTTACCAGAGTAACATGATCTGCAGAAAAAAAGGATTTTGGGGGGCTGTATAATTCCTTATCTATCCTTTTGATTATATTCCTTTCAAGTAATGAAATAAAAGAG
>TCONS_00010898 XLOC_007022
CTGAGGTTCATAGGAGGGAGGTTGATGGGCAGCCCCACTGCACTGAGGGATGACTCCAGTGCCCAAAGCAACCCTATTCTGTGTGTTGAGTGAGTACAAGCACATGGGGGGATGTGACTGGGGAGCACAGCATCACCACTCATAAAATGGTCACATGTCACCATGCCCTGTCCCTTCATGCCCTCACTTTCAAATGAAGCCATGGGAAACCCAGAGCCCCACCTGAAACCTTTCCATTACAGAAACGTCTCTCTGGTGACTGATTTTCTGTGCAGTGTGTGAGAGAGCATGACCTCCTTGGCTTACTTTTAAAGCCATCTAAGGTAATTTTGGCTGTTCCCATTACTCCCTATCAAAGCCTGGTCCTACCCTGAATCCTCCTGAGCATCTGGTCTCAGCAGTGGCTTTGGCAAGGGACCTTCAGGAGCTCATGTGCTATCTGCAACTATTTCACTTTTCTGTGTTTTTAAGTGCCTTGTGCTCCAAGTTTGTTCCTGGTCTCAATGAGAGATAACAAAAGTAGACATTATTGGCTAGTTTCCTTCTGATTCTCAGATTGAATCACAGAATCATTAAGGTTGGAAAAGACCTCTAAGGTCGCCTAGTCCAACCATCAGCCCATCCCCACCGTGCCCACTGACCACGTCCTCAGTGCCACATCCACACGGCTCTGGAACACCTCCAGGGTTGGTGACTCCACCACCTCCCTGGGCAGCCTGTGCCACTGCAGCACAATTCCTTTGAAGAAGTTGTTTTTCATAACATCCAACCTGAGCCTCCCCTGGTGCACCTTGAGGCCATTCCACCTCACCCTATTGCTGTTACCTGGGAGGCCGACCCCACTTCACTACAACTTCCTTTCAGGTTGTTGTAGGGATTGAGATCCATTTCCTCTTGTTCCTTTCTTCCACAGCCCTCTGATGCTTTTGTTTTCCCCCTTGAGAGAGGCTTTCCATCAGACTGGGATTTCATCATCCATCACTGATGCCTTACTGCTGTTTCTGTCTTTCTTTCTGGAGCAAAGAGCCTGGAACGAACACAC
>TCONS_00002820 XLOC_001746
AAGCCAGCTTGTTTCAAACCATATTTAGAAGCTGAAGGAGTGGTTGTCAGAGATCCCCTTATCTCACGCTGCTATGGGATTCTGGAAACAGCTCCATGGTGAGGTGATGACCTTCTGGAAAACTTTGGTGCACTTGGAGCAAATCCCTGGAGTTCAAGGAACTTGGCAAGGACTTTTCAGTCTCCACCCAAGTAATGCAGGCTGTGGGAAAAGAGAACTTCTGCTTGGCCAGAACAAACCCTCTGCATCCAAAAGGCAGAAGATGAAAAGCAGAACTGGACAGTCACAGACAGGAATAATGCCTAAGTCTGTGCATCCTTTGTCTCACCTTGACTAATGTTCTGTAAAAGGGCATGTTATTCCTGAT
>TCONS_00006326 XLOC_004044
TGTGCACAGCTGGCCCAGCTGCCTAGGAGCTGCTGAAAGGGTGAGAGCTGCTTGGGAAGCAGGCTGGGTTCTTCTGGGCGTGGGTCTGTCTCTGCCTGCGTGTGGTTTAAGCACCCTGTTACTTCAGTCTTGCATCAGTTCCTGGAGAGAATTTTACTTTTGTTTTTTTACTTTTCTTCATTTGTTGGTTTTGTTCTTACATACGGGTTAGCAAAATCTAGTTGAAAGCACAGTTAACAACAGACAGTAGCGTTCCTTTGTTGTGCTATTCTTGTGTTTCACTTGTTTCTCTGACAGTCTCCGAAGACTGCTACGCTTAAGGAATCCAACGCTGTAGATTGTTCCCTTGTATGTGAAAGAGTTAAGTTTAGGGCTAGATTATGTCTGTGGACTGTGCAAACTGCCTCCAATGCCCTTGTGAAGTGGCAGGCAGAGTTAATGTTGCCTGCATACCGCAGTGATAGATGGGCGATAGATGTACCAGAATAACCTGGTCAGACATATCTGTGTGCCGGGGGCACTTCCCCCTGCAATTCACACTTCACAAAGATGGGCAATTTGTTTTTATGGTGTATTTATTTAGTTGCTTTTTCATAATCAGG
>TCONS_00012285 XLOC_007856
GGCACTGCTTAGCATGATGTAGGCTGGTTTAGCAATAGGGATGAATACATGTTAATTTAAGTGTATTAGTTTAGCAAAAAGAATTGAAGTGTGCTAGTACTAGAATTTTCCAGTTTGCTTGGTACGTGATCAGTCTTGTTTTGAATGAACCTTGCTTCACTGAAGCGCCAAAGCCACAACAGTCTACTTTTGACCTACATAGTATGTACTGGAAGCCTCTTTGTATCCACCAAGTGCAAGGACTTTTGCTCGGATTTCATATTAATTGTTTTGAGTTGTAGTGTACCAAGATAAAAGGTTGTTCTTTAAGGCGTAACGAGCAACAGAAATTCGCCAAATTGGGGGAAAACAGCTGAAGGTCAGCTGAAAGTCACTGTGATGAAGCTGAAGCTGTTAATAAAGGGGATGAAGTAGCTGGTCATACAGCCTCACTGCGCGTGCTTGCAGAGACATAAGCGTTTATTAATGAGTTCTTGGAAAAGAATTTATATATATGGTGTTACCGGGAAATATATTGCATCTGTATGTCTTAACTGTTTAAACGTGGAACCTGAACTCCGAGAGCATGTGCTTGATTTGCCAACTTGTCTGGCACATAATGGCAAACTAAAATAATGTCGCTTTCTAATACCACACTGGAGGTAGAGAGTTTTCTTCCCAGACTCTCTGATGACAAACCGTAGGTAAAACACTGGTGTGATATCAAACTGTGCAAAGAACAGTACTACATGGGCTTCCATAGGGGCAAATTCCATTCCAGACAGACCCAGTACGCGTACAGAAAGGGAGCAGCTTTGTAAGCTACCTTTTCGTGGTAGGGTCTATCACGGCTATAAGTGATGTTCCAACCATATCAGAAGGGAGAGCCCATAAGAACATTTCAGCAGTTTGAATATCAAGTCTGGC
>TCONS_00006448 XLOC_004141
CTTCAGTTTGCCAAACCGACCAGACATCCGCAGCTACAGAACAGAAACTGAGACCTCAGCACAAAGCATCGCTGTAGCTGGGTTGCTCTCTGGGATTAACACTGCCTGCTGCTCTGAGAGGTGTCAGTGTTTTTTGCTGGTACCATCTTTGCAGGCTCTTCCATGATGACGTGTGTCCAAAAAAAGGTTTGAGACACGGTGTTTAGATTTGTTTGGTGGGAGCACACCTCTGGAATCCCCTAGTCTTTTCTCTTCCATCACTGTGGTGAACATATGAATTATTGACTTCTCCTTTTTTTTACTTTTTTTCTACTTGGCTGCTTTGCACTTAAGGAAATTAACACTGAGCTGCCCTAAACAAGTCTTCCCTTGTGGATGGTCTTTACATCCATGGGTTTGTGGTCTTCTCCATCCCAGATGATCATTTGATTATCACCTAGTGTCAGAAAGATGTGTGAG
>TCONS_00006363 XLOC_004079
GCCATTTGACATTGTGAGGAGAGTCACCCGTGATCTTATGGGCCACTTCTTAGTCCTATGTTCTTAGACGTGTTAGGAATGTTTGGTAGTTTCCTGGCTCATGCACTTTTCCATAGGCTTGTACTCTCTTAAATGTATGTAAGTTAATTCTTAAATGCTGAAACATGTACTTCCACTCTTAGTAAGTCTGCATGGATCTAACTTGAGCACCAAAGAAAATTGTGTGGGGTGGAAGAGTAGCTTTCTAGAGTTTCTTTAAACATCTGCCTGTCACCTGTTGCTTCAGTGCACATCTCCCTCCTGTTTGCAGCAGACATGGGTTCTTTTTAGCACTC
>TCONS_00007741 XLOC_005064
GAGTTGGCTGCGCTGGGGCGGGCGGTGTCGCGTTCGAGTTTGCTTCCAGCCCGCCAATTAAGCTAACAAAATCGTTAAATCGTTAACAGAATGGGATCCTGATCGCCTCCAGGGACGTGACTGCACCCCTTCCCTGTGCAGCCTGTGCCTCACCTCTCTGAGCTGCAGTTTCCCCTAACAGCCTGAGCCTGCCCTGGCTGTGGCGTCAGTCAAGCCTTACCACCCCAGGTGCCCTCACCTCAGGCTTCCTAGCACTACAAAGGCCTTATACTGCAGAAAAACATCCCTATTTTATAGCCTGATGAAAAGGCAGCCTGCCTCTCCC
>TCONS_00007347 XLOC_004738
CTTTGAGTCAATGATATAAAAGAATAGTCTCTTACAGGCCGGCATCTCTCTACGAAACTGAGAGATGCTGTTGGCAGAGAGATTTTGATAAACTGGAATACTGGACAACTATCAACAGCATGTTTGGAGGTCCTTTACCTGGGATGGAGTAATGCCAGACGGGTATAGACTGGGAGATGAGTGGCTGGAGAAAAGAACAGCAGAAAGGGATATGGGAGTATTTGTTGACAGCAGGCTGAGCATGAGTCAACAGTGTGCCCTAGCTGCCAAGAGGGCAAACTACATTTTGAAGTTCATTGAGCACAGCACAGCCAGCTGGTCAAAAGGGGTGATTCACCTGCTGTATTTATCATTGGTATAGACTCACCTTGAATGTTGTGTGCCGTTCTGGGCTCCATGCTATAAAATGGATGCTAAGATCTTCGAATGTGTTCAGAGGAGAGCAACAAAGCTGCTGAAAAGGCTGGCAGGCAGCTCCTCTGAGGAGCTGTTGAGGATACTTGGTTTGGAGAAAAGAAGGCTTAGAGATGACCACGTTGCTTTCTACAGCTGTTTCTACAGGACACAAGAAATGGAG
>TCONS_00016534 XLOC_010594
CCCTCTCCCCACCTAAGCAACAGATTGATCTTTCTCAAGAGAGCAAAGGCACCCAAGTCTTCCAGCTGCAGCACAGGCACTGAAATCAGCCACGTTGCTGGAATGGCCTCGCTGTGGCTTCCCGTTGTGCTGACAGGGTGCAGAGTAGCAACAAGCAGTGTAAACAGATCAGCCTGGAGAAATAAACATTAGACTAAAGATTATTTAATGACTGCTTTTAATTAAGTAACTTACTAACCAAGGTTGGCAGCGTGGTGTCCCGCCTCCTATGAAGAGCTTGCGGATTACAGCCTGCAAGAGGTGTAAAACAAGAGAATTTCTCTGAAGTGCAGAGGTTGTGCAAATTTACACCAAGACAAGGGTCTGATCCTATGTGTCTTCCACTCAGTTCTACTGGAGCAAGAGCAGGCCCAGCTTTAGCAAGACTGAAAACCTTTAAAGAGATGCCATTTCTTGGAAACAGCAGAAGAAAGAAATTCAGTCCTTCAAGATTTCCTGCTCCTTCTGTAGGAGAAATAACCAAACAGCCGAATAGAAAAACTGATCAGCACTGTTCCTAGTATAGCCAAGCGTCCCTTTAAACATCTTTCTCCATCTGGACTATGCATAATTGCTATCTTCCGGTTCAAACCACAAATAAAAG
>TCONS_00001793 XLOC_001151
GGCAAAGAGTGATGCATTTCCCAAGCCTTTGTCCTGTCATGGTTTGAAGAAGCACGGCATCCTTAAGCGTCCCACACGCCTGCGGTTTCCCTTTGCTTCTGAGCAGGAATCAGCTGGGCTTTAGGGCGTTAAGCCCTGAGCAGCAAAGCTAGCAGCCGCTCTCCACCCTGCAGGCACAAGCCCCACATCCTTGCTCCTTGCACTGCCAGCCCTGCTGTGGCTGCACGCTGCTTCCCTCTGTCC
>TCONS_00016053 XLOC_010320
CTGGAATTTCACCTGAGGTGCCTCTAACTGCTCTTGCCTATTTTTAGGAAAGAACAGGTGAAAATTAGTTCAGTTAATCAGAAAATTCTAATTGTAATGTGACTGCAGTTTTATCATGGCGTGATACAAAGTCACTTATTTGTCATCAGGACTTAATTATTATAGCACTAAAGAGGCCAGTAATGTCTCAAGTCTCTGTTATTTAATGTCTCAAGTCTCTGCTATTTTAATGCAGCACAAACATAAAAATTCTTATTCAAAATCTGTAGAATTTACAGTTTAATTCTGGAATGTGCAC
>TCONS_00013668 XLOC_008739
CCGATGGCGGCCGCGCTGATGGGAGCGCGAAGGCGGCAGCGCGAGGGATCGATAAAGGAGATTCTCCTCAGCGCAGGAAACCGCTGCGTAACGCTGTGAAGAAGTGAGGGTACCGGGCTGGAGCTGCAGGGAGGAGAAGCGCTAAAGGACGCACCTCTCTTGCGTGCCGTGCAAGGGACAAGCCTATGAAGCCTTCCAGACTAGAAC
>TCONS_00005724 XLOC_003648
GTCAGTAATGGCTACACTTGCTCTCACTTTTCTGTGATCCAGTTCTTTGCTGTACAGCTTCTGTTGAGCGTATGAAAGACAAGGTTGTTGACCCACAGATGGTAACTAGAAGAGCAGGTTACCATAGGTAAAGATGTTGGCTTATTTTGTGACTGTGCTGCTGGCAAGAGGTTGTTCTATCAGGGAAGCAACTGAGTTACTTCCCCATTTTTCCCTTCAGACCAGTTGAAGAGAGTTTAGCTCATCTGTGGGAGCAATGAACACAGGTACAATTCATAGAGCCATTTAAGTTGGAAAAGACCTTCAAGATCATCAGTCCCAACCATCAGCCTGACCTACAGAGTCCTACCACTAAACTGTATCTCTTAGTGCCATACCTACACATCTCTTAAATATCTTCCAGGATGGGGACTCTACCATTTCCCTGGGCAGCGCACTCCAACACTTAGCCACCTCTCTCTAGATTAGACAGTAGGAGGAAATTTTTACTCAGAAGGTGGTGAGGTACTGGAACAAATTGCCCAGAGAAGCCCTGGATGCCCCATCCCTGGAGGTGCTCAAGACCAGTTTGGATGGGGCCCTGAGCATTCTGAGCTGATAGATCACAGCCCTGCCCACAGCATGGGGGGACAGGTCTAGGTGAGGTCCTTTATGGTTCTTTCCAATTCAAGCCAGTCTGTGTTTCCCTACATGAGGAAATTCTTTCTGATATCCAGTCTAAACTTCCCCTGGCACATCTTGAGCATGTCTCCTTGTGTCTTATCTCTCATCACCAGAGAAGATAGACCACCATCCTCCTTGCTGCAACTGGAGGTGGTTTTGGGTTCTGGATGACAGGCAGGAGTAAGGCCCTAGACTATAGTACTGGGTCAAAGCTATGATGAGATTTAAGGTTGGTTTTTAGGCACTTAGACCTAGATTGTTTCCAGCTTTGCATGGACATTTTAGATTGTTCTTCTGATGCCTAGCTCTTCTCATTACTTAGATAAGGAAACCATCTATCAACTCTGTGACTCTGGCTTCCATTGGTTGGGGATCAACCTGCCATCAATTAGGGACAGTAGTG
>TCONS_00001089 XLOC_000680
[truncated: 22,622,976 more chars]
