# Supplementary material for: Analysis of long noncoding RNA and mRNA using RNA sequencing during the differentiation of intramuscular preadipocytes in chicken
Source: PLoS One. 2017 Feb 15;12(2):e0172389. doi: 10.1371/journal.pone.0172389 (PMC5310915; doi:10.1371/journal.pone.0172389)
Supplement: S2 Appendix — (ZIP) [file pone.0172389.s002.zip]

Archive with 12 entries (12 files):
- I0-VS-I2.DiffExpGeneFilter.anno.xls
- I0-VS-I2.DiffExplncRNAFilter.xls
- I0-VS-I4.DiffExpGeneFilter.anno.xls
- I0-VS-I4.DiffExplncRNAFilter.xls
- I0-VS-I6.DiffExpGeneFilter.anno.xls
- I0-VS-I6.DiffExplncRNAFilter.xls
- I2-VS-I4.DiffExpGeneFilter.anno.xls
- I2-VS-I4.DiffExplncRNAFilter.xls
- I2-VS-I6.DiffExpGeneFilter.anno.xls
- I2-VS-I6.DiffExplncRNAFilter.xls
- I4-VS-I6.DiffExpGeneFilter.anno.xls
- I4-VS-I6.DiffExplncRNAFilter.xls
