# Supplementary material for: Analysis of long noncoding RNA and mRNA using RNA sequencing during the differentiation of intramuscular preadipocytes in chicken
Source: PLoS One. 2017 Feb 15;12(2):e0172389. doi: 10.1371/journal.pone.0172389 (PMC5310915; doi:10.1371/journal.pone.0172389)
Supplement: S2 Appendix — (ZIP) [file pone.0172389.s002.zip › I0-VS-I2.DiffExpGeneFilter.anno.xls]

GeneID	GeneName	RefGeneID	GenePos	I0_FPKM	I2_FPKM	log2(I2/I0)	up-or-down	p_value	q_value	Description
XLOC_025090	CRISPLD1	ENSGALG00000015661	2:118186784-118223623	1.23927	0.486681	-1.34844	down	0.00615	0.0469597	cysteine-rich secretory protein LCCL domain-containing 1 precursor [Source:RefSeq peptide;Acc:NP_989985]
XLOC_052927	ENSGALG00000004322	ENSGALG00000004322	7:6621405-6635819	4.99751	10.4584	1.06538	up	5e-05	0.000913265	-
XLOC_012499	UACA	ENSGALG00000008143	10:19087919-19130533	15.9183	6.71357	-1.24553	down	5e-05	0.000913265	uveal autoantigen with coiled-coil domains and ankyrin repeats [Source:HGNC Symbol;Acc:HGNC:15947]
XLOC_019101	TRIM7.1	ENSGALG00000000107	16:177446-188418	2.4386	0.843682	-1.53128	down	5e-05	0.000913265	tripartite motif-containing protein 7 [Source:RefSeq peptide;Acc:NP_001092822]
XLOC_038533	ISM1	ENSGALG00000009042	3:12062471-12108397	11.4302	2.93853	-1.95968	down	5e-05	0.000913265	isthmin 1, angiogenesis inhibitor [Source:HGNC Symbol;Acc:HGNC:16213]
XLOC_036562	THBS2	ENSGALG00000011200	3:40490003-40716916	3.06085	10.8424	1.82468	up	5e-05	0.000913265	Thrombospondin-2 [Source:UniProtKB/Swiss-Prot;Acc:P35440]
XLOC_019483	ADAMTSL2	ENSGALG00000002955	17:6971424-6991628	141.458	402.379	1.50818	up	5e-05	0.000913265	ADAMTS like 2 [Source:HGNC Symbol;Acc:HGNC:14631]
XLOC_042947	uc_338	ENSGALG00000026621	4:53644936-53730243	0.756108	0.326922	-1.20964	down	0.0045	0.0360476	-
XLOC_005907	RHOG	ENSGALG00000005475	1:193842667-193848230	3.61405	0.950645	-1.92664	down	5e-05	0.000913265	ras homolog family member G [Source:RefSeq peptide;Acc:NP_001012554]
XLOC_002930	ALCAM	ENSGALG00000015348	1:85893283-86011881	4.02795	1.78536	-1.17383	down	5e-05	0.000913265	CD166 antigen [Source:UniProtKB/Swiss-Prot;Acc:P42292]
XLOC_017296	ENSGALG00000002610	ENSGALG00000002610	14:13064936-13069498	3.68044	1.17782	-1.64376	down	0.00035	0.003781	-
XLOC_042430	SH2D4A	ENSGALG00000010122	4:33467298-33568845	2.44188	0.658017	-1.8918	down	0.0004	0.0042527	SH2 domain containing 4A [Source:HGNC Symbol;Acc:HGNC:26102]
XLOC_041551	SLC6A14	ENSGALG00000005957	4:2978237-3035520	0.594719	7.43513	3.64408	up	5e-05	0.000913265	solute carrier family 6 (amino acid transporter), member 14 [Source:HGNC Symbol;Acc:HGNC:11047]
XLOC_049224	ENSGALG00000022531	ENSGALG00000022531	5:23296035-23484167	1.42633	0.389729	-1.87176	down	5e-05	0.000913265	-
XLOC_004178	NLGN4	ENSGALG00000016628	1:126243805-126411581	1.37947	0.627129	-1.13728	down	0.0004	0.0042527	neuroligin-4, X-linked [Source:RefSeq peptide;Acc:NP_001165241]
XLOC_055949	PDE4B	ENSGALG00000011094	8:27415315-27426443	3.20682	7.35329	1.19725	up	5e-05	0.000913265	cAMP-specific 3',5'-cyclic phosphodiesterase 4B [Source:RefSeq peptide;Acc:NP_001026462]
XLOC_019829	ENSGALG00000023909	ENSGALG00000023909	17:1878826-1894519	7.56103	2.56602	-1.55905	down	5e-05	0.000913265	-
XLOC_029996	SLC17A9	ENSGALG00000028225	20:8789096-8807724	0.851789	0.274975	-1.63119	down	5e-05	0.000913265	solute carrier family 17 member 9 [Source:RefSeq peptide;Acc:NP_001006292]
XLOC_058224	EHHADH	ENSGALG00000006680	9:3054488-3077927	3.36074	1.47856	-1.18459	down	5e-05	0.000913265	enoyl-CoA, hydratase/3-hydroxyacyl CoA dehydrogenase [Source:HGNC Symbol;Acc:HGNC:3247]
XLOC_046327	C15ORF23	ENSGALG00000004706	5:792318-797351	10.0242	23.9453	1.25626	up	5e-05	0.000913265	putative TRAF4-associated factor 1 [Source:RefSeq peptide;Acc:NP_001026564]
XLOC_045668	ENSGALG00000012319	ENSGALG00000012319	4:60562059-60581026	8.23348	20.9306	1.34604	up	5e-05	0.000913265	-
XLOC_001865	PDE3A	ENSGALG00000013143	1:65035642-65279101	1.85913	7.00755	1.91428	up	5e-05	0.000913265	phosphodiesterase 3A [Source:HGNC Symbol;Acc:HGNC:8778]
XLOC_011761	SORD	ENSGALG00000002317	10:548658-583858	3.28917	1.07588	-1.61221	down	5e-05	0.000913265	sorbitol dehydrogenase [Source:HGNC Symbol;Acc:HGNC:11184]
XLOC_008102	ABI3BP	ENSGALG00000015307	1:84388457-84521596	0.957315	0.446492	-1.10036	down	0.00045	0.00473317	ABI family member 3 binding protein [Source:HGNC Symbol;Acc:HGNC:17265]
XLOC_056184	ENSGALG00000002771	ENSGALG00000002771	8:3972198-3975333	927.967	381.563	-1.28215	down	5e-05	0.000913265	-
XLOC_021014	ENSGALG00000028577	ENSGALG00000028577	19:65757-92960	31.3046	92.9944	1.57077	up	5e-05	0.000913265	-
XLOC_029898	RIMS4	ENSGALG00000004146	20:5622924-5670575	0.862561	0.17217	-2.32479	down	5e-05	0.000913265	regulating synaptic membrane exocytosis 4 [Source:HGNC Symbol;Acc:HGNC:16183]
XLOC_046296	C5H11ORF10	ENSGALG00000003630	5:247986-249858	115.247	238.689	1.05041	up	5e-05	0.000913265	Transmembrane protein 258 [Source:UniProtKB/Swiss-Prot;Acc:Q76LT9]
XLOC_020258	CYGB	ENSGALG00000001892	18:4316180-4327768	0.742638	0.228645	-1.69955	down	0.00025	0.0028697	cytoglobin [Source:RefSeq peptide;Acc:NP_001008789]
XLOC_046821	TMEM86A	ENSGALG00000006358	5:12010281-12037550	4.1315	1.8058	-1.19402	down	5e-05	0.000913265	transmembrane protein 86A [Source:HGNC Symbol;Acc:HGNC:26890]
XLOC_014307	ENSGALG00000027695	ENSGALG00000027695	12:3130958-3141511	21.0765	9.73379	-1.11456	down	0.001	0.00967409	-
XLOC_018838	TMEM119	ENSGALG00000004893	15:6519692-6522405	6.67268	30.3933	2.18742	up	5e-05	0.000913265	transmembrane protein 119 [Source:HGNC Symbol;Acc:HGNC:27884]
XLOC_034608	FBN3	ENSGALG00000000327	28:268480-395862	0.372575	0.0408311	-3.18979	down	0.00015	0.00199741	fibrillin 3 [Source:HGNC Symbol;Acc:HGNC:18794]
XLOC_009119	PRPS2	ENSGALG00000016592	1:122867494-122893422	0.537399	1.20768	1.16818	up	0.00145	0.0134419	Ribose-phosphate pyrophosphokinase 2 [Source:UniProtKB/Swiss-Prot;Acc:Q5ZI49]
XLOC_039676	SYNE1	ENSGALG00000013505	3:48447031-48720659	1.55141	0.594943	-1.38276	down	5e-05	0.000913265	spectrin repeat containing, nuclear envelope 1 [Source:HGNC Symbol;Acc:HGNC:17089]
XLOC_038865	TGFB2	ENSGALG00000009612	3:18686562-18753180	45.8469	20.9535	-1.12963	down	5e-05	0.000913265	transforming growth factor beta 2 [Source:HGNC Symbol;Acc:HGNC:11768]
XLOC_044871	GPRIN3	ENSGALG00000025851	4:34692815-34721851	1.24792	0.511288	-1.28732	down	0.00035	0.003781	GPRIN family member 3 [Source:HGNC Symbol;Acc:HGNC:27733]
XLOC_015797	ENSGALG00000003691	ENSGALG00000003691	13:9945119-9991846	16.7777	22270.7	10.3744	up	5e-05	0.000913265	-
XLOC_043152	FAM149A	ENSGALG00000013503	4:60924163-60963595	0.612627	0.211741	-1.53271	down	0.004	0.0326354	family with sequence similarity 149 member A [Source:HGNC Symbol;Acc:HGNC:24527]
XLOC_038061	PBK	ENSGALG00000016582	3:104781437-104803768	19.7757	47.1472	1.25344	up	5e-05	0.000913265	PDZ binding kinase [Source:HGNC Symbol;Acc:HGNC:18282]
XLOC_061787	GAS1	ENSGALG00000017658	Z:40918277-40926463	12.5366	30.0182	1.25969	up	5e-05	0.000913265	growth arrest specific 1 [Source:HGNC Symbol;Acc:HGNC:4165]
XLOC_051762	C10orf54	ENSGALG00000004673	6:11375532-11501581	7.55244	1.41365	-2.41752	down	5e-05	0.000913265	chromosome 10 open reading frame 54 [Source:HGNC Symbol;Acc:HGNC:30085]
XLOC_017261	ENSGALG00000026609	ENSGALG00000026609	14:12238608-12242724	3.93495	1.25736	-1.64595	down	5e-05	0.000913265	-
XLOC_023482	ENSGALG00000012391	ENSGALG00000012391	2:53983168-54267393	1.31059	0.551808	-1.24798	down	0.0001	0.00152478	-
XLOC_025378	GRHL2	ENSGALG00000014208	2:128591602-128654176	0.482022	0.114576	-2.07279	down	0.002	0.0178675	grainyhead-like transcription factor 2 [Source:HGNC Symbol;Acc:HGNC:2799]
XLOC_007893	HSD3B2	ENSGALG00000014764	1:77954028-77969647	1.07004	0.166779	-2.68165	down	0.0002	0.00244091	Gallus gallus hydroxy-delta-5-steroid dehydrogenase, 3 beta- and steroid delta-isomerase 2 (HSD3B2), mRNA. [Source:RefSeq mRNA;Acc:NM_205118]
XLOC_052410	GFRA1	ENSGALG00000009173	6:28145144-28288688	124.977	42.6504	-1.55103	down	5e-05	0.000913265	GDNF family receptor alpha-1 [Source:UniProtKB/Swiss-Prot;Acc:O13156]
XLOC_006494	NELL2	ENSGALG00000009601	1:30284744-30405559	0.384845	2.79004	2.85793	up	5e-05	0.000913265	protein NEL precursor [Source:RefSeq peptide;Acc:NP_001025911]
XLOC_048600	FANCF	ENSGALG00000003660	5:2944747-2947340	0.338776	0.959135	1.5014	up	0.0017	0.0154777	Fanconi anemia complementation group F [Source:HGNC Symbol;Acc:HGNC:3587]
XLOC_016706	ENSGALG00000027244	ENSGALG00000027244	13:16557754-16561329	4.01864	8.3209	1.05003	up	5e-05	0.000913265	-
XLOC_047919	TTC8	ENSGALG00000010663	5:42533890-42573987	53.4828	199.046	1.89595	up	5e-05	0.000913265	tetratricopeptide repeat domain 8 [Source:HGNC Symbol;Acc:HGNC:20087]
XLOC_027139	EEPD1	ENSGALG00000012116	2:47380408-47440224	1.95075	4.14826	1.08848	up	0.0002	0.00244091	endonuclease/exonuclease/phosphatase family domain containing 1 [Source:HGNC Symbol;Acc:HGNC:22223]
XLOC_024491	ENSGALG00000019500	ENSGALG00000019500	2:99631253-99654027	2.873	1.33797	-1.10251	down	0.0002	0.00244091	-
XLOC_006940	ENSGALG00000027249	ENSGALG00000027249	1:47926958-48034291	47.8651	98.4731	1.04076	up	0.0011	0.0105243	-
XLOC_036291	STRN	ENSGALG00000010580	3:31428644-31495531	6.32352	2.32536	-1.44328	down	5e-05	0.000913265	striatin [Source:HGNC Symbol;Acc:HGNC:11424]
XLOC_041432	ERCC6L	ENSGALG00000003881	4:1647564-1651736	2.31356	5.26677	1.1868	up	5e-05	0.000913265	excision repair cross-complementation group 6 like [Source:HGNC Symbol;Acc:HGNC:20794]
XLOC_031863	LRRTM4	ENSGALG00000000476	22:3259412-3459362	7.43756	1.68444	-2.14256	down	5e-05	0.000913265	leucine rich repeat transmembrane neuronal 4 [Source:HGNC Symbol;Acc:HGNC:19411]
XLOC_038587	LAMP5	ENSGALG00000008918	3:13289975-13300537	2.79969	1.13426	-1.30352	down	5e-05	0.000913265	lysosomal associated membrane protein family member 5 [Source:HGNC Symbol;Acc:HGNC:16097]
XLOC_022464	ENSGALG00000023347	ENSGALG00000023347	2:15793520-15803409	9.01293	4.15316	-1.11779	down	5e-05	0.000913265	-
XLOC_040009	FABP7	ENSGALG00000014866	3:60674293-60677648	7.48357	3.60132	-1.0552	down	0.00145	0.0134419	Fatty acid-binding protein, brain [Source:UniProtKB/Swiss-Prot;Acc:Q05423]
XLOC_058547	DNER	ENSGALG00000002958	9:9405231-9601146	3.10468	13.7801	2.15007	up	0.00115	0.0109459	delta/notch like EGF repeat containing [Source:HGNC Symbol;Acc:HGNC:24456]
XLOC_006147	CD36	ENSGALG00000008439	1:11003615-11059999	0.130625	1.27285	3.28456	up	5e-05	0.000913265	platelet glycoprotein 4 [Source:RefSeq peptide;Acc:NP_001025902]
XLOC_017411	CPPED1	ENSGALG00000002940	14:257738-301078	3.92794	1.10764	-1.82628	down	0.00055	0.00567188	calcineurin-like phosphoesterase domain containing 1 [Source:RefSeq peptide;Acc:NP_001153454]
XLOC_050970	WDFY4	ENSGALG00000006165	6:17984756-18099248	0.321967	1.77922	2.46626	up	0.0019	0.0170879	WDFY family member 4 [Source:HGNC Symbol;Acc:HGNC:29323]
XLOC_048262	ADSSL1	ENSGALG00000011618	5:51448055-51479957	5.43315	1.96315	-1.46862	down	5e-05	0.000913265	adenylosuccinate synthase like 1 [Source:HGNC Symbol;Acc:HGNC:20093]
XLOC_009110	TMSB4X	ENSGALG00000026383	1:122807091-122808710	5366.92	12379.3	1.20576	up	5e-05	0.000913265	thymosin, beta 4 [Source:RefSeq peptide;Acc:NP_001001315]
XLOC_028766	CYP7B1	ENSGALG00000015512	2:114088960-114114645	0.514686	0.196429	-1.38968	down	0.00105	0.0101048	cytochrome P450 family 7 subfamily B member 1 [Source:HGNC Symbol;Acc:HGNC:2652]
XLOC_033994	SCUBE3	ENSGALG00000002675	26:4077004-4107490	0.170902	0.50587	1.5656	up	0.0006	0.00610858	signal peptide, CUB domain, EGF-like 3 [Source:HGNC Symbol;Acc:HGNC:13655]
XLOC_028817	SLCO5A1	ENSGALG00000015574	2:116061253-116132391	15.0892	4.58798	-1.71758	down	5e-05	0.000913265	solute carrier organic anion transporter family member 5A1 [Source:HGNC Symbol;Acc:HGNC:19046]
XLOC_056200	PLPP6	ENSGALG00000003029	8:4276256-4296023	9.80225	19.8783	1.02001	up	0.0003	0.00332352	phospholipid phosphatase 6 [Source:HGNC Symbol;Acc:HGNC:23682]
XLOC_016949	TMEM11	ENSGALG00000004749	14:4519508-4527398	17.5452	36.8108	1.06905	up	0.0001	0.00152478	transmembrane protein 11, mitochondrial [Source:RefSeq peptide;Acc:NP_001026637]
XLOC_019301	ENSGALG00000008518	ENSGALG00000008518	17:1933340-1939035	1.49597	3.16874	1.08283	up	0.0006	0.00610858	-
XLOC_013755	ENSGALG00000005114	ENSGALG00000005114	11:10631032-10639605	0.919929	0.311093	-1.56417	down	0.0061	0.0466745	-
XLOC_002239	KLHL42	ENSGALG00000017296	1:72499750-72512593	1.26636	0.451164	-1.48896	down	5e-05	0.000913265	kelch like family member 42 [Source:HGNC Symbol;Acc:HGNC:29252]
XLOC_015255	ADAMTS9	ENSGALG00000007392	12:13713808-13779455	0.711204	1.73927	1.29015	up	5e-05	0.000913265	ADAM metallopeptidase with thrombospondin type 1 motif 9 [Source:HGNC Symbol;Acc:HGNC:13202]
XLOC_015471	FGD5	ENSGALG00000008546	12:19771124-19859850	13.3525	3.71458	-1.84583	down	5e-05	0.000913265	FYVE, RhoGEF and PH domain containing 5 [Source:HGNC Symbol;Acc:HGNC:19117]
XLOC_030877	ENSGALG00000001483	ENSGALG00000001483	21:2079718-2109770	8.23042	36405.2	12.1109	up	5e-05	0.000913265	-
XLOC_000641	PDZRN4	ENSGALG00000009530	1:28987764-29264758	2.34613	6.02757	1.36129	up	5e-05	0.000913265	PDZ domain containing ring finger 4 [Source:HGNC Symbol;Acc:HGNC:30552]
XLOC_046412	BBOX1	ENSGALG00000013297	5:3526094-3561427	8.01136	3.34965	-1.25804	down	5e-05	0.000913265	butyrobetaine (gamma), 2-oxoglutarate dioxygenase (gamma-butyrobetaine hydroxylase) 1 [Source:HGNC Symbol;Acc:HGNC:964]
XLOC_058987	PTX3	ENSGALG00000028284	9:22172278-22223351	35.1972	89.5095	1.34658	up	5e-05	0.000913265	pentraxin-related protein PTX3 precursor [Source:RefSeq peptide;Acc:NP_001017413]
XLOC_001262	CENPM	ENSGALG00000011914	1:49318309-49324877	2.27592	6.39265	1.48997	up	5e-05	0.000913265	Centromere protein M [Source:UniProtKB/Swiss-Prot;Acc:Q1T7B9]
XLOC_041171	CLIC5	ENSGALG00000016707	3:109244757-109301782	0.53879	0.045057	-3.5799	down	0.00015	0.00199741	chloride intracellular channel 5 [Source:HGNC Symbol;Acc:HGNC:13517]
XLOC_005476	SACS	ENSGALG00000017120	1:176842565-176900914	2.88444	1.22864	-1.23123	down	5e-05	0.000913265	sacsin molecular chaperone [Source:HGNC Symbol;Acc:HGNC:10519]
XLOC_025129	PKIA	ENSGALG00000015732	2:119950971-120014736	1.19489	0.504386	-1.24428	down	5e-05	0.000913265	cAMP-dependent protein kinase inhibitor alpha [Source:UniProtKB/Swiss-Prot;Acc:Q90641]
XLOC_018230	RIMBP2	ENSGALG00000002579	15:3215380-3325634	1.96289	0.479036	-2.03477	down	5e-05	0.000913265	RIMS-binding protein 2 [Source:RefSeq peptide;Acc:NP_989586]
XLOC_042237	TLL1	ENSGALG00000009567	4:23518998-23656964	0.816808	0.207583	-1.97631	down	0.00075	0.00745833	tolloid-like protein 1 precursor [Source:RefSeq peptide;Acc:NP_990034]
XLOC_042821	DUSP4	ENSGALG00000011419	4:48783507-48789732	3.96622	1.90713	-1.05636	down	0.0012	0.0113633	Gallus gallus dual specificity phosphatase 4 (DUSP4), mRNA. [Source:RefSeq mRNA;Acc:NM_204838]
XLOC_040195	FHL5	ENSGALG00000015573	3:72192773-72220889	4.71401	1.4533	-1.69762	down	5e-05	0.000913265	four and a half LIM domains protein 5 [Source:RefSeq peptide;Acc:NP_001264652]
XLOC_019694	SLC2A8	ENSGALG00000000853	17:10373822-10395523	1.71202	6.13855	1.8422	up	0.0006	0.00610858	solute carrier family 2, facilitated glucose transporter member 8 [Source:RefSeq peptide;Acc:NP_989706]
XLOC_058626	HES4	ENSGALG00000028015	9:12410466-12423754	0.570578	2.45524	2.10536	up	5e-05	0.000913265	hes family bHLH transcription factor 4 [Source:HGNC Symbol;Acc:HGNC:24149]
XLOC_022154	SCN5A	ENSGALG00000006112	2:5408260-5613834	0.843155	0.409043	-1.04354	down	0.0002	0.00244091	sodium channel, voltage gated, type V alpha subunit [Source:HGNC Symbol;Acc:HGNC:10593]
XLOC_062090	ABCA1	ENSGALG00000015433	Z:54537103-54642132	2.12834	22.0757	3.37466	up	5e-05	0.000913265	ATP-binding cassette sub-family A member 1 [Source:RefSeq peptide;Acc:NP_989476]
XLOC_009471	F10	ENSGALG00000026677	1:136922629-136935187	7.52548	23.3297	1.63231	up	5e-05	0.000913265	Coagulation factor X Factor X light chain Factor X heavy chain Activated factor Xa heavy chain [Source:UniProtKB/Swiss-Prot;Acc:P25155]
XLOC_034838	CRLF1	ENSGALG00000026146	28:3642051-3654546	48.6915	22.8946	-1.08866	down	5e-05	0.000913265	cytokine receptor-like factor 1 [Source:HGNC Symbol;Acc:HGNC:2364]
XLOC_021945	ENSGALG00000023485	ENSGALG00000023485	19:9568066-9633760	0.511033	0	-inf	down	0.0001	0.00152478	-
XLOC_054441	NRP2	ENSGALG00000008621	7:12163932-12245475	38.1151	78.8383	1.04853	up	5e-05	0.000913265	neuropilin 2 [Source:HGNC Symbol;Acc:HGNC:8005]
XLOC_013571	NECAB2	ENSGALG00000003309	11:2518894-2575181	0.169735	0.725869	2.09642	up	0.00185	0.016689	N-terminal EF-hand calcium binding protein 2 [Source:HGNC Symbol;Acc:HGNC:23746]
XLOC_000629	DOCK4	ENSGALG00000009480	1:26960093-27206767	1.71878	0.71442	-1.26654	down	5e-05	0.000913265	dedicator of cytokinesis 4 [Source:HGNC Symbol;Acc:HGNC:19192]
XLOC_027353	RBFA	ENSGALG00000012636	2:56186902-56202737	1.36984	0.548952	-1.31926	down	0.00065	0.00656333	ribosome binding factor A (putative) [Source:RefSeq peptide;Acc:NP_001012879]
XLOC_040163	Blimp-1	ENSGALG00000015388	3:67757130-67863760	0.408621	0.0989687	-2.04572	down	0.00225	0.0198133	Uncharacterized protein [Source:UniProtKB/TrEMBL;Acc:F1NKI2]
XLOC_036704	UTRN	ENSGALG00000012256	3:45197317-45566922	15.6876	7.5986	-1.04582	down	5e-05	0.000913265	utrophin [Source:HGNC Symbol;Acc:HGNC:12635]
XLOC_037667	gga-mir-30c-2	ENSGALG00000018320	3:81743268-81782800	1.19269	0.522462	-1.19083	down	5e-05	0.000913265	-
XLOC_002134	gga-let-7b	ENSGALG00000018241	1:71175928-71384536	6.1208	15.4245	1.33344	up	0.00195	0.0174949	-
XLOC_010469	FAT3	ENSGALG00000017229	1:185612855-185963104	0.488352	2.06949	2.08328	up	5e-05	0.000913265	protocadherin Fat 3 precursor [Source:RefSeq peptide;Acc:NP_001104793]
XLOC_019855	TNFSF8	ENSGALG00000007121	17:2602626-2616255	0.285164	0	-inf	down	0.0003	0.00332352	tumor necrosis factor ligand superfamily member 8 [Source:RefSeq peptide;Acc:NP_989740]
XLOC_054322	RFTN2	ENSGALG00000008118	7:9748986-9778093	14.6218	7.28152	-1.00581	down	5e-05	0.000913265	raftlin-2 [Source:RefSeq peptide;Acc:NP_001264351]
XLOC_051097	ENTPD1	ENSGALG00000007078	6:21551706-21581844	1.43659	8.76763	2.60953	up	5e-05	0.000913265	ectonucleoside triphosphate diphosphohydrolase 1 [Source:RefSeq peptide;Acc:NP_001012925]
XLOC_061702	PTAR1	ENSGALG00000015113	Z:34651720-34687300	1.85368	0.55863	-1.73043	down	5e-05	0.000913265	protein prenyltransferase alpha subunit repeat containing 1 [Source:HGNC Symbol;Acc:HGNC:30449]
XLOC_032046	PTPRU	ENSGALG00000001443	23:2715390-2762791	11.6157	4.09098	-1.50556	down	5e-05	0.000913265	protein tyrosine phosphatase, receptor type, U [Source:HGNC Symbol;Acc:HGNC:9683]
XLOC_061718	ALDH1A1	ENSGALG00000015147	Z:35753340-35806349	0.890043	0.410933	-1.11497	down	0.0036	0.0298752	retinal dehydrogenase 1 [Source:RefSeq peptide;Acc:NP_989908]
XLOC_030774	DOK5	ENSGALG00000007786	20:12598198-12633483	0.176733	1.21798	2.78485	up	0.0001	0.00152478	docking protein 5 [Source:HGNC Symbol;Acc:HGNC:16173]
XLOC_004640	NALCN	ENSGALG00000016868	1:142764997-142970078	1.49638	0.198556	-2.91386	down	5e-05	0.000913265	sodium leak channel, non selective [Source:HGNC Symbol;Acc:HGNC:19082]
XLOC_038126	HMBOX1	ENSGALG00000016633	3:105724031-105849509	10.7157	5.00227	-1.09908	down	0.0006	0.00610858	homeobox containing 1 [Source:HGNC Symbol;Acc:HGNC:26137]
XLOC_035249	BUB1	ENSGALG00000008233	3:3037096-3057283	4.57115	10.2914	1.17081	up	5e-05	0.000913265	mitotic checkpoint serine/threonine-protein kinase BUB1 [Source:RefSeq peptide;Acc:NP_001012888]
XLOC_005555	GUCY1A2	ENSGALG00000017173	1:180048262-180193537	0.167798	1.48999	3.1505	up	5e-05	0.000913265	guanylate cyclase 1, soluble, alpha 2 [Source:HGNC Symbol;Acc:HGNC:4684]
XLOC_012169	ENSGALG00000006083	ENSGALG00000006083	10:10954012-10971823	0.848445	0.345661	-1.29546	down	0.00015	0.00199741	-
XLOC_040597	TMEM14A	ENSGALG00000019894	3:87839731-87846584	5.06756	11.7946	1.21877	up	5e-05	0.000913265	transmembrane protein 14A [Source:HGNC Symbol;Acc:HGNC:21076]
XLOC_050716	chAnk3	ENSGALG00000003135	6:8174621-8520083	3.49942	1.54627	-1.17832	down	5e-05	0.000913265	ankyrin 3, node of Ranvier (ankyrin G) [Source:RefSeq peptide;Acc:NP_001264026]
XLOC_002353	PRMT8	ENSGALG00000013272	1:74650722-74705631	16.0839	3.84284	-2.06537	down	5e-05	0.000913265	protein arginine methyltransferase 8 [Source:HGNC Symbol;Acc:HGNC:5188]
XLOC_006430	TES	ENSGALG00000009398	1:25112521-25140068	37.0462	16.8326	-1.13807	down	5e-05	0.000913265	Testin [Source:UniProtKB/Swiss-Prot;Acc:Q90YH9]
XLOC_053801	HNMT	ENSGALG00000012377	7:30750426-30795903	0.755455	5.25292	2.7977	up	5e-05	0.000913265	histamine N-methyltransferase isoform 1 [Source:RefSeq peptide;Acc:NP_001264802]
XLOC_008830	ENSGALG00000016251	ENSGALG00000016251	1:112106634-112196222	35.8123	143.542	2.00294	up	5e-05	0.000913265	-
XLOC_023963	RNF152	ENSGALG00000028822	2:68541076-68785639	3.40887	1.27171	-1.42252	down	5e-05	0.000913265	ring finger protein 152 [Source:HGNC Symbol;Acc:HGNC:26811]
XLOC_045800	LIMCH1	ENSGALG00000014258	4:68063117-68230063	9.14267	3.47392	-1.39605	down	5e-05	0.000913265	LIM and calponin homology domains 1 [Source:HGNC Symbol;Acc:HGNC:29191]
XLOC_016111	HBEGF	ENSGALG00000000949	13:961369-967753	98.4216	18.1103	-2.44216	down	5e-05	0.000913265	Proheparin-binding EGF-like growth factor Heparin-binding EGF-like growth factor [Source:UniProtKB/Swiss-Prot;Acc:Q9W7C5]
XLOC_052142	ANKRD1	ENSGALG00000006491	6:19176299-19202539	1.82418	0.793679	-1.20062	down	0.0054	0.0421371	ankyrin repeat domain-containing protein 1 [Source:RefSeq peptide;Acc:NP_989736]
XLOC_000674	ANO6	ENSGALG00000009638	1:30541565-30613151	0.11449	0.31746	1.47136	up	0.00205	0.0182755	anoctamin 6 [Source:HGNC Symbol;Acc:HGNC:25240]
XLOC_047974	BDKRB1	ENSGALG00000020386	5:45646433-45649031	0.42089	0	-inf	down	5e-05	0.000913265	B1 bradykinin receptor [Source:RefSeq peptide;Acc:NP_001074189]
XLOC_038681	BIRC5	ENSGALG00000008713	3:14764583-14765717	16.9185	35.8511	1.08342	up	5e-05	0.000913265	survivin isoform 1 [Source:RefSeq peptide;Acc:NP_001012318]
XLOC_038876	KCNK2	ENSGALG00000009687	3:20175603-20279796	0.545821	0.116883	-2.22337	down	0.00545	0.0424264	potassium channel, two pore domain subfamily K, member 2 [Source:HGNC Symbol;Acc:HGNC:6277]
XLOC_041369	gga-mir-6594	ENSGALG00000028334	4:536163-590453	44.9161	17.5965	-1.35194	down	5e-05	0.000913265	-
XLOC_052031	TLL2	ENSGALG00000005519	6:16141457-16223667	0.384545	0.875523	1.18699	up	0.00015	0.00199741	tolloid like 2 [Source:HGNC Symbol;Acc:HGNC:11844]
XLOC_056980	ENSGALG00000010911	ENSGALG00000010911	8:25585365-25609011	15.3528	7.67136	-1.00095	down	0.00245	0.0213643	-
XLOC_057965	BCHE	ENSGALG00000009478	9:20419760-20466797	1.59514	0.518104	-1.62237	down	5e-05	0.000913265	cholinesterase precursor [Source:RefSeq peptide;Acc:NP_989977]
XLOC_035882	NEK2	ENSGALG00000009854	3:21504435-21512949	1.32176	2.74668	1.05523	up	5e-05	0.000913265	serine/threonine-protein kinase Nek2 [Source:RefSeq peptide;Acc:NP_001026221]
XLOC_058811	CHRD	ENSGALG00000026983	9:15406843-15413472	3.92334	0.608744	-2.68818	down	5e-05	0.000913265	chordin precursor [Source:RefSeq peptide;Acc:NP_990311]
XLOC_044145	ZNF185	ENSGALG00000007488	4:11175536-11207186	1.63492	0.536196	-1.60839	down	0.00475	0.0377127	zinc finger protein 185 (LIM domain) [Source:HGNC Symbol;Acc:HGNC:12976]
XLOC_009081	EGFL6	ENSGALG00000016584	1:122466940-122507987	7.85227	29.1601	1.89281	up	5e-05	0.000913265	epidermal growth factor-like protein 6 precursor [Source:RefSeq peptide;Acc:NP_001264667]
XLOC_013168	ENSGALG00000005389	ENSGALG00000005389	11:14155145-14158596	4.74443	15.5627	1.71378	up	0.00035	0.003781	-
XLOC_028398	MTCL1	ENSGALG00000013357	2:98628114-98729157	19.1257	9.29806	-1.04051	down	5e-05	0.000913265	microtubule crosslinking factor 1 [Source:HGNC Symbol;Acc:HGNC:29121]
XLOC_000929	NAV3	ENSGALG00000010311	1:38593038-38854069	26.4083	12.4057	-1.08999	down	5e-05	0.000913265	neuron navigator 3 [Source:HGNC Symbol;Acc:HGNC:15998]
XLOC_030632	ENSGALG00000006152	ENSGALG00000006152	20:10134269-10138155	3.0475	0.788925	-1.94967	down	5e-05	0.000913265	-
XLOC_028280	CDH7	ENSGALG00000013782	2:95473460-95554901	1.79919	0.323468	-2.47565	down	5e-05	0.000913265	cadherin-7 precursor [Source:RefSeq peptide;Acc:NP_989518]
XLOC_032592	BARX2B	ENSGALG00000001197	24:1319803-1370038	0.987084	2.00496	1.02233	up	0.00165	0.0150596	homeobox protein BarH-like 2 [Source:RefSeq peptide;Acc:NP_990227]
XLOC_054271	TMEFF2	ENSGALG00000007759	7:7716438-7885162	16.1513	7.95754	-1.02126	down	0.00305	0.0257745	transmembrane protein with EGF-like and two follistatin-like domains 2 [Source:HGNC Symbol;Acc:HGNC:11867]
XLOC_049869	GALC	ENSGALG00000010593	5:42129059-42167773	32.743	12.8087	-1.35406	down	5e-05	0.000913265	galactosylceramidase [Source:HGNC Symbol;Acc:HGNC:4115]
XLOC_049709	LTBP2	ENSGALG00000010258	5:37210587-37270486	38.8385	17.3975	-1.15861	down	5e-05	0.000913265	latent transforming growth factor beta binding protein 2 [Source:HGNC Symbol;Acc:HGNC:6715]
XLOC_015436	RAD18	ENSGALG00000008368	12:19281787-19316352	7.13471	15.1249	1.084	up	5e-05	0.000913265	E3 ubiquitin-protein ligase RAD18 [Source:RefSeq peptide;Acc:NP_001025774]
XLOC_043513	HTRA3	ENSGALG00000015575	4:80438629-80461899	2.51265	8.91569	1.82714	up	5e-05	0.000913265	HtrA serine peptidase 3 [Source:HGNC Symbol;Acc:HGNC:30406]
XLOC_002099	PARVB	ENSGALG00000014201	1:69265252-69326091	79.2602	36.4752	-1.11968	down	5e-05	0.000913265	parvin beta [Source:HGNC Symbol;Acc:HGNC:14653]
XLOC_033153	CKS1B	ENSGALG00000028664	25:1283198-1283700	82.96	238.009	1.52053	up	5e-05	0.000913265	cyclin-dependent kinases regulatory subunit 1 [Source:RefSeq peptide;Acc:NP_001106277]
XLOC_033694	Tulp	ENSGALG00000006370	26:52815-59593	0.29635	1.62386	2.45405	up	0.0004	0.0042527	tubby-related protein 1 [Source:RefSeq peptide;Acc:NP_989946]
XLOC_037063	HBS1L	ENSGALG00000013962	3:55036369-55101907	9.08332	4.29098	-1.08191	down	0.00025	0.0028697	Uncharacterized protein [Source:UniProtKB/TrEMBL;Acc:Q5F369]
XLOC_031522	EBF2	ENSGALG00000000242	22:606633-733205	2.00916	0.775993	-1.37248	down	5e-05	0.000913265	transcription factor COE2 [Source:RefSeq peptide;Acc:NP_001158008]
XLOC_014741	GRM7	ENSGALG00000008339	12:18847534-19073767	0.101992	0.885053	3.11731	up	5e-05	0.000913265	glutamate receptor, metabotropic 7 [Source:HGNC Symbol;Acc:HGNC:4599]
XLOC_048912	KCNQ1	ENSGALG00000006472	5:12608137-12931849	1.41921	0.288071	-2.3006	down	5e-05	0.000913265	potassium channel, voltage gated KQT-like subfamily Q, member 1 [Source:HGNC Symbol;Acc:HGNC:6294]
XLOC_017764	NDUFAB1	ENSGALG00000006073	14:6864895-6866786	62.182	141.386	1.18507	up	5e-05	0.000913265	NADH:ubiquinone oxidoreductase subunit AB1 [Source:HGNC Symbol;Acc:HGNC:7694]
XLOC_020404	IRK1	ENSGALG00000004376	18:8467026-8477142	1.75114	4.6793	1.418	up	5e-05	0.000913265	inward rectifier potassium channel 2 [Source:RefSeq peptide;Acc:NP_990701]
XLOC_056225	PRRX1	ENSGALG00000003324	8:4815409-4849942	17.3133	37.9242	1.13124	up	5e-05	0.000913265	paired mesoderm homeobox protein 1 [Source:RefSeq peptide;Acc:NP_001264653]
XLOC_055328	LAMC2	ENSGALG00000004627	8:7505061-7519608	14.9184	5.09397	-1.55023	down	5e-05	0.000913265	laminin subunit gamma 2 [Source:HGNC Symbol;Acc:HGNC:6493]
XLOC_045981	DOK7	ENSGALG00000015615	4:81424906-81491592	13.271	2.00703	-2.72515	down	5e-05	0.000913265	docking protein 7 [Source:HGNC Symbol;Acc:HGNC:26594]
XLOC_002021	LRMP	ENSGALG00000014011	1:67292633-67331462	6.92283	2.80049	-1.30568	down	5e-05	0.000913265	lymphoid-restricted membrane protein [Source:HGNC Symbol;Acc:HGNC:6690]
XLOC_052731	TFPI	ENSGALG00000002594	7:942696-1061271	34.8693	13.8983	-1.32705	down	5e-05	0.000913265	tissue factor pathway inhibitor [Source:HGNC Symbol;Acc:HGNC:11760]
XLOC_053588	IGFBP5	ENSGALG00000011468	7:22732532-22753885	4.72572	33.6819	2.83337	up	5e-05	0.000913265	Uncharacterized protein [Source:UniProtKB/TrEMBL;Acc:F1ND88]
XLOC_031671	ARHGAP25	ENSGALG00000000132	22:286519-308523	12.4986	2.23822	-2.48134	down	5e-05	0.000913265	rho GTPase-activating protein 25 [Source:RefSeq peptide;Acc:NP_001026054]
XLOC_015666	C1QTNF2	ENSGALG00000027232	13:7179847-7187416	3.00192	1.21412	-1.30597	down	5e-05	0.000913265	complement C1q tumor necrosis factor-related protein 2 precursor [Source:RefSeq peptide;Acc:NP_001264631]
XLOC_056799	TRABD2B	ENSGALG00000027655	8:21100145-21356778	0.364608	0.0703468	-2.37379	down	0.0007	0.00701068	TraB domain containing 2B [Source:HGNC Symbol;Acc:HGNC:44200]
XLOC_058880	NDUFB5	ENSGALG00000009076	9:16903923-16907474	80.6844	162.023	1.00584	up	5e-05	0.000913265	NADH dehydrogenase [Source:RefSeq peptide;Acc:NP_001006553]
XLOC_060226	ANXA1	ENSGALG00000015148	Z:35881517-35899231	77.6941	29.8945	-1.37792	down	5e-05	0.000913265	annexin A1 [Source:RefSeq peptide;Acc:NP_996789]
XLOC_005217	FAM124A	ENSGALG00000017016	1:169312809-169354111	10.1684	3.29843	-1.62424	down	0.00615	0.0469597	family with sequence similarity 124 member A [Source:HGNC Symbol;Acc:HGNC:26413]
XLOC_014424	FBLN2	ENSGALG00000005120	12:5771222-5873090	3.9384	18.4746	2.22986	up	5e-05	0.000913265	fibulin 2 [Source:HGNC Symbol;Acc:HGNC:3601]
XLOC_024193	FHOD3	ENSGALG00000013124	2:83099252-83468470	0.889771	2.9375	1.72308	up	5e-05	0.000913265	formin homology 2 domain containing 3 [Source:HGNC Symbol;Acc:HGNC:26178]
XLOC_057676	LEPREL1	ENSGALG00000007303	9:13458581-13513785	2.57065	0.943155	-1.44656	down	5e-05	0.000913265	prolyl 3-hydroxylase 2 precursor [Source:RefSeq peptide;Acc:NP_001001530]
XLOC_033264	NES	ENSGALG00000013239	25:483247-516422	499.277	240.815	-1.05192	down	5e-05	0.000913265	nestin [Source:HGNC Symbol;Acc:HGNC:7756]
XLOC_021207	SERPINF1	ENSGALG00000003015	19:5403878-5418047	5.18002	40.2182	2.95682	up	5e-05	0.000913265	pigment epithelium-derived factor precursor [Source:RefSeq peptide;Acc:NP_001244218]
XLOC_013256	JPH3	ENSGALG00000005791	11:17334120-17376878	5.49989	2.11476	-1.37891	down	5e-05	0.000913265	junctophilin 3 [Source:HGNC Symbol;Acc:HGNC:14203]
XLOC_010027	CAB39L	ENSGALG00000017005	1:168441947-168523984	3.38099	11.2204	1.73061	up	5e-05	0.000913265	calcium binding protein 39-like [Source:RefSeq peptide;Acc:NP_001006272]
XLOC_003585	SLC37A1	ENSGALG00000016185	1:108796563-108835117	0.863026	0.233217	-1.88773	down	0.00055	0.00567188	solute carrier family 37 (glucose-6-phosphate transporter), member 1 [Source:HGNC Symbol;Acc:HGNC:11024]
XLOC_020008	SARDH	ENSGALG00000002855	17:7024314-7045394	2.55796	7.61319	1.57351	up	5e-05	0.000913265	sarcosine dehydrogenase [Source:HGNC Symbol;Acc:HGNC:10536]
XLOC_031484	ENSGALG00000027189	ENSGALG00000027189	21:6521863-6524784	0.453456	0	-inf	down	0.0004	0.0042527	-
XLOC_026758	gga-mir-148a	ENSGALG00000018281	2:32241647-32253849	1.15115	2.79142	1.27793	up	5e-05	0.000913265	-
XLOC_000028	SHANK3	ENSGALG00000026110	1:179393-421501	12.569	5.30059	-1.24565	down	5e-05	0.000913265	SH3 and multiple ankyrin repeat domains 3 [Source:HGNC Symbol;Acc:HGNC:14294]
XLOC_014059	CIDEC	ENSGALG00000026945	11:17844834-17846649	3.57781	21.0907	2.55945	up	5e-05	0.000913265	cell death activator CIDE-3-like [Source:RefSeq peptide;Acc:NP_001264607]
XLOC_044930	SGMS2	ENSGALG00000010535	4:37420841-37458732	3.18468	1.57892	-1.01221	down	5e-05	0.000913265	phosphatidylcholine:ceramide cholinephosphotransferase 2 [Source:RefSeq peptide;Acc:NP_001264755]
XLOC_010685	GDPD5	ENSGALG00000017331	1:194098030-194256622	0.17273	0.852346	2.30292	up	0.00465	0.0370482	glycerophosphodiester phosphodiesterase domain-containing protein 5 [Source:RefSeq peptide;Acc:NP_001032348]
XLOC_002132	ATXN10	ENSGALG00000014234	1:70738014-70855055	3.71517	1.25511	-1.56561	down	5e-05	0.000913265	ataxin 10 [Source:HGNC Symbol;Acc:HGNC:10549]
XLOC_053073	FAM117B	ENSGALG00000008466	7:11430527-11458500	1.83873	4.25212	1.20947	up	5e-05	0.000913265	family with sequence similarity 117 member B [Source:HGNC Symbol;Acc:HGNC:14440]
XLOC_026711	DFNA5	ENSGALG00000010997	2:31687595-31765342	5.14943	1.84214	-1.48303	down	5e-05	0.000913265	deafness, autosomal dominant 5 [Source:RefSeq peptide;Acc:NP_001006361]
XLOC_016050	EGR1	ENSGALG00000007669	13:17699384-17707611	114.651	53.3302	-1.10423	down	5e-05	0.000913265	Early growth response protein 1 [Source:UniProtKB/Swiss-Prot;Acc:O73691]
XLOC_004194	ARSH	ENSGALG00000016636	1:127805419-127819739	3.32484	1.08724	-1.61261	down	5e-05	0.000913265	arylsulfatase H precursor [Source:RefSeq peptide;Acc:NP_989703]
XLOC_051147	gga-mir-146b	ENSGALG00000021782	6:22677837-22687533	0.18068	0.591944	1.71202	up	0.00105	0.0101048	-
XLOC_031154	PADI3	ENSGALG00000000479	21:129322-135282	0.175637	2.06828	3.55776	up	0.0002	0.00244091	protein-arginine deiminase type-3 [Source:RefSeq peptide;Acc:NP_990374]
XLOC_032032	ENSGALG00000026041	ENSGALG00000026041	23:2350551-2365403	3.00695	6.14238	1.0305	up	5e-05	0.000913265	-
XLOC_006923	PDE6H	ENSGALG00000025735	1:47824918-47833585	0.110073	0.701636	2.67226	up	0.0014	0.0130151	retinal cone rhodopsin-sensitive cGMP 3',5'-cyclic phosphodiesterase subunit gamma [Source:RefSeq peptide;Acc:NP_989739]
XLOC_061230	FGF10	ENSGALG00000014872	Z:13829710-13892440	4.69603	1.52054	-1.62685	down	0.00605	0.0464001	fibroblast growth factor 10 precursor [Source:RefSeq peptide;Acc:NP_990027]
XLOC_017758	ZDHHC4	ENSGALG00000005905	14:6497188-6504545	1.57535	0.327163	-2.2676	down	5e-05	0.000913265	zinc finger, DHHC-type containing 4 [Source:HGNC Symbol;Acc:HGNC:18471]
XLOC_045202	COQ2	ENSGALG00000011196	4:45847887-45857507	2.84605	5.88219	1.04739	up	0.00015	0.00199741	coenzyme Q2 4-hydroxybenzoate polyprenyltransferase [Source:HGNC Symbol;Acc:HGNC:25223]
XLOC_054553	CDCA7	ENSGALG00000010829	7:16830039-16838026	11.9172	28.2753	1.24649	up	5e-05	0.000913265	cell division cycle associated 7 [Source:HGNC Symbol;Acc:HGNC:14628]
XLOC_062122	fbn2	ENSGALG00000014686	Z:56586635-56749770	9.56168	1.61111	-2.56921	down	5e-05	0.000913265	Uncharacterized protein [Source:UniProtKB/TrEMBL;Acc:E1C3A6]
XLOC_049218	ENSGALG00000020463	ENSGALG00000020463	5:23071051-23218790	27.0834	12.2354	-1.14635	down	5e-05	0.000913265	-
XLOC_030465	ENSGALG00000023844	ENSGALG00000023844	20:5674237-5729051	412.587	120.303	-1.77803	down	5e-05	0.000913265	-
XLOC_040654	PXDN	ENSGALG00000016377	3:92478302-92574769	104.505	49.9153	-1.06601	down	5e-05	0.000913265	peroxidasin [Source:HGNC Symbol;Acc:HGNC:14966]
XLOC_010289	SGCG	ENSGALG00000017122	1:176903586-177019757	3.44766	8.31919	1.27083	up	5e-05	0.000913265	sarcoglycan gamma [Source:HGNC Symbol;Acc:HGNC:10809]
XLOC_002017	KCNJ8	ENSGALG00000026373	1:67101905-67111591	0.275493	1.26845	2.20297	up	5e-05	0.000913265	potassium channel, inwardly rectifying subfamily J, member 8 [Source:HGNC Symbol;Acc:HGNC:6269]
XLOC_007619	WNT7B	ENSGALG00000014235	1:70917704-71014077	0.661125	0.296877	-1.15506	down	0.0006	0.00610858	Protein Wnt-7b [Source:UniProtKB/Swiss-Prot;Acc:Q3L254]
XLOC_001072	PLXNC1	ENSGALG00000011309	1:44935662-45004951	6.30526	2.62745	-1.26289	down	5e-05	0.000913265	plexin C1 [Source:HGNC Symbol;Acc:HGNC:9106]
XLOC_018851	ALKBH2	ENSGALG00000004993	15:6642614-6644963	3.68695	8.53189	1.21044	up	5e-05	0.000913265	alpha-ketoglutarate-dependent dioxygenase alkB homolog 2 isoform 2 [Source:RefSeq peptide;Acc:NP_001264425]
XLOC_043189	MTUS1	ENSGALG00000013615	4:62415096-62607719	5.90765	2.08363	-1.50349	down	5e-05	0.000913265	microtubule associated tumor suppressor 1 [Source:HGNC Symbol;Acc:HGNC:29789]
XLOC_005841	LRRC32	ENSGALG00000000818	1:192780852-192802418	82.9996	14.5656	-2.51054	down	5e-05	0.000913265	leucine rich repeat containing 32 [Source:HGNC Symbol;Acc:HGNC:4161]
XLOC_056318	PAPPA2	ENSGALG00000004487	8:6756097-6827450	19.9914	5.52257	-1.85596	down	5e-05	0.000913265	pappalysin 2 [Source:HGNC Symbol;Acc:HGNC:14615]
XLOC_037543	FAM46A	ENSGALG00000015865	3:77839635-77873063	1.2877	3.13165	1.28213	up	5e-05	0.000913265	uncharacterized protein LOC421845 [Source:RefSeq peptide;Acc:NP_001026256]
XLOC_018532	GATSL3	ENSGALG00000007964	15:10852077-10855871	55.5857	111.423	1.00326	up	5e-05	0.000913265	GATS protein-like 3 [Source:HGNC Symbol;Acc:HGNC:34423]
XLOC_006062	CCDC3	ENSGALG00000027168	1:6492587-6533393	0.166964	0.91387	2.45246	up	0.00085	0.00836825	coiled-coil domain containing 3 [Source:HGNC Symbol;Acc:HGNC:23813]
XLOC_035552	LRRN4	ENSGALG00000008815	3:14665552-14676380	1.20641	0.292277	-2.04532	down	5e-05	0.000913265	leucine rich repeat neuronal 4 [Source:HGNC Symbol;Acc:HGNC:16208]
XLOC_020009	VAV2	ENSGALG00000002699	17:7045509-7148174	46.283	98.9963	1.09689	up	5e-05	0.000913265	guanine nucleotide exchange factor VAV2 [Source:RefSeq peptide;Acc:NP_989473]
XLOC_005299	TRPC4	ENSGALG00000017044	1:171102507-171244344	5.2018	1.83241	-1.50527	down	5e-05	0.000913265	transient receptor potential cation channel, subfamily C, member 4 [Source:HGNC Symbol;Acc:HGNC:12336]
XLOC_055145	STXBP3	ENSGALG00000002001	8:1263852-1289487	1.68295	0.829508	-1.02066	down	0.0005	0.00519799	syntaxin-binding protein 3 [Source:RefSeq peptide;Acc:NP_001073202]
XLOC_018105	ENSGALG00000001496	ENSGALG00000001496	15:458203-491529	4.90545	2.16175	-1.18219	down	5e-05	0.000913265	-
XLOC_031665	GKN1	ENSGALG00000000114	22:243654-248360	7.42413	1.27735	-2.53907	down	0.0026	0.0224273	gastrokine 1 [Source:HGNC Symbol;Acc:HGNC:23217]
XLOC_021254	SPECC1	ENSGALG00000004400	19:6346041-6429662	10.2285	3.36162	-1.60537	down	5e-05	0.000913265	sperm antigen with calponin homology and coiled-coil domains 1 [Source:HGNC Symbol;Acc:HGNC:30615]
XLOC_050879	SYNPO2L	ENSGALG00000005207	6:15537879-15572667	0.0885583	0.446667	2.3345	up	0.00145	0.0134419	synaptopodin 2-like [Source:HGNC Symbol;Acc:HGNC:23532]
XLOC_056164	RGS2	ENSGALG00000002540	8:3555675-3558786	14.6479	32.0578	1.12998	up	5e-05	0.000913265	regulator of G-protein signaling 2 [Source:RefSeq peptide;Acc:NP_989726]
XLOC_014457	NINJ1	ENSGALG00000026891	12:6600386-6618168	9.87409	20.6016	1.06104	up	0.002	0.0178675	ninjurin-1 [Source:RefSeq peptide;Acc:NP_001264806]
XLOC_013216	CRISPLD2	ENSGALG00000005692	11:16373542-16403074	10.8013	82.4415	2.93217	up	5e-05	0.000913265	cysteine-rich secretory protein LCCL domain containing 2 [Source:HGNC Symbol;Acc:HGNC:25248]
XLOC_004193	MXRA5	ENSGALG00000016635	1:127679909-127699390	0.630327	0.196266	-1.68329	down	5e-05	0.000913265	matrix-remodelling associated 5 [Source:HGNC Symbol;Acc:HGNC:7539]
XLOC_061318	DEPDC1B	ENSGALG00000014729	Z:18712424-18733642	0.239947	0.637988	1.41081	up	0.00075	0.00745833	DEP domain-containing protein 1B [Source:RefSeq peptide;Acc:NP_001006576]
XLOC_002115	ARHGAP8	ENSGALG00000019261	1:70002407-70079769	1.41064	0.320809	-2.13657	down	0.0004	0.0042527	rho GTPase-activating protein 8 [Source:RefSeq peptide;Acc:NP_001191318]
XLOC_061437	FCHO1	ENSGALG00000015019	Z:24785855-24881275	2.81042	1.30523	-1.10649	down	5e-05	0.000913265	FCH domain only 1 [Source:HGNC Symbol;Acc:HGNC:29002]
XLOC_030982	APITD1	ENSGALG00000024481	21:3729349-3733713	9.54682	20.2568	1.08531	up	5e-05	0.000913265	Centromere protein S [Source:UniProtKB/Swiss-Prot;Acc:E1BSW7]
XLOC_026561	ICA1	ENSGALG00000010708	2:25081829-25153357	2.02878	0.858282	-1.24109	down	0.00155	0.0142393	islet cell autoantigen 1 [Source:HGNC Symbol;Acc:HGNC:5343]
XLOC_018964	ENSGALG00000006838	ENSGALG00000006838	15:8892397-8932863	4.99677	1.28216	-1.96242	down	0.0001	0.00152478	-
XLOC_025998	SHH	ENSGALG00000006379	2:8079192-8183222	4.94274	2.29453	-1.10711	down	5e-05	0.000913265	sonic hedgehog protein precursor [Source:RefSeq peptide;Acc:NP_990152]
XLOC_019038	HORMAD2	ENSGALG00000008037	15:10883917-10904522	0.365003	0.982232	1.42816	up	0.00035	0.003781	HORMA domain containing 2 [Source:HGNC Symbol;Acc:HGNC:28383]
XLOC_030650	IRF10	ENSGALG00000006448	20:10405449-10411000	0.945982	0.226333	-2.06336	down	0.002	0.0178675	interferon regulatory factor 10 [Source:RefSeq peptide;Acc:NP_989889]
XLOC_007923	MAATS1	ENSGALG00000014980	1:79547796-79580377	0.803083	1.68158	1.06619	up	0.0025	0.0217169	MYCBP-associated, testis expressed 1 [Source:HGNC Symbol;Acc:HGNC:24010]
XLOC_033111	S100A4	ENSGALG00000026613	25:727118-727862	148.33	36.4639	-2.02427	down	5e-05	0.000913265	S100 calcium binding protein A4 [Source:HGNC Symbol;Acc:HGNC:10494]
XLOC_037993	ENSGALG00000016483	ENSGALG00000016483	3:101336440-101346434	0.195373	1.86143	3.25211	up	0.0002	0.00244091	-
XLOC_039739	GPR126	ENSGALG00000013803	3:52145373-52255811	1.4703	0.575642	-1.35287	down	5e-05	0.000913265	G-protein coupled receptor 126 precursor [Source:RefSeq peptide;Acc:NP_001026242]
XLOC_007827	CDCA3	ENSGALG00000014513	1:76736133-76738320	17.7906	36.9047	1.05269	up	5e-05	0.000913265	cell division cycle-associated protein 3 isoform 1 [Source:RefSeq peptide;Acc:NP_001265065]
XLOC_059611	UNC13B	ENSGALG00000002165	Z:8532114-8715803	0.17295	0.737734	2.09275	up	5e-05	0.000913265	unc-13 homolog B (C. elegans) [Source:HGNC Symbol;Acc:HGNC:12566]
XLOC_001172	H2A-VIII	ENSGALG00000027315	1:47924628-47925018	14.0091	35.5099	1.34186	up	5e-05	0.000913265	Histone H2A-IV [Source:UniProtKB/Swiss-Prot;Acc:P02263]
XLOC_008444	5_8S_rRNA	ENSGALG00000025656	1:100350942-100351843	1369.12	3438.07	1.32835	up	5e-05	0.000913265	-
XLOC_056893	GLIS1	ENSGALG00000010721	8:23804541-23979333	5.14142	10.4058	1.01715	up	0.0061	0.0466745	GLIS family zinc finger 1 [Source:HGNC Symbol;Acc:HGNC:29525]
XLOC_061507	GLDC	ENSGALG00000015053	Z:27889040-27927357	16.2229	4.79842	-1.7574	down	5e-05	0.000913265	glycine dehydrogenase [Source:RefSeq peptide;Acc:NP_989653]
XLOC_045967	ABLIM2	ENSGALG00000015559	4:80230320-80370428	0.384689	0.109437	-1.8136	down	0.00015	0.00199741	actin binding LIM protein family member 2 [Source:HGNC Symbol;Acc:HGNC:19195]
XLOC_043744	CYP26B1	ENSGALG00000016102	4:89675351-89687814	0.393881	1.61118	2.03229	up	5e-05	0.000913265	cytochrome P450 family 26 subfamily B member 1 [Source:HGNC Symbol;Acc:HGNC:20581]
XLOC_029878	PLCG1	ENSGALG00000003750	20:5246036-5311446	13.0583	6.31396	-1.04835	down	0.00055	0.00567188	phospholipase C gamma 1 [Source:HGNC Symbol;Acc:HGNC:9065]
XLOC_057303	ENSGALG00000005275	ENSGALG00000005275	9:6274382-6378040	7.73516	2.77544	-1.47871	down	5e-05	0.000913265	-
XLOC_022033	AQP1	ENSGALG00000005209	2:1093552-1113845	80.177	29.3298	-1.45082	down	5e-05	0.000913265	aquaporin 1 (Colton blood group) [Source:RefSeq peptide;Acc:NP_001034542]
XLOC_053328	CHRNA1	ENSGALG00000009301	7:16305299-16310101	0.43362	3.70463	3.09483	up	0.0003	0.00332352	Acetylcholine receptor subunit alpha [Source:UniProtKB/Swiss-Prot;Acc:P09479]
XLOC_061493	AK3	ENSGALG00000014447	Z:27303292-27334238	5.36804	1.61199	-1.73555	down	0.0002	0.00244091	adenylate kinase 3 [Source:HGNC Symbol;Acc:HGNC:17376]
XLOC_058945	SERPINI1	ENSGALG00000009470	9:20035825-20076660	1.78329	0.794513	-1.1664	down	5e-05	0.000913265	Neuroserpin [Source:UniProtKB/Swiss-Prot;Acc:Q90935]
XLOC_039894	ENPP3	ENSGALG00000002869	3:56723838-56758105	115.005	28.9412	-1.9905	down	5e-05	0.000913265	ectonucleotide pyrophosphatase/phosphodiesterase 3 [Source:HGNC Symbol;Acc:HGNC:3358]
XLOC_041622	HTATSF1	ENSGALG00000006410	4:4310364-4327386	6.86659	2.97204	-1.20814	down	5e-05	0.000913265	HIV-1 Tat specific factor 1 [Source:HGNC Symbol;Acc:HGNC:5276]
XLOC_060279	ENSGALG00000026583	ENSGALG00000026583	Z:40918277-40926463	3.74253	9.83823	1.39438	up	5e-05	0.000913265	-
XLOC_059173	SCN8A	ENSGALG00000006060	LGE22C19W28_E50C23:48917-124594	7.87492	3.10777	-1.34139	down	5e-05	0.000913265	sodium channel, voltage gated, type VIII alpha subunit [Source:HGNC Symbol;Acc:HGNC:10596]
XLOC_006401	CPED1	ENSGALG00000009002	1:22979672-23183320	2.31192	7.17884	1.63466	up	0.0027	0.0231681	cadherin-like and PC-esterase domain containing 1 [Source:HGNC Symbol;Acc:HGNC:26159]
XLOC_033728	MYOG	ENSGALG00000000172	26:960277-964046	0.813634	3.42997	2.07574	up	5e-05	0.000913265	Myogenin [Source:UniProtKB/Swiss-Prot;Acc:P17920]
XLOC_026663	RAPGEF5	ENSGALG00000010910	2:30757165-30909055	0.912636	3.09317	1.76098	up	5e-05	0.000913265	Rap guanine nucleotide exchange factor 5 [Source:HGNC Symbol;Acc:HGNC:16862]
XLOC_015175	ENSGALG00000021862	ENSGALG00000021862	12:10319056-10338464	0.375967	0	-inf	down	5e-05	0.000913265	-
XLOC_054719	IGFBP2	ENSGALG00000011469	7:22753949-22808688	48.207	117.513	1.28551	up	5e-05	0.000913265	Gallus gallus insulin-like growth factor binding protein 2, 36kDa (IGFBP2), mRNA. [Source:RefSeq mRNA;Acc:NM_205359]
XLOC_056768	FAAH	ENSGALG00000010433	8:20529178-20538824	3.68541	1.18532	-1.63655	down	5e-05	0.000913265	fatty acid amide hydrolase [Source:HGNC Symbol;Acc:HGNC:3553]
XLOC_007188	TXNRD1	ENSGALG00000012714	1:54494943-54781320	18.902	8.79759	-1.10336	down	5e-05	0.000913265	thioredoxin reductase 1, cytoplasmic [Source:RefSeq peptide;Acc:NP_001025933]
XLOC_040520	COL19A1	ENSGALG00000016155	3:82230622-82485450	0.729005	0.0915916	-2.99264	down	5e-05	0.000913265	collagen, type XIX, alpha 1 [Source:HGNC Symbol;Acc:HGNC:2196]
XLOC_013172	CDYL2	ENSGALG00000012978	11:14732599-14788658	2.68831	1.07789	-1.31849	down	5e-05	0.000913265	chromodomain protein, Y-like 2 [Source:HGNC Symbol;Acc:HGNC:23030]
XLOC_035266	THBD	ENSGALG00000008361	3:3266241-3271808	90.6199	24.9504	-1.86077	down	5e-05	0.000913265	thrombomodulin [Source:HGNC Symbol;Acc:HGNC:11784]
XLOC_012586	CX3CL1	ENSGALG00000026663	11:763855-773374	7.32896	3.39976	-1.10818	down	5e-05	0.000913265	Gallus gallus chemokine (C-X3-C motif) ligand 1 (CX3CL1), mRNA. [Source:RefSeq mRNA;Acc:NM_001077232]
XLOC_010568	CAPN5	ENSGALG00000000750	1:192455449-192506610	1.76928	0.656433	-1.43045	down	5e-05	0.000913265	calpain 5 [Source:HGNC Symbol;Acc:HGNC:1482]
XLOC_054628	DHRS9	ENSGALG00000010873	7:18356766-18360929	0.265805	0	-inf	down	0.00015	0.00199741	dehydrogenase/reductase (SDR family) member 9 [Source:HGNC Symbol;Acc:HGNC:16888]
XLOC_042689	GALNT7	ENSGALG00000010744	4:42696943-42736207	9.39247	4.42717	-1.08512	down	5e-05	0.000913265	polypeptide N-acetylgalactosaminyltransferase 7 [Source:HGNC Symbol;Acc:HGNC:4129]
XLOC_017204	EMP2	ENSGALG00000027058	14:9182193-9204188	16.1505	7.23525	-1.15847	down	5e-05	0.000913265	epithelial membrane protein 2 [Source:HGNC Symbol;Acc:HGNC:3334]
XLOC_061813	FANCC	ENSGALG00000012618	Z:41519738-41607695	3.97242	1.85716	-1.09692	down	0.00025	0.0028697	Fanconi anemia, complementation group C [Source:RefSeq peptide;Acc:NP_001006587]
XLOC_055685	SNORA35	ENSGALG00000025185	8:19671457-19676597	0.934223	3.03871	1.70162	up	5e-05	0.000913265	-
XLOC_031474	CCDC30	ENSGALG00000004878	21:6404176-6428963	2.36592	1.04914	-1.1732	down	0.00415	0.0336362	coiled-coil domain containing 30 [Source:HGNC Symbol;Acc:HGNC:26103]
XLOC_031227	MMP23B	ENSGALG00000001392	21:2016495-2079631	1.78082	5.4718	1.61948	up	0.0017	0.0154777	matrix metallopeptidase 23B [Source:HGNC Symbol;Acc:HGNC:7171]
XLOC_053969	PMS1	ENSGALG00000002348	7:235612-275609	1.19719	0.569342	-1.07229	down	0.0006	0.00610858	PMS1 protein homolog 1 [Source:RefSeq peptide;Acc:NP_001006508]
XLOC_019947	PTGES	ENSGALG00000027357	17:5675098-5693724	2.10815	4.65724	1.1435	up	0.00025	0.0028697	prostaglandin E synthase [Source:RefSeq peptide;Acc:NP_001181912]
XLOC_060487	ENSGALG00000027334	ENSGALG00000027334	Z:54537103-54642132	5.07598	11.9847	1.23944	up	5e-05	0.000913265	-
XLOC_014018	COTL1	ENSGALG00000017644	11:16283417-16319327	22.3413	87.098	1.96293	up	5e-05	0.000913265	coactosin-like protein [Source:RefSeq peptide;Acc:NP_001159797]
XLOC_032581	KCNJ5	ENSGALG00000001181	24:1073170-1314401	20.6874	59.838	1.53231	up	5e-05	0.000913265	potassium channel, inwardly rectifying subfamily J, member 5 [Source:HGNC Symbol;Acc:HGNC:6266]
XLOC_060460	CPLX1	ENSGALG00000015332	Z:52082065-52346243	51.174	7.42432	-2.78508	down	5e-05	0.000913265	complexin 1 [Source:HGNC Symbol;Acc:HGNC:2309]
XLOC_034016	ENSGALG00000023791	ENSGALG00000023791	26:4554865-4614405	153.462	48.3296	-1.6669	down	5e-05	0.000913265	-
XLOC_060647	HAPLN1	ENSGALG00000015627	Z:62344744-62440821	0.418494	0.112639	-1.8935	down	0.00445	0.0357052	Hyaluronan and proteoglycan link protein 1 [Source:UniProtKB/Swiss-Prot;Acc:P07354]
XLOC_028105	NR4A3	ENSGALG00000013568	2:89367643-89397349	2.32328	6.09699	1.39194	up	5e-05	0.000913265	nuclear receptor subfamily 4 group A member 3 [Source:HGNC Symbol;Acc:HGNC:7982]
XLOC_057674	CLDN1	ENSGALG00000026862	9:13417521-13428100	33.7629	13.2395	-1.35059	down	5e-05	0.000913265	claudin-1 [Source:RefSeq peptide;Acc:NP_001013629]
XLOC_010948	LINGO1	ENSGALG00000002708	10:2245921-2333031	92.4305	26.3656	-1.80971	down	5e-05	0.000913265	Leucine-rich repeat and immunoglobulin-like domain-containing nogo receptor-interacting protein 1 [Source:UniProtKB/Swiss-Prot;Acc:Q50L44]
XLOC_051242	ADRA2A	ENSGALG00000023521	6:25774387-25777689	5.5008	26.0587	2.24405	up	5e-05	0.000913265	adrenoceptor alpha 2A [Source:HGNC Symbol;Acc:HGNC:281]
XLOC_062462	GRHPR	ENSGALG00000005423	Z:81471947-81477206	10.5593	3.78639	-1.47962	down	5e-05	0.000913265	glyoxylate reductase/hydroxypyruvate reductase [Source:HGNC Symbol;Acc:HGNC:4570]
XLOC_035187	TNFAIP8L1	ENSGALG00000004266	28:4703153-4710012	4.41355	9.19357	1.05868	up	5e-05	0.000913265	tumor necrosis factor alpha-induced protein 8-like protein 1 [Source:RefSeq peptide;Acc:NP_001006343]
XLOC_017055	PLK1	ENSGALG00000006110	14:6884667-6889511	17.3704	36.791	1.08272	up	5e-05	0.000913265	serine/threonine-protein kinase PLK1 [Source:RefSeq peptide;Acc:NP_001025810]
XLOC_059909	WDR41	ENSGALG00000004350	Z:23042881-23066230	0.870108	0.323637	-1.42682	down	0.0001	0.00152478	WD repeat domain 41 [Source:HGNC Symbol;Acc:HGNC:25601]
XLOC_029747	GGT7	ENSGALG00000001062	20:469734-487112	2.76153	6.55622	1.2474	up	0.0002	0.00244091	gamma-glutamyltransferase 7 [Source:HGNC Symbol;Acc:HGNC:4259]
XLOC_061486	ENSGALG00000018479	ENSGALG00000018479	Z:27174099-27212780	9.85207	24.1942	1.29616	up	0.00175	0.0158693	-
XLOC_033011	MPZL2	ENSGALG00000007412	24:5465067-5470649	3.5647	1.3116	-1.44246	down	5e-05	0.000913265	myelin protein zero-like protein 2 precursor [Source:RefSeq peptide;Acc:NP_001239213]
XLOC_010538	SYTL2	ENSGALG00000014079	1:189473150-189529886	6.76323	2.78138	-1.28191	down	5e-05	0.000913265	synaptotagmin like 2 [Source:HGNC Symbol;Acc:HGNC:15585]
XLOC_006804	DCN	ENSGALG00000011274	1:43890336-43932683	100.903	47.2504	-1.09458	down	5e-05	0.000913265	decorin precursor [Source:RefSeq peptide;Acc:NP_001025918]
XLOC_062249	SVEP1	ENSGALG00000015721	Z:66365630-66491486	3.08324	9.24289	1.5839	up	5e-05	0.000913265	sushi, von Willebrand factor type A, EGF and pentraxin domain containing 1 [Source:HGNC Symbol;Acc:HGNC:15985]
XLOC_017031	Slc9a3r2	ENSGALG00000005608	14:6225579-6253593	1.36058	0.617773	-1.13907	down	0.00035	0.003781	Uncharacterized protein [Source:UniProtKB/TrEMBL;Acc:F1NQR2]
XLOC_001317	PDGFB	ENSGALG00000012178	1:50581969-50598466	12.6229	5.8202	-1.1169	down	5e-05	0.000913265	platelet-derived growth factor subunit B precursor [Source:RefSeq peptide;Acc:NP_989601]
XLOC_060241	VPS13A	ENSGALG00000015170	Z:37461160-37566826	3.13019	1.31271	-1.2537	down	5e-05	0.000913265	vacuolar protein sorting 13 homolog A [Source:RefSeq peptide;Acc:NP_001264765]
XLOC_036123	SAYSD1	ENSGALG00000028573	3:28644979-28730284	1.87478	4.0994	1.12869	up	5e-05	0.000913265	SAYSVFN motif domain containing 1 [Source:HGNC Symbol;Acc:HGNC:21025]
XLOC_055280	ENSGALG00000004032	ENSGALG00000004032	8:6064124-6084211	0.151757	0.401106	1.40222	up	0.0019	0.0170879	-
XLOC_021073	ATP2A3	ENSGALG00000001564	19:3274475-3309948	0.114184	0.576038	2.33481	up	0.0001	0.00152478	sarcoplasmic/endoplasmic reticulum calcium ATPase 3 [Source:RefSeq peptide;Acc:NP_990222]
XLOC_029468	ADCY8	ENSGALG00000016298	2:140457599-140576941	0.405845	1.77753	2.13088	up	5e-05	0.000913265	adenylate cyclase 8 (brain) [Source:HGNC Symbol;Acc:HGNC:239]
XLOC_003894	GPM6B	ENSGALG00000016575	1:122284581-122421067	0.321023	1.86524	2.53861	up	5e-05	0.000913265	neuronal membrane glycoprotein M6-b [Source:RefSeq peptide;Acc:NP_001012563]
XLOC_013641	GPT2	ENSGALG00000004158	11:7219525-7312456	2.03487	0.662868	-1.61814	down	0.0053	0.0415214	glutamic pyruvate transaminase (alanine aminotransferase) 2 [Source:HGNC Symbol;Acc:HGNC:18062]
XLOC_029381	HAS2	ENSGALG00000016394	2:136937864-136957620	1.44427	3.12191	1.11209	up	5e-05	0.000913265	hyaluronan synthase 2 [Source:RefSeq peptide;Acc:NP_990137]
XLOC_049996	CCDC85C	ENSGALG00000011139	5:47907118-48021884	1.78993	4.32564	1.27301	up	5e-05	0.000913265	coiled-coil domain containing 85C [Source:HGNC Symbol;Acc:HGNC:35459]
XLOC_038696	ACSS1	ENSGALG00000008632	3:15185609-15222377	15.7895	7.26282	-1.12037	down	5e-05	0.000913265	acyl-CoA synthetase short-chain family member 1 [Source:HGNC Symbol;Acc:HGNC:16091]
XLOC_017301	METRN	ENSGALG00000027342	14:13169099-13176128	13.1385	5.50497	-1.25499	down	5e-05	0.000913265	meteorin, glial cell differentiation regulator [Source:HGNC Symbol;Acc:HGNC:14151]
XLOC_048997	TSPAN4	ENSGALG00000006837	5:14628444-15024017	28.7586	12.3438	-1.2202	down	5e-05	0.000913265	tetraspanin 4 [Source:HGNC Symbol;Acc:HGNC:11859]
XLOC_059613	RUSC2	ENSGALG00000002371	Z:8805552-8859327	40.2012	13.0724	-1.62072	down	5e-05	0.000913265	RUN and SH3 domain containing 2 [Source:HGNC Symbol;Acc:HGNC:23625]
XLOC_032599	ST14	ENSGALG00000001331	24:1559784-1581539	18.0735	8.17334	-1.14488	down	5e-05	0.000913265	suppression of tumorigenicity 14 [Source:HGNC Symbol;Acc:HGNC:11344]
XLOC_012404	ADAMTS17	ENSGALG00000007069	10:16597909-16771697	0.52761	1.23854	1.23109	up	0.001	0.00967409	ADAM metallopeptidase with thrombospondin type 1 motif 17 [Source:HGNC Symbol;Acc:HGNC:17109]
XLOC_010261	RASL11A	ENSGALG00000017099	1:175565740-175567425	0.655286	2.56937	1.97122	up	0.0012	0.0113633	RAS-like family 11 member A [Source:HGNC Symbol;Acc:HGNC:23802]
XLOC_060380	EPB41L4A	ENSGALG00000000234	Z:46010842-46145593	0.59863	0.228068	-1.3922	down	0.00115	0.0109459	erythrocyte membrane protein band 4.1 like 4A [Source:HGNC Symbol;Acc:HGNC:13278]
XLOC_014495	ENSGALG00000026449	ENSGALG00000026449	12:9113627-9118806	79.0959	210.833	1.41443	up	5e-05	0.000913265	-
XLOC_037601	FILIP1	ENSGALG00000015903	3:80071067-80175210	2.2104	0.756826	-1.54628	down	0.00035	0.003781	filamin A interacting protein 1 [Source:HGNC Symbol;Acc:HGNC:21015]
XLOC_037093	STX7	ENSGALG00000002930	3:56146528-56178513	26.4714	11.9283	-1.15004	down	5e-05	0.000913265	syntaxin-7 [Source:RefSeq peptide;Acc:NP_001012961]
XLOC_016633	TGFBI	ENSGALG00000006319	13:14295425-14512344	3.94382	11.7918	1.58012	up	0.00325	0.0272386	transforming growth factor-beta-induced protein ig-h3 precursor [Source:RefSeq peptide;Acc:NP_990367]
XLOC_006941	HIST1H46	ENSGALG00000025786	1:47926958-48034291	1489.51	3143.71	1.07763	up	0.0003	0.00332352	Gallus gallus histone cluster 1, H4-VI, germinal H4 (similar to human histone cluster 1, class H4 genes) (HIST1H46), mRNA. [Source:RefSeq mRNA;Acc:NM_001037845]
XLOC_046335	RAD51	ENSGALG00000004516	5:950797-959018	5.46854	11.2095	1.03549	up	5e-05	0.000913265	DNA repair protein RAD51 homolog 1 [Source:UniProtKB/Swiss-Prot;Acc:P37383]
XLOC_023689	RBM24	ENSGALG00000012712	2:62005203-62018159	0.685474	1.40045	1.03072	up	5e-05	0.000913265	RNA-binding protein 24 [Source:RefSeq peptide;Acc:NP_001012881]
XLOC_053726	ENSGALG00000012061	ENSGALG00000012061	7:27688523-27706402	0.117561	1.20467	3.35715	up	0.00015	0.00199741	-
XLOC_031207	PLCH2	ENSGALG00000001207	21:1470920-1541745	0.993683	0.185848	-2.41867	down	0.00085	0.00836825	phospholipase C eta 2 [Source:HGNC Symbol;Acc:HGNC:29037]
XLOC_019641	CRB2	ENSGALG00000001169	17:8974476-9198582	10.2496	1.42855	-2.84294	down	5e-05	0.000913265	crumbs family member 2 [Source:HGNC Symbol;Acc:HGNC:18688]
XLOC_033536	CR1L	ENSGALG00000023950	26:2599267-2607279	6.9704	3.31665	-1.07151	down	5e-05	0.000913265	complement component (3b/4b) receptor 1-like precursor [Source:RefSeq peptide;Acc:NP_001028815]
XLOC_001363	C1QTNF1	ENSGALG00000027067	1:51257449-51344229	2.09819	0.344024	-2.60856	down	5e-05	0.000913265	C1q and tumor necrosis factor related protein 1 [Source:HGNC Symbol;Acc:HGNC:14324]
XLOC_010727	P4HA3	ENSGALG00000017311	1:194915189-194923866	7.2916	2.0774	-1.81146	down	5e-05	0.000913265	prolyl 4-hydroxylase, alpha polypeptide III [Source:HGNC Symbol;Acc:HGNC:30135]
XLOC_025496	COLEC10	ENSGALG00000027390	2:135902062-135989675	33.7751	16.8499	-1.00321	down	5e-05	0.000913265	Collectin-10 [Source:UniProtKB/Swiss-Prot;Acc:Q2LK95]
XLOC_048801	ADM	ENSGALG00000005666	5:8423160-8425797	144.836	296.751	1.03483	up	5e-05	0.000913265	adrenomedullin [Source:HGNC Symbol;Acc:HGNC:259]
XLOC_015815	ADAM19	ENSGALG00000003744	13:10642121-10680834	1.57196	0.365857	-2.10322	down	5e-05	0.000913265	disintegrin and metalloproteinase domain-containing protein 19 precursor [Source:RefSeq peptide;Acc:NP_001182051]
XLOC_056679	SIAT7E	ENSGALG00000009021	8:18148547-18221761	3.1763	0.885597	-1.84263	down	5e-05	0.000913265	alpha-N-acetylgalactosaminide alpha-2,6-sialyltransferase 5 [Source:RefSeq peptide;Acc:NP_001264423]
XLOC_030844	RPL22	ENSGALG00000000719	21:639975-642223	223.373	102.441	-1.12466	down	5e-05	0.000913265	60S ribosomal protein L22 [Source:RefSeq peptide;Acc:NP_989472]
XLOC_000485	KIF21A	ENSGALG00000007098	1:15149860-15234735	1.37723	0.625322	-1.1391	down	5e-05	0.000913265	kinesin family member 21A [Source:HGNC Symbol;Acc:HGNC:19349]
XLOC_034322	GSDMA	ENSGALG00000013495	27:4309011-4314114	5.43117	1.07205	-2.3409	down	0.00115	0.0109459	gasdermin-A [Source:RefSeq peptide;Acc:NP_001026532]
XLOC_046910	ENSGALG00000026343	ENSGALG00000026343	5:15247669-15252423	0.800459	1.60724	1.00568	up	5e-05	0.000913265	-
XLOC_006262	LRRK2	ENSGALG00000007161	1:14805856-14871430	2.13799	0.848057	-1.33402	down	5e-05	0.000913265	leucine-rich repeat kinase 2 [Source:HGNC Symbol;Acc:HGNC:18618]
XLOC_048032	SLC25A47	ENSGALG00000011225	5:48453469-48468259	1.11953	0.44875	-1.31891	down	5e-05	0.000913265	solute carrier family 25 member 47 [Source:HGNC Symbol;Acc:HGNC:20115]
XLOC_006776	MKP3	ENSGALG00000011207	1:43164516-43176244	15.9916	7.65512	-1.06282	down	5e-05	0.000913265	dual specificity protein phosphatase 6 [Source:RefSeq peptide;Acc:NP_989685]
XLOC_011971	FAM189A1	ENSGALG00000003944	10:5287317-5497792	5.2183	2.1146	-1.30319	down	5e-05	0.000913265	family with sequence similarity 189 member A1 [Source:HGNC Symbol;Acc:HGNC:29075]
XLOC_052622	EBF3	ENSGALG00000010461	6:33669434-33791767	4.42165	10.0021	1.17764	up	5e-05	0.000913265	early B-cell factor 3 [Source:HGNC Symbol;Acc:HGNC:19087]
XLOC_052399	AFAP1L2	ENSGALG00000008999	6:27287889-27343155	9.44025	4.51385	-1.06447	down	5e-05	0.000913265	actin filament associated protein 1 like 2 [Source:HGNC Symbol;Acc:HGNC:25901]
XLOC_042851	RUFY3	ENSGALG00000011564	4:49442131-49559671	14.8939	7.36509	-1.01594	down	0.00035	0.003781	RUN and FYVE domain containing 3 [Source:HGNC Symbol;Acc:HGNC:30285]
XLOC_038333	TLR15	ENSGALG00000008166	3:2945571-2955337	0.751604	0.355336	-1.08079	down	0.00015	0.00199741	Gallus gallus toll-like receptor 15 (TLR15), mRNA. [Source:RefSeq mRNA;Acc:NM_001037835]
XLOC_008892	PHEX	ENSGALG00000016375	1:118326166-118422075	0.535515	1.54855	1.53192	up	0.0052	0.0408571	phosphate regulating endopeptidase homolog, X-linked [Source:RefSeq peptide;Acc:NP_001186206]
XLOC_018536	ENSGALG00000008040	ENSGALG00000008040	15:10907426-10923772	2.78502	8.87516	1.67209	up	5e-05	0.000913265	-
XLOC_035577	gga-mir-3526	ENSGALG00000029121	3:14909014-14932913	45.4519	105.696	1.21751	up	5e-05	0.000913265	-
XLOC_043148	CISD2	ENSGALG00000027860	4:60553179-60561470	7.52106	17.4744	1.21624	up	5e-05	0.000913265	CDGSH iron sulfur domain 2 [Source:HGNC Symbol;Acc:HGNC:24212]
XLOC_011984	CCNB2	ENSGALG00000004161	10:6313606-6321500	14.9441	31.5805	1.07946	up	5e-05	0.000913265	G2/mitotic-specific cyclin-B2 [Source:UniProtKB/Swiss-Prot;Acc:P29332]
XLOC_001477	NT5DC3	ENSGALG00000012734	1:54903959-54926131	4.40774	2.18456	-1.0127	down	5e-05	0.000913265	5'-nucleotidase domain containing 3 [Source:HGNC Symbol;Acc:HGNC:30826]
XLOC_027125	EPDR1	ENSGALG00000012069	2:46699295-46735913	11.7289	5.71767	-1.03657	down	5e-05	0.000913265	ependymin related 1 [Source:HGNC Symbol;Acc:HGNC:17572]
XLOC_032788	STT3A	ENSGALG00000001005	24:373403-377118	2.85705	5.92552	1.05242	up	5e-05	0.000913265	STT3A, subunit of the oligosaccharyltransferase complex (catalytic) [Source:HGNC Symbol;Acc:HGNC:6172]
XLOC_047609	ACTC1	ENSGALG00000009844	5:31546120-31552902	1.46287	8.12459	2.47349	up	5e-05	0.000913265	Actin, alpha cardiac muscle 1 [Source:UniProtKB/Swiss-Prot;Acc:P68034]
XLOC_033091	CRABP2	ENSGALG00000029140	25:468702-470859	2.071	0	-inf	down	0.0002	0.00244091	cellular retinoic acid binding protein 2 [Source:HGNC Symbol;Acc:HGNC:2339]
XLOC_012440	IGDCC3	ENSGALG00000007371	10:17337459-17420822	13.0812	4.16546	-1.65095	down	5e-05	0.000913265	immunoglobulin superfamily, DCC subclass, member 3 [Source:HGNC Symbol;Acc:HGNC:9700]
XLOC_017981	PPL	ENSGALG00000002201	14:13254046-13275561	17.1645	6.48874	-1.40341	down	5e-05	0.000913265	Uncharacterized protein [Source:UniProtKB/TrEMBL;Acc:F1NV96]
XLOC_024637	CABLES1	ENSGALG00000014998	2:102547405-102679057	6.90802	3.22351	-1.09964	down	0.0006	0.00610858	Cdk5 and Abl enzyme substrate 1 [Source:HGNC Symbol;Acc:HGNC:25097]
XLOC_027169	ITGA9	ENSGALG00000012238	2:49287173-49510096	38.489	14.3271	-1.4257	down	5e-05	0.000913265	integrin alpha-9 precursor [Source:RefSeq peptide;Acc:NP_001012876]
XLOC_037877	RRM2	ENSGALG00000016442	3:96086175-96092245	15.132	31.4535	1.05562	up	5e-05	0.000913265	ribonucleotide reductase M2 [Source:HGNC Symbol;Acc:HGNC:10452]
XLOC_040802	ROCK2	ENSGALG00000016451	3:96739478-96825917	7.2151	3.52587	-1.03304	down	5e-05	0.000913265	Rho-associated, coiled-coil containing protein kinase 2 [Source:HGNC Symbol;Acc:HGNC:10252]
XLOC_007698	TIGAR	ENSGALG00000026776	1:73269251-73292435	2.84112	1.11103	-1.35457	down	5e-05	0.000913265	TP53 induced glycolysis regulatory phosphatase [Source:HGNC Symbol;Acc:HGNC:1185]
XLOC_012954	RRAD	ENSGALG00000005140	11:10672969-10676978	11.3332	27.4019	1.27373	up	5e-05	0.000913265	GTP-binding protein RAD [Source:RefSeq peptide;Acc:NP_001264535]
XLOC_041620	BRS3.5	ENSGALG00000006406	4:4301044-4307354	1.57081	0.362058	-2.11721	down	0.0001	0.00152478	bombesin receptor subtype-3 [Source:RefSeq peptide;Acc:NP_989737]
XLOC_008048	SFT2D2	ENSGALG00000019228	1:83506839-83517336	0.44094	0.161672	-1.44751	down	0.00655	0.049401	SFT2 domain containing 2 [Source:HGNC Symbol;Acc:HGNC:25140]
XLOC_025503	DEPDC6	ENSGALG00000016413	2:136280042-136356111	8.27062	31.4559	1.92726	up	5e-05	0.000913265	DEP domain-containing mTOR-interacting protein [Source:RefSeq peptide;Acc:NP_001186431]
XLOC_049686	SYNDIG1L	ENSGALG00000010233	5:37165725-37171166	0.232384	1.12696	2.27786	up	0.00115	0.0109459	synapse differentiation inducing 1-like [Source:HGNC Symbol;Acc:HGNC:32388]
XLOC_012437	CILP	ENSGALG00000007358	10:17289617-17300153	8.99505	1.1741	-2.93757	down	5e-05	0.000913265	cartilage intermediate layer protein [Source:HGNC Symbol;Acc:HGNC:1980]
XLOC_062080	NRG1	ENSGALG00000015422	Z:53777985-54246036	2.39741	0.510708	-2.2309	down	5e-05	0.000913265	Pro-neuregulin-1, membrane-bound isoform Neuregulin-1 [Source:UniProtKB/Swiss-Prot;Acc:Q05199]
XLOC_039462	ABCB10	ENSGALG00000011096	3:39378631-39405950	4.44903	1.82533	-1.28534	down	5e-05	0.000913265	ATP binding cassette subfamily B member 10 [Source:HGNC Symbol;Acc:HGNC:41]
XLOC_047196	gga-mir-6685	ENSGALG00000025949	5:24317891-24322884	0.152654	0.476754	1.64298	up	0.00215	0.0190406	-
XLOC_033834	C1orf116	ENSGALG00000001091	26:2546961-2552764	33.7483	11.8889	-1.5052	down	5e-05	0.000913265	chromosome 1 open reading frame 116 [Source:HGNC Symbol;Acc:HGNC:28667]
XLOC_040161	AIM1	ENSGALG00000015345	3:67544256-67589382	1.29869	0.19571	-2.73027	down	5e-05	0.000913265	absent in melanoma 1 [Source:HGNC Symbol;Acc:HGNC:356]
XLOC_032979	APOA1	ENSGALG00000007114	24:5106237-5107725	102.368	337.548	1.72133	up	5e-05	0.000913265	Apolipoprotein A-I Proapolipoprotein A-I [Source:UniProtKB/Swiss-Prot;Acc:P08250]
XLOC_018465	PIK3IP1	ENSGALG00000006942	15:9045928-9084147	23.6561	9.00046	-1.39414	down	5e-05	0.000913265	phosphoinositide-3-kinase interacting protein 1 [Source:HGNC Symbol;Acc:HGNC:24942]
XLOC_020263	RNF157	ENSGALG00000002008	18:4445413-4469079	2.72546	0.981039	-1.47412	down	0.00025	0.0028697	ring finger protein 157 [Source:HGNC Symbol;Acc:HGNC:29402]
XLOC_042498	Lef-1	ENSGALG00000010529	4:37323428-37378325	4.25278	10.9517	1.36468	up	5e-05	0.000913265	lymphoid enhancer-binding factor 1 [Source:RefSeq peptide;Acc:NP_990344]
XLOC_037853	ASAP2	ENSGALG00000016419	3:95690441-95754196	1.95841	0.965246	-1.02072	down	5e-05	0.000913265	ArfGAP with SH3 domain, ankyrin repeat and PH domain 2 [Source:HGNC Symbol;Acc:HGNC:2721]
XLOC_014538	ENSGALG00000006325	ENSGALG00000006325	12:10667218-10749508	85.9422	8.8146	-3.2854	down	5e-05	0.000913265	-
XLOC_050171	NUDT14	ENSGALG00000028940	5:52117314-52170940	1.77167	0.71113	-1.31693	down	5e-05	0.000913265	uridine diphosphate glucose pyrophosphatase [Source:RefSeq peptide;Acc:NP_001006490]
XLOC_025234	CA13	ENSGALG00000015820	2:122499871-122513695	0.267338	0	-inf	down	0.00015	0.00199741	carbonic anhydrase XIII [Source:HGNC Symbol;Acc:HGNC:14914]
XLOC_004829	TBC1D4	ENSGALG00000016925	1:154275492-154383017	1.23637	2.65458	1.10237	up	5e-05	0.000913265	TBC1 domain family member 4 [Source:HGNC Symbol;Acc:HGNC:19165]
XLOC_034037	ENSGALG00000028489	ENSGALG00000028489	26:4975735-4980442	0.745334	1.70359	1.19262	up	0.00515	0.0404966	-
XLOC_015195	ENSGALG00000006449	ENSGALG00000006449	12:11004400-11220759	0.153501	0.36732	1.25879	up	0.0062	0.047256	-
XLOC_007843	GSTK1	ENSGALG00000014708	1:77176676-77276224	10.8966	22.1878	1.02589	up	0.0003	0.00332352	glutathione S-transferase kappa 1 [Source:RefSeq peptide;Acc:NP_001185578]
XLOC_031549	LZTS1	ENSGALG00000001727	22:1554742-1574131	38.8363	13.4966	-1.52481	down	5e-05	0.000913265	leucine zipper, putative tumor suppressor 1 [Source:HGNC Symbol;Acc:HGNC:13861]
XLOC_047478	MEIS2	ENSGALG00000009799	5:30504559-30675196	13.4001	6.0333	-1.15123	down	0.00065	0.00656333	Meis homeobox 2 [Source:HGNC Symbol;Acc:HGNC:7001]
XLOC_012974	CDH11	ENSGALG00000005278	11:11114509-11685950	8.13768	28.7734	1.82205	up	5e-05	0.000913265	cadherin-11 precursor [Source:RefSeq peptide;Acc:NP_001004371]
XLOC_014320	ENSGALG00000004676	ENSGALG00000004676	12:3293873-3295013	2.49892	5.9884	1.26087	up	0.0001	0.00152478	-
XLOC_018885	KREMEN1	ENSGALG00000005808	15:7722862-7826170	78.6252	31.8027	-1.30584	down	5e-05	0.000913265	kringle containing transmembrane protein 1 [Source:HGNC Symbol;Acc:HGNC:17550]
XLOC_053052	NDUFB3	ENSGALG00000008239	7:10893757-10897452	101.45	220.889	1.12255	up	5e-05	0.000913265	NADH:ubiquinone oxidoreductase subunit B3 [Source:HGNC Symbol;Acc:HGNC:7698]
XLOC_035255	MERTK	ENSGALG00000008257	3:3130274-3159077	24.6203	11.2009	-1.13624	down	5e-05	0.000913265	tyrosine-protein kinase Mer precursor [Source:RefSeq peptide;Acc:NP_990319]
XLOC_000416	FAM185A	ENSGALG00000008301	1:12607334-12647497	4.64091	2.21405	-1.06772	down	5e-05	0.000913265	family with sequence similarity 185 member A [Source:HGNC Symbol;Acc:HGNC:22412]
XLOC_004183	PRKX	ENSGALG00000016629	1:127484238-127540752	23.8574	9.29415	-1.36004	down	5e-05	0.000913265	protein kinase, X-linked [Source:HGNC Symbol;Acc:HGNC:9441]
XLOC_046225	ENSGALG00000016105	ENSGALG00000016105	4:90155203-90212244	37.0261	17.6253	-1.0709	down	5e-05	0.000913265	-
XLOC_056176	TMEM121	ENSGALG00000002756	8:3867706-3870016	1.73653	5.79523	1.73866	up	5e-05	0.000913265	Transmembrane protein 121 [Source:UniProtKB/Swiss-Prot;Acc:Q8QFN3]
XLOC_046815	MYOD1	ENSGALG00000006216	5:11578792-11582278	1.07992	7.74076	2.84155	up	5e-05	0.000913265	myoblast determination protein 1 homolog [Source:RefSeq peptide;Acc:NP_989545]
XLOC_017695	RASD1	ENSGALG00000004860	14:4777288-4780829	1.58682	3.39297	1.09641	up	0.00065	0.00656333	dexamethasone-induced Ras-related protein 1 [Source:RefSeq peptide;Acc:NP_001038101]
XLOC_058879	USP13	ENSGALG00000008909	9:16857925-16902766	1.69792	0.591296	-1.52182	down	5e-05	0.000913265	ubiquitin specific peptidase 13 (isopeptidase T-3) [Source:HGNC Symbol;Acc:HGNC:12611]
XLOC_041411	ENSGALG00000004127	ENSGALG00000004127	4:1343610-1348789	0.353012	1.36123	1.94712	up	0.00535	0.0418354	-
XLOC_022534	ITGA8	ENSGALG00000008747	2:20217766-20319247	32.8485	75.7054	1.20457	up	5e-05	0.000913265	integrin alpha-8 precursor [Source:RefSeq peptide;Acc:NP_990619]
XLOC_057461	ZBTB38	ENSGALG00000002874	9:9675006-9691872	1.78308	0.707298	-1.33398	down	0.00045	0.00473317	zinc finger and BTB domain containing 38 [Source:HGNC Symbol;Acc:HGNC:26636]
XLOC_030335	CEP250	ENSGALG00000001775	20:1398657-1433067	0.529834	0.231777	-1.1928	down	0.00025	0.0028697	centrosomal protein 250kDa [Source:HGNC Symbol;Acc:HGNC:1859]
XLOC_014069	CBFA2T3	ENSGALG00000006234	11:17996279-18017927	3.34283	8.54262	1.35361	up	5e-05	0.000913265	protein CBFA2T3 [Source:RefSeq peptide;Acc:NP_001025751]
XLOC_021436	ENSGALG00000028649	ENSGALG00000028649	19:167966-295292	45.5842	133.793	1.55339	up	0.00115	0.0109459	-
XLOC_007220	TRIM24	ENSGALG00000012823	1:56529993-56611355	15.4548	6.83359	-1.17734	down	5e-05	0.000913265	tripartite motif containing 24 [Source:HGNC Symbol;Acc:HGNC:11812]
XLOC_045942	EVC2	ENSGALG00000015029	4:78663439-78782714	1.50961	0.646363	-1.22376	down	0.0029	0.0245842	limbin [Source:RefSeq peptide;Acc:NP_001073217]
XLOC_055630	CDC20	ENSGALG00000009971	8:18577123-18582553	25.3088	58.0869	1.19858	up	5e-05	0.000913265	cell division cycle protein 20 homolog [Source:RefSeq peptide;Acc:NP_001006536]
XLOC_057498	CHST2	ENSGALG00000026437	9:10151973-10154431	23.781	50.7264	1.09293	up	5e-05	0.000913265	carbohydrate (N-acetylglucosamine-6-O) sulfotransferase 2 [Source:HGNC Symbol;Acc:HGNC:1970]
XLOC_041844	ENSGALG00000007646	ENSGALG00000007646	4:11882171-12058058	1.27806	0.452939	-1.49656	down	5e-05	0.000913265	-
XLOC_005302	OSF-2	ENSGALG00000017046	1:171293175-171327674	105.409	16.1532	-2.70611	down	5e-05	0.000913265	periostin precursor [Source:RefSeq peptide;Acc:NP_001025712]
XLOC_022096	SNORA5	ENSGALG00000026888	2:3989020-4038101	62.1311	29.061	-1.09623	down	5e-05	0.000913265	-
XLOC_013085	VAT1L	ENSGALG00000013225	11:13443925-13490621	13.6676	6.47268	-1.07833	down	5e-05	0.000913265	vesicle amine transport 1-like [Source:HGNC Symbol;Acc:HGNC:29315]
XLOC_035167	KLF2	ENSGALG00000003939	28:4146805-4149435	53.2414	14.4526	-1.88122	down	5e-05	0.000913265	Kruppel-like factor 2 [Source:UniProtKB/TrEMBL;Acc:E1C442]
XLOC_009998	ZC3H13	ENSGALG00000016984	1:167251924-167300491	6.85201	3.16455	-1.11453	down	5e-05	0.000913265	zinc finger CCCH-type containing 13 [Source:HGNC Symbol;Acc:HGNC:20368]
XLOC_050343	PELI2	ENSGALG00000012124	5:55840341-55909453	0.614156	2.13009	1.79424	up	5e-05	0.000913265	pellino E3 ubiquitin protein ligase family member 2 [Source:HGNC Symbol;Acc:HGNC:8828]
XLOC_024543	LPIN2	ENSGALG00000014836	2:100653854-100694535	7.3981	3.6608	-1.01499	down	5e-05	0.000913265	phosphatidate phosphatase LPIN2 [Source:RefSeq peptide;Acc:NP_001006386]
XLOC_024416	DSEL	ENSGALG00000013766	2:94660419-94668239	2.62837	1.01641	-1.37069	down	5e-05	0.000913265	dermatan sulfate epimerase-like [Source:HGNC Symbol;Acc:HGNC:18144]
XLOC_037723	DST	ENSGALG00000016289	3:86227689-86545594	11.747	5.65096	-1.05573	down	5e-05	0.000913265	dystonin [Source:HGNC Symbol;Acc:HGNC:1090]
XLOC_000492	GTSE1	ENSGALG00000004897	1:15509091-15520120	3.39219	7.2472	1.09521	up	5e-05	0.000913265	G2 and S phase-expressed protein 1 [Source:RefSeq peptide;Acc:NP_001026503]
XLOC_012471	CALML4	ENSGALG00000007979	10:18629342-18632005	37.9558	12.2013	-1.63729	down	5e-05	0.000913265	calmodulin-like 4 [Source:RefSeq peptide;Acc:NP_001264558]
XLOC_045723	KIAA1456	ENSGALG00000026794	4:64216351-64317827	2.20305	0.403514	-2.44881	down	5e-05	0.000913265	KIAA1456 [Source:HGNC Symbol;Acc:HGNC:26725]
XLOC_024097	CTNND2	ENSGALG00000013001	2:77396876-78033401	1.67755	0.393064	-2.09352	down	0.00495	0.0390904	catenin delta 2 [Source:HGNC Symbol;Acc:HGNC:2516]
XLOC_023084	ACPP	ENSGALG00000011654	2:42792181-42812574	0.271664	0	-inf	down	5e-05	0.000913265	acid phosphatase, prostate [Source:HGNC Symbol;Acc:HGNC:125]
XLOC_043153	CYP4V2	ENSGALG00000013535	4:60965160-60978623	5.45903	1.23981	-2.13852	down	5e-05	0.000913265	cytochrome P450, family 4, subfamily V, polypeptide 2 [Source:RefSeq peptide;Acc:NP_001001879]
XLOC_026589	ER81	ENSGALG00000010780	2:27400169-27470880	7.70178	3.75114	-1.03786	down	5e-05	0.000913265	ETS translocation variant 1 [Source:RefSeq peptide;Acc:NP_990248]
XLOC_031509	GKN2	ENSGALG00000000119	22:260570-263926	1182.59	334.205	-1.82315	down	5e-05	0.000913265	gastrokine 2 [Source:HGNC Symbol;Acc:HGNC:24588]
XLOC_027902	FAM105A	ENSGALG00000012965	2:76270677-76295468	3.99849	1.7807	-1.16701	down	5e-05	0.000913265	Gallus gallus family with sequence similarity 105, member A (FAM105A), mRNA. [Source:RefSeq mRNA;Acc:NM_001079746]
XLOC_033448	KIAA1324	ENSGALG00000026986	26:1128312-1137004	0.46379	1.3691	1.56169	up	5e-05	0.000913265	KIAA1324 [Source:HGNC Symbol;Acc:HGNC:29618]
XLOC_018434	ENSGALG00000005204	ENSGALG00000005204	15:8101743-8107045	36.9668	18.3699	-1.00889	down	5e-05	0.000913265	-
XLOC_013369	SPIRE2	ENSGALG00000000521	11:18260412-18267198	0.679327	0.145702	-2.22108	down	0.0044	0.0353905	spire-type actin nucleation factor 2 [Source:HGNC Symbol;Acc:HGNC:30623]
XLOC_024072	FAM134B	ENSGALG00000026200	2:75643884-75709051	0.641478	0.110397	-2.5387	down	0.00035	0.003781	family with sequence similarity 134 member B [Source:HGNC Symbol;Acc:HGNC:25964]
XLOC_023499	RAMP3	ENSGALG00000027575	2:54559442-54620185	1.08832	0.436962	-1.31653	down	0.00405	0.0329886	Gallus gallus receptor (G protein-coupled) activity modifying protein 3 (RAMP3), mRNA. [Source:RefSeq mRNA;Acc:NM_001144973]
XLOC_021047	CALN1	ENSGALG00000001122	19:955426-1067545	0.521213	0.218241	-1.25595	down	0.0004	0.0042527	calneuron 1 [Source:HGNC Symbol;Acc:HGNC:13248]
XLOC_062138	NR2F1	ENSGALG00000027907	Z:58198145-58210619	1.37678	0.617766	-1.15616	down	0.00605	0.0464001	nuclear receptor subfamily 2 group F member 1 [Source:HGNC Symbol;Acc:HGNC:7975]
XLOC_037682	LMBRD1	ENSGALG00000016174	3:82508370-82588493	6.32095	2.44833	-1.36834	down	5e-05	0.000913265	probable lysosomal cobalamin transporter [Source:RefSeq peptide;Acc:NP_001006413]
XLOC_034752	ENSGALG00000026055	ENSGALG00000026055	28:2680249-2687710	5.93801	1.54673	-1.94076	down	5e-05	0.000913265	-
XLOC_013194	PNAT3	ENSGALG00000005473	11:15247194-15262027	2.42088	0.631194	-1.93938	down	5e-05	0.000913265	Arylamine N-acetyltransferase, pineal gland isozyme NAT-3 [Source:UniProtKB/Swiss-Prot;Acc:P13914]
XLOC_027239	INHBA	ENSGALG00000012327	2:51159684-51261219	27.7732	5.02457	-2.46662	down	5e-05	0.000913265	inhibin beta A chain precursor [Source:RefSeq peptide;Acc:NP_990727]
XLOC_016836	FAM20C	ENSGALG00000003640	14:1724259-1780784	3.11203	19.8555	2.67361	up	5e-05	0.000913265	family with sequence similarity 20 member C [Source:HGNC Symbol;Acc:HGNC:22140]
XLOC_025506	col14A1	ENSGALG00000016411	2:136370221-136490384	0.664236	10.8553	4.03056	up	5e-05	0.000913265	collagen alpha-1(XIV) chain precursor [Source:RefSeq peptide;Acc:NP_990665]
XLOC_047120	C1QTNF4	ENSGALG00000008080	5:22058924-22079578	1.34097	0.274874	-2.28644	down	0.0027	0.0231681	C1q and tumor necrosis factor related protein 4 [Source:HGNC Symbol;Acc:HGNC:14346]
XLOC_035396	CAPN14	ENSGALG00000009069	3:7632645-7655884	1.46432	0.116953	-3.64622	down	5e-05	0.000913265	calpain 14 [Source:HGNC Symbol;Acc:HGNC:16664]
XLOC_051074	CPEB3	ENSGALG00000006912	6:20297790-20479049	19.785	9.76026	-1.01941	down	5e-05	0.000913265	cytoplasmic polyadenylation element binding protein 3 [Source:HGNC Symbol;Acc:HGNC:21746]
XLOC_009392	CREG2	ENSGALG00000026022	1:132840093-132860137	0.489716	0.14962	-1.71065	down	0.00045	0.00473317	cellular repressor of E1A-stimulated genes 2 [Source:HGNC Symbol;Acc:HGNC:14272]
XLOC_021027	CCL4	ENSGALG00000000951	19:352189-378001	4.50896	20.3193	2.17199	up	0.0011	0.0105243	chemokine-like ligand 1 precursor [Source:RefSeq peptide;Acc:NP_001039296]
XLOC_061140	ENSGALG00000027887	ENSGALG00000027887	Z:10228699-10265537	12.8826	43.0234	1.7397	up	5e-05	0.000913265	-
XLOC_042185	ENSGALG00000028927	ENSGALG00000028927	4:20873024-20962515	1.09895	0.353755	-1.6353	down	0.0012	0.0113633	-
XLOC_016861	MAFK	ENSGALG00000004189	14:2583592-2618634	202.383	87.2972	-1.21308	down	0.00035	0.003781	Transcription factor MafK [Source:UniProtKB/Swiss-Prot;Acc:Q90596]
XLOC_029372	DSCC1	ENSGALG00000016417	2:136256810-136267634	1.56841	14.3658	3.19526	up	5e-05	0.000913265	DNA replication and sister chromatid cohesion 1 [Source:HGNC Symbol;Acc:HGNC:24453]
XLOC_037605	COX7A2	ENSGALG00000015906	3:80197964-80201301	58.2391	125.393	1.1064	up	5e-05	0.000913265	cytochrome c oxidase subunit 7A2, mitochondrial [Source:RefSeq peptide;Acc:NP_001185711]
XLOC_032605	NTM	ENSGALG00000001437	24:1860916-2106123	0.460562	0	-inf	down	5e-05	0.000913265	protein CEPU-1 precursor [Source:RefSeq peptide;Acc:NP_990042]
XLOC_041059	SLC35F6	ENSGALG00000016589	3:104835718-104839201	19.6015	48.1054	1.29524	up	5e-05	0.000913265	solute carrier family 35 member F6 [Source:HGNC Symbol;Acc:HGNC:26055]
XLOC_053742	CCDC93	ENSGALG00000012129	7:28379878-28419685	4.77623	1.65478	-1.52924	down	5e-05	0.000913265	coiled-coil domain-containing protein 93 [Source:RefSeq peptide;Acc:NP_001026433]
XLOC_010988	CIB2	ENSGALG00000026674	10:3289485-3329420	0.527607	1.16286	1.14014	up	5e-05	0.000913265	calcium and integrin binding family member 2 [Source:HGNC Symbol;Acc:HGNC:24579]
XLOC_031233	VWA1	ENSGALG00000001527	21:2174950-2209618	31.1632	14.7617	-1.07798	down	5e-05	0.000913265	von Willebrand factor A domain containing 1 [Source:HGNC Symbol;Acc:HGNC:30910]
XLOC_011561	ENSGALG00000007248	ENSGALG00000007248	10:17158507-17188183	41.8154	17.6918	-1.24095	down	5e-05	0.000913265	-
XLOC_014502	MGLL	ENSGALG00000005990	12:9552453-9655915	4.04636	29.9142	2.88613	up	5e-05	0.000913265	monoglyceride lipase isoform 1 [Source:RefSeq peptide;Acc:NP_001264071]
XLOC_019749	Ex-FABP	ENSGALG00000024011	17:501841-504845	1.76792	5.77943	1.70888	up	0.0003	0.00332352	extracellular fatty acid-binding protein precursor [Source:RefSeq peptide;Acc:NP_990753]
XLOC_061319	ELOVL7	ENSGALG00000014730	Z:18735255-18767868	3.5494	1.42369	-1.31794	down	5e-05	0.000913265	elongation of very long chain fatty acids protein 7 [Source:RefSeq peptide;Acc:NP_001184239]
XLOC_041359	AR	ENSGALG00000004596	4:390045-476558	22.8859	68.977	1.59165	up	5e-05	0.000913265	androgen receptor [Source:RefSeq peptide;Acc:NP_001035179]
XLOC_040055	FAM26E	ENSGALG00000014961	3:63251991-63273340	1.44703	0.258271	-2.48614	down	5e-05	0.000913265	uncharacterized protein LOC769904 [Source:RefSeq peptide;Acc:NP_001072960]
XLOC_025350	KCNS2	ENSGALG00000017690	2:127411882-127429986	0	0.322503	inf	up	5e-05	0.000913265	potassium voltage-gated channel, modifier subfamily S, member 2 [Source:HGNC Symbol;Acc:HGNC:6301]
XLOC_035976	PLEKHH2	ENSGALG00000009947	3:24491109-24545482	0.518384	0.142509	-1.86297	down	5e-05	0.000913265	pleckstrin homology, MyTH4 and FERM domain containing H2 [Source:HGNC Symbol;Acc:HGNC:30506]
XLOC_042834	ENSGALG00000019003	ENSGALG00000019003	4:48998208-49030510	0.694988	0.286832	-1.27678	down	0.0016	0.014653	-
XLOC_026220	GPR158	ENSGALG00000007667	2:16372422-16557109	1.46784	0.21992	-2.73865	down	5e-05	0.000913265	probable G-protein coupled receptor 158 precursor [Source:RefSeq peptide;Acc:NP_001244228]
XLOC_005722	RAB38	ENSGALG00000028018	1:187498827-187522674	3.16082	1.15271	-1.45527	down	5e-05	0.000913265	RAB38, member RAS oncogene family [Source:HGNC Symbol;Acc:HGNC:9776]
XLOC_017194	SOCS1	ENSGALG00000007158	14:8933367-8936390	0.62753	2.49455	1.99102	up	0.00035	0.003781	suppressor of cytokine signaling 1 [Source:RefSeq peptide;Acc:NP_001131120]
XLOC_020201	C17orf62	ENSGALG00000001607	18:3472131-3482623	7.28126	2.54201	-1.51822	down	5e-05	0.000913265	chromosome 17 open reading frame 62 [Source:HGNC Symbol;Acc:HGNC:28672]
XLOC_018955	YWHAH	ENSGALG00000006743	15:8822952-8831664	70.78	29.1459	-1.28005	down	5e-05	0.000913265	14-3-3 protein eta [Source:RefSeq peptide;Acc:NP_001007840]
XLOC_053106	GPR1	ENSGALG00000008589	7:12058651-12071393	14.931	3.22148	-2.21252	down	5e-05	0.000913265	G protein-coupled receptor 1 [Source:HGNC Symbol;Acc:HGNC:4463]
XLOC_014499	GATA2	ENSGALG00000005909	12:9185757-9201882	5.84678	12.736	1.1232	up	5e-05	0.000913265	GATA-binding factor 2 [Source:UniProtKB/Swiss-Prot;Acc:P23824]
XLOC_019741	CLIC3	ENSGALG00000026027	17:411602-418106	37.167	6.66159	-2.48009	down	5e-05	0.000913265	chloride intracellular channel 3 [Source:HGNC Symbol;Acc:HGNC:2064]
XLOC_001626	B4GALNT3	ENSGALG00000012988	1:60438889-60567950	1.52526	0.722992	-1.077	down	0.002	0.0178675	beta-1,4-N-acetyl-galactosaminyl transferase 3 [Source:HGNC Symbol;Acc:HGNC:24137]
XLOC_029649	FAM83H	ENSGALG00000013875	2:148565718-148572305	16.9073	4.98245	-1.76272	down	5e-05	0.000913265	family with sequence similarity 83 member H [Source:HGNC Symbol;Acc:HGNC:24797]
XLOC_005936	CHRDL2	ENSGALG00000017308	1:194983571-195011083	0.336907	1.12188	1.7355	up	0.00075	0.00745833	chordin-like 2 [Source:HGNC Symbol;Acc:HGNC:24168]
XLOC_012424	PCSK6	ENSGALG00000007238	10:17122369-17156206	10.4712	3.93084	-1.41352	down	5e-05	0.000913265	proprotein convertase subtilisin/kexin type 6 [Source:HGNC Symbol;Acc:HGNC:8569]
XLOC_047212	ENSGALG00000009145	ENSGALG00000009145	5:25031377-25159942	1.41282	0.468776	-1.59161	down	5e-05	0.000913265	-
XLOC_007197	HSP90B1	ENSGALG00000012726	1:54869422-54879269	178.675	71.7365	-1.31656	down	5e-05	0.000913265	endoplasmin precursor [Source:RefSeq peptide;Acc:NP_989620]
XLOC_040978	SDC1	ENSGALG00000016480	3:101228448-101250450	36.5539	18.1721	-1.0083	down	5e-05	0.000913265	syndecan 1 [Source:HGNC Symbol;Acc:HGNC:10658]
XLOC_037607	COL12A1	ENSGALG00000015908	3:80211407-80318377	385.546	845.274	1.13252	up	5e-05	0.000913265	collagen alpha-1(XII) chain precursor [Source:RefSeq peptide;Acc:NP_990352]
XLOC_032567	ESAM	ENSGALG00000000957	24:285422-292873	37.1079	14.9781	-1.30887	down	5e-05	0.000913265	endothelial cell adhesion molecule [Source:HGNC Symbol;Acc:HGNC:17474]
XLOC_044897	ENSGALG00000028992	ENSGALG00000028992	4:37159320-37249158	2398.48	5300.17	1.14392	up	5e-05	0.000913265	-
XLOC_023684	MYLIP	ENSGALG00000012704	2:61562079-61576684	3.80148	11.5919	1.60849	up	5e-05	0.000913265	E3 ubiquitin-protein ligase MYLIP [Source:RefSeq peptide;Acc:NP_001012579]
XLOC_056171	OLFML2B	ENSGALG00000002667	8:3772273-3782428	24.621	10.1481	-1.27869	down	5e-05	0.000913265	olfactomedin like 2B [Source:HGNC Symbol;Acc:HGNC:24558]
XLOC_033820	RAB7B	ENSGALG00000000769	26:2288884-2295146	45.7463	22.0095	-1.05553	down	5e-05	0.000913265	RAB7B, member RAS oncogene family [Source:HGNC Symbol;Acc:HGNC:30513]
XLOC_039270	CRIM1	ENSGALG00000010597	3:31629610-31793698	31.9993	14.5535	-1.13668	down	5e-05	0.000913265	cysteine-rich motor neuron 1 protein precursor [Source:RefSeq peptide;Acc:NP_989756]
XLOC_049288	EHD4	ENSGALG00000008950	5:24591422-24618120	14.0227	6.77153	-1.05022	down	5e-05	0.000913265	EH domain containing 4 [Source:HGNC Symbol;Acc:HGNC:3245]
XLOC_046846	PHLDA2	ENSGALG00000006447	5:12527624-12579618	12.4847	6.2065	-1.00831	down	5e-05	0.000913265	pleckstrin homology-like domain family A member 2 [Source:RefSeq peptide;Acc:NP_001186524]
XLOC_003780	DMD	ENSGALG00000016281	1:113774389-114932830	3.78638	1.39868	-1.43676	down	0.00055	0.00567188	dystrophin [Source:RefSeq peptide;Acc:NP_990630]
XLOC_001619	TMTC1	ENSGALG00000012956	1:59842253-59995185	7.36856	2.98523	-1.30354	down	5e-05	0.000913265	transmembrane and tetratricopeptide repeat containing 1 [Source:HGNC Symbol;Acc:HGNC:24099]
XLOC_053925	UPP2	ENSGALG00000012554	7:35804103-35812978	2.82788	1.05644	-1.42051	down	0.00035	0.003781	uridine phosphorylase 2 [Source:HGNC Symbol;Acc:HGNC:23061]
XLOC_016298	ENSGALG00000028070	ENSGALG00000028070	13:7832759-7843032	4.01209	16.2563	2.01857	up	5e-05	0.000913265	-
XLOC_015375	PDZRN3	ENSGALG00000007819	12:16592805-16970255	5.15073	10.6153	1.0433	up	5e-05	0.000913265	PDZ domain containing ring finger 3 [Source:HGNC Symbol;Acc:HGNC:17704]
XLOC_012053	DMXL2	ENSGALG00000004805	10:8763251-8813815	1.50741	0.747837	-1.01128	down	5e-05	0.000913265	Dmx-like 2 [Source:HGNC Symbol;Acc:HGNC:2938]
XLOC_055924	DNAJC6	ENSGALG00000011041	8:27179458-27219563	1.57878	0.547926	-1.52676	down	5e-05	0.000913265	putative tyrosine-protein phosphatase auxilin [Source:RefSeq peptide;Acc:NP_001170886]
XLOC_007367	NINJ2	ENSGALG00000012989	1:60438889-60567950	18.8529	6.37613	-1.56403	down	5e-05	0.000913265	ninjurin 2 [Source:HGNC Symbol;Acc:HGNC:7825]
XLOC_046337	GCHFR	ENSGALG00000028400	5:967324-1011083	3.62841	15.3393	2.07982	up	5e-05	0.000913265	GTP cyclohydrolase 1 feedback regulatory protein [Source:RefSeq peptide;Acc:NP_001186451]
XLOC_003283	gga-mir-125b-2	ENSGALG00000018244	1:98038347-98398342	2.01744	4.08102	1.0164	up	5e-05	0.000913265	-
XLOC_040501	KCNQ5	ENSGALG00000015932	3:80962160-81225706	0.518644	0.148089	-1.80828	down	5e-05	0.000913265	potassium channel, voltage gated KQT-like subfamily Q, member 5 [Source:HGNC Symbol;Acc:HGNC:6299]
XLOC_014085	CHTF8	ENSGALG00000000632	11:18358801-18360436	7.62434	15.4354	1.01756	up	5e-05	0.000913265	CTF8, chromosome transmission fidelity factor 8 homolog [Source:RefSeq peptide;Acc:NP_001264567]
XLOC_031979	CITED4	ENSGALG00000000678	23:1392103-1394720	208.368	102.648	-1.02143	down	5e-05	0.000913265	Cbp/p300-interacting transactivator 3 [Source:UniProtKB/Swiss-Prot;Acc:Q9I8K7]
XLOC_052687	OSGEPL1	ENSGALG00000002384	7:284229-302486	2.69386	6.65354	1.30445	up	0.002	0.0178675	O-sialoglycoprotein endopeptidase-like 1 [Source:HGNC Symbol;Acc:HGNC:23075]
XLOC_062227	KIAA1958	ENSGALG00000023083	Z:65770833-65831560	1.24078	3.49287	1.49316	up	5e-05	0.000913265	KIAA1958 [Source:HGNC Symbol;Acc:HGNC:23427]
XLOC_000191	CAMK1D	ENSGALG00000009866	1:6257096-6478604	0.474212	1.15254	1.28121	up	5e-05	0.000913265	calcium/calmodulin dependent protein kinase ID [Source:HGNC Symbol;Acc:HGNC:19341]
XLOC_010506	FOLH1	ENSGALG00000017234	1:186845640-186876250	21.2954	10.4948	-1.02087	down	5e-05	0.000913265	folate hydrolase (prostate-specific membrane antigen) 1 [Source:HGNC Symbol;Acc:HGNC:3788]
XLOC_058314	ADIPOQ	ENSGALG00000005554	9:4729435-4734790	3.39552	0.667748	-2.34626	down	5e-05	0.000913265	adiponectin precursor [Source:RefSeq peptide;Acc:NP_996874]
XLOC_035128	TMEM59L	ENSGALG00000021620	28:3642051-3654546	9.29975	1.44722	-2.68391	down	5e-05	0.000913265	transmembrane protein 59 like [Source:HGNC Symbol;Acc:HGNC:13237]
XLOC_015853	FLT4	ENSGALG00000005802	13:12667961-12716209	2.57738	0.563108	-2.19442	down	5e-05	0.000913265	fms-related tyrosine kinase 4 [Source:HGNC Symbol;Acc:HGNC:3767]
XLOC_049956	CLMN	ENSGALG00000011071	5:45159402-45184761	0.901188	0.327294	-1.46124	down	5e-05	0.000913265	calmin (calponin-like, transmembrane) [Source:HGNC Symbol;Acc:HGNC:19972]
XLOC_022835	CHN2	ENSGALG00000011164	2:34129767-34293479	23.731	11.7464	-1.01456	down	5e-05	0.000913265	chimerin 2 [Source:HGNC Symbol;Acc:HGNC:1944]
XLOC_002346	CD9	ENSGALG00000017274	1:74509534-74540601	24.7315	6.88765	-1.84427	down	5e-05	0.000913265	CD9 antigen [Source:RefSeq peptide;Acc:NP_990093]
XLOC_019630	PTGS1	ENSGALG00000001314	17:8762631-8772437	1.60427	0.48096	-1.73793	down	5e-05	0.000913265	prostaglandin-endoperoxide synthase 1 (prostaglandin G/H synthase and cyclooxygenase) [Source:HGNC Symbol;Acc:HGNC:9604]
XLOC_048983	TNNI2	ENSGALG00000006591	5:13473897-13478514	1.31338	6.60139	2.32949	up	0.00015	0.00199741	Gallus gallus troponin I type 2 (skeletal, fast) (TNNI2), mRNA. [Source:RefSeq mRNA;Acc:NM_205417]
XLOC_009492	RAB20	ENSGALG00000016844	1:138392843-138416609	1.35366	3.28183	1.27764	up	0.00045	0.00473317	RAB20, member RAS oncogene family [Source:HGNC Symbol;Acc:HGNC:18260]
XLOC_030114	Pgo2	ENSGALG00000007543	20:11445681-11553570	7.83609	1.75579	-2.15801	down	5e-05	0.000913265	Uncharacterized protein [Source:UniProtKB/TrEMBL;Acc:F1NSX1]
XLOC_017123	XYLT1	ENSGALG00000006757	14:7912058-8196456	1.76047	3.96129	1.17001	up	5e-05	0.000913265	xylosyltransferase I [Source:HGNC Symbol;Acc:HGNC:15516]
XLOC_034743	TPGS1	ENSGALG00000026780	28:2607272-2609239	7.234	3.60584	-1.00446	down	5e-05	0.000913265	tubulin polyglutamylase complex subunit 1 [Source:HGNC Symbol;Acc:HGNC:25058]
XLOC_056734	PTCH2	ENSGALG00000010133	8:19689004-19712815	3.99579	1.63848	-1.28612	down	5e-05	0.000913265	patched 2 [Source:HGNC Symbol;Acc:HGNC:9586]
XLOC_004095	MID1	ENSGALG00000016603	1:123968606-124211390	103.499	34.7559	-1.57429	down	5e-05	0.000913265	midline 1 (Opitz/BBB syndrome) [Source:RefSeq peptide;Acc:NP_989460]
XLOC_011774	AP3B2	ENSGALG00000002136	10:863777-874957	4.37104	0.795577	-2.4579	down	5e-05	0.000913265	adaptor related protein complex 3, beta 2 subunit [Source:HGNC Symbol;Acc:HGNC:567]
XLOC_049924	FBLN5	ENSGALG00000010747	5:43735703-43782218	1.40481	5.23047	1.89656	up	5e-05	0.000913265	fibulin-5 precursor [Source:RefSeq peptide;Acc:NP_001264403]
XLOC_052182	ADGRA1	ENSGALG00000007045	6:21180811-21434502	6.33975	0.499832	-3.66491	down	5e-05	0.000913265	adhesion G protein-coupled receptor A1 [Source:HGNC Symbol;Acc:HGNC:13838]
XLOC_025714	RPLP1	ENSGALG00000016172	2:145289504-145290656	1257.25	2941.22	1.22614	up	5e-05	0.000913265	60S acidic ribosomal protein P1 [Source:UniProtKB/Swiss-Prot;Acc:P18660]
XLOC_021435	ENSGALG00000027614	ENSGALG00000027614	19:167966-295292	38.7571	89.2536	1.20345	up	5e-05	0.000913265	-
XLOC_007941	SLC22A15	ENSGALG00000015016	1:79778273-79814571	2.22301	1.02119	-1.12227	down	5e-05	0.000913265	solute carrier family 22 member 15 [Source:HGNC Symbol;Acc:HGNC:20301]
XLOC_030083	KIAA1755	ENSGALG00000023590	20:10698022-10708163	0.946507	0.27928	-1.7609	down	0.0001	0.00152478	KIAA1755 [Source:HGNC Symbol;Acc:HGNC:29372]
XLOC_036868	VIP	ENSGALG00000013604	3:48775542-48795822	149.365	34.0807	-2.13181	down	5e-05	0.000913265	VIP peptides Intestinal peptide PHI-27-like Vasoactive intestinal peptide [Source:UniProtKB/Swiss-Prot;Acc:P48143]
XLOC_049911	GPR68	ENSGALG00000010707	5:43452323-43512133	0.836219	0.287059	-1.54254	down	5e-05	0.000913265	G protein-coupled receptor 68 [Source:HGNC Symbol;Acc:HGNC:4519]
XLOC_059664	RAI14	ENSGALG00000003353	Z:10311813-10405573	27.6749	12.2756	-1.17278	down	5e-05	0.000913265	retinoic acid induced 14 [Source:HGNC Symbol;Acc:HGNC:14873]
XLOC_013504	EXOC3L1	ENSGALG00000001702	11:972849-995051	6.03585	1.80212	-1.74386	down	5e-05	0.000913265	exocyst complex component 3-like 1 [Source:HGNC Symbol;Acc:HGNC:27540]
XLOC_048814	WEE1	ENSGALG00000005769	5:8753013-8763114	9.68416	25.5913	1.40196	up	5e-05	0.000913265	wee1-like protein kinase [Source:RefSeq peptide;Acc:NP_001026352]
XLOC_043177	FGL1	ENSGALG00000013606	4:62415096-62607719	10.5618	1.53549	-2.78209	down	0.00095	0.00927545	Gallus gallus fibrinogen-like 1 (FGL1), mRNA. [Source:RefSeq mRNA;Acc:NM_001277819]
XLOC_006047	ITIH5	ENSGALG00000006891	1:4017315-4144409	0.418609	1.68776	2.01144	up	0.004	0.0326354	inter-alpha-trypsin inhibitor heavy chain family member 5 [Source:HGNC Symbol;Acc:HGNC:21449]
XLOC_000062	TUBAL3	ENSGALG00000008444	1:1149163-1155872	0.88338	2.65253	1.58626	up	5e-05	0.000913265	tubulin alpha-3 chain [Source:RefSeq peptide;Acc:NP_001264280]
XLOC_034508	RPL23	ENSGALG00000001634	27:4046905-4048844	166.168	77.2995	-1.10412	down	5e-05	0.000913265	ribosomal protein L23 [Source:HGNC Symbol;Acc:HGNC:10316]
XLOC_019273	NSMF	ENSGALG00000008681	17:1717494-1763796	5.72549	2.40813	-1.24949	down	5e-05	0.000913265	NMDA receptor synaptonuclear signaling and neuronal migration factor [Source:HGNC Symbol;Acc:HGNC:29843]
XLOC_008504	ADAMTS5	ENSGALG00000015795	1:102389080-102442746	10.0034	3.2833	-1.60727	down	5e-05	0.000913265	ADAM metallopeptidase with thrombospondin type 1 motif 5 [Source:HGNC Symbol;Acc:HGNC:221]
XLOC_038293	FANCL	ENSGALG00000007879	3:855514-929281	2.48188	5.42297	1.12765	up	0.0005	0.00519799	E3 ubiquitin-protein ligase FANCL [Source:RefSeq peptide;Acc:NP_001029113]
XLOC_039262	VIT	ENSGALG00000010583	3:31495727-31540414	12.6611	0.935743	-3.75815	down	5e-05	0.000913265	vitrin precursor [Source:RefSeq peptide;Acc:NP_001019751]
XLOC_031289	gga-mir-34a	ENSGALG00000018296	21:3228711-3274310	4.0074	9.15206	1.19143	up	5e-05	0.000913265	-
XLOC_059725	FST	ENSGALG00000014908	Z:15930690-15938408	1.05734	0.491561	-1.105	down	0.0017	0.0154777	Follistatin [Source:UniProtKB/Swiss-Prot;Acc:Q90844]
XLOC_024332	FAM65B	ENSGALG00000013624	2:90153585-90211223	0.737075	3.33615	2.1783	up	5e-05	0.000913265	protein FAM65B [Source:RefSeq peptide;Acc:NP_001012883]
XLOC_051187	SORCS3	ENSGALG00000008434	6:23967358-24235717	2.57791	8.66274	1.74862	up	5e-05	0.000913265	sortilin-related VPS10 domain containing receptor 3 [Source:HGNC Symbol;Acc:HGNC:16699]
XLOC_049106	PAMR1	ENSGALG00000007886	5:18394010-18448548	1.59071	0.624441	-1.34903	down	0.00015	0.00199741	peptidase domain containing associated with muscle regeneration 1 [Source:HGNC Symbol;Acc:HGNC:24554]
XLOC_026027	VPAC2	ENSGALG00000006575	2:9602709-9696943	0.162067	2.24312	3.79084	up	0.0038	0.0312975	vasoactive intestinal polypeptide receptor 2 precursor [Source:RefSeq peptide;Acc:NP_001014970]
XLOC_061674	RFK	ENSGALG00000000004	Z:34292957-34299561	4.4974	1.87387	-1.26307	down	5e-05	0.000913265	riboflavin kinase [Source:RefSeq peptide;Acc:NP_001026776]
XLOC_015941	JSC	ENSGALG00000006346	13:14654458-14662648	8.09645	28.8847	1.83494	up	5e-05	0.000913265	C-X-C motif chemokine 14 precursor [Source:RefSeq peptide;Acc:NP_990043]
XLOC_048494	SPTB	ENSGALG00000003386	5:142198-159502	2.10861	1.05422	-1.00012	down	5e-05	0.000913265	spectrin, beta, erythrocytic [Source:HGNC Symbol;Acc:HGNC:11274]
XLOC_020585	MYH1C	ENSGALG00000027177	18:473712-638720	11.501	5.15736	-1.15705	down	5e-05	0.000913265	myosin, heavy chain 1C, skeletal muscle (similar to human myosin, heavy chain 1, skeletal muscle, adult) [Source:RefSeq peptide;Acc:NP_001107181]
XLOC_019428	ASS1	ENSGALG00000023689	17:5881859-5902534	26.9741	12.8075	-1.07459	down	5e-05	0.000913265	argininosuccinate synthase [Source:RefSeq peptide;Acc:NP_001013413]
XLOC_048614	BDNF	ENSGALG00000012163	5:3753112-3807503	6.64578	1.47593	-2.17082	down	5e-05	0.000913265	Brain-derived neurotrophic factor [Source:UniProtKB/Swiss-Prot;Acc:P25429]
XLOC_039530	SMOC2	ENSGALG00000011205	3:40938548-41074792	83.3814	495.15	2.57007	up	5e-05	0.000913265	SPARC related modular calcium binding 2 [Source:HGNC Symbol;Acc:HGNC:20323]
XLOC_022833	CREB5	ENSGALG00000011137	2:33741337-33993413	3.33985	1.0995	-1.60294	down	5e-05	0.000913265	cAMP responsive element binding protein 5 [Source:HGNC Symbol;Acc:HGNC:16844]
XLOC_016689	P4HA2	ENSGALG00000006677	13:16062815-16086989	84.7348	36.6087	-1.21077	down	5e-05	0.000913265	prolyl 4-hydroxylase subunit alpha-2 precursor [Source:RefSeq peptide;Acc:NP_001006155]
XLOC_000977	PTPRQ	ENSGALG00000010935	1:39799900-39913158	5.03629	0.976189	-2.36713	down	5e-05	0.000913265	protein tyrosine phosphatase, receptor type, Q [Source:HGNC Symbol;Acc:HGNC:9679]
XLOC_012215	FANCI	ENSGALG00000006658	10:12436947-12468013	2.629	5.70812	1.1185	up	5e-05	0.000913265	Fanconi anemia, complementation group I [Source:RefSeq peptide;Acc:NP_001108323]
XLOC_013205	WFDC1	ENSGALG00000005503	11:16191124-16203598	0.0493784	1.06902	4.43626	up	0.00275	0.0235629	WAP four-disulfide core domain protein 1 [Source:UniProtKB/Swiss-Prot;Acc:Q8JG33]
XLOC_043698	ADRA1D	ENSGALG00000015974	4:87863055-87903531	0.0483131	0.524801	3.44128	up	0.0064	0.0484428	adrenoceptor alpha 1D [Source:HGNC Symbol;Acc:HGNC:280]
XLOC_053488	ABCB6	ENSGALG00000011648	7:21731242-21737808	3.30238	6.66486	1.01307	up	0.0001	0.00152478	ATP binding cassette subfamily B member 6 (Langereis blood group) [Source:HGNC Symbol;Acc:HGNC:47]
XLOC_046148	AVP	ENSGALG00000014117	4:88174894-88176963	0.479753	5.91038	3.62289	up	0.00025	0.0028697	Vasotocin-neurophysin VT Vasotocin Neurophysin VT [Source:UniProtKB/Swiss-Prot;Acc:P24787]
XLOC_042183	PDGFC	ENSGALG00000009378	4:20648533-20769897	9.06698	3.14821	-1.52609	down	5e-05	0.000913265	Platelet-derived growth factor C Platelet-derived growth factor C, latent form Platelet-derived growth factor C, receptor-binding form [Source:UniProtKB/Swiss-Prot;Acc:Q9I946]
XLOC_057602	ZIC1	ENSGALG00000006811	9:11395946-11400537	3.00372	6.59835	1.13535	up	5e-05	0.000913265	zinc finger protein ZIC 1 [Source:RefSeq peptide;Acc:NP_989585]
XLOC_019664	NEK6	ENSGALG00000001118	17:9326558-9374148	56.4444	117.357	1.05601	up	5e-05	0.000913265	serine/threonine-protein kinase Nek6 [Source:RefSeq peptide;Acc:NP_001012549]
XLOC_043278	GNPDA2	ENSGALG00000014210	4:67201645-67227411	5.0207	2.30869	-1.12082	down	0.0018	0.0162777	Glucosamine-6-phosphate isomerase [Source:UniProtKB/TrEMBL;Acc:E1C878]
XLOC_037996	cRhoB	ENSGALG00000016485	3:101365501-101367829	70.6965	32.6494	-1.11458	down	5e-05	0.000913265	rho-related GTP-binding protein RhoB [Source:RefSeq peptide;Acc:NP_990240]
XLOC_014494	C12H3ORF37	ENSGALG00000005897	12:9109926-9112927	22.5817	46.2136	1.03316	up	5e-05	0.000913265	UPF0361 protein C3orf37 homolog [Source:RefSeq peptide;Acc:NP_001006137]
XLOC_000574	ATP6AP1	ENSGALG00000008836	1:22114067-22168266	39.9929	16.0771	-1.31474	down	5e-05	0.000913265	V-type proton ATPase subunit S1 precursor [Source:RefSeq peptide;Acc:NP_001239540]
XLOC_023203	SFRP4	ENSGALG00000012073	2:46736953-46746402	1.58806	0.429721	-1.8858	down	0.0005	0.00519799	secreted frizzled-related protein 4 [Source:HGNC Symbol;Acc:HGNC:10778]
XLOC_029482	TMEM71	ENSGALG00000019426	2:141254292-141268238	10.0159	3.1759	-1.65706	down	0.00015	0.00199741	transmembrane protein 71 [Source:HGNC Symbol;Acc:HGNC:26572]
XLOC_037293	SLC22A16	ENSGALG00000015055	3:65931748-65967339	0.331626	1.0206	1.62178	up	0.0003	0.00332352	solute carrier family 22 (organic cation/carnitine transporter), member 16 [Source:HGNC Symbol;Acc:HGNC:20302]
XLOC_039940	CENPW	ENSGALG00000027454	3:59060254-59067262	3.51904	8.14479	1.21069	up	5e-05	0.000913265	Centromere protein W [Source:UniProtKB/Swiss-Prot;Acc:P0DJH6]
XLOC_003221	GBE1	ENSGALG00000015506	1:94474404-94635609	8.91578	4.45358	-1.00139	down	5e-05	0.000913265	glucan (1,4-alpha-), branching enzyme 1 [Source:HGNC Symbol;Acc:HGNC:4180]
XLOC_045985	RGS12	ENSGALG00000015626	4:81552004-81631896	0.873316	0.341706	-1.35375	down	0.0001	0.00152478	regulator of G-protein signaling 12 [Source:HGNC Symbol;Acc:HGNC:9994]
XLOC_010825	ENSGALG00000013318	ENSGALG00000013318	10:113471-130526	0.386315	0	-inf	down	0.0015	0.0138445	-
XLOC_061448	MAP1B	ENSGALG00000014999	Z:25177949-25251593	4.76462	1.54221	-1.62737	down	5e-05	0.000913265	microtubule associated protein 1B [Source:HGNC Symbol;Acc:HGNC:6836]
XLOC_055738	CDKN2C	ENSGALG00000010537	8:22846037-22852417	14.9395	38.6525	1.37143	up	5e-05	0.000913265	cyclin-dependent kinase inhibitor 2C (p18, inhibits CDK4) [Source:HGNC Symbol;Acc:HGNC:1789]
