# Supplementary material for: Analysis of long noncoding RNA and mRNA using RNA sequencing during the differentiation of intramuscular preadipocytes in chicken
Source: PLoS One. 2017 Feb 15;12(2):e0172389. doi: 10.1371/journal.pone.0172389 (PMC5310915; doi:10.1371/journal.pone.0172389)
Supplement: S2 Appendix — (ZIP) [file pone.0172389.s002.zip › I0-VS-I2.DiffExplncRNAFilter.xls]

LncRNAID	GeneName	GenePos	I0_FPKM	I2_FPKM	log2(I2/I0)	up-or-down	p_value	q_value	LncRNAGeneID
TCONS_00017711	-	10:11279602-11279907	0	2.82209	inf	up	0.0002	0.00515075	XLOC_011271
TCONS_00006410	-	1:124228962-124229715	0.73655	0	-inf	down	5e-05	0.00214768	XLOC_004114
TCONS_00006653	-	1:129811503-129811751	0	9.33526	inf	up	0.00025	0.0060135	XLOC_004276
TCONS_00093787	-	8:25573528-25573908	1.23657	0	-inf	down	0.00015	0.00431849	XLOC_055816
TCONS_00101442	-	Z:40927684-40928346	0	0.733421	inf	up	5e-05	0.00214768	XLOC_060281
TCONS_00037478	-	19:9980917-9981401	0	1.1107	inf	up	0.00025	0.0060135	XLOC_021962
TCONS_00010259	-	1:36290207-36290478	0	4.68608	inf	up	0.0002	0.00515075	XLOC_006641
TCONS_00025102	-	13:2385884-2386565	0.678516	0	-inf	down	5e-05	0.00214768	XLOC_015610
TCONS_00092099	-	7:28328381-28328593	15.9586	0	-inf	down	0.0003	0.00691207	XLOC_054836
TCONS_00080398	-	5:43653055-43653546	0	0.823744	inf	up	0.0001	0.00339506	XLOC_047936
TCONS_00081424	-	5:872853-873177	0	5.18185	inf	up	5e-05	0.00214768	XLOC_048556
TCONS_00082127	-	5:14041981-14042195	0	15.0257	inf	up	0.00015	0.00431849	XLOC_048990
TCONS_00046427	-	2:64953120-64953356	0	16.2359	inf	up	0.00015	0.00431849	XLOC_027716
TCONS_00025026	-	13:1187888-1188360	0.776146	0	-inf	down	0.0003	0.00691207	XLOC_015549
TCONS_00052399	-	21:1333032-1333402	0	2.15785	inf	up	0.0003	0.00691207	XLOC_031196
TCONS_00065472	-	3:16270969-16271601	0	0.397071	inf	up	5e-05	0.00214768	XLOC_038737
TCONS_00065543	-	3:17455731-17456028	0	3.73321	inf	up	5e-05	0.00214768	XLOC_038790
TCONS_00083115	-	5:29247942-29248670	0	0.287083	inf	up	0.0003	0.00691207	XLOC_049504
TCONS_00002903	-	1:63452566-63452805	0	8.58215	inf	up	0.0002	0.00515075	XLOC_001816
TCONS_00044126	-	2:16569056-16570359	0.39924	0	-inf	down	5e-05	0.00214768	XLOC_026225
TCONS_00005304	-	1:102446148-102446537	0	1.14765	inf	up	0.0002	0.00515075	XLOC_003390
TCONS_00016254	-	1:184749279-184749681	0	1.33392	inf	up	5e-05	0.00214768	XLOC_010429
TCONS_00097885	-	9:3302567-3302782	0	16.7879	inf	up	0.00025	0.0060135	XLOC_058229
TCONS_00035605	-	19:505468-505778	0	2.81156	inf	up	0.0001	0.00339506	XLOC_021034
TCONS_00052981	-	22:267282-267905	0.403348	0	-inf	down	0.00025	0.0060135	XLOC_031510
TCONS_00076747	-	4:64317935-64322788	1.39352	0.387365	-1.84697	down	5e-05	0.00214768	XLOC_045724
TCONS_00022167	-	11:14529679-14529955	0	4.34664	inf	up	0.0001	0.00339506	XLOC_013943
TCONS_00069398	-	3:109780440-109781159	0.327292	0	-inf	down	0.00015	0.00431849	XLOC_041197
TCONS_00016394	-	1:187934626-187934884	0	11.7972	inf	up	5e-05	0.00214768	XLOC_010518
TCONS_00025941	-	13:889973-890189	0	18.1608	inf	up	0.0002	0.00515075	XLOC_016104
TCONS_00069525	-	3:66685209-66685643	0	1.04051	inf	up	0.0001	0.00339506	XLOC_041301
TCONS_00028758	-	14:4484215-4484551	0	2.0838	inf	up	0.00025	0.0060135	XLOC_017673
TCONS_00047852	-	2:106096749-106096995	0	6.9421	inf	up	0.00015	0.00431849	XLOC_028622
TCONS_00038960	-	2:32417982-32418214	0	10.6886	inf	up	0.0001	0.00339506	XLOC_022811
TCONS_00071640	-	4:39500389-39500735	0	1.66185	inf	up	0.00015	0.00431849	XLOC_042621
TCONS_00073270	-	4:84373864-84374129	0	4.97052	inf	up	0.00025	0.0060135	XLOC_043632
TCONS_00043212	-	2:142253300-142253634	0	2.39899	inf	up	5e-05	0.00214768	XLOC_025692
TCONS_00037389	-	19:9088134-9088560	0	2.29957	inf	up	5e-05	0.00214768	XLOC_021903
TCONS_00083714	-	5:42609933-42610536	0	0.526262	inf	up	0.00025	0.0060135	XLOC_049891
TCONS_00038302	-	2:14794946-14795259	2.43988	0	-inf	down	0.00025	0.0060135	XLOC_022431
TCONS_00059786	-	28:3831399-3831656	0	5.98805	inf	up	0.0002	0.00515075	XLOC_035142
TCONS_00063643	-	3:79053275-79053619	1.87739	0	-inf	down	0.00015	0.00431849	XLOC_037589
TCONS_00092908	-	8:7548980-7560368	0.200283	0.4036	1.01089	up	0.00045	0.00981796	XLOC_055329
TCONS_00092378	-	7:34885299-34885498	0	24.1179	inf	up	0.00015	0.00431849	XLOC_055013
TCONS_00005500	-	1:105685807-105686200	0	2.17996	inf	up	0.0003	0.00691207	XLOC_003504
TCONS_00046345	-	2:62923246-62923501	0	5.82571	inf	up	0.00015	0.00431849	XLOC_027656
TCONS_00075932	-	4:46428491-46429248	0	0.553711	inf	up	0.00015	0.00431849	XLOC_045210
TCONS_00014639	-	1:133224072-133224354	0	3.94736	inf	up	0.0001	0.00339506	XLOC_009407
TCONS_00016848	-	1:71169404-71169644	0	9.01224	inf	up	0.00025	0.0060135	XLOC_010787
TCONS_00027017	-	14:918635-918843	0	19.1393	inf	up	0.0002	0.00515075	XLOC_016790
TCONS_00023722	-	12:1552190-1552438	0	7.55712	inf	up	0.0001	0.00339506	XLOC_014831
TCONS_00010306	-	1:37744019-37744253	0	10.8008	inf	up	0.0001	0.00339506	XLOC_006665
TCONS_00050728	-	20:942365-942722	0	1.59901	inf	up	0.0002	0.00515075	XLOC_030322
TCONS_00102894	-	Z:10555507-10555774	0	4.69984	inf	up	0.00015	0.00431849	XLOC_061151
TCONS_00031154	-	15:6523486-6523751	0	4.89525	inf	up	0.0003	0.00691207	XLOC_018840
TCONS_00099217	-	9:22738795-22739083	4.41554	0	-inf	down	0.00035	0.00784979	XLOC_059018
TCONS_00047509	-	2:98520291-98520795	0.856352	0	-inf	down	0.00045	0.00981796	XLOC_028394
TCONS_00095472	-	8:20770135-20770386	0	7.12426	inf	up	0.0001	0.00339506	XLOC_056785
TCONS_00024326	-	12:9359849-9360236	0	1.1731	inf	up	0.00015	0.00431849	XLOC_015147
TCONS_00084846	-	6:560771-560997	0	10.9071	inf	up	0.00015	0.00431849	XLOC_050541
TCONS_00016793	-	1:195023481-195024143	0	0.615105	inf	up	0.0001	0.00339506	XLOC_010735
TCONS_00006541	-	1:127941885-127942193	0	2.56563	inf	up	5e-05	0.00214768	XLOC_004197
TCONS_00007914	-	1:168833720-168834370	0	0.463643	inf	up	0.0001	0.00339506	XLOC_005159
TCONS_00023430	-	12:15558132-15559342	0	0.312319	inf	up	0.0003	0.00691207	XLOC_014666
TCONS_00088415	-	6:33512963-33513389	0	1.48417	inf	up	0.0002	0.00515075	XLOC_052619
TCONS_00078114	-	5:8212187-8213064	0	0.309757	inf	up	0.00015	0.00431849	XLOC_046518
TCONS_00001050	-	1:29482231-29484713	0.204185	0.80044	1.97091	up	0.0028	0.0486642	XLOC_000661
TCONS_00014189	-	1:122780436-122781051	0	0.430113	inf	up	5e-05	0.00214768	XLOC_009101
TCONS_00099926	-	W:426540-427088	0	0.563202	inf	up	0.0002	0.00515075	XLOC_059423
TCONS_00049718	-	20:1565045-1565393	0	1.63001	inf	up	0.00015	0.00431849	XLOC_029783
TCONS_00005505	-	1:105800613-105800906	0	3.11847	inf	up	0.00015	0.00431849	XLOC_003509
TCONS_00038572	-	2:21623454-21623950	0.593492	0	-inf	down	0.00025	0.0060135	XLOC_022571
TCONS_00026492	-	13:10368764-10369140	0	1.44511	inf	up	0.0002	0.00515075	XLOC_016493
TCONS_00042879	-	2:131545073-131545567	0	1.25333	inf	up	5e-05	0.00214768	XLOC_025451
TCONS_00062649	-	3:53472770-53473038	0	5.54458	inf	up	0.0001	0.00339506	XLOC_036995
TCONS_00064660	-	3:109102283-109102708	1.1468	0	-inf	down	0.0002	0.00515075	XLOC_038219
TCONS_00095009	-	8:12934049-12934819	0	0.515197	inf	up	0.00025	0.0060135	XLOC_056544
TCONS_00058917	-	28:1728432-1728703	0	5.59641	inf	up	0.00025	0.0060135	XLOC_034686
TCONS_00071321	-	4:33675124-33675592	0	0.77656	inf	up	0.0002	0.00515075	XLOC_042434
TCONS_00025709	-	13:15078119-15078370	0	6.28611	inf	up	0.00015	0.00431849	XLOC_015961
TCONS_00060110	-	3:4380954-4381627	0	0.545336	inf	up	0.0003	0.00691207	XLOC_035299
TCONS_00087495	-	6:18143391-18143875	0	1.48091	inf	up	5e-05	0.00214768	XLOC_052076
TCONS_00001805	-	1:47810908-47811204	0	5.77814	inf	up	5e-05	0.00214768	XLOC_001160
TCONS_00071925	-	4:47207500-47207713	0	20.6177	inf	up	5e-05	0.00214768	XLOC_042803
TCONS_00071030	-	4:25031435-25031743	0	2.72598	inf	up	0.0001	0.00339506	XLOC_042260
TCONS_00055435	-	24:1757477-1757887	0	1.4017	inf	up	0.00025	0.0060135	XLOC_032859
TCONS_00105044	-	Z:78329301-78329534	0	9.38669	inf	up	5e-05	0.00214768	XLOC_062406
TCONS_00020824	-	11:13819660-13820807	0	0.289205	inf	up	0.0002	0.00515075	XLOC_013127
TCONS_00028415	-	14:1843352-1843773	0	1.74545	inf	up	5e-05	0.00214768	XLOC_017480
TCONS_00049379	-	2:147585484-147586167	0	0.712524	inf	up	5e-05	0.00214768	XLOC_029604
TCONS_00008676	-	1:184516120-184516473	0	1.86589	inf	up	0.0001	0.00339506	XLOC_005635
TCONS_00055497	-	24:3188255-3189041	0	0.518342	inf	up	0.0001	0.00339506	XLOC_032891
TCONS_00069210	-	3:105229298-105231259	0.713938	1.63046	1.19141	up	0.00175	0.0328094	XLOC_041079
TCONS_00066545	-	3:38001773-38002058	0	3.51008	inf	up	0.00015	0.00431849	XLOC_039430
TCONS_00066851	-	3:45056931-45057242	0	4.22827	inf	up	5e-05	0.00214768	XLOC_039614
TCONS_00016157	-	1:180206502-180206707	0	21.4197	inf	up	0.0001	0.00339506	XLOC_010372
TCONS_00092989	-	8:10034171-10034526	0	1.69331	inf	up	0.00015	0.00431849	XLOC_055372
TCONS_00067391	-	3:59008338-59008597	0	5.91316	inf	up	0.00015	0.00431849	XLOC_039931
TCONS_00039291	-	2:41463115-41463423	0	2.88633	inf	up	0.00025	0.0060135	XLOC_023056
TCONS_00044899	-	2:32113437-32113750	0	3.91229	inf	up	5e-05	0.00214768	XLOC_026732
TCONS_00057930	-	27:2490369-2490940	0	0.82787	inf	up	0.00025	0.0060135	XLOC_034182
TCONS_00028621	-	14:3196421-3196758	0	2.06198	inf	up	0.0001	0.00339506	XLOC_017598
TCONS_00038928	-	2:32161789-32162175	0	2.94675	inf	up	5e-05	0.00214768	XLOC_022794
TCONS_00095155	-	8:15250206-15250519	0	4.07754	inf	up	0.00015	0.00431849	XLOC_056635
TCONS_00069948	-	4:3080081-3080364	0	3.86107	inf	up	0.0002	0.00515075	XLOC_041572
TCONS_00095933	-	8:28299190-28299966	0	0.508552	inf	up	0.0002	0.00515075	XLOC_057056
TCONS_00052509	-	21:2828693-2829205	0	1.42747	inf	up	5e-05	0.00214768	XLOC_031258
TCONS_00013305	-	1:104157339-104157650	0	3.10301	inf	up	5e-05	0.00214768	XLOC_008530
TCONS_00027443	-	14:5967122-5967500	0	1.27095	inf	up	0.00015	0.00431849	XLOC_017015
TCONS_00006408	-	1:124227053-124227891	0.512356	0	-inf	down	5e-05	0.00214768	XLOC_004112
TCONS_00038861	-	2:30909574-30909849	0	4.11271	inf	up	0.00015	0.00431849	XLOC_022758
TCONS_00019724	-	10:18282521-18282862	0	2.61304	inf	up	0.0001	0.00339506	XLOC_012469
TCONS_00071652	-	4:41680794-41681206	0	1.05618	inf	up	0.0001	0.00339506	XLOC_042631
TCONS_00037210	-	19:7055443-7056348	0.353585	0	-inf	down	0.0002	0.00515075	XLOC_021827
TCONS_00077678	-	4:69404169-69404458	0	3.52579	inf	up	0.0002	0.00515075	XLOC_046258
TCONS_00010035	-	1:29692550-29692827	0	3.98099	inf	up	0.00015	0.00431849	XLOC_006482
TCONS_00013856	-	1:117523281-117523572	0	3.25892	inf	up	0.00035	0.00784979	XLOC_008877
TCONS_00048493	-	2:126405948-126406671	0.424052	0	-inf	down	0.0001	0.00339506	XLOC_029043
TCONS_00012349	-	1:78073511-78073941	0	1.71305	inf	up	0.00035	0.00784979	XLOC_007900
TCONS_00061538	-	3:31262190-31262432	8.08944	0	-inf	down	0.0002	0.00515075	XLOC_036275
TCONS_00031335	-	15:8506295-8506554	0	5.77316	inf	up	0.0002	0.00515075	XLOC_018938
TCONS_00012433	-	1:79776472-79778107	2.39279	0.693815	-1.78607	down	0.0001	0.00339506	XLOC_007940
TCONS_00042544	-	2:123339270-123408610	0.428928	0	-inf	down	5e-05	0.00214768	XLOC_025245
TCONS_00103151	-	Z:17642001-17642305	3.30415	0	-inf	down	0.00015	0.00431849	XLOC_061296
TCONS_00008583	-	1:181992461-181992752	0	3.20986	inf	up	0.00015	0.00431849	XLOC_005586
TCONS_00040030	-	2:55766152-55766361	0	18.5645	inf	up	0.0002	0.00515075	XLOC_023515
TCONS_00082515	-	5:22238786-22239348	0	0.604514	inf	up	0.0001	0.00339506	XLOC_049185
TCONS_00008416	-	1:177506343-177506697	0	1.84874	inf	up	0.0001	0.00339506	XLOC_005486
TCONS_00041723	-	2:104563861-104564172	0	3.12337	inf	up	0.00015	0.00431849	XLOC_024670
TCONS_00066981	-	3:49350264-49351174	0.28015	0	-inf	down	5e-05	0.00214768	XLOC_039689
TCONS_00065269	-	3:13536970-13537205	0	16.9847	inf	up	5e-05	0.00214768	XLOC_038608
TCONS_00004967	-	1:91690103-91690370	0	4.69984	inf	up	0.00015	0.00431849	XLOC_003117
TCONS_00045940	-	2:56783960-56784344	0	1.43369	inf	up	5e-05	0.00214768	XLOC_027379
TCONS_00079990	-	5:35013240-35013512	0	4.32079	inf	up	0.00015	0.00431849	XLOC_047695
TCONS_00044043	-	2:14796742-14797131	0	1.23304	inf	up	0.0002	0.00515075	XLOC_026169
TCONS_00101560	-	Z:44481635-44481957	0	2.14521	inf	up	0.00015	0.00431849	XLOC_060346
TCONS_00031461	-	15:9773292-9773632	0	2.11696	inf	up	0.0001	0.00339506	XLOC_019002
TCONS_00090456	-	7:34528421-34528653	0	10.6886	inf	up	0.0001	0.00339506	XLOC_053876
TCONS_00006600	-	1:129099961-129100290	0	2.24676	inf	up	0.00025	0.0060135	XLOC_004242
TCONS_00040406	-	2:64403860-64404092	0	10.2122	inf	up	0.0001	0.00339506	XLOC_023754
TCONS_00092316	-	7:34214950-34215326	0	1.61111	inf	up	0.0001	0.00339506	XLOC_054978
TCONS_00053389	-	22:1475091-1475556	0	0.836964	inf	up	0.0001	0.00339506	XLOC_031735
TCONS_00100404	-	Z:12779981-12780325	0	2.80323	inf	up	0.0002	0.00515075	XLOC_059683
TCONS_00053586	-	22:3022776-3023166	0	1.29848	inf	up	0.0002	0.00515075	XLOC_031854
TCONS_00075506	-	4:38245379-38245817	0	1.20781	inf	up	0.00045	0.00981796	XLOC_044961
TCONS_00092098	-	7:28323720-28323964	0	7.35369	inf	up	5e-05	0.00214768	XLOC_054835
TCONS_00100030	-	Z:1010105-1010893	0	0.370586	inf	up	0.00015	0.00431849	XLOC_059498
TCONS_00064731	-	3:29195-29477	0	4.16674	inf	up	0.0001	0.00339506	XLOC_038283
TCONS_00104130	-	Z:44044105-44044336	0	11.6881	inf	up	5e-05	0.00214768	XLOC_061876
TCONS_00092776	-	8:5560160-5560650	0	0.941161	inf	up	0.0003	0.00691207	XLOC_055263
TCONS_00005306	-	1:103145344-103145581	0	9.09653	inf	up	0.0001	0.00339506	XLOC_003392
TCONS_00104469	-	Z:53459098-53459402	0	2.68074	inf	up	0.00015	0.00431849	XLOC_062070
TCONS_00046497	-	2:67054631-67055104	0	0.714073	inf	up	5e-05	0.00214768	XLOC_027763
TCONS_00011050	-	1:53432947-53433476	0	0.823353	inf	up	0.00015	0.00431849	XLOC_007112
TCONS_00065937	-	3:25572483-25572686	29.5634	0	-inf	down	0.0002	0.00515075	XLOC_039049
TCONS_00103293	-	Z:22647526-22648276	0	0.389397	inf	up	0.0001	0.00339506	XLOC_061387
TCONS_00087523	-	6:18541960-18542252	0	3.19363	inf	up	5e-05	0.00214768	XLOC_052102
TCONS_00033293	-	17:4487208-4487541	0	2.53037	inf	up	5e-05	0.00214768	XLOC_019898
TCONS_00075957	-	4:48940707-48941233	0	0.56757	inf	up	0.0003	0.00691207	XLOC_045226
TCONS_00002367	-	1:55620345-55621001	0	0.452897	inf	up	0.0002	0.00515075	XLOC_001502
TCONS_00017930	-	10:14056807-14057018	0	20.7656	inf	up	5e-05	0.00214768	XLOC_011388
TCONS_00030543	-	15:12172219-12172944	0.30801	0	-inf	down	0.0003	0.00691207	XLOC_018624
TCONS_00009435	-	1:7153424-7154462	0	0.319235	inf	up	5e-05	0.00214768	XLOC_006084
TCONS_00069599	-	4:382321-382744	0	1.16508	inf	up	0.0001	0.00339506	XLOC_041356
TCONS_00080636	-	5:49539671-49539911	0	8.01088	inf	up	5e-05	0.00214768	XLOC_048076
TCONS_00066627	-	3:39849461-39849854	0	1.26609	inf	up	0.0002	0.00515075	XLOC_039488
TCONS_00037727	-	2:3839616-3840053	0	1.3922	inf	up	0.0001	0.00339506	XLOC_022089
TCONS_00045228	-	2:39119171-39119753	0.45352	0	-inf	down	0.0028	0.0486642	XLOC_026949
TCONS_00042799	-	2:129133880-129134157	3.88634	0	-inf	down	0.0003	0.00691207	XLOC_025403
TCONS_00035255	-	18:9182642-9182896	0	6.72744	inf	up	0.0001	0.00339506	XLOC_020887
TCONS_00008083	-	1:170507487-170508136	0.395015	0	-inf	down	0.0001	0.00339506	XLOC_005288
TCONS_00044184	-	2:17248828-17249072	0	8.3441	inf	up	0.0002	0.00515075	XLOC_026258
TCONS_00040975	-	2:80981434-80981704	0	5.36626	inf	up	5e-05	0.00214768	XLOC_024181
TCONS_00027421	-	14:5929221-5929878	0	0.529142	inf	up	0.00025	0.0060135	XLOC_017007
TCONS_00055102	-	24:3472198-3472678	0	1.46584	inf	up	5e-05	0.00214768	XLOC_032677
TCONS_00081817	-	5:8419250-8422913	0.594986	1.65943	1.47976	up	5e-05	0.00214768	XLOC_048800
TCONS_00069165	-	3:104779790-104780061	0	7.15527	inf	up	0.0001	0.00339506	XLOC_041053
TCONS_00078554	-	5:12998865-12999504	0.386348	0	-inf	down	0.0028	0.0486642	XLOC_046850
TCONS_00065262	-	3:13480289-13480983	0.340186	0	-inf	down	0.00015	0.00431849	XLOC_038601
TCONS_00070076	-	4:6250620-6250930	0	2.64617	inf	up	0.0002	0.00515075	XLOC_041651
TCONS_00023734	-	12:1567778-1568070	0	3.37457	inf	up	0.0002	0.00515075	XLOC_014843
TCONS_00045036	-	2:34624647-34624866	0	18.3033	inf	up	0.00025	0.0060135	XLOC_026822
TCONS_00040562	-	2:66204761-66205060	2.63037	0	-inf	down	0.0004	0.00883526	XLOC_023881
TCONS_00011601	-	1:63249932-63250395	0	0.795357	inf	up	0.0002	0.00515075	XLOC_007438
TCONS_00102342	-	Z:78554638-78555222	0.457073	0	-inf	down	0.0004	0.00883526	XLOC_060833
TCONS_00013385	-	1:105278388-105278636	0	6.66805	inf	up	0.00015	0.00431849	XLOC_008555
TCONS_00082377	-	5:17824836-17825191	0	1.52654	inf	up	0.00015	0.00431849	XLOC_049098
TCONS_00051827	-	21:3202314-3202537	0	12.0066	inf	up	5e-05	0.00214768	XLOC_030947
TCONS_00075986	-	4:49324871-49325191	0	2.30019	inf	up	0.0003	0.00691207	XLOC_045237
TCONS_00004605	-	1:84895829-84896451	0.388202	0	-inf	down	5e-05	0.00214768	XLOC_002908
TCONS_00010316	-	1:37784022-37784362	0	2.87712	inf	up	0.00025	0.0060135	XLOC_006675
TCONS_00072988	-	4:77091157-77091882	0	0.475949	inf	up	0.00045	0.00981796	XLOC_043454
TCONS_00010395	-	1:38986226-38986507	0	4.48157	inf	up	0.0001	0.00339506	XLOC_006721
TCONS_00048494	-	2:126407259-126408139	0.537509	0	-inf	down	5e-05	0.00214768	XLOC_029044
TCONS_00026288	-	13:8337274-8337693	0	1.46529	inf	up	5e-05	0.00214768	XLOC_016347
TCONS_00026287	-	13:8336025-8336350	0	2.07265	inf	up	0.00015	0.00431849	XLOC_016346
TCONS_00029200	-	14:12010522-12010797	0	7.16027	inf	up	0.00035	0.00784979	XLOC_017919
TCONS_00080408	-	5:43883951-43884379	0	0.897222	inf	up	0.00015	0.00431849	XLOC_047943
TCONS_00002643	-	1:61031551-61031854	0	5.32315	inf	up	5e-05	0.00214768	XLOC_001659
TCONS_00011047	-	1:53427388-53427725	0	2.30457	inf	up	5e-05	0.00214768	XLOC_007109
TCONS_00082946	-	5:27577298-27577534	0	9.74582	inf	up	0.0001	0.00339506	XLOC_049378
TCONS_00088943	-	7:6848815-6849049	0	9.78238	inf	up	5e-05	0.00214768	XLOC_052948
TCONS_00017103	-	10:2244957-2245588	0.451867	0	-inf	down	0.00025	0.0060135	XLOC_010947
TCONS_00018501	-	10:31399-31655	0	6.88564	inf	up	5e-05	0.00214768	XLOC_011742
TCONS_00048232	-	2:118956327-118956600	0	5.09995	inf	up	0.0001	0.00339506	XLOC_028872
TCONS_00067873	-	3:76567597-76567993	1.09306	0	-inf	down	5e-05	0.00214768	XLOC_040257
TCONS_00057287	-	26:2117839-2118305	0	0.874939	inf	up	0.0001	0.00339506	XLOC_033797
TCONS_00044928	-	2:32260071-32260657	0	0.895018	inf	up	5e-05	0.00214768	XLOC_026760
TCONS_00092084	-	7:27877792-27878017	0	13.4204	inf	up	0.0001	0.00339506	XLOC_054828
TCONS_00090973	-	7:4970725-4970966	0	8.98492	inf	up	0.0001	0.00339506	XLOC_054203
TCONS_00036879	-	19:4387990-4388395	0	1.31017	inf	up	5e-05	0.00214768	XLOC_021694
TCONS_00010248	-	1:35681384-35682028	0	0.726254	inf	up	0.00035	0.00784979	XLOC_006632
TCONS_00054245	-	23:989906-990290	0	1.59958	inf	up	5e-05	0.00214768	XLOC_032246
TCONS_00094051	-	8:28253314-28253862	0	1.42199	inf	up	5e-05	0.00214768	XLOC_055983
TCONS_00100225	-	Z:8219338-8219629	4.08898	0	-inf	down	0.00015	0.00431849	XLOC_059601
TCONS_00013666	-	1:109391593-109392659	0	0.347167	inf	up	5e-05	0.00214768	XLOC_008737
TCONS_00092230	-	7:32956999-32957258	0	5.41234	inf	up	0.00015	0.00431849	XLOC_054894
TCONS_00039761	-	2:50959159-50959445	0	3.45713	inf	up	0.00015	0.00431849	XLOC_023302
TCONS_00068539	-	3:93086982-93087200	0	16.1209	inf	up	0.0001	0.00339506	XLOC_040667
TCONS_00017181	-	10:3184162-3184471	0	2.51246	inf	up	0.00015	0.00431849	XLOC_010985
TCONS_00071214	-	4:31383340-31384172	0	0.298343	inf	up	0.0001	0.00339506	XLOC_042380
TCONS_00005217	-	1:98427998-98429013	0	0.410506	inf	up	5e-05	0.00214768	XLOC_003307
TCONS_00095838	-	8:26796447-26797009	0	1.17076	inf	up	5e-05	0.00214768	XLOC_057000
TCONS_00087496	-	6:18144293-18145261	0	0.39382	inf	up	0.0003	0.00691207	XLOC_052077
TCONS_00046381	-	2:63082569-63082908	0	1.78224	inf	up	0.00015	0.00431849	XLOC_027677
TCONS_00026294	-	13:8344097-8344845	0	0.760793	inf	up	5e-05	0.00214768	XLOC_016353
TCONS_00053318	-	22:513980-514668	0	0.347714	inf	up	0.00035	0.00784979	XLOC_031686
TCONS_00017330	-	10:5799047-5799997	0.332939	0	-inf	down	0.00065	0.013715	XLOC_011081
TCONS_00090790	-	7:3525169-3525434	0	4.86465	inf	up	0.00015	0.00431849	XLOC_054090
TCONS_00006407	-	1:124224033-124225004	0.42882	0	-inf	down	5e-05	0.00214768	XLOC_004111
TCONS_00032464	-	17:7224254-7224951	0	1.488	inf	up	5e-05	0.00214768	XLOC_019494
TCONS_00009020	-	1:192802886-192803159	0	4.24995	inf	up	0.00015	0.00431849	XLOC_005848
TCONS_00000686	-	1:14021191-14021417	0	13.8156	inf	up	5e-05	0.00214768	XLOC_000443
TCONS_00102985	-	Z:12773354-12773850	0	0.725809	inf	up	0.00025	0.0060135	XLOC_061199
TCONS_00050369	-	20:11759856-11760615	0	0.582451	inf	up	0.00015	0.00431849	XLOC_030137
TCONS_00000354	-	1:6709746-6710186	0	0.98687	inf	up	0.00035	0.00784979	XLOC_000199
TCONS_00045289	-	2:41321132-41321392	0	5.3153	inf	up	0.00015	0.00431849	XLOC_026987
TCONS_00055021	-	24:3083617-3083983	0	1.48216	inf	up	0.0001	0.00339506	XLOC_032630
TCONS_00084027	-	5:49411809-49412528	0	0.839658	inf	up	5e-05	0.00214768	XLOC_050094
TCONS_00022813	-	12:4013794-4014013	0	13.9454	inf	up	0.0002	0.00515075	XLOC_014347
TCONS_00066824	-	3:44625528-44625795	0	5.01317	inf	up	0.0002	0.00515075	XLOC_039595
TCONS_00042001	-	2:109713767-109714010	0	7.38558	inf	up	0.00015	0.00431849	XLOC_024845
TCONS_00089174	-	7:11427898-11428177	0	4.11192	inf	up	0.0002	0.00515075	XLOC_053071
TCONS_00087936	-	6:23966349-23966800	0	0.844358	inf	up	0.0002	0.00515075	XLOC_052327
TCONS_00013668	-	1:109490655-109490861	0	21.6413	inf	up	0.0001	0.00339506	XLOC_008739
TCONS_00104665	-	Z:62460669-62461124	0	0.798626	inf	up	0.00025	0.0060135	XLOC_062178
TCONS_00035623	-	19:745524-745835	0	2.62379	inf	up	0.0001	0.00339506	XLOC_021039
TCONS_00034511	-	18:10367664-10368014	0	2.02569	inf	up	5e-05	0.00214768	XLOC_020521
TCONS_00048500	-	2:126414108-126417973	5.05773	0.649287	-2.96156	down	5e-05	0.00214768	XLOC_029050
TCONS_00045229	-	2:39127105-39127602	0.599093	0	-inf	down	0.00015	0.00431849	XLOC_026950
TCONS_00040423	-	2:64882988-64883343	0	1.92168	inf	up	0.0001	0.00339506	XLOC_023763
TCONS_00041558	-	2:101919394-101919968	0	0.882996	inf	up	0.00015	0.00431849	XLOC_024573
TCONS_00008818	-	1:187945390-187945607	0	17.5825	inf	up	5e-05	0.00214768	XLOC_005732
TCONS_00050591	-	20:14168551-14168887	0	1.83847	inf	up	0.00015	0.00431849	XLOC_030271
TCONS_00043627	-	2:5686892-5687356	0	0.890466	inf	up	0.0001	0.00339506	XLOC_025925
TCONS_00065673	-	3:20398995-20399262	0	4.69984	inf	up	0.00015	0.00431849	XLOC_038887
TCONS_00026680	-	13:12878735-12879134	0	1.79498	inf	up	0.0002	0.00515075	XLOC_016614
TCONS_00041287	-	2:93568015-93568290	0	4.93525	inf	up	0.0001	0.00339506	XLOC_024400
TCONS_00081823	-	5:8682997-8683376	0	1.41149	inf	up	0.00025	0.0060135	XLOC_048806
TCONS_00029515	-	14:14942542-14942787	0	7.53552	inf	up	0.0003	0.00691207	XLOC_018055
TCONS_00050636	-	20:147722-148088	0	1.66264	inf	up	0.0001	0.00339506	XLOC_030295
TCONS_00078186	-	5:8697468-8697910	0.79831	0	-inf	down	0.0001	0.00339506	XLOC_046552
TCONS_00010695	-	1:47061817-47062111	0	3.20749	inf	up	0.0002	0.00515075	XLOC_006906
TCONS_00015336	-	1:160935873-160936233	0	1.85278	inf	up	0.0002	0.00515075	XLOC_009845
TCONS_00018022	-	10:15194377-15194647	0	4.46723	inf	up	0.00015	0.00431849	XLOC_011455
TCONS_00036059	-	19:6437194-6437589	0	1.9135	inf	up	0.00025	0.0060135	XLOC_021256
TCONS_00001494	-	1:39106579-39107046	0	1.23361	inf	up	0.00015	0.00431849	XLOC_000962
TCONS_00042285	-	2:114990653-114990935	0	4.41175	inf	up	5e-05	0.00214768	XLOC_025058
TCONS_00042951	-	2:136361847-136362228	0	1.7167	inf	up	0.00035	0.00784979	XLOC_025504
TCONS_00041162	-	2:89361448-89361757	0	2.51246	inf	up	0.00015	0.00431849	XLOC_024308
TCONS_00062374	-	3:47384454-47385264	0	0.553151	inf	up	5e-05	0.00214768	XLOC_036838
TCONS_00049416	-	2:148236402-148236717	1.94698	0	-inf	down	0.00015	0.00431849	XLOC_029631
TCONS_00073615	-	4:1445467-1445764	0	3.73321	inf	up	5e-05	0.00214768	XLOC_043860
TCONS_00074305	-	4:11220056-11220777	0	0.454124	inf	up	0.00015	0.00431849	XLOC_044149
TCONS_00025011	-	13:1144383-1145483	3.47356	1.27762	-1.44295	down	0.00105	0.0209425	XLOC_015534
TCONS_00054688	-	23:4973409-4973808	0	1.22059	inf	up	0.0001	0.00339506	XLOC_032466
TCONS_00066050	-	3:28866734-28867062	0	2.31577	inf	up	5e-05	0.00214768	XLOC_039124
TCONS_00066982	-	3:49351888-49352700	0.477355	0	-inf	down	0.0001	0.00339506	XLOC_039690
TCONS_00048228	-	2:118946113-118946366	0	6.04939	inf	up	0.00015	0.00431849	XLOC_028868
TCONS_00042411	-	2:120095750-120096026	0	4.14127	inf	up	0.0002	0.00515075	XLOC_025138
TCONS_00029545	-	14:15157240-15157449	0	23.2056	inf	up	5e-05	0.00214768	XLOC_018074
TCONS_00044919	-	2:32213274-32213813	0	0.7074	inf	up	0.0001	0.00339506	XLOC_026752
TCONS_00096468	-	9:7657094-7658152	0.333483	0	-inf	down	0.0002	0.00515075	XLOC_057349
TCONS_00021872	-	11:9764347-9764953	0	0.689436	inf	up	0.0001	0.00339506	XLOC_013706
TCONS_00086501	-	6:33255217-33255460	0	8.8627	inf	up	0.0001	0.00339506	XLOC_051443
TCONS_00068552	-	3:93117599-93118259	0	0.567587	inf	up	0.00015	0.00431849	XLOC_040680
TCONS_00080133	-	5:37532853-37533167	0	4.26706	inf	up	0.0001	0.00339506	XLOC_047767
TCONS_00094407	-	8:4428577-4428860	0	6.75687	inf	up	5e-05	0.00214768	XLOC_056209
TCONS_00034283	-	18:8181032-8181776	0	0.399597	inf	up	5e-05	0.00214768	XLOC_020390
TCONS_00016953	-	10:1119141-1119367	0	11.1234	inf	up	5e-05	0.00214768	XLOC_010856
TCONS_00045664	-	2:50483750-50484473	0	0.666575	inf	up	5e-05	0.00214768	XLOC_027194
TCONS_00102341	-	Z:78551852-78553415	0.29386	0	-inf	down	5e-05	0.00214768	XLOC_060832
TCONS_00080994	-	5:52258497-52258785	0	3.35484	inf	up	0.00015	0.00431849	XLOC_048301
TCONS_00022268	-	11:16426953-16427180	0	11.349	inf	up	0.0002	0.00515075	XLOC_014021
TCONS_00005831	-	1:111412122-111412409	0	3.85945	inf	up	0.0001	0.00339506	XLOC_003732
TCONS_00050332	-	20:11104656-11105008	0	1.88333	inf	up	0.0001	0.00339506	XLOC_030104
TCONS_00015339	-	1:160943883-160944152	0	4.54295	inf	up	0.00015	0.00431849	XLOC_009848
TCONS_00008080	-	1:170419918-170420580	0	0.429936	inf	up	0.0001	0.00339506	XLOC_005285
TCONS_00027685	-	14:7776254-7776570	0	2.30329	inf	up	0.00015	0.00431849	XLOC_017107
TCONS_00047876	-	2:107009249-107009450	0	41.9973	inf	up	5e-05	0.00214768	XLOC_028641
TCONS_00038220	-	2:13511399-13511930	0	0.982623	inf	up	5e-05	0.00214768	XLOC_022375
TCONS_00011774	-	1:68336249-68336466	0	19.3322	inf	up	0.00025	0.0060135	XLOC_007565
TCONS_00044652	-	2:27494889-27495573	0.668054	0	-inf	down	0.00035	0.00784979	XLOC_026592
TCONS_00042863	-	2:131429706-131429999	0	4.13139	inf	up	0.00025	0.0060135	XLOC_025437
TCONS_00031460	-	15:9764811-9766258	0.425756	0	-inf	down	0.0002	0.00515075	XLOC_019001
TCONS_00016333	-	1:185987892-185988502	0	0.612076	inf	up	5e-05	0.00214768	XLOC_010476
TCONS_00052327	-	21:490626-490898	0	4.60884	inf	up	0.0002	0.00515075	XLOC_031170
TCONS_00044089	-	2:15593439-15593720	0	3.73464	inf	up	0.00015	0.00431849	XLOC_026200
TCONS_00069903	-	4:2918760-2919013	0	7.25927	inf	up	0.0001	0.00339506	XLOC_041542
TCONS_00061867	-	3:37719363-37719744	0	1.22741	inf	up	0.00015	0.00431849	XLOC_036472
TCONS_00016534	-	1:192835803-192836445	0.590625	0	-inf	down	0.0003	0.00691207	XLOC_010594
TCONS_00074272	-	4:11000473-11000811	1.92358	0	-inf	down	0.0002	0.00515075	XLOC_044133
TCONS_00019037	-	10:8472075-8472335	0	6.73271	inf	up	5e-05	0.00214768	XLOC_012033
TCONS_00081488	-	5:2115235-2115518	0	4.96432	inf	up	0.00025	0.0060135	XLOC_048593
TCONS_00087525	-	6:18543970-18544422	0	1.22335	inf	up	0.0001	0.00339506	XLOC_052104
TCONS_00083668	-	5:41399190-41408445	0.554383	0.199935	-1.47135	down	5e-05	0.00214768	XLOC_049858
TCONS_00010741	-	1:47925325-47925671	0	2.01795	inf	up	0.00025	0.0060135	XLOC_006932
TCONS_00043153	-	2:139554850-139555186	0	1.83847	inf	up	0.00015	0.00431849	XLOC_025658
TCONS_00005093	-	1:94473532-94473893	0	2.64558	inf	up	0.0004	0.00883526	XLOC_003220
TCONS_00038602	-	2:22297963-22298192	0	11.6204	inf	up	0.00025	0.0060135	XLOC_022589
TCONS_00048465	-	2:125834483-125834900	0	1.02199	inf	up	0.0002	0.00515075	XLOC_029027
TCONS_00101326	-	Z:35653391-35653994	0	0.778884	inf	up	5e-05	0.00214768	XLOC_060217
TCONS_00005686	-	1:109488026-109488245	0	13.0738	inf	up	0.00015	0.00431849	XLOC_003630
TCONS_00098657	-	9:13764036-13764573	0	1.36733	inf	up	5e-05	0.00214768	XLOC_058723
TCONS_00051445	-	20:11440562-11441274	0.348068	0	-inf	down	0.00015	0.00431849	XLOC_030732
TCONS_00005942	-	1:115212814-115213250	0	1.08614	inf	up	5e-05	0.00214768	XLOC_003794
TCONS_00069545	-	4:41719-41957	9.18998	0	-inf	down	5e-05	0.00214768	XLOC_041321
TCONS_00047944	-	2:109925680-109926082	1.27505	0	-inf	down	5e-05	0.00214768	XLOC_028690
TCONS_00068977	-	3:101401858-101402406	0	0.89354	inf	up	0.00025	0.0060135	XLOC_040988
TCONS_00075896	-	4:45655690-45655999	0	2.84953	inf	up	0.00025	0.0060135	XLOC_045193
TCONS_00104581	-	Z:57000419-57000711	0	3.19363	inf	up	5e-05	0.00214768	XLOC_062127
TCONS_00027107	-	14:1964110-1964983	0	0.360995	inf	up	0.0003	0.00691207	XLOC_016843
TCONS_00080659	-	5:49672103-49672463	0	2.23783	inf	up	0.0001	0.00339506	XLOC_048089
TCONS_00022455	-	11:366259-366751	0	0.738205	inf	up	0.00025	0.0060135	XLOC_014108
TCONS_00071324	-	4:33678406-33678653	0	8.16362	inf	up	0.0001	0.00339506	XLOC_042437
TCONS_00061606	-	3:32391270-32391607	1.94046	0	-inf	down	0.00015	0.00431849	XLOC_036317
TCONS_00025762	-	13:16218365-16219276	0.316791	0	-inf	down	0.00015	0.00431849	XLOC_015995
TCONS_00086470	-	6:32743877-32744264	0	1.1731	inf	up	0.00015	0.00431849	XLOC_051422
TCONS_00096532	-	9:8428095-8428936	0	0.46088	inf	up	5e-05	0.00214768	XLOC_057405
TCONS_00043519	-	2:3101328-3102391	0.343209	0	-inf	down	5e-05	0.00214768	XLOC_025858
TCONS_00043633	-	2:5744733-5745040	0	3.1039	inf	up	0.0003	0.00691207	XLOC_025930
TCONS_00098311	-	9:8652516-8652968	0	1.05006	inf	up	5e-05	0.00214768	XLOC_058492
TCONS_00032470	-	17:7238926-7239137	0	16.3939	inf	up	0.00015	0.00431849	XLOC_019500
TCONS_00013486	-	1:106928431-106928722	0	3.4431	inf	up	0.0001	0.00339506	XLOC_008632
TCONS_00044525	-	2:22974242-22974492	0	8.11894	inf	up	5e-05	0.00214768	XLOC_026506
TCONS_00015447	-	1:164992987-164993252	5.37738	0	-inf	down	5e-05	0.00214768	XLOC_009940
TCONS_00095892	-	8:27657396-27657658	0	5.1281	inf	up	0.00015	0.00431849	XLOC_057025
TCONS_00083711	-	5:42590359-42590559	0	23.287	inf	up	0.00015	0.00431849	XLOC_049888
TCONS_00006377	-	1:123872119-123872428	0	4.16194	inf	up	0.00035	0.00784979	XLOC_004093
TCONS_00014560	-	1:132300870-132301155	0	3.74409	inf	up	0.0002	0.00515075	XLOC_009346
TCONS_00073198	-	4:84117992-84118551	0	0.851034	inf	up	0.0004	0.00883526	XLOC_043571
TCONS_00030572	-	15:2819-3043	0	11.7014	inf	up	5e-05	0.00214768	XLOC_018643
TCONS_00073355	-	4:85714480-85714836	0	2.42031	inf	up	0.00025	0.0060135	XLOC_043686
TCONS_00058026	-	27:3172678-3172967	0	3.54628	inf	up	0.0001	0.00339506	XLOC_034236
TCONS_00101441	-	Z:40926837-40927257	1.05976	0	-inf	down	0.0002	0.00515075	XLOC_060280
TCONS_00072437	-	4:59768637-59768845	0	20.3355	inf	up	0.0001	0.00339506	XLOC_043143
TCONS_00041410	-	2:98461134-98461375	0	7.70526	inf	up	0.00015	0.00431849	XLOC_024473
TCONS_00098696	-	9:14185086-14185641	0	0.941856	inf	up	0.0003	0.00691207	XLOC_058746
TCONS_00063948	-	3:89826569-89894372	0	8.21894	inf	up	0.0002	0.00515075	XLOC_037779
TCONS_00014484	-	1:131233431-131233654	0	15.2125	inf	up	0.0002	0.00515075	XLOC_009315
TCONS_00098839	-	9:15517494-15517858	0	2.43186	inf	up	0.00015	0.00431849	XLOC_058826
TCONS_00041996	-	2:109244871-109245706	0.340341	0	-inf	down	0.0002	0.00515075	XLOC_024840
TCONS_00022104	-	11:14154276-14154495	0	21.5287	inf	up	0.0003	0.00691207	XLOC_013884
TCONS_00020948	-	11:16241636-16241943	0	3.60885	inf	up	0.00025	0.0060135	XLOC_013207
TCONS_00056189	-	25:259486-259906	0	1.69331	inf	up	5e-05	0.00214768	XLOC_033250
TCONS_00063277	-	3:68236321-68236666	1.79495	0	-inf	down	0.0002	0.00515075	XLOC_037390
TCONS_00084108	-	5:51430047-51431106	0.348929	0	-inf	down	0.00015	0.00431849	XLOC_050141
TCONS_00040331	-	2:62207178-62207479	0	2.82455	inf	up	0.0003	0.00691207	XLOC_023697
TCONS_00034960	-	18:5040143-5040446	0	2.73966	inf	up	5e-05	0.00214768	XLOC_020733
TCONS_00019055	-	10:8577431-8577831	0	1.08061	inf	up	0.00025	0.0060135	XLOC_012046
TCONS_00001486	-	1:39085315-39085763	1.38551	0	-inf	down	0.0003	0.00691207	XLOC_000954
TCONS_00044900	-	2:32117406-32118028	0	0.898501	inf	up	5e-05	0.00214768	XLOC_026733
TCONS_00068769	-	3:98569196-98569532	1.64025	0	-inf	down	0.0001	0.00339506	XLOC_040825
TCONS_00058988	-	28:2423786-2423994	0	25.3528	inf	up	0.0004	0.00883526	XLOC_034731
TCONS_00039247	-	2:40360752-40361249	0	2.36162	inf	up	5e-05	0.00214768	XLOC_023025
TCONS_00087459	-	6:17300674-17300976	0	2.93651	inf	up	0.0002	0.00515075	XLOC_052059
TCONS_00088924	-	7:6688343-6688635	0	4.0073	inf	up	5e-05	0.00214768	XLOC_052931
TCONS_00069582	-	4:315325-315641	0	2.62571	inf	up	0.0001	0.00339506	XLOC_041346
TCONS_00069485	-	3:41535009-41535257	0	6.66805	inf	up	0.00015	0.00431849	XLOC_041261
TCONS_00102436	-	Z:81469625-81470199	0	0.615341	inf	up	0.00015	0.00431849	XLOC_060896
TCONS_00094054	-	8:28300516-28300896	0	3.4265	inf	up	5e-05	0.00214768	XLOC_055986
TCONS_00102232	-	Z:70838348-70838745	0	2.4206	inf	up	5e-05	0.00214768	XLOC_060758
TCONS_00074366	-	4:12175035-12175489	0	0.880933	inf	up	0.00025	0.0060135	XLOC_044197
TCONS_00073557	-	4:800038-800433	0	1.39675	inf	up	0.0003	0.00691207	XLOC_043826
TCONS_00039005	-	2:34308057-34308261	0	25.7879	inf	up	5e-05	0.00214768	XLOC_022839
TCONS_00044074	-	2:14901237-14901872	0	0.433554	inf	up	0.0002	0.00515075	XLOC_026190
TCONS_00070062	-	4:5982934-5983350	1.09643	0	-inf	down	0.0001	0.00339506	XLOC_041637
TCONS_00028412	-	14:1825396-1825708	0	2.58059	inf	up	0.0002	0.00515075	XLOC_017477
TCONS_00091412	-	7:12621274-12621585	0	2.54125	inf	up	0.0002	0.00515075	XLOC_054450
TCONS_00086128	-	6:25816355-25816879	0	0.677497	inf	up	0.0001	0.00339506	XLOC_051245
TCONS_00030573	-	15:7634-7850	0	15.1456	inf	up	0.0002	0.00515075	XLOC_018644
TCONS_00102063	-	Z:62847736-62848068	0	2.17403	inf	up	0.0001	0.00339506	XLOC_060666
TCONS_00013936	-	1:119168477-119168692	0	16.5526	inf	up	0.0001	0.00339506	XLOC_008926
TCONS_00064565	-	3:106721677-106722124	0.818177	0	-inf	down	0.00025	0.0060135	XLOC_038147
TCONS_00101492	-	Z:42126344-42126563	0	15.6886	inf	up	0.0001	0.00339506	XLOC_060304
TCONS_00086911	-	6:9051805-9052681	0	0.312154	inf	up	0.0004	0.00883526	XLOC_051693
TCONS_00059893	-	3:348666-348953	3.32529	0	-inf	down	0.0003	0.00691207	XLOC_035206
TCONS_00021367	-	11:19375577-19375969	1.26753	0	-inf	down	5e-05	0.00214768	XLOC_013457
TCONS_00084388	-	5:54935109-54935517	0	1.27501	inf	up	0.0001	0.00339506	XLOC_050311
TCONS_00087366	-	6:14937448-14938013	0	0.693446	inf	up	5e-05	0.00214768	XLOC_052011
TCONS_00026692	-	13:12981348-12981756	0	1.21706	inf	up	0.0001	0.00339506	XLOC_016621
TCONS_00085190	-	6:9031533-9031800	0	5.01317	inf	up	0.0002	0.00515075	XLOC_050742
TCONS_00063448	-	3:75440344-75440741	0	1.16475	inf	up	0.0002	0.00515075	XLOC_037479
TCONS_00023594	-	12:19861371-19861810	1.06553	0	-inf	down	0.00035	0.00784979	XLOC_014771
TCONS_00025191	-	13:7473341-7473688	1.76092	0	-inf	down	0.0002	0.00515075	XLOC_015685
TCONS_00016335	-	1:185996004-185996270	0	4.78121	inf	up	0.00015	0.00431849	XLOC_010478
TCONS_00053093	-	22:2147032-2147337	2.17332	0	-inf	down	0.00025	0.0060135	XLOC_031588
TCONS_00057806	-	27:127710-127912	0	22.2538	inf	up	5e-05	0.00214768	XLOC_034099
TCONS_00026289	-	13:8338438-8338951	0	0.639813	inf	up	0.0001	0.00339506	XLOC_016348
TCONS_00002248	-	1:53322178-53322425	0	11.5204	inf	up	0.0003	0.00691207	XLOC_001423
TCONS_00010592	-	1:44743174-44743576	0	2.92225	inf	up	5e-05	0.00214768	XLOC_006860
TCONS_00030935	-	15:5356821-5357125	0	4.75706	inf	up	0.00025	0.0060135	XLOC_018786
TCONS_00050699	-	20:808661-809425	0	0.585849	inf	up	5e-05	0.00214768	XLOC_030317
TCONS_00084268	-	5:53849221-53849467	0	7.05466	inf	up	5e-05	0.00214768	XLOC_050228
TCONS_00018063	-	10:15767785-15768029	0	8.19756	inf	up	0.0001	0.00339506	XLOC_011494
TCONS_00026262	-	13:8294818-8295382	0	0.706601	inf	up	0.00015	0.00431849	XLOC_016321
TCONS_00008081	-	1:170452689-170453033	0	1.61472	inf	up	0.0005	0.0107962	XLOC_005286
TCONS_00013929	-	1:118939199-118941600	1.14399	0	-inf	down	0.0003	0.00691207	XLOC_008919
TCONS_00005148	-	1:95953647-95954347	0	0.406689	inf	up	0.00025	0.0060135	XLOC_003265
TCONS_00092478	-	7:6710962-6711163	0	25.4374	inf	up	0.0002	0.00515075	XLOC_055079
TCONS_00076562	-	4:60328407-60329250	0.35388	0	-inf	down	5e-05	0.00214768	XLOC_045640
TCONS_00024029	-	12:5737979-5738347	0	2.11858	inf	up	0.0001	0.00339506	XLOC_014990
TCONS_00012482	-	1:81814755-81815279	0.587313	0	-inf	down	0.00025	0.0060135	XLOC_007978
TCONS_00048501	-	2:126414108-126419464	4.38189	0.723494	-2.5985	down	5e-05	0.00214768	XLOC_029050
TCONS_00008044	-	1:169867389-169867771	0	1.40189	inf	up	0.0001	0.00339506	XLOC_005251
TCONS_00077388	-	4:84838047-84838255	0	30.955	inf	up	0.00025	0.0060135	XLOC_046066
TCONS_00047633	-	2:101594943-101595144	0	28.779	inf	up	0.0001	0.00339506	XLOC_028478
TCONS_00048993	-	2:136366828-136367150	0	2.28822	inf	up	0.0002	0.00515075	XLOC_029375
TCONS_00083479	-	5:37496380-37496670	0	6.45674	inf	up	5e-05	0.00214768	XLOC_049723
TCONS_00097658	-	9:728036-728321	0	4.79019	inf	up	0.00015	0.00431849	XLOC_058092
TCONS_00027427	-	14:5936399-5936659	0	5.66965	inf	up	0.0002	0.00515075	XLOC_017013
TCONS_00033576	-	17:7219051-7219375	0	2.09638	inf	up	0.00015	0.00431849	XLOC_020015
TCONS_00009709	-	1:15706150-15706403	0	7.25927	inf	up	0.0001	0.00339506	XLOC_006276
TCONS_00045232	-	2:39136159-39137026	0.447101	0	-inf	down	5e-05	0.00214768	XLOC_026953
TCONS_00083424	-	5:37195551-37196287	0	0.602897	inf	up	5e-05	0.00214768	XLOC_049706
TCONS_00083109	-	5:29240077-29240312	0	9.5198	inf	up	0.0001	0.00339506	XLOC_049498
TCONS_00086463	-	6:32730143-32730403	0	5.66965	inf	up	0.0002	0.00515075	XLOC_051415
TCONS_00094050	-	8:28232768-28233380	0	0.866	inf	up	5e-05	0.00214768	XLOC_055982
TCONS_00048498	-	2:126411695-126413342	0.422705	0	-inf	down	5e-05	0.00214768	XLOC_029048
TCONS_00013379	-	1:105220068-105220386	0	2.24857	inf	up	0.00015	0.00431849	XLOC_008549
TCONS_00099988	-	Z:151825-152111	3.02142	0	-inf	down	0.00035	0.00784979	XLOC_059480
TCONS_00085668	-	6:18359872-18360149	0	4.24639	inf	up	0.0002	0.00515075	XLOC_050998
TCONS_00076376	-	4:56676157-56676381	0	11.47	inf	up	0.00015	0.00431849	XLOC_045497
TCONS_00008180	-	1:173193318-173194961	0	0.33271	inf	up	5e-05	0.00214768	XLOC_005333
TCONS_00062864	-	3:56654158-56654727	0	0.525288	inf	up	0.0002	0.00515075	XLOC_037125
TCONS_00056628	-	26:1116953-1117200	8.21799	0	-inf	down	0.0003	0.00691207	XLOC_033447
TCONS_00019215	-	10:10607449-10608039	0.560038	0	-inf	down	0.00015	0.00431849	XLOC_012152
TCONS_00101750	-	Z:53420160-53420407	5.73865	0	-inf	down	0.0002	0.00515075	XLOC_060478
TCONS_00083815	-	5:44532671-44533632	0	0.730276	inf	up	5e-05	0.00214768	XLOC_049936
TCONS_00060449	-	3:12047235-12047656	0	1.05974	inf	up	0.0001	0.00339506	XLOC_035504
TCONS_00044908	-	2:32169414-32170592	0	0.282692	inf	up	5e-05	0.00214768	XLOC_026741
TCONS_00053332	-	22:775635-775895	0	6.024	inf	up	0.0001	0.00339506	XLOC_031694
TCONS_00035710	-	19:3263925-3264258	1.698	0	-inf	down	0.0001	0.00339506	XLOC_021072
TCONS_00012415	-	1:79671822-79672408	0	0.799678	inf	up	0.00015	0.00431849	XLOC_007926
TCONS_00054709	-	23:4995825-4996181	0	1.61354	inf	up	0.0002	0.00515075	XLOC_032487
TCONS_00015708	-	1:170262122-170262387	0	7.374	inf	up	0.00015	0.00431849	XLOC_010100
TCONS_00065838	-	3:22732933-22733150	0	14.9857	inf	up	0.0001	0.00339506	XLOC_038974
TCONS_00044739	-	2:28881396-28881924	0	0.567371	inf	up	0.00015	0.00431849	XLOC_026628
TCONS_00021040	-	11:17627003-17628186	0	0.327433	inf	up	5e-05	0.00214768	XLOC_013264
TCONS_00059099	-	28:3119580-3120102	0	0.61846	inf	up	0.0002	0.00515075	XLOC_034795
TCONS_00006542	-	1:127942286-127942888	0	0.677746	inf	up	5e-05	0.00214768	XLOC_004198
TCONS_00016350	-	1:186024294-186024622	0	2.75701	inf	up	0.00025	0.0060135	XLOC_010493
TCONS_00021346	-	11:19271563-19272167	0	0.739504	inf	up	0.00025	0.0060135	XLOC_013444
TCONS_00006580	-	1:128405312-128405627	0	3.7383	inf	up	0.0004	0.00883526	XLOC_004228
TCONS_00057767	-	26:5232079-5232440	0	1.54772	inf	up	0.0001	0.00339506	XLOC_034072
TCONS_00021953	-	11:10658956-10659902	0	6.91452	inf	up	0.0001	0.00339506	XLOC_013758
TCONS_00017970	-	10:14199863-14200102	8.20639	0	-inf	down	0.0002	0.00515075	XLOC_011408
TCONS_00002515	-	1:59019577-59019798	0	13.4424	inf	up	0.0001	0.00339506	XLOC_001597
TCONS_00051464	-	20:11745984-11746458	0	1.28828	inf	up	5e-05	0.00214768	XLOC_030745
TCONS_00028771	-	14:4517927-4518271	0	2.79006	inf	up	0.00025	0.0060135	XLOC_017683
TCONS_00025001	-	13:1106993-1107246	5.68147	0	-inf	down	0.0028	0.0486642	XLOC_015524
TCONS_00090239	-	7:29140599-29141335	0	0.378618	inf	up	0.0001	0.00339506	XLOC_053743
TCONS_00008333	-	1:175649045-175649313	0	6.46868	inf	up	0.00025	0.0060135	XLOC_005439
TCONS_00061879	-	3:37748461-37749780	0	0.294965	inf	up	5e-05	0.00214768	XLOC_036484
TCONS_00067168	-	3:55035594-55035971	0	1.85283	inf	up	0.0001	0.00339506	XLOC_039803
TCONS_00022728	-	12:3007866-3008162	0	5.57889	inf	up	5e-05	0.00214768	XLOC_014300
TCONS_00065848	-	3:22867309-22867523	0	18.0308	inf	up	0.0001	0.00339506	XLOC_038984
TCONS_00038988	-	2:33674761-33675596	0.291923	0	-inf	down	0.00015	0.00431849	XLOC_022830
TCONS_00056182	-	25:192375-192839	0.724286	0	-inf	down	0.0001	0.00339506	XLOC_033243
TCONS_00069596	-	4:377791-378015	0	12.9993	inf	up	0.0001	0.00339506	XLOC_041353
TCONS_00017361	-	10:6097651-6098082	0	0.875112	inf	up	0.0001	0.00339506	XLOC_011097
TCONS_00075936	-	4:48621548-48621794	0	10.8228	inf	up	0.00025	0.0060135	XLOC_045214
TCONS_00058771	-	28:535355-535726	0	2.57811	inf	up	0.0002	0.00515075	XLOC_034612
TCONS_00094344	-	8:3897077-3897361	0	3.79315	inf	up	0.0003	0.00691207	XLOC_056179
TCONS_00067158	-	3:54829839-54830083	0	7.23314	inf	up	0.00015	0.00431849	XLOC_039798
TCONS_00060664	-	3:16437444-16437704	4.68725	0	-inf	down	0.0003	0.00691207	XLOC_035635
TCONS_00023116	-	12:9875014-9875446	0	1.26689	inf	up	5e-05	0.00214768	XLOC_014508
TCONS_00010757	-	1:48097432-48097642	0	16.8883	inf	up	0.00015	0.00431849	XLOC_006947
TCONS_00018879	-	10:5232522-5232940	0	1.23933	inf	up	0.0001	0.00339506	XLOC_011956
TCONS_00060272	-	3:8737896-8738365	0	1.04575	inf	up	0.00015	0.00431849	XLOC_035414
TCONS_00068365	-	3:86839254-86839494	0	9.97222	inf	up	5e-05	0.00214768	XLOC_040568
TCONS_00001488	-	1:39089393-39089969	0.673437	0	-inf	down	5e-05	0.00214768	XLOC_000956
TCONS_00055074	-	24:3414212-3414659	0	1.23918	inf	up	0.0001	0.00339506	XLOC_032649
TCONS_00006412	-	1:124230535-124231072	0.616145	0	-inf	down	0.00025	0.0060135	XLOC_004116
TCONS_00057673	-	26:4632867-4633162	0	3.2501	inf	up	0.0001	0.00339506	XLOC_034022
TCONS_00042693	-	2:127092829-127093036	0	21.2866	inf	up	0.00025	0.0060135	XLOC_025331
TCONS_00047009	-	2:85985449-85985764	0	2.48688	inf	up	0.0002	0.00515075	XLOC_028060
TCONS_00047474	-	2:98097472-98097757	0	3.98903	inf	up	0.00025	0.0060135	XLOC_028372
TCONS_00015527	-	1:167407060-167407318	5.16661	0	-inf	down	0.0028	0.0486642	XLOC_010002
TCONS_00026425	-	13:9676987-9678045	0.27482	0	-inf	down	0.00025	0.0060135	XLOC_016445
TCONS_00044909	-	2:32170809-32171433	0	1.06056	inf	up	5e-05	0.00214768	XLOC_026742
TCONS_00029550	-	14:8984846-8985163	2.31518	0	-inf	down	0.0001	0.00339506	XLOC_018079
TCONS_00102429	-	Z:81435257-81435561	0	3.21689	inf	up	0.0001	0.00339506	XLOC_060892
TCONS_00098642	-	9:13740093-13740663	0.562674	0	-inf	down	0.00015	0.00431849	XLOC_058708
TCONS_00047045	-	2:88467984-88468214	0	12.0677	inf	up	0.0001	0.00339506	XLOC_028082
TCONS_00022246	-	11:15427516-15428407	0.333285	0	-inf	down	0.0002	0.00515075	XLOC_014005
TCONS_00044595	-	2:24493634-24493902	0	4.92852	inf	up	0.0002	0.00515075	XLOC_026552
TCONS_00102628	-	Z:4862051-4862429	1.4134	0	-inf	down	0.0002	0.00515075	XLOC_061015
TCONS_00080375	-	5:42624190-42624870	0	0.693684	inf	up	0.00015	0.00431849	XLOC_047921
TCONS_00013468	-	1:106010506-106010880	0	1.38336	inf	up	0.0002	0.00515075	XLOC_008623
TCONS_00099223	-	9:22790505-22790937	0.87302	0	-inf	down	0.0003	0.00691207	XLOC_059024
TCONS_00011692	-	1:67502410-67502857	0	1.02367	inf	up	5e-05	0.00214768	XLOC_007510
TCONS_00038024	-	2:9584562-9584799	0	9.52981	inf	up	0.0001	0.00339506	XLOC_022241
TCONS_00016171	-	1:180373700-180373965	0	4.86465	inf	up	0.00015	0.00431849	XLOC_010381
TCONS_00103921	-	Z:38984384-38984835	0	1.00268	inf	up	5e-05	0.00214768	XLOC_061753
TCONS_00010561	-	1:44230391-44230773	0	1.30247	inf	up	0.0001	0.00339506	XLOC_006836
TCONS_00033913	-	18:3542856-3543275	0	1.00955	inf	up	0.0002	0.00515075	XLOC_020206
TCONS_00013794	-	1:112220084-112220681	0	1.0956	inf	up	5e-05	0.00214768	XLOC_008831
TCONS_00075973	-	4:49131976-49132336	0	1.45927	inf	up	0.0003	0.00691207	XLOC_045233
TCONS_00034264	-	18:8072590-8073071	0	0.774569	inf	up	0.00025	0.0060135	XLOC_020373
TCONS_00030096	-	15:7138417-7138842	0	1.09568	inf	up	0.0001	0.00339506	XLOC_018372
TCONS_00081830	-	5:8750960-8751461	0	1.07666	inf	up	0.0002	0.00515075	XLOC_048812
TCONS_00055617	-	24:4798731-4799035	0	2.87236	inf	up	0.0001	0.00339506	XLOC_032959
TCONS_00089254	-	7:12156676-12157308	0	0.555399	inf	up	0.0001	0.00339506	XLOC_053123
TCONS_00038689	-	2:24457676-24458074	0	1.22901	inf	up	0.0001	0.00339506	XLOC_022638
TCONS_00041914	-	2:107720415-107720731	36.6705	110.078	1.58583	up	5e-05	0.00214768	XLOC_024767
TCONS_00010632	-	1:45453091-45453293	0	25.0355	inf	up	0.00025	0.0060135	XLOC_006876
TCONS_00038934	-	2:32231033-32231302	0	5.14868	inf	up	0.0001	0.00339506	XLOC_022800
TCONS_00103195	-	Z:19279619-19279933	0	2.51751	inf	up	0.0002	0.00515075	XLOC_061323
TCONS_00000829	-	1:18812324-18812561	0	8.40866	inf	up	0.00015	0.00431849	XLOC_000518
TCONS_00079389	-	5:26700708-26700952	0	7.81329	inf	up	0.0001	0.00339506	XLOC_047285
TCONS_00038593	-	2:22280547-22280812	0	5.53999	inf	up	0.00025	0.0060135	XLOC_022581
TCONS_00004948	-	1:91468415-91468949	0.484485	0	-inf	down	0.00015	0.00431849	XLOC_003103
TCONS_00004440	-	1:83784340-83784675	0	2.8902	inf	up	0.0001	0.00339506	XLOC_002789
TCONS_00098126	-	9:6029358-6029979	0	0.409216	inf	up	0.0002	0.00515075	XLOC_058362
TCONS_00096382	-	9:4931971-4932293	0	2.23084	inf	up	0.0001	0.00339506	XLOC_057280
TCONS_00039989	-	2:54421822-54422504	0	0.847652	inf	up	5e-05	0.00214768	XLOC_023490
TCONS_00061542	-	3:31266902-31267331	0	1.38268	inf	up	0.00025	0.0060135	XLOC_036279
TCONS_00049633	-	20:289242-289484	0	9.05145	inf	up	0.0001	0.00339506	XLOC_029743
TCONS_00057526	-	26:3608222-3608467	0	8.50248	inf	up	0.0001	0.00339506	XLOC_033966
TCONS_00012821	-	1:90954157-90954681	0.591115	0	-inf	down	0.0001	0.00339506	XLOC_008166
TCONS_00048098	-	2:114469731-114470358	0.55695	0	-inf	down	0.0002	0.00515075	XLOC_028782
TCONS_00006581	-	1:128408318-128408602	0	3.56428	inf	up	0.00015	0.00431849	XLOC_004229
TCONS_00086094	-	6:25530396-25530811	0	1.41033	inf	up	0.0001	0.00339506	XLOC_051226
TCONS_00073712	-	4:2055727-2056098	0	1.4175	inf	up	0.0002	0.00515075	XLOC_043909
TCONS_00018051	-	10:15364471-15364923	0	1.12446	inf	up	0.0003	0.00691207	XLOC_011482
TCONS_00060783	-	3:17525731-17526030	0	3.8832	inf	up	0.00025	0.0060135	XLOC_035713
TCONS_00061977	-	3:39949010-39949601	0	0.889359	inf	up	5e-05	0.00214768	XLOC_036544
TCONS_00103488	-	Z:26995332-26995716	0	1.81098	inf	up	0.0001	0.00339506	XLOC_061483
TCONS_00103289	-	Z:22358580-22358812	0	10.0599	inf	up	0.0002	0.00515075	XLOC_061384
TCONS_00015782	-	1:171511022-171511262	8.08432	0	-inf	down	0.0004	0.00883526	XLOC_010163
TCONS_00008533	-	1:179810191-179810651	0	0.759888	inf	up	5e-05	0.00214768	XLOC_005549
TCONS_00060456	-	3:12119715-12120189	0	0.802332	inf	up	0.0001	0.00339506	XLOC_035511
TCONS_00078181	-	5:8690432-8690825	1.26152	0	-inf	down	0.0002	0.00515075	XLOC_046547
TCONS_00023741	C3orf18	12:1729282-1734902	0.524502	1.63698	1.64202	up	0.00155	0.0295316	XLOC_014850
TCONS_00078673	-	5:15667231-15667596	0	1.75867	inf	up	0.0001	0.00339506	XLOC_046925
TCONS_00029209	-	14:12145423-12145718	0	3.23311	inf	up	0.0002	0.00515075	XLOC_017927
TCONS_00057777	-	26:773449-773740	0	3.20986	inf	up	0.00015	0.00431849	XLOC_034081
TCONS_00057091	-	26:5315656-5315906	26.2653	121.566	2.21051	up	0.00025	0.0060135	XLOC_033690
TCONS_00011277	-	1:56814722-56815178	0	0.92614	inf	up	0.0001	0.00339506	XLOC_007240
TCONS_00051989	-	21:4758189-4758863	0	0.688413	inf	up	0.00015	0.00431849	XLOC_031018
TCONS_00060455	-	3:12118731-12119260	0	0.588117	inf	up	0.00015	0.00431849	XLOC_035510
TCONS_00081421	-	5:791692-791909	0	13.8087	inf	up	0.00015	0.00431849	XLOC_048553
TCONS_00084630	-	5:57909649-57909907	0	5.87935	inf	up	0.0002	0.00515075	XLOC_050427
TCONS_00059266	-	28:4222605-4222860	0	6.21409	inf	up	0.0002	0.00515075	XLOC_034875
TCONS_00022500	-	12:162377-162653	3.77818	0	-inf	down	0.0028	0.0486642	XLOC_014147
TCONS_00020855	-	11:13919167-13919878	0	0.809329	inf	up	5e-05	0.00214768	XLOC_013158
TCONS_00043641	-	2:5759705-5760135	0	1.90365	inf	up	5e-05	0.00214768	XLOC_025938
TCONS_00090928	-	7:4865474-4865704	0	9.89041	inf	up	0.00015	0.00431849	XLOC_054174
TCONS_00053592	-	22:3254629-3255123	0.733919	0	-inf	down	5e-05	0.00214768	XLOC_031860
TCONS_00001902	-	1:49055857-49056275	0	1.5236	inf	up	0.00025	0.0060135	XLOC_001218
TCONS_00032831	-	17:9280020-9280269	0	14.3813	inf	up	5e-05	0.00214768	XLOC_019650
TCONS_00014563	-	1:132307817-132308224	1.23419	0	-inf	down	5e-05	0.00214768	XLOC_009349
TCONS_00104766	-	Z:65764670-65764875	0	19.7118	inf	up	0.00015	0.00431849	XLOC_062226
TCONS_00065866	-	3:23690983-23691792	0	0.469896	inf	up	5e-05	0.00214768	XLOC_038999
TCONS_00031298	-	15:8055261-8055551	0	3.25711	inf	up	0.00015	0.00431849	XLOC_018911
TCONS_00012293	-	1:77706965-77707289	2.83261	0	-inf	down	0.0002	0.00515075	XLOC_007864
TCONS_00039763	-	2:50973040-50973875	0.362506	0	-inf	down	5e-05	0.00214768	XLOC_023304
TCONS_00076034	-	4:50977203-50977811	0	0.638389	inf	up	5e-05	0.00214768	XLOC_045266
TCONS_00105109	-	Z:80889255-80889917	0.509191	0	-inf	down	0.00015	0.00431849	XLOC_062447
TCONS_00090254	-	7:29188094-29188418	0	2.42976	inf	up	5e-05	0.00214768	XLOC_053750
TCONS_00026207	-	13:7750609-7751119	0	0.769247	inf	up	5e-05	0.00214768	XLOC_016288
TCONS_00088408	-	6:33145611-33146099	0	0.792752	inf	up	5e-05	0.00214768	XLOC_052612
TCONS_00008611	-	1:182244000-182244402	1.14764	0	-inf	down	0.0001	0.00339506	XLOC_005606
TCONS_00034848	-	18:4095446-4095771	1.94392	0	-inf	down	0.0028	0.0486642	XLOC_020693
TCONS_00102204	-	Z:70442111-70442622	0	0.770037	inf	up	0.0001	0.00339506	XLOC_060743
TCONS_00002516	-	1:59020833-59021377	0.548459	0	-inf	down	0.00025	0.0060135	XLOC_001598
TCONS_00024375	-	12:9722604-9723090	0	0.999871	inf	up	5e-05	0.00214768	XLOC_015168
TCONS_00038362	-	2:15755180-15756632	4.7459	1.23286	-1.94468	down	5e-05	0.00214768	XLOC_022463
TCONS_00020974	-	11:16406804-16407958	0	0.511266	inf	up	5e-05	0.00214768	XLOC_013218
TCONS_00001088	-	1:30849313-30850323	0	0.281774	inf	up	0.0004	0.00883526	XLOC_000679
TCONS_00093844	-	8:26635749-26637181	0.366725	0	-inf	down	5e-05	0.00214768	XLOC_055840
TCONS_00069401	-	3:109783667-109784530	0.570161	0	-inf	down	5e-05	0.00214768	XLOC_041200
TCONS_00060200	-	3:5958536-5958884	0	1.84735	inf	up	0.0001	0.00339506	XLOC_035372
TCONS_00086134	-	6:25838085-25838322	0	10.3196	inf	up	0.00025	0.0060135	XLOC_051251
TCONS_00044536	-	2:23029527-23029786	0	6.17063	inf	up	0.00025	0.0060135	XLOC_026517
TCONS_00017686	-	10:10783392-10784028	0	0.504038	inf	up	0.00025	0.0060135	XLOC_011251
TCONS_00044194	-	2:17420850-17421223	0	1.30501	inf	up	0.0001	0.00339506	XLOC_026267
TCONS_00041608	-	2:102254518-102255076	0	0.728274	inf	up	0.0003	0.00691207	XLOC_024613
TCONS_00091861	-	7:22816602-22817387	0	0.575213	inf	up	0.0004	0.00883526	XLOC_054724
TCONS_00062669	-	3:53763304-53763552	0	7.11258	inf	up	0.0002	0.00515075	XLOC_037003
TCONS_00086823	-	6:7510221-7510602	1.1705	0	-inf	down	0.0003	0.00691207	XLOC_051647
TCONS_00065954	-	3:26479684-26479929	0	7.55776	inf	up	0.0002	0.00515075	XLOC_039065
TCONS_00050519	-	20:13629722-13630070	0	1.73868	inf	up	0.0002	0.00515075	XLOC_030230
TCONS_00086039	-	6:24239120-24239614	0	0.821149	inf	up	5e-05	0.00214768	XLOC_051189
TCONS_00057961	-	27:2760224-2761095	0	0.266934	inf	up	0.00015	0.00431849	XLOC_034198
TCONS_00089028	-	7:7715246-7715565	2.5271	0	-inf	down	5e-05	0.00214768	XLOC_052994
TCONS_00009956	-	1:25073159-25073611	0.80047	0	-inf	down	0.0003	0.00691207	XLOC_006427
TCONS_00047660	-	2:102251841-102252205	0	2.57556	inf	up	0.0001	0.00339506	XLOC_028493
TCONS_00047379	-	2:96896253-96896710	0	1.01323	inf	up	0.0002	0.00515075	XLOC_028304
TCONS_00023057	-	12:9057151-9057419	0	5.54458	inf	up	0.0001	0.00339506	XLOC_014489
TCONS_00025353	-	13:9683654-9683950	0	3.39289	inf	up	0.00025	0.0060135	XLOC_015771
TCONS_00011064	-	1:53453801-53454051	0	8.71669	inf	up	0.00015	0.00431849	XLOC_007126
TCONS_00027731	-	14:8383984-8384423	0	1.16535	inf	up	0.00025	0.0060135	XLOC_017149
TCONS_00021141	-	11:17814013-17814228	0	15.8552	inf	up	0.0001	0.00339506	XLOC_013345
TCONS_00082949	-	5:27600929-27601218	3.7893	0	-inf	down	0.0001	0.00339506	XLOC_049381
TCONS_00046086	-	2:59115087-59115308	0	12.395	inf	up	0.00015	0.00431849	XLOC_027486
TCONS_00047797	-	2:104444695-104444933	7.81515	0	-inf	down	5e-05	0.00214768	XLOC_028579
TCONS_00063993	-	3:93320992-93321491	0.690033	0	-inf	down	0.0002	0.00515075	XLOC_037807
TCONS_00081913	-	5:11097644-11097907	0	7.5549	inf	up	0.0001	0.00339506	XLOC_048852
TCONS_00016377	-	1:187728776-187728990	0	15.0257	inf	up	0.00015	0.00431849	XLOC_010513
TCONS_00061140	-	3:24760266-24760549	4.30243	0	-inf	down	5e-05	0.00214768	XLOC_035982
TCONS_00005678	-	1:109447885-109448447	0	0.851455	inf	up	0.0003	0.00691207	XLOC_003622
TCONS_00044910	-	2:32171508-32171993	0	0.863011	inf	up	0.0001	0.00339506	XLOC_026743
TCONS_00100153	-	Z:5049175-5050080	0.388963	0	-inf	down	0.0001	0.00339506	XLOC_059569
TCONS_00056137	-	25:60019-60263	0	7.71535	inf	up	0.0002	0.00515075	XLOC_033216
TCONS_00024323	-	12:9352981-9353302	0	3.28081	inf	up	0.0001	0.00339506	XLOC_015144
TCONS_00038225	-	2:13620827-13621072	0	7.0854	inf	up	0.00015	0.00431849	XLOC_022380
TCONS_00052812	-	21:5560298-5560756	0	1.23189	inf	up	5e-05	0.00214768	XLOC_031411
TCONS_00085078	-	6:7600191-7600903	0.364751	0	-inf	down	0.00015	0.00431849	XLOC_050688
TCONS_00075836	-	4:45353859-45354152	0	3.14773	inf	up	5e-05	0.00214768	XLOC_045139
TCONS_00055426	-	24:1737363-1737758	0	1.18115	inf	up	0.0002	0.00515075	XLOC_032850
TCONS_00003342	-	1:69751650-69751879	0	10.8075	inf	up	0.0002	0.00515075	XLOC_002106
TCONS_00012240	-	1:76780433-76780850	0	1.20483	inf	up	0.00025	0.0060135	XLOC_007828
TCONS_00041762	-	2:105887508-105887790	0	3.71516	inf	up	5e-05	0.00214768	XLOC_024697
TCONS_00042808	-	2:129238167-129238431	0	6.27032	inf	up	5e-05	0.00214768	XLOC_025408
TCONS_00078171	-	5:8672205-8672610	0	1.01861	inf	up	5e-05	0.00214768	XLOC_046537
TCONS_00074511	-	4:15520002-15520945	0	0.428316	inf	up	5e-05	0.00214768	XLOC_044282
TCONS_00061061	-	3:22814246-22815390	0	0.274557	inf	up	0.00015	0.00431849	XLOC_035921
TCONS_00047662	-	2:102257592-102257877	0	3.76741	inf	up	0.0001	0.00339506	XLOC_028495
TCONS_00089177	-	7:11459353-11460052	0	0.414242	inf	up	0.0003	0.00691207	XLOC_053074
TCONS_00019001	-	10:7261850-7262168	0	3.39935	inf	up	0.0001	0.00339506	XLOC_012008
TCONS_00011846	-	1:70328529-70328755	0	13.9042	inf	up	0.0001	0.00339506	XLOC_007607
TCONS_00012286	-	1:77633879-77634360	0.710676	0	-inf	down	0.0003	0.00691207	XLOC_007857
TCONS_00082433	-	5:21241855-21242254	0	1.14879	inf	up	0.0002	0.00515075	XLOC_049128
TCONS_00074900	-	4:21041905-21042104	0	25.7258	inf	up	0.0002	0.00515075	XLOC_044556
TCONS_00023899	-	12:2936262-2936508	0	8.37741	inf	up	5e-05	0.00214768	XLOC_014931
TCONS_00003241	-	1:68193510-68193851	1.55956	0	-inf	down	0.0002	0.00515075	XLOC_002063
TCONS_00058132	-	27:3961077-3961568	0	0.656579	inf	up	0.00015	0.00431849	XLOC_034296
TCONS_00050634	-	20:143504-143804	0	2.82825	inf	up	0.00015	0.00431849	XLOC_030293
TCONS_00037354	-	19:8702392-8702756	0	1.59647	inf	up	0.00025	0.0060135	XLOC_021881
TCONS_00054529	-	23:2634142-2634608	0.953697	0	-inf	down	0.0001	0.00339506	XLOC_032396
TCONS_00018506	-	10:140152-140378	0	11.6342	inf	up	0.0002	0.00515075	XLOC_011747
TCONS_00036219	-	19:7397487-7398357	0	0.384284	inf	up	0.0001	0.00339506	XLOC_021306
TCONS_00053123	-	22:2267766-2267995	0	12.266	inf	up	5e-05	0.00214768	XLOC_031601
TCONS_00080776	-	5:50809823-50810106	0	3.6574	inf	up	5e-05	0.00214768	XLOC_048140
TCONS_00056890	-	26:3203506-3203747	8.59813	0	-inf	down	5e-05	0.00214768	XLOC_033563
TCONS_00084217	-	5:52779408-52779719	0	2.50535	inf	up	0.0001	0.00339506	XLOC_050206
TCONS_00004115	-	1:79388834-79389104	0	4.46723	inf	up	0.00015	0.00431849	XLOC_002568
TCONS_00083415	-	5:37184829-37185371	0	0.540693	inf	up	5e-05	0.00214768	XLOC_049697
TCONS_00014681	-	1:135566229-135566623	0	1.26385	inf	up	0.0001	0.00339506	XLOC_009434
TCONS_00101585	-	Z:44765840-44766282	0	1.37969	inf	up	0.0006	0.0127495	XLOC_060367
TCONS_00009559	-	1:12486076-12486667	0.441403	0	-inf	down	0.0028	0.0486642	XLOC_006169
TCONS_00022462	-	11:9963738-9964075	0	2.07009	inf	up	0.0002	0.00515075	XLOC_014115
TCONS_00029010	-	14:8394457-8395019	0	0.718707	inf	up	0.0003	0.00691207	XLOC_017802
TCONS_00086120	-	6:25769825-25770178	0	1.56599	inf	up	5e-05	0.00214768	XLOC_051239
TCONS_00014791	-	1:138127358-138127582	0	13.8954	inf	up	5e-05	0.00214768	XLOC_009490
TCONS_00040571	-	2:66222494-66222714	0	12.9933	inf	up	5e-05	0.00214768	XLOC_023890
TCONS_00072436	-	4:59766837-59767241	0	1.70897	inf	up	0.00015	0.00431849	XLOC_043142
TCONS_00027732	-	14:8387462-8387703	0	7.83873	inf	up	5e-05	0.00214768	XLOC_017150
TCONS_00034307	-	18:8495393-8495654	0	5.66888	inf	up	5e-05	0.00214768	XLOC_020409
TCONS_00096098	-	9:1431998-1432344	0	2.28342	inf	up	0.00015	0.00431849	XLOC_057141
TCONS_00066775	-	3:43133393-43133914	0	0.776003	inf	up	5e-05	0.00214768	XLOC_039572
TCONS_00063965	-	3:91537380-91537666	3.34164	0	-inf	down	0.0003	0.00691207	XLOC_037787
TCONS_00098841	-	9:15519794-15520183	0	1.38718	inf	up	0.0001	0.00339506	XLOC_058828
TCONS_00065916	-	3:25237345-25237556	0	18.5798	inf	up	0.0001	0.00339506	XLOC_039033
TCONS_00006885	-	1:135564492-135565139	0	0.446475	inf	up	0.0001	0.00339506	XLOC_004414
TCONS_00051104	-	20:8131492-8131822	0	3.91074	inf	up	5e-05	0.00214768	XLOC_030543
TCONS_00005335	-	1:103966593-103966839	0	7.86772	inf	up	0.0001	0.00339506	XLOC_003412
TCONS_00054258	-	23:1040061-1040689	0	0.567591	inf	up	0.00025	0.0060135	XLOC_032259
TCONS_00062977	-	3:58813277-58813606	2.1139	0	-inf	down	0.0002	0.00515075	XLOC_037193
TCONS_00003693	-	1:73926017-73926225	13.6599	0	-inf	down	0.00215	0.0392383	XLOC_002332
TCONS_00097977	-	9:4191606-4191900	3.26407	0	-inf	down	0.0002	0.00515075	XLOC_058288
TCONS_00093130	-	8:12272246-12272695	0	2.39061	inf	up	5e-05	0.00214768	XLOC_055457
TCONS_00105063	-	Z:78604851-78605136	0	3.74409	inf	up	0.0002	0.00515075	XLOC_062418
TCONS_00080377	-	5:42626222-42627300	0	0.509839	inf	up	5e-05	0.00214768	XLOC_047923
TCONS_00041606	-	2:102239407-102239678	0	5.83218	inf	up	0.00025	0.0060135	XLOC_024611
TCONS_00091823	-	7:21988788-21989056	0	6.95805	inf	up	0.0002	0.00515075	XLOC_054701
TCONS_00037662	-	2:1472124-1472571	1.46045	0	-inf	down	0.00035	0.00784979	XLOC_022038
TCONS_00049246	-	2:142063738-142064032	0	3.07427	inf	up	0.00015	0.00431849	XLOC_029531
TCONS_00049628	-	20:266834-267143	0	2.51246	inf	up	0.00015	0.00431849	XLOC_029738
TCONS_00086471	-	6:32752657-32753197	0.685661	0	-inf	down	0.00015	0.00431849	XLOC_051423
TCONS_00066697	-	3:40927149-40927612	0	1.21612	inf	up	0.0002	0.00515075	XLOC_039525
TCONS_00093039	-	8:10577721-10577925	0	31.2169	inf	up	0.0001	0.00339506	XLOC_055406
TCONS_00022504	-	12:170960-171335	0	1.22108	inf	up	0.00015	0.00431849	XLOC_014151
TCONS_00024324	-	12:9354753-9355411	0	0.733867	inf	up	5e-05	0.00214768	XLOC_015145
TCONS_00062521	-	3:50834423-50835020	0	0.537885	inf	up	5e-05	0.00214768	XLOC_036930
TCONS_00054505	SNORA16	23:2504742-2508665	2.56825	9.86905	1.94212	up	0.0001	0.00339506	XLOC_032389
TCONS_00035243	-	18:9076989-9077373	0	1.59958	inf	up	5e-05	0.00214768	XLOC_020879
TCONS_00038987	-	2:33674096-33674359	0	5.13399	inf	up	0.00035	0.00784979	XLOC_022829
TCONS_00092705	-	8:4350444-4350666	0	14.4901	inf	up	0.0001	0.00339506	XLOC_055225
TCONS_00091175	-	7:9735952-9736599	0	0.525265	inf	up	5e-05	0.00214768	XLOC_054319
TCONS_00019155	-	10:9819733-9826165	0.963376	0	-inf	down	5e-05	0.00214768	XLOC_012114
TCONS_00081937	-	5:11542921-11543169	0	9.73642	inf	up	5e-05	0.00214768	XLOC_048872
TCONS_00027259	-	14:3910808-3911073	0	4.92443	inf	up	5e-05	0.00214768	XLOC_016917
TCONS_00030938	-	15:5365836-5366193	1.41328	0	-inf	down	0.0001	0.00339506	XLOC_018789
TCONS_00090850	-	7:4312015-4312271	0	5.71833	inf	up	0.00015	0.00431849	XLOC_054129
TCONS_00065286	-	3:14383086-14383305	0	15.0175	inf	up	0.00025	0.0060135	XLOC_038619
TCONS_00027214	-	14:2749338-2749607	3.75748	0	-inf	down	0.0001	0.00339506	XLOC_016891
TCONS_00007704	-	1:161939431-161939748	0	2.7308	inf	up	0.0001	0.00339506	XLOC_005029
TCONS_00052329	-	21:493880-494195	0	2.4968	inf	up	0.0001	0.00339506	XLOC_031172
TCONS_00085415	-	6:14651417-14651648	0	12.232	inf	up	5e-05	0.00214768	XLOC_050867
TCONS_00004349	-	1:82733736-82734076	0	2.27379	inf	up	0.0001	0.00339506	XLOC_002745
TCONS_00081489	-	5:2117493-2118176	0	0.43331	inf	up	0.0002	0.00515075	XLOC_048594
TCONS_00094502	-	8:4927668-4927908	0	9.44737	inf	up	0.0001	0.00339506	XLOC_056233
TCONS_00100498	-	Z:16276793-16277312	0.795035	0	-inf	down	5e-05	0.00214768	XLOC_059732
TCONS_00025860	-	13:17696545-17697015	0	0.961608	inf	up	5e-05	0.00214768	XLOC_016048
TCONS_00047139	-	2:89688808-89689310	0	0.612467	inf	up	0.0002	0.00515075	XLOC_028143
TCONS_00008260	-	1:174530722-174531031	2.32873	0	-inf	down	0.0001	0.00339506	XLOC_005386
TCONS_00008126	-	1:171504732-171505158	0	0.912439	inf	up	5e-05	0.00214768	XLOC_005310
TCONS_00085083	-	6:7614912-7615629	0.493628	0	-inf	down	0.0003	0.00691207	XLOC_050693
TCONS_00091017	-	7:6210123-6210459	0	2.51947	inf	up	0.0001	0.00339506	XLOC_054230
TCONS_00085372	-	6:12765028-12765351	0	2.27054	inf	up	0.0001	0.00339506	XLOC_050837
TCONS_00018986	-	10:6893302-6894530	0	0.369161	inf	up	5e-05	0.00214768	XLOC_012000
TCONS_00012538	-	1:82775293-82775669	0	1.39377	inf	up	0.00025	0.0060135	XLOC_008019
TCONS_00048466	-	2:125835497-125835896	0	1.81774	inf	up	0.00015	0.00431849	XLOC_029028
TCONS_00001952	-	1:49250154-49250354	0	25.3228	inf	up	0.0001	0.00339506	XLOC_001256
TCONS_00015076	-	1:148044569-148044770	0	23.9984	inf	up	0.0002	0.00515075	XLOC_009655
TCONS_00044196	-	2:17423354-17423711	0	1.5096	inf	up	5e-05	0.00214768	XLOC_026269
TCONS_00010431	-	1:39953248-39953577	0	2.99569	inf	up	0.0001	0.00339506	XLOC_006743
TCONS_00105171	-	Z:2501834-2502112	0	3.91722	inf	up	0.00015	0.00431849	XLOC_062477
TCONS_00086255	-	6:28747848-28748085	0	15.1356	inf	up	5e-05	0.00214768	XLOC_051322
TCONS_00049195	-	2:141477694-141478000	0	2.61139	inf	up	0.00015	0.00431849	XLOC_029485
TCONS_00049196	-	2:141481201-141481654	0	0.995264	inf	up	0.00015	0.00431849	XLOC_029486
TCONS_00067885	-	3:76835416-76835740	0	2.09638	inf	up	0.00015	0.00431849	XLOC_040268
TCONS_00029811	-	15:4507592-4507797	0	20.523	inf	up	0.00015	0.00431849	XLOC_018240
TCONS_00074640	-	4:16554577-16554859	0	5.58564	inf	up	0.0003	0.00691207	XLOC_044375
TCONS_00045521	-	2:46533960-46534772	0	0.724211	inf	up	5e-05	0.00214768	XLOC_027118
TCONS_00028916	-	14:6407731-6408325	2.32999	6.40708	1.45934	up	0.00275	0.0481781	XLOC_017751
TCONS_00004032	-	1:77897235-77897442	0	18.506	inf	up	0.00015	0.00431849	XLOC_002516
TCONS_00002646	-	1:61036501-61036771	0	10.5214	inf	up	5e-05	0.00214768	XLOC_001662
TCONS_00049282	-	2:142465159-142465685	0.603563	0	-inf	down	0.00015	0.00431849	XLOC_029540
TCONS_00056976	-	26:4118259-4118483	0	11.47	inf	up	0.00015	0.00431849	XLOC_033632
TCONS_00064585	-	3:107017366-107017655	0	3.30542	inf	up	0.00015	0.00431849	XLOC_038163
TCONS_00082970	-	5:28012854-28013385	0	0.597635	inf	up	0.0001	0.00339506	XLOC_049391
TCONS_00018172	ENSGALG00000023340	10:17183611-17188183	7.22567	2.76076	-1.38807	down	0.0023	0.0415971	XLOC_011561
TCONS_00082439	-	5:21263392-21263681	0	4.52549	inf	up	0.0001	0.00339506	XLOC_049134
TCONS_00088668	-	7:2315902-2322206	5.07155	0	-inf	down	0.0028	0.0486642	XLOC_052802
TCONS_00005699	-	1:109749580-109749823	0	7.38558	inf	up	0.00015	0.00431849	XLOC_003636
TCONS_00088043	-	6:27208949-27209743	0	0.29932	inf	up	0.00015	0.00431849	XLOC_052394
TCONS_00056735	-	26:1781699-1782208	0.558914	0	-inf	down	0.0003	0.00691207	XLOC_033491
TCONS_00002705	-	1:61832353-61832635	0	3.84865	inf	up	0.0002	0.00515075	XLOC_001677
TCONS_00009582	-	1:12856397-12856639	0	10.56	inf	up	0.00025	0.0060135	XLOC_006179
TCONS_00007038	-	1:141128461-141129305	3.90805	0.845038	-2.20936	down	0.0024	0.0431301	XLOC_004502
TCONS_00096984	-	9:14739623-14739851	0	22.3813	inf	up	5e-05	0.00214768	XLOC_057719
TCONS_00092332	-	7:34504283-34504771	0	0.665097	inf	up	0.00015	0.00431849	XLOC_054990
TCONS_00062106	-	3:42429060-42429460	0	1.06965	inf	up	0.00015	0.00431849	XLOC_036642
TCONS_00084101	-	5:51334124-51334802	0	0.880087	inf	up	5e-05	0.00214768	XLOC_050134
TCONS_00090999	-	7:5457420-5457783	0	1.42164	inf	up	0.00015	0.00431849	XLOC_054215
TCONS_00088013	-	6:25806996-25807917	0	0.755113	inf	up	5e-05	0.00214768	XLOC_052376
TCONS_00087307	-	6:14299553-14300055	0	0.836162	inf	up	5e-05	0.00214768	XLOC_051969
TCONS_00012252	-	1:76908530-76909431	0	0.454197	inf	up	5e-05	0.00214768	XLOC_007836
TCONS_00030473	-	15:11540363-11541720	0	1.01391	inf	up	5e-05	0.00214768	XLOC_018564
TCONS_00091862	-	7:22817879-22818251	0	1.75294	inf	up	0.00045	0.00981796	XLOC_054725
TCONS_00037799	-	2:4307542-4307872	0	2.09874	inf	up	0.0001	0.00339506	XLOC_022110
TCONS_00053706	-	23:1083654-1083978	0	2.09638	inf	up	0.00015	0.00431849	XLOC_031957
TCONS_00007300	-	1:147257395-147257638	0	8.91845	inf	up	5e-05	0.00214768	XLOC_004695
TCONS_00060786	-	3:17551360-17551560	0	26.3919	inf	up	0.0001	0.00339506	XLOC_035716
TCONS_00095556	-	8:22542767-22677981	0	6.08851	inf	up	0.0001	0.00339506	XLOC_056855
TCONS_00026203	-	13:7742295-7742557	0	5.81185	inf	up	0.0001	0.00339506	XLOC_016284
TCONS_00002648	-	1:61037917-61038199	0	4.73428	inf	up	0.00025	0.0060135	XLOC_001664
TCONS_00052226	-	21:6749457-6749898	1.11151	0	-inf	down	0.00015	0.00431849	XLOC_031126
TCONS_00027380	-	14:5007625-5008008	0	1.53115	inf	up	5e-05	0.00214768	XLOC_016983
TCONS_00022278	-	11:16695576-16695857	0	4.24607	inf	up	0.00025	0.0060135	XLOC_014029
TCONS_00016327	-	1:185969397-185969999	0	0.502167	inf	up	0.00025	0.0060135	XLOC_010470
TCONS_00030551	-	15:12185646-12186206	0.582216	0	-inf	down	0.00025	0.0060135	XLOC_018632
TCONS_00053348	-	22:816458-816847	0	1.21015	inf	up	0.0002	0.00515075	XLOC_031705
TCONS_00093982	-	8:27394436-27394729	0	3.14773	inf	up	5e-05	0.00214768	XLOC_055943
TCONS_00094962	-	8:12288834-12289197	0	1.61035	inf	up	0.00025	0.0060135	XLOC_056518
TCONS_00054251	-	23:1011744-1012689	0.299853	0	-inf	down	0.00035	0.00784979	XLOC_032252
