# Supplementary material for: Analysis of long noncoding RNA and mRNA using RNA sequencing during the differentiation of intramuscular preadipocytes in chicken
Source: PLoS One. 2017 Feb 15;12(2):e0172389. doi: 10.1371/journal.pone.0172389 (PMC5310915; doi:10.1371/journal.pone.0172389)
Supplement: S2 Appendix — (ZIP) [file pone.0172389.s002.zip › I0-VS-I4.DiffExpGeneFilter.anno.xls]

GeneID	GeneName	RefGeneID	GenePos	I0_FPKM	I4_FPKM	log2(I4/I0)	up-or-down	p_value	q_value	Description
XLOC_025419	RIMS2	ENSGALG00000016074	2:129309040-129696339	0.126188	2.1301	4.07727	up	5e-05	0.000510638	regulating synaptic membrane exocytosis 2 [Source:HGNC Symbol;Acc:HGNC:17283]
XLOC_061351	SGTB	ENSGALG00000014768	Z:20491306-20561786	2.61422	6.25394	1.25839	up	5e-05	0.000510638	small glutamine-rich tetratricopeptide repeat-containing protein beta [Source:RefSeq peptide;Acc:NP_001026589]
XLOC_048017	ENSGALG00000011166	ENSGALG00000011166	5:48086267-48093544	0.318065	1.47713	2.2154	up	5e-05	0.000510638	-
XLOC_035913	PKDCC	ENSGALG00000017393	3:22667611-22707389	18.9683	40.5924	1.09762	up	5e-05	0.000510638	protein kinase domain containing, cytoplasmic [Source:HGNC Symbol;Acc:HGNC:25123]
XLOC_049094	LMO2	ENSGALG00000028582	5:17708713-17718408	0.50296	0.104061	-2.27301	down	0.0011	0.00814485	Gallus gallus LIM domain only 2 (rhombotin-like 1) (LMO2), mRNA. [Source:RefSeq mRNA;Acc:NM_204271]
XLOC_028294	C2H18ORF1	ENSGALG00000013886	2:96508398-96784694	6.46852	15.9924	1.30588	up	0.00225	0.0109839	uncharacterized protein LOC421044 [Source:RefSeq peptide;Acc:NP_001026184]
XLOC_057775	MCF2L2	ENSGALG00000008744	9:15697019-15845300	0.34856	0.961728	1.46422	up	0.0082	0.0329783	MCF.2 cell line derived transforming sequence-like 2 [Source:HGNC Symbol;Acc:HGNC:30319]
XLOC_060279	ENSGALG00000026583	ENSGALG00000026583	Z:40918277-40926463	3.82269	8.78375	1.20025	up	5e-05	0.000510638	-
XLOC_020001	TMEM8C	ENSGALG00000021520	17:6958312-6965254	1.56548	4.92295	1.65292	up	5e-05	0.000510638	transmembrane protein 8C [Source:HGNC Symbol;Acc:HGNC:33778]
XLOC_013216	CRISPLD2	ENSGALG00000005692	11:16373542-16403074	11.0182	89.0978	3.0155	up	5e-05	0.000510638	cysteine-rich secretory protein LCCL domain containing 2 [Source:HGNC Symbol;Acc:HGNC:25248]
XLOC_008945	RAI2	ENSGALG00000016538	1:120156430-120192004	8.06251	3.35037	-1.26691	down	5e-05	0.000510638	retinoic acid induced 2 [Source:HGNC Symbol;Acc:HGNC:9835]
XLOC_000213	KIAA1324L	ENSGALG00000006606	1:7422960-7518502	15.5061	5.03619	-1.62243	down	5e-05	0.000510638	KIAA1324-like [Source:HGNC Symbol;Acc:HGNC:21945]
XLOC_041883	DCX	ENSGALG00000007993	4:13191132-13274073	0.0374436	0.830563	4.4713	up	5e-05	0.000510638	doublecortin [Source:RefSeq peptide;Acc:NP_989666]
XLOC_004365	IL1R2	ENSGALG00000016782	1:133109395-133120405	1.23294	0.202509	-2.60604	down	0.0006	0.00486051	interleukin 1 receptor, type II [Source:HGNC Symbol;Acc:HGNC:5994]
XLOC_033694	Tulp	ENSGALG00000006370	26:52815-59593	0.303715	1.1786	1.95628	up	0.0011	0.00814485	tubby-related protein 1 [Source:RefSeq peptide;Acc:NP_989946]
XLOC_034480	IGF2BP1	ENSGALG00000001293	27:3426959-3459259	34.1855	15.01	-1.18746	down	5e-05	0.000510638	Insulin-like growth factor 2 mRNA-binding protein 1 [Source:UniProtKB/Swiss-Prot;Acc:O42254]
XLOC_060173	PIP5K1B	ENSGALG00000015107	Z:34333000-34427873	0.499244	1.04969	1.07214	up	0.0011	0.00814485	phosphatidylinositol 4-phosphate 5-kinase type-1 beta [Source:RefSeq peptide;Acc:NP_001026593]
XLOC_031356	ENSGALG00000003817	ENSGALG00000003817	21:4553254-4586688	26.0379	12.5738	-1.05019	down	5e-05	0.000510638	-
XLOC_061140	ENSGALG00000027887	ENSGALG00000027887	Z:10228699-10265537	13.1591	51.3936	1.96553	up	5e-05	0.000510638	-
XLOC_055160	gga-mir-181b-1	ENSGALG00000021726	8:1923616-1994307	0.782143	2.78428	1.8318	up	0.00135	0.00943932	-
XLOC_030571	EF1A	ENSGALG00000005843	20:9348413-9361382	0.116737	0.886706	2.9252	up	0.00415	0.0178971	eukaryotic translation elongation factor 1 alpha 2 [Source:RefSeq peptide;Acc:NP_001027570]
XLOC_016263	HTR4	ENSGALG00000001383	13:7557098-7665243	1.04091	0.299719	-1.79617	down	0.00205	0.010253	5-hydroxytryptamine (serotonin) receptor 4, G protein-coupled [Source:HGNC Symbol;Acc:HGNC:5299]
XLOC_028464	EMILIN2	ENSGALG00000014815	2:100695773-100729685	18.454	9.1118	-1.01813	down	5e-05	0.000510638	elastin microfibril interfacer 2 [Source:HGNC Symbol;Acc:HGNC:19881]
XLOC_031826	SFRP1	ENSGALG00000003473	22:2562231-2574660	0.824167	5.68544	2.78626	up	5e-05	0.000510638	secreted frizzled-related protein 1 precursor [Source:RefSeq peptide;Acc:NP_989884]
XLOC_049288	EHD4	ENSGALG00000008950	5:24591422-24618120	14.2936	6.59219	-1.11654	down	5e-05	0.000510638	EH domain containing 4 [Source:HGNC Symbol;Acc:HGNC:3245]
XLOC_013568	B3GNT9	ENSGALG00000021345	11:2380876-2430912	6.9267	14.7107	1.08663	up	5e-05	0.000510638	UDP-GlcNAc:betaGal beta-1,3-N-acetylglucosaminyltransferase 9 [Source:HGNC Symbol;Acc:HGNC:28714]
XLOC_008242	ENSGALG00000028863	ENSGALG00000028863	1:96238046-96695676	0.559069	1.54801	1.46931	up	5e-05	0.000510638	-
XLOC_038533	ISM1	ENSGALG00000009042	3:12062471-12108397	11.6794	4.5607	-1.35664	down	5e-05	0.000510638	isthmin 1, angiogenesis inhibitor [Source:HGNC Symbol;Acc:HGNC:16213]
XLOC_039374	MTR	ENSGALG00000014464	3:36889867-36938326	3.4851	9.86684	1.50139	up	5e-05	0.000510638	methionine synthase [Source:RefSeq peptide;Acc:NP_001026275]
XLOC_052410	GFRA1	ENSGALG00000009173	6:28145144-28288688	127.314	61.2101	-1.05655	down	5e-05	0.000510638	GDNF family receptor alpha-1 [Source:UniProtKB/Swiss-Prot;Acc:O13156]
XLOC_022540	ACBD7	ENSGALG00000019663	2:20501821-20505075	4.9392	2.16349	-1.19092	down	5e-05	0.000510638	acyl-CoA binding domain containing 7 [Source:HGNC Symbol;Acc:HGNC:17715]
XLOC_000977	PTPRQ	ENSGALG00000010935	1:39799900-39913158	5.13961	10.5757	1.04102	up	5e-05	0.000510638	protein tyrosine phosphatase, receptor type, Q [Source:HGNC Symbol;Acc:HGNC:9679]
XLOC_021207	SERPINF1	ENSGALG00000003015	19:5403878-5418047	5.30296	91.2051	4.10425	up	5e-05	0.000510638	pigment epithelium-derived factor precursor [Source:RefSeq peptide;Acc:NP_001244218]
XLOC_033083	ENSGALG00000000669	ENSGALG00000000669	25:359882-371710	21.7116	10.8347	-1.00281	down	5e-05	0.000510638	-
XLOC_053498	CYP27A1	ENSGALG00000002470	7:21913411-21923725	1.17428	0.302076	-1.9588	down	0.0002	0.00182393	cytochrome P450 family 27 subfamily A member 1 [Source:HGNC Symbol;Acc:HGNC:2605]
XLOC_045847	PCDH7	ENSGALG00000014349	4:71183777-71442324	6.19812	14.8381	1.2594	up	5e-05	0.000510638	protocadherin 7 [Source:HGNC Symbol;Acc:HGNC:8659]
XLOC_052166	EXOC6	ENSGALG00000006763	6:20125679-20210504	3.17607	7.04324	1.149	up	5e-05	0.000510638	exocyst complex component 6 [Source:RefSeq peptide;Acc:NP_001012923]
XLOC_003515	MORC3	ENSGALG00000016040	1:106011588-106039528	4.10403	9.03541	1.13855	up	5e-05	0.000510638	MORC family CW-type zinc finger 3 [Source:RefSeq peptide;Acc:NP_001244153]
XLOC_029018	CDH17	ENSGALG00000015947	2:125754666-125795462	0.577713	2.29656	1.99105	up	5e-05	0.000510638	cadherin-17 precursor [Source:RefSeq peptide;Acc:NP_001186424]
XLOC_055232	gga-mir-214	ENSGALG00000024498	8:4512792-4688165	0.273796	1.28957	2.23572	up	0.0003	0.00262261	-
XLOC_001351	LGALS2	ENSGALG00000003213	1:51050040-51063777	7.30723	24.4661	1.74339	up	0.0001	0.000971772	lectin, galactoside-binding, soluble, 2 [Source:HGNC Symbol;Acc:HGNC:6562]
XLOC_024766	MCM4	ENSGALG00000012915	2:107695681-107707788	17.8371	7.73858	-1.20474	down	5e-05	0.000510638	minichromosome maintenance complex component 4 [Source:HGNC Symbol;Acc:HGNC:6947]
XLOC_054877	MCM6	ENSGALG00000012348	7:30167977-30181239	22.2722	10.4239	-1.09535	down	5e-05	0.000510638	DNA replication licensing factor MCM6 [Source:RefSeq peptide;Acc:NP_001006527]
XLOC_003446	SLC5A3	ENSGALG00000029120	1:104962791-105076537	13.2432	6.2254	-1.08902	down	5e-05	0.000510638	solute carrier family 5 (sodium/myo-inositol cotransporter), member 3 [Source:HGNC Symbol;Acc:HGNC:11038]
XLOC_037293	SLC22A16	ENSGALG00000015055	3:65931748-65967339	0.337772	4.3331	3.68128	up	5e-05	0.000510638	solute carrier family 22 (organic cation/carnitine transporter), member 16 [Source:HGNC Symbol;Acc:HGNC:20302]
XLOC_016298	ENSGALG00000028070	ENSGALG00000028070	13:7832759-7843032	4.09809	21.0446	2.36043	up	5e-05	0.000510638	-
XLOC_014017	TLDC1	ENSGALG00000005596	11:16229080-16241613	5.96111	12.8784	1.1113	up	5e-05	0.000510638	TLD domain-containing protein KIAA1609 homolog [Source:RefSeq peptide;Acc:NP_001025746]
XLOC_059286	ENSGALG00000018356	ENSGALG00000018356	MT:16107-16775	249.16	75.6562	-1.71954	down	5e-05	0.000510638	-
XLOC_029378	SNTB1	ENSGALG00000016399	2:136544823-136654781	2.08743	8.64228	2.04969	up	5e-05	0.000510638	beta-1-syntrophin [Source:RefSeq peptide;Acc:NP_001005798]
XLOC_011080	LRRC49	ENSGALG00000004059	10:5730112-5795891	2.70807	6.0338	1.1558	up	0.00475	0.0201638	leucine rich repeat containing 49 [Source:HGNC Symbol;Acc:HGNC:25965]
XLOC_046411	FIBIN	ENSGALG00000023904	5:3505003-3511707	1.34732	3.10623	1.20507	up	5e-05	0.000510638	fin bud initiation factor homolog precursor [Source:RefSeq peptide;Acc:NP_001264523]
XLOC_027601	MCUR1	ENSGALG00000012699	2:60678149-60694392	1.15521	2.44871	1.08387	up	5e-05	0.000510638	mitochondrial calcium uniporter regulator 1 [Source:HGNC Symbol;Acc:HGNC:21097]
XLOC_033094	ENSGALG00000029025	ENSGALG00000029025	25:483247-516422	65.2257	10.9743	-2.57131	down	0.0125	0.0477293	-
XLOC_013538	IL34	ENSGALG00000028466	11:1707757-1713043	234.972	32.6569	-2.84703	down	5e-05	0.000510638	interleukin 34 [Source:HGNC Symbol;Acc:HGNC:28529]
XLOC_051067	RBP4	ENSGALG00000006629	6:19941319-19946482	4.75889	1.59709	-1.57518	down	0.00065	0.00520196	Retinol-binding protein 4 [Source:UniProtKB/Swiss-Prot;Acc:P41263]
XLOC_016258	ADRA1B	ENSGALG00000001416	13:7334136-7351503	4.3902	8.94212	1.02633	up	5e-05	0.000510638	adrenoceptor alpha 1B [Source:HGNC Symbol;Acc:HGNC:278]
XLOC_018675	GNB1L	ENSGALG00000001925	15:923405-977991	5.5474	1.89302	-1.55112	down	5e-05	0.000510638	guanine nucleotide-binding protein subunit beta-like protein 1 [Source:RefSeq peptide;Acc:NP_001012811]
XLOC_037543	FAM46A	ENSGALG00000015865	3:77839635-77873063	1.31605	5.79459	2.1385	up	5e-05	0.000510638	uncharacterized protein LOC421845 [Source:RefSeq peptide;Acc:NP_001026256]
XLOC_001327	DMC1	ENSGALG00000012236	1:50710794-50733788	0.641929	1.6956	1.40131	up	0.0056	0.023381	DNA meiotic recombinase 1 [Source:HGNC Symbol;Acc:HGNC:2927]
XLOC_041411	ENSGALG00000004127	ENSGALG00000004127	4:1343610-1348789	0.360141	0.951218	1.40121	up	0.00285	0.0128385	-
XLOC_014502	MGLL	ENSGALG00000005990	12:9552453-9655915	4.13196	37.1993	3.17038	up	5e-05	0.000510638	monoglyceride lipase isoform 1 [Source:RefSeq peptide;Acc:NP_001264071]
XLOC_016147	PCDH12	ENSGALG00000002544	13:1732467-1760560	0.864607	0.32642	-1.40531	down	0.01285	0.0489169	protocadherin 12 [Source:HGNC Symbol;Acc:HGNC:8657]
XLOC_020739	MMD	ENSGALG00000003078	18:5919931-5933224	22.4515	63.1704	1.49244	up	5e-05	0.000510638	monocyte to macrophage differentiation protein [Source:RefSeq peptide;Acc:NP_001025875]
XLOC_056097	ENSGALG00000002431	ENSGALG00000002431	8:2640789-2800603	0.0674194	0.328635	2.28525	up	0.0114	0.0438803	-
XLOC_041359	AR	ENSGALG00000004596	4:390045-476558	23.3481	56.4535	1.27376	up	5e-05	0.000510638	androgen receptor [Source:RefSeq peptide;Acc:NP_001035179]
XLOC_032218	LAPTM5	ENSGALG00000000562	23:267231-281554	0.460255	1.0653	1.21075	up	0.01085	0.0419868	lysosomal protein transmembrane 5 [Source:HGNC Symbol;Acc:HGNC:29612]
XLOC_020951	ABCC3	ENSGALG00000007522	18:10407532-10458254	21.7508	6.7944	-1.67865	down	5e-05	0.000510638	ATP binding cassette subfamily C member 3 [Source:HGNC Symbol;Acc:HGNC:54]
XLOC_010685	GDPD5	ENSGALG00000017331	1:194098030-194256622	0.175583	0.694041	1.98287	up	0.0027	0.012239	glycerophosphodiester phosphodiesterase domain-containing protein 5 [Source:RefSeq peptide;Acc:NP_001032348]
XLOC_029616	ENSGALG00000019430	ENSGALG00000019430	2:147954962-147960386	17.1766	5.38833	-1.67254	down	5e-05	0.000510638	-
XLOC_051098	CPN1	ENSGALG00000007090	6:21583528-21590251	0.878385	2.18888	1.31726	up	5e-05	0.000510638	carboxypeptidase N catalytic chain precursor [Source:RefSeq peptide;Acc:NP_001264183]
XLOC_050455	BMP4	ENSGALG00000012429	5:58454253-58605119	65.3498	22.5036	-1.53802	down	5e-05	0.000510638	bone morphogenetic protein 4 precursor [Source:RefSeq peptide;Acc:NP_990568]
XLOC_024279	MURC	ENSGALG00000026452	2:88746283-88761395	0.0562507	0.27235	2.27552	up	0.0119	0.0456355	muscle-related coiled-coil protein [Source:HGNC Symbol;Acc:HGNC:33742]
XLOC_016111	HBEGF	ENSGALG00000000949	13:961369-967753	100.507	7.08763	-3.82585	down	5e-05	0.000510638	Proheparin-binding EGF-like growth factor Heparin-binding EGF-like growth factor [Source:UniProtKB/Swiss-Prot;Acc:Q9W7C5]
XLOC_022009	CDC25A	ENSGALG00000004934	2:565339-580311	10.2984	4.58483	-1.16748	down	5e-05	0.000510638	M-phase inducer phosphatase 1 [Source:RefSeq peptide;Acc:NP_001186501]
XLOC_042605	RWDD4	ENSGALG00000010658	4:39225853-39235404	8.39506	21.3356	1.34565	up	5e-05	0.000510638	RWD domain containing 4 [Source:HGNC Symbol;Acc:HGNC:23750]
XLOC_037171	SAMD3	ENSGALG00000014006	3:57322881-57425789	0.248947	0.59914	1.26706	up	0.00425	0.0182853	sterile alpha motif domain containing 3 [Source:HGNC Symbol;Acc:HGNC:21574]
XLOC_016836	FAM20C	ENSGALG00000003640	14:1724259-1780784	3.1824	20.0565	2.65588	up	5e-05	0.000510638	family with sequence similarity 20 member C [Source:HGNC Symbol;Acc:HGNC:22140]
XLOC_050952	BLOC1S2	ENSGALG00000005794	6:17117958-17123646	7.00231	19.7293	1.49444	up	0.0001	0.000971772	biogenesis of lysosome-related organelles complex 1 subunit 2 [Source:RefSeq peptide;Acc:NP_001264281]
XLOC_001317	PDGFB	ENSGALG00000012178	1:50581969-50598466	12.8796	4.82588	-1.41623	down	5e-05	0.000510638	platelet-derived growth factor subunit B precursor [Source:RefSeq peptide;Acc:NP_989601]
XLOC_011819	ISLR2	ENSGALG00000029151	10:2104513-2106613	0	0.333314	inf	up	5e-05	0.000510638	immunoglobulin superfamily containing leucine-rich repeat protein 2 precursor [Source:RefSeq peptide;Acc:NP_001038132]
XLOC_036123	SAYSD1	ENSGALG00000028573	3:28644979-28730284	1.91388	4.14245	1.11399	up	5e-05	0.000510638	SAYSVFN motif domain containing 1 [Source:HGNC Symbol;Acc:HGNC:21025]
XLOC_036124	GLO1	ENSGALG00000010127	3:28858537-28865172	15.9574	52.808	1.72653	up	5e-05	0.000510638	glyoxalase I [Source:HGNC Symbol;Acc:HGNC:4323]
XLOC_055328	LAMC2	ENSGALG00000004627	8:7505061-7519608	15.2258	7.2547	-1.06953	down	5e-05	0.000510638	laminin subunit gamma 2 [Source:HGNC Symbol;Acc:HGNC:6493]
XLOC_000209	SUV39H2	ENSGALG00000013920	1:7318011-7338882	1.486	3.01015	1.0184	up	5e-05	0.000510638	Histone-lysine N-methyltransferase SUV39H2 [Source:UniProtKB/Swiss-Prot;Acc:Q5F3W5]
XLOC_008052	COL8A1	ENSGALG00000015253	1:83661752-83748573	1489.97	673.194	-1.14619	down	5e-05	0.000510638	collagen, type VIII, alpha 1 [Source:HGNC Symbol;Acc:HGNC:2215]
XLOC_003093	CD101	ENSGALG00000015467	1:91431222-91442763	2.51351	0.97673	-1.36367	down	5e-05	0.000510638	CD101 molecule [Source:HGNC Symbol;Acc:HGNC:5949]
XLOC_036868	VIP	ENSGALG00000013604	3:48775542-48795822	152.556	13.8192	-3.4646	down	5e-05	0.000510638	VIP peptides Intestinal peptide PHI-27-like Vasoactive intestinal peptide [Source:UniProtKB/Swiss-Prot;Acc:P48143]
XLOC_053048	AOX1	ENSGALG00000008185	7:10696142-10736285	3.11127	21.2579	2.77242	up	5e-05	0.000510638	aldehyde oxidase [Source:RefSeq peptide;Acc:NP_001033781]
XLOC_015169	MCM2	ENSGALG00000006037	12:9725751-9737075	19.0821	8.53714	-1.1604	down	5e-05	0.000510638	DNA replication licensing factor MCM2 [Source:RefSeq peptide;Acc:NP_001006139]
XLOC_013715	EBP	ENSGALG00000026525	11:9779927-9781086	0.204987	3.27608	3.99836	up	0.0004	0.00339843	Gallus gallus CCAAT/enhancer binding protein (C/EBP), alpha (CEBPA), mRNA. [Source:RefSeq mRNA;Acc:NM_001031459]
XLOC_009266	SHOX	ENSGALG00000016698	1:129079722-129094361	6.55376	2.9614	-1.14604	down	5e-05	0.000510638	short stature homeobox protein [Source:RefSeq peptide;Acc:NP_001073192]
XLOC_040064	NT5DC1	ENSGALG00000014964	3:63335148-63456971	3.71126	7.42855	1.00117	up	0.00025	0.00222464	5'-nucleotidase domain containing 1 [Source:HGNC Symbol;Acc:HGNC:21556]
XLOC_018533	LIF	ENSGALG00000008028	15:10861211-10869240	14.0211	6.7292	-1.0591	down	5e-05	0.000510638	leukemia inhibitory factor [Source:HGNC Symbol;Acc:HGNC:6596]
XLOC_013984	MPHOSPH6	ENSGALG00000005477	11:15265824-15273456	2.80328	5.98359	1.0939	up	5e-05	0.000510638	M-phase phosphoprotein 6 [Source:RefSeq peptide;Acc:NP_001264068]
XLOC_032120	IFI27L2	ENSGALG00000021627	23:4295062-4296014	5.71439	12.986	1.18429	up	5e-05	0.000510638	interferon alpha-inducible protein 27-like protein 2 [Source:RefSeq peptide;Acc:NP_001002856]
XLOC_060719	MUSK	ENSGALG00000015728	Z:66540754-66586060	0.122887	0.364071	1.56689	up	0.00665	0.0273109	muscle, skeletal receptor tyrosine protein kinase precursor [Source:RefSeq peptide;Acc:NP_989439]
XLOC_053604	CYP27C1	ENSGALG00000011532	7:23153214-23171775	0.151794	0.58278	1.94084	up	0.0011	0.00814485	cytochrome P450 family 27 subfamily C member 1 [Source:HGNC Symbol;Acc:HGNC:33480]
XLOC_026881	ZNF385D	ENSGALG00000011283	2:36832211-37157230	0.0676982	0.284935	2.07344	up	0.00085	0.00659033	zinc finger protein 385D [Source:HGNC Symbol;Acc:HGNC:26191]
XLOC_034241	DUSP3	ENSGALG00000029003	27:3276980-3285624	4.26096	9.53294	1.16174	up	5e-05	0.000510638	dual specificity phosphatase 3 [Source:HGNC Symbol;Acc:HGNC:3069]
XLOC_025874	MYL3	ENSGALG00000005448	2:3420142-3455225	0.524509	1.65744	1.65991	up	0.0083	0.0333131	myosin light chain 1, cardiac muscle [Source:RefSeq peptide;Acc:NP_990490]
XLOC_033429	TNNI1	ENSGALG00000000313	26:773842-777490	0.501367	3.84925	2.94064	up	0.0001	0.000971772	troponin I type 1 (skeletal, slow) [Source:HGNC Symbol;Acc:HGNC:11945]
XLOC_015626	CO6	ENSGALG00000002118	13:2890225-3184306	2.62759	8.20222	1.64227	up	5e-05	0.000510638	calcium-activated potassium channel subunit beta-1 [Source:RefSeq peptide;Acc:NP_989933]
XLOC_032043	EPB41	ENSGALG00000001329	23:2547597-2622526	14.36	3.82861	-1.90716	down	5e-05	0.000510638	Erythroid protein 4.1 [Source:UniProtKB/Swiss-Prot;Acc:P12264]
XLOC_034329	CDC6	ENSGALG00000028716	27:4392873-4396094	5.84711	2.19656	-1.41248	down	5e-05	0.000510638	cell division cycle 6 [Source:HGNC Symbol;Acc:HGNC:1744]
XLOC_018885	KREMEN1	ENSGALG00000005808	15:7722862-7826170	80.2144	28.255	-1.50535	down	5e-05	0.000510638	kringle containing transmembrane protein 1 [Source:HGNC Symbol;Acc:HGNC:17550]
XLOC_025915	XIRP1	ENSGALG00000006025	2:4934224-4977259	0.24085	1.02033	2.08283	up	5e-05	0.000510638	xin actin-binding repeat-containing protein 1 [Source:RefSeq peptide;Acc:NP_989679]
XLOC_045534	UNC5C	ENSGALG00000012219	4:58198531-58447378	38.9122	7.54393	-2.36684	down	5e-05	0.000510638	netrin receptor UNC5C precursor [Source:RefSeq peptide;Acc:NP_989782]
XLOC_031252	AGRN	ENSGALG00000002041	21:2708164-2772320	71.3659	35.5434	-1.00565	down	5e-05	0.000510638	agrin [Source:RefSeq peptide;Acc:NP_990858]
XLOC_049686	SYNDIG1L	ENSGALG00000010233	5:37165725-37171166	0.237655	0.798488	1.7484	up	0.00135	0.00943932	synapse differentiation inducing 1-like [Source:HGNC Symbol;Acc:HGNC:32388]
XLOC_000583	AASS	ENSGALG00000008953	1:22638790-22669004	0.612508	0.269596	-1.18393	down	5e-05	0.000510638	aminoadipate-semialdehyde synthase [Source:HGNC Symbol;Acc:HGNC:17366]
XLOC_015754	SFXN1	ENSGALG00000003263	13:9368382-9397077	27.8174	65.8082	1.24228	up	5e-05	0.000510638	sideroflexin-1 [Source:RefSeq peptide;Acc:NP_001264672]
XLOC_001579	DGKI	ENSGALG00000012890	1:57586476-57794726	0.0620566	0.402653	2.69788	up	0.0003	0.00262261	diacylglycerol kinase, iota [Source:HGNC Symbol;Acc:HGNC:2855]
XLOC_030628	TNFRSF6B	ENSGALG00000006106	20:9998638-10044027	79.1619	28.8752	-1.45498	down	5e-05	0.000510638	tumor necrosis factor receptor superfamily member 6b [Source:HGNC Symbol;Acc:HGNC:11921]
XLOC_020585	MYH1C	ENSGALG00000027177	18:473712-638720	11.7413	23.9192	1.02657	up	5e-05	0.000510638	myosin, heavy chain 1C, skeletal muscle (similar to human myosin, heavy chain 1, skeletal muscle, adult) [Source:RefSeq peptide;Acc:NP_001107181]
XLOC_047066	C11orf74	ENSGALG00000007941	5:18812000-18854130	1.28724	2.61707	1.02367	up	5e-05	0.000510638	chromosome 11 open reading frame 74 [Source:HGNC Symbol;Acc:HGNC:25142]
XLOC_002127	FBLN1	ENSGALG00000014233	1:70623443-70705990	3.72025	9.41252	1.33918	up	5e-05	0.000510638	fibulin-1 precursor [Source:RefSeq peptide;Acc:NP_989496]
XLOC_034994	ATCAY	ENSGALG00000001812	28:1463357-1478648	0.394912	0.102831	-1.94125	down	0.0001	0.000971772	ataxia, cerebellar, Cayman type [Source:HGNC Symbol;Acc:HGNC:779]
XLOC_041369	gga-mir-6594	ENSGALG00000028334	4:536163-590453	45.8534	18.6125	-1.30076	down	5e-05	0.000510638	-
XLOC_050170	JAG2	ENSGALG00000011696	5:52023887-52086423	0.346663	0.805483	1.21632	up	5e-05	0.000510638	jagged 2 [Source:HGNC Symbol;Acc:HGNC:6189]
XLOC_024201	RPRD1A	ENSGALG00000013129	2:83531330-83577050	2.25363	4.96998	1.14099	up	5e-05	0.000510638	regulation of nuclear pre-mRNA domain-containing protein 1A [Source:RefSeq peptide;Acc:NP_001026176]
XLOC_018838	TMEM119	ENSGALG00000004893	15:6519692-6522405	6.81153	77.906	3.51568	up	5e-05	0.000510638	transmembrane protein 119 [Source:HGNC Symbol;Acc:HGNC:27884]
XLOC_014202	RPL29	ENSGALG00000026978	12:530130-533027	55.5676	113.462	1.02989	up	5e-05	0.000510638	ribosomal protein L29 [Source:RefSeq peptide;Acc:NP_001165148]
XLOC_033518	IKBKE	ENSGALG00000013356	26:2415761-2427616	1.05559	2.20161	1.0605	up	5e-05	0.000510638	inhibitor of kappa light polypeptide gene enhancer in B-cells, kinase epsilon [Source:HGNC Symbol;Acc:HGNC:14552]
XLOC_052841	SPAG16	ENSGALG00000003148	7:3747091-4095267	1.214	0.409592	-1.5675	down	0.0125	0.0477293	sperm associated antigen 16 [Source:HGNC Symbol;Acc:HGNC:23225]
XLOC_021952	FAM64A	ENSGALG00000006048	19:9881892-9890764	0.396989	1.21822	1.6176	up	5e-05	0.000510638	family with sequence similarity 64 member A [Source:HGNC Symbol;Acc:HGNC:25483]
XLOC_042947	uc_338	ENSGALG00000026621	4:53644936-53730243	0.770538	1.58832	1.04356	up	5e-05	0.000510638	-
XLOC_021116	STYXL1	ENSGALG00000001963	19:4293966-4303734	0.359316	1.20214	1.74228	up	0.0026	0.012239	serine/threonine/tyrosine interacting-like 1 [Source:HGNC Symbol;Acc:HGNC:18165]
XLOC_026313	CACNB2	ENSGALG00000008591	2:18998566-19215434	0.149408	0.439472	1.55651	up	5e-05	0.000510638	calcium channel, voltage-dependent, beta 2 subunit [Source:HGNC Symbol;Acc:HGNC:1402]
XLOC_051526	BICC1	ENSGALG00000001847	6:254207-523892	11.3324	29.4766	1.37912	up	5e-05	0.000510638	protein bicaudal C homolog 1 [Source:RefSeq peptide;Acc:NP_001186436]
XLOC_001169	ART4	ENSGALG00000011742	1:47903203-47907797	0.904524	0.194003	-2.22108	down	0.00745	0.0302527	ecto-ADP-ribosyltransferase 4 precursor [Source:RefSeq peptide;Acc:NP_001135727]
XLOC_031026	OTUD3	ENSGALG00000014175	21:4825323-4839482	8.1329	4.00544	-1.02181	down	5e-05	0.000510638	OTU deubiquitinase 3 [Source:HGNC Symbol;Acc:HGNC:29038]
XLOC_012201	ZFAND6	ENSGALG00000006505	10:12059479-12122886	48.7436	108.666	1.15661	up	5e-05	0.000510638	AN1-type zinc finger protein 6 [Source:RefSeq peptide;Acc:NP_001264451]
XLOC_057951	MECOM	ENSGALG00000009437	9:19430119-19752139	3.85605	1.63321	-1.23941	down	5e-05	0.000510638	MDS1 and EVI1 complex locus [Source:HGNC Symbol;Acc:HGNC:3498]
XLOC_024097	CTNND2	ENSGALG00000013001	2:77396876-78033401	1.70766	0.31657	-2.43142	down	0.00025	0.00222464	catenin delta 2 [Source:HGNC Symbol;Acc:HGNC:2516]
XLOC_021041	ELN	ENSGALG00000001071	19:785406-804855	0.800852	17.5666	4.45515	up	5e-05	0.000510638	elastin [Source:HGNC Symbol;Acc:HGNC:3327]
XLOC_002353	PRMT8	ENSGALG00000013272	1:74650722-74705631	16.3748	5.10072	-1.6827	down	5e-05	0.000510638	protein arginine methyltransferase 8 [Source:HGNC Symbol;Acc:HGNC:5188]
XLOC_034838	CRLF1	ENSGALG00000026146	28:3642051-3654546	49.6977	18.8076	-1.40186	down	5e-05	0.000510638	cytokine receptor-like factor 1 [Source:HGNC Symbol;Acc:HGNC:2364]
XLOC_009492	RAB20	ENSGALG00000016844	1:138392843-138416609	1.38076	3.05518	1.1458	up	5e-05	0.000510638	RAB20, member RAS oncogene family [Source:HGNC Symbol;Acc:HGNC:18260]
XLOC_030049	REM1	ENSGALG00000023636	20:10320201-10331745	1.81206	5.8562	1.69233	up	5e-05	0.000510638	RAS (RAD and GEM)-like GTP-binding 1 [Source:HGNC Symbol;Acc:HGNC:15922]
XLOC_016774	ERCC4	ENSGALG00000002981	14:666459-679330	1.55838	3.44256	1.14343	up	5e-05	0.000510638	excision repair cross-complementation group 4 [Source:HGNC Symbol;Acc:HGNC:3436]
XLOC_023779	F13A1	ENSGALG00000012802	2:64967910-65167267	2.88761	34.7827	3.59042	up	5e-05	0.000510638	coagulation factor XIII A chain [Source:RefSeq peptide;Acc:NP_990016]
XLOC_041396	WNT11B	ENSGALG00000004401	4:1179892-1184246	1.12233	0.373484	-1.58739	down	0.0008	0.00624733	protein Wnt-11 precursor [Source:RefSeq peptide;Acc:NP_001124216]
XLOC_054649	SLC4A10	ENSGALG00000011120	7:20637250-20774184	0.0043808	0.404105	6.5274	up	0.0131	0.0497496	solute carrier family 4, sodium bicarbonate transporter, member 10 [Source:HGNC Symbol;Acc:HGNC:13811]
XLOC_051273	ADRB1	ENSGALG00000008949	6:27187516-27201596	7.87974	3.33916	-1.23866	down	5e-05	0.000510638	adrenoceptor beta 1 [Source:HGNC Symbol;Acc:HGNC:285]
XLOC_045994	SH3BP2	ENSGALG00000015665	4:81924387-81963184	0.251838	0.760589	1.59462	up	5e-05	0.000510638	SH3 domain-binding protein 2 [Source:RefSeq peptide;Acc:NP_001026336]
XLOC_057694	TNK2	ENSGALG00000027983	9:14428137-14446450	78.3589	33.4359	-1.2287	down	5e-05	0.000510638	tyrosine kinase, non-receptor, 2 [Source:HGNC Symbol;Acc:HGNC:19297]
XLOC_033994	SCUBE3	ENSGALG00000002675	26:4077004-4107490	0.174151	1.04205	2.58101	up	5e-05	0.000510638	signal peptide, CUB domain, EGF-like 3 [Source:HGNC Symbol;Acc:HGNC:13655]
XLOC_060616	ARRDC3	ENSGALG00000025915	Z:59156359-59170855	13.7211	27.9529	1.02661	up	5e-05	0.000510638	arrestin domain containing 3 [Source:HGNC Symbol;Acc:HGNC:29263]
XLOC_031474	CCDC30	ENSGALG00000004878	21:6404176-6428963	2.41451	1.20505	-1.00264	down	5e-05	0.000510638	coiled-coil domain containing 30 [Source:HGNC Symbol;Acc:HGNC:26103]
XLOC_000028	SHANK3	ENSGALG00000026110	1:179393-421501	12.8295	4.75739	-1.43122	down	5e-05	0.000510638	SH3 and multiple ankyrin repeat domains 3 [Source:HGNC Symbol;Acc:HGNC:14294]
XLOC_040836	FAM49A	ENSGALG00000016463	3:99136708-99189914	9.15374	18.4165	1.00856	up	5e-05	0.000510638	Protein FAM49A [Source:UniProtKB/Swiss-Prot;Acc:Q5ZI04]
XLOC_033610	ENSGALG00000002170	ENSGALG00000002170	26:3882624-3893213	0.282627	0	-inf	down	5e-05	0.000510638	-
XLOC_055465	F3	ENSGALG00000005619	8:12479086-12485894	0.316362	1.1963	1.91893	up	0.00035	0.00301225	coagulation factor III (thromboplastin, tissue factor) [Source:HGNC Symbol;Acc:HGNC:3541]
XLOC_008892	PHEX	ENSGALG00000016375	1:118326166-118422075	0.54544	5.92613	3.4416	up	5e-05	0.000510638	phosphate regulating endopeptidase homolog, X-linked [Source:RefSeq peptide;Acc:NP_001186206]
XLOC_039802	c-myb	ENSGALG00000013956	3:54967895-54991469	0.965784	0.279859	-1.787	down	5e-05	0.000510638	transcriptional activator Myb [Source:RefSeq peptide;Acc:NP_990637]
XLOC_039819	EYA4	ENSGALG00000013987	3:55666415-55823961	1.2833	4.12775	1.6855	up	5e-05	0.000510638	EYA transcriptional coactivator and phosphatase 4 [Source:HGNC Symbol;Acc:HGNC:3522]
XLOC_052121	CH25H	ENSGALG00000006352	6:18874302-18877975	0.708966	3.03781	2.09924	up	5e-05	0.000510638	cholesterol 25-hydroxylase [Source:RefSeq peptide;Acc:NP_001264283]
XLOC_058890	ENSGALG00000027617	ENSGALG00000027617	9:17089499-17379917	1.03996	2.44847	1.23536	up	5e-05	0.000510638	-
XLOC_025834	ENSGALG00000026578	ENSGALG00000026578	2:2267601-2290945	1.55844	4.01716	1.36607	up	5e-05	0.000510638	-
XLOC_012574	DOK4	ENSGALG00000001160	11:555007-566295	64.6046	29.3651	-1.13754	down	5e-05	0.000510638	docking protein 4 [Source:HGNC Symbol;Acc:HGNC:19868]
XLOC_002609	gga-mir-3539	ENSGALG00000026358	1:80150187-80209495	20.6284	10.1422	-1.02427	down	5e-05	0.000510638	-
XLOC_012124	COPS2	ENSGALG00000000404	10:9926896-9953973	1.67835	5.4623	1.70246	up	5e-05	0.000510638	COP9 signalosome complex subunit 2 [Source:RefSeq peptide;Acc:NP_001026767]
XLOC_018275	CDK2AP1	ENSGALG00000003410	15:5034960-5078411	25.9861	61.2154	1.23616	up	5e-05	0.000510638	cyclin-dependent kinase 2-associated protein 1 [Source:RefSeq peptide;Acc:NP_001034353]
XLOC_044609	SPOCK3	ENSGALG00000009568	4:23947202-24110368	0.92228	0.0404742	-4.51013	down	0.01235	0.0472245	sparc/osteonectin, cwcv and kazal-like domains proteoglycan (testican) 3 [Source:HGNC Symbol;Acc:HGNC:13565]
XLOC_032625	HSPA8	ENSGALG00000006512	24:3069115-3075912	373.326	179.713	-1.05474	down	5e-05	0.000510638	heat shock cognate 71 kDa protein [Source:RefSeq peptide;Acc:NP_990334]
XLOC_052182	ADGRA1	ENSGALG00000007045	6:21180811-21434502	6.45786	2.01691	-1.67891	down	5e-05	0.000510638	adhesion G protein-coupled receptor A1 [Source:HGNC Symbol;Acc:HGNC:13838]
XLOC_041414	LPAR4	ENSGALG00000004121	4:1374532-1388211	0.698369	5.07785	2.86216	up	5e-05	0.000510638	lysophosphatidic acid receptor 4 [Source:RefSeq peptide;Acc:NP_001264978]
XLOC_029482	TMEM71	ENSGALG00000019426	2:141254292-141268238	10.2099	4.18582	-1.28639	down	0.0001	0.000971772	transmembrane protein 71 [Source:HGNC Symbol;Acc:HGNC:26572]
XLOC_017123	XYLT1	ENSGALG00000006757	14:7912058-8196456	1.79801	10.3166	2.5205	up	5e-05	0.000510638	xylosyltransferase I [Source:HGNC Symbol;Acc:HGNC:15516]
XLOC_014665	MITF	ENSGALG00000007679	12:15467775-15557704	20.5084	7.83791	-1.38767	down	5e-05	0.000510638	microphthalmia-associated transcription factor [Source:RefSeq peptide;Acc:NP_990360]
XLOC_058275	TF	ENSGALG00000006453	9:4096868-4107617	0.105452	0.509547	2.27263	up	0.01155	0.0444075	ovotransferrin precursor [Source:RefSeq peptide;Acc:NP_990635]
XLOC_024072	FAM134B	ENSGALG00000026200	2:75643884-75709051	0.653675	0.167849	-1.96141	down	5e-05	0.000510638	family with sequence similarity 134 member B [Source:HGNC Symbol;Acc:HGNC:25964]
XLOC_030774	DOK5	ENSGALG00000007786	20:12598198-12633483	0.179877	1.19077	2.72681	up	5e-05	0.000510638	docking protein 5 [Source:HGNC Symbol;Acc:HGNC:16173]
XLOC_034993	NMRK2	ENSGALG00000025751	28:1455195-1459014	3.15139	1.37909	-1.19227	down	0.0061	0.0252872	nicotinamide riboside kinase 2 [Source:HGNC Symbol;Acc:HGNC:17871]
XLOC_037415	FAXC	ENSGALG00000015489	3:70939964-70963966	8.28303	3.94687	-1.06945	down	5e-05	0.000510638	failed axon connections homolog [Source:HGNC Symbol;Acc:HGNC:20742]
XLOC_039270	CRIM1	ENSGALG00000010597	3:31629610-31793698	32.6309	11.6728	-1.48309	down	5e-05	0.000510638	cysteine-rich motor neuron 1 protein precursor [Source:RefSeq peptide;Acc:NP_989756]
XLOC_034508	RPL23	ENSGALG00000001634	27:4046905-4048844	170.427	73.4231	-1.21485	down	5e-05	0.000510638	ribosomal protein L23 [Source:HGNC Symbol;Acc:HGNC:10316]
XLOC_058768	NCL	ENSGALG00000007705	9:14750403-14757842	126.516	59.8097	-1.08087	down	5e-05	0.000510638	nucleolin [Source:RefSeq peptide;Acc:NP_990596]
XLOC_025500	NOV	ENSGALG00000016112	2:136064123-136069743	0.532676	2.17312	2.02844	up	5e-05	0.000510638	protein NOV precursor [Source:RefSeq peptide;Acc:NP_990599]
XLOC_004854	PCDH9	ENSGALG00000016908	1:158267128-158456916	2.04212	4.33973	1.08754	up	5e-05	0.000510638	protocadherin 9 [Source:HGNC Symbol;Acc:HGNC:8661]
XLOC_049286	SPTBN5	ENSGALG00000008940	5:24487379-24583608	0.180706	3.0015	4.05397	up	5e-05	0.000510638	spectrin, beta, non-erythrocytic 5 [Source:HGNC Symbol;Acc:HGNC:15680]
XLOC_038587	LAMP5	ENSGALG00000008918	3:13289975-13300537	2.85758	0.841226	-1.76423	down	5e-05	0.000510638	lysosomal associated membrane protein family member 5 [Source:HGNC Symbol;Acc:HGNC:16097]
XLOC_036244	ENSGALG00000010303	ENSGALG00000010303	3:30203970-30214506	0.538674	2.36304	2.13316	up	5e-05	0.000510638	-
XLOC_019012	POLE	ENSGALG00000007665	15:10006819-10026839	6.23414	3.09548	-1.01003	down	5e-05	0.000510638	polymerase (DNA directed), epsilon, catalytic subunit [Source:HGNC Symbol;Acc:HGNC:9177]
XLOC_002166	PPAR	ENSGALG00000004974	1:71408755-71471281	1.47919	3.26353	1.14162	up	5e-05	0.000510638	peroxisome proliferator-activated receptor gamma [Source:RefSeq peptide;Acc:NP_001001460]
XLOC_022024	CSPG5	ENSGALG00000028443	2:836596-844877	0.909288	2.09175	1.2019	up	5e-05	0.000510638	chondroitin sulfate proteoglycan 5 precursor [Source:RefSeq peptide;Acc:NP_990050]
XLOC_002134	gga-let-7b	ENSGALG00000018241	1:71175928-71384536	6.25194	16.3949	1.39087	up	0.00045	0.00377086	-
XLOC_031207	PLCH2	ENSGALG00000001207	21:1470920-1541745	1.01363	0.480647	-1.07648	down	5e-05	0.000510638	phospholipase C eta 2 [Source:HGNC Symbol;Acc:HGNC:29037]
XLOC_056627	SH3GLB1	ENSGALG00000006284	8:14873567-14890526	19.9309	42.8242	1.10342	up	5e-05	0.000510638	Endophilin-B1 [Source:UniProtKB/Swiss-Prot;Acc:Q5ZIR1]
XLOC_006414	ST7-OT3_2	ENSGALG00000028180	1:24602101-24730572	3.61959	10.3266	1.51247	up	5e-05	0.000510638	-
XLOC_045396	bFGF	ENSGALG00000011835	4:52411776-53020450	34.0726	10.7941	-1.65837	down	0.00205	0.010253	Fibroblast growth factor 2 [Source:UniProtKB/Swiss-Prot;Acc:P48800]
XLOC_000875	TBC1D15	ENSGALG00000010190	1:36415296-36445660	2.29218	5.63448	1.29756	up	5e-05	0.000510638	TBC1 domain family member 15 [Source:RefSeq peptide;Acc:NP_001012827]
XLOC_022452	ARMC4	ENSGALG00000007417	2:15517574-15589648	0.0254056	0.298761	3.55577	up	0.00995	0.0389718	armadillo repeat containing 4 [Source:HGNC Symbol;Acc:HGNC:25583]
XLOC_044202	ENSGALG00000007710	ENSGALG00000007710	4:12189369-12200993	1.55997	5.71634	1.87357	up	5e-05	0.000510638	-
XLOC_050343	PELI2	ENSGALG00000012124	5:55840341-55909453	0.626212	2.80874	2.1652	up	5e-05	0.000510638	pellino E3 ubiquitin protein ligase family member 2 [Source:HGNC Symbol;Acc:HGNC:8828]
XLOC_061705	KLF9	ENSGALG00000027374	Z:34877025-34893142	3.70609	12.9557	1.80561	up	5e-05	0.000510638	Kruppel-like factor 9 [Source:HGNC Symbol;Acc:HGNC:1123]
XLOC_047919	TTC8	ENSGALG00000010663	5:42533890-42573987	54.436	122.966	1.17563	up	5e-05	0.000510638	tetratricopeptide repeat domain 8 [Source:HGNC Symbol;Acc:HGNC:20087]
XLOC_000415	FGL2	ENSGALG00000008306	1:12549066-12605350	0.295649	1.3546	2.19591	up	5e-05	0.000510638	fibroleukin precursor [Source:RefSeq peptide;Acc:NP_001072954]
XLOC_000557	POT1	ENSGALG00000008740	1:21512961-21575987	0.568262	1.30295	1.19715	up	5e-05	0.000510638	protection of telomeres protein 1 [Source:RefSeq peptide;Acc:NP_996875]
XLOC_005588	ANGPTL5	ENSGALG00000017191	1:182045622-182067846	0	0.91482	inf	up	5e-05	0.000510638	angiopoietin-related protein 5 precursor [Source:RefSeq peptide;Acc:NP_001184165]
XLOC_047715	BRMS1L	ENSGALG00000010093	5:35631292-35650344	3.33601	6.84579	1.03709	up	5e-05	0.000510638	Breast cancer metastasis-suppressor 1-like protein [Source:UniProtKB/Swiss-Prot;Acc:Q5ZLL9]
XLOC_032717	TAGLN	ENSGALG00000011902	24:5229235-5232028	730.975	2353.92	1.68717	up	5e-05	0.000510638	Transgelin [Source:UniProtKB/Swiss-Prot;Acc:P19966]
XLOC_057498	CHST2	ENSGALG00000026437	9:10151973-10154431	24.2531	51.8365	1.0958	up	5e-05	0.000510638	carbohydrate (N-acetylglucosamine-6-O) sulfotransferase 2 [Source:HGNC Symbol;Acc:HGNC:1970]
XLOC_039262	VIT	ENSGALG00000010583	3:31495727-31540414	12.9083	0.375129	-5.10477	down	5e-05	0.000510638	vitrin precursor [Source:RefSeq peptide;Acc:NP_001019751]
XLOC_000674	ANO6	ENSGALG00000009638	1:30541565-30613151	0.116635	1.13571	3.28351	up	5e-05	0.000510638	anoctamin 6 [Source:HGNC Symbol;Acc:HGNC:25240]
XLOC_056950	DHCR24	ENSGALG00000010798	8:24157605-24165747	23.6222	10.008	-1.23898	down	5e-05	0.000510638	24-dehydrocholesterol reductase [Source:RefSeq peptide;Acc:NP_001026459]
XLOC_002304	C1H12ORF4	ENSGALG00000017289	1:73175385-73213840	1.22591	4.02223	1.71414	up	5e-05	0.000510638	Uncharacterized protein [Source:UniProtKB/TrEMBL;Acc:Q5ZMU2]
XLOC_058587	PLOD2	ENSGALG00000006783	9:10968804-11020863	49.8874	125.518	1.33115	up	5e-05	0.000510638	procollagen-lysine, 2-oxoglutarate 5-dioxygenase 2 [Source:HGNC Symbol;Acc:HGNC:9082]
XLOC_031509	GKN2	ENSGALG00000000119	22:260570-263926	1205.22	223.248	-2.43257	down	5e-05	0.000510638	gastrokine 2 [Source:HGNC Symbol;Acc:HGNC:24588]
XLOC_045800	LIMCH1	ENSGALG00000014258	4:68063117-68230063	9.34072	1.86591	-2.32365	down	5e-05	0.000510638	LIM and calponin homology domains 1 [Source:HGNC Symbol;Acc:HGNC:29191]
XLOC_014424	FBLN2	ENSGALG00000005120	12:5771222-5873090	4.01985	18.1381	2.17381	up	5e-05	0.000510638	fibulin 2 [Source:HGNC Symbol;Acc:HGNC:3601]
XLOC_041171	CLIC5	ENSGALG00000016707	3:109244757-109301782	0.550298	0.170802	-1.68789	down	5e-05	0.000510638	chloride intracellular channel 5 [Source:HGNC Symbol;Acc:HGNC:13517]
XLOC_007080	NCF4	ENSGALG00000012520	1:51419977-51430209	0.712014	1.91696	1.42884	up	5e-05	0.000510638	neutrophil cytosol factor 4 [Source:RefSeq peptide;Acc:NP_001034361]
XLOC_042449	JADE1	ENSGALG00000010214	4:33899635-34041892	9.75456	4.37797	-1.15582	down	5e-05	0.000510638	jade family PHD finger 1 [Source:HGNC Symbol;Acc:HGNC:30027]
XLOC_009439	ENSGALG00000016811	ENSGALG00000016811	1:136169179-136195924	0.912759	2.32243	1.34733	up	5e-05	0.000510638	-
XLOC_011075	MCEE	ENSGALG00000003913	10:5287317-5497792	1.44727	4.13811	1.51564	up	0.0015	0.00945342	methylmalonyl-CoA epimerase [Source:HGNC Symbol;Acc:HGNC:16732]
XLOC_029937	EYA2	ENSGALG00000004508	20:6012460-6107776	0.324038	1.0861	1.74492	up	0.0001	0.000971772	eyes absent homolog 2 [Source:RefSeq peptide;Acc:NP_990246]
XLOC_056195	PHGDH	ENSGALG00000002988	8:4233644-4236981	28.6871	69.9497	1.28592	up	5e-05	0.000510638	phosphoglycerate dehydrogenase [Source:HGNC Symbol;Acc:HGNC:8923]
XLOC_009469	CUL4A	ENSGALG00000016830	1:136852609-136902920	1.77947	4.42072	1.31283	up	5e-05	0.000510638	cullin 4A [Source:HGNC Symbol;Acc:HGNC:2554]
XLOC_026880	ENSGALG00000026897	ENSGALG00000026897	2:36821974-36823446	4.37931	9.51216	1.11907	up	5e-05	0.000510638	-
XLOC_006731	PAWR	ENSGALG00000010320	1:39391841-39479066	2.92881	9.45663	1.69101	up	5e-05	0.000510638	PRKC, apoptosis, WT1, regulator [Source:HGNC Symbol;Acc:HGNC:8614]
XLOC_061302	PDE4D	ENSGALG00000014727	Z:18108740-18366839	0.893986	1.90067	1.08818	up	0.00085	0.00659033	phosphodiesterase 4D [Source:HGNC Symbol;Acc:HGNC:8783]
XLOC_012918	PDCD5	ENSGALG00000004648	11:9338609-9342123	18.9021	43.9584	1.21759	up	5e-05	0.000510638	programmed cell death protein 5 [Source:RefSeq peptide;Acc:NP_001264515]
XLOC_021206	SERPINF2	ENSGALG00000002987	19:5393313-5400909	0.407129	1.71224	2.07233	up	5e-05	0.000510638	serpin peptidase inhibitor, clade F (alpha-2 antiplasmin, pigment epithelium derived factor), member 2 [Source:HGNC Symbol;Acc:HGNC:9075]
XLOC_047659	AP4S1	ENSGALG00000009936	5:33542548-33669498	0.572322	3.69345	2.69007	up	0.0099	0.0387951	adaptor related protein complex 4, sigma 1 subunit [Source:HGNC Symbol;Acc:HGNC:575]
XLOC_032046	PTPRU	ENSGALG00000001443	23:2715390-2762791	11.8514	1.72418	-2.78108	down	5e-05	0.000510638	protein tyrosine phosphatase, receptor type, U [Source:HGNC Symbol;Acc:HGNC:9683]
XLOC_047609	ACTC1	ENSGALG00000009844	5:31546120-31552902	1.49284	10.8377	2.85993	up	5e-05	0.000510638	Actin, alpha cardiac muscle 1 [Source:UniProtKB/Swiss-Prot;Acc:P68034]
XLOC_041567	ENSGALG00000005964	ENSGALG00000005964	4:3045898-3058865	2.15595	0.448799	-2.26419	down	5e-05	0.000510638	-
XLOC_022925	CMC1	ENSGALG00000025811	2:39363512-39434386	2.37751	5.61113	1.23884	up	0.00355	0.0155885	C-x(9)-C motif containing 1 [Source:HGNC Symbol;Acc:HGNC:28783]
XLOC_046515	GALNT18	ENSGALG00000005584	5:7688408-7962520	6.23965	1.83569	-1.76514	down	5e-05	0.000510638	putative polypeptide N-acetylgalactosaminyltransferase-like protein 4 [Source:RefSeq peptide;Acc:NP_001186513]
XLOC_058809	ECE2	ENSGALG00000006272	9:15356158-15363464	42.1926	92.7982	1.13711	up	5e-05	0.000510638	endothelin converting enzyme 2 [Source:HGNC Symbol;Acc:HGNC:13275]
XLOC_011186	SEMA6D	ENSGALG00000004844	10:9387111-9542444	0.45761	0.970395	1.08445	up	0.0026	0.012239	sema domain, transmembrane domain (TM), and cytoplasmic domain, (semaphorin) 6D [Source:HGNC Symbol;Acc:HGNC:16770]
XLOC_021849	TBX2	ENSGALG00000023577	19:7630832-7638493	11.5365	2.12127	-2.44321	down	5e-05	0.000510638	T-box 2 [Source:HGNC Symbol;Acc:HGNC:11597]
XLOC_038805	HLX	ENSGALG00000027554	3:17936723-17938913	3.26128	1.48642	-1.1336	down	5e-05	0.000510638	H2.0-like homeobox [Source:HGNC Symbol;Acc:HGNC:4978]
XLOC_056239	METTL11B	ENSGALG00000003334	8:4944670-4978193	0.128525	0.561347	2.12684	up	0.0018	0.00947113	methyltransferase like 11B [Source:HGNC Symbol;Acc:HGNC:31932]
XLOC_037601	FILIP1	ENSGALG00000015903	3:80071067-80175210	2.26108	5.44463	1.26782	up	0.00025	0.00222464	filamin A interacting protein 1 [Source:HGNC Symbol;Acc:HGNC:21015]
XLOC_015195	ENSGALG00000006449	ENSGALG00000006449	12:11004400-11220759	0.156789	2.81793	4.16774	up	5e-05	0.000510638	-
XLOC_021945	ENSGALG00000023485	ENSGALG00000023485	19:9568066-9633760	0.519761	0	-inf	down	5e-05	0.000510638	-
XLOC_042184	GLRB	ENSGALG00000009395	4:20813527-20858666	0.041835	0.271978	2.70071	up	0.0052	0.0218486	glycine receptor beta [Source:HGNC Symbol;Acc:HGNC:4329]
XLOC_044423	AFF2	ENSGALG00000009168	4:18141041-18478669	4.12819	8.97769	1.12083	up	0.00205	0.010253	AF4/FMR2 family member 2 [Source:HGNC Symbol;Acc:HGNC:3776]
XLOC_019266	FKBP15	ENSGALG00000008838	17:1501458-1527754	26.0682	12.3011	-1.0835	down	5e-05	0.000510638	FK506 binding protein 15 [Source:HGNC Symbol;Acc:HGNC:23397]
XLOC_004472	ING1	ENSGALG00000016849	1:138544955-138551826	0.919984	1.97047	1.09886	up	5e-05	0.000510638	inhibitor of growth family member 1 [Source:HGNC Symbol;Acc:HGNC:6062]
XLOC_027063	CLEC3B	ENSGALG00000011883	2:43675441-43682092	0.0747415	1.46191	4.2898	up	0.00605	0.0250973	tetranectin precursor [Source:RefSeq peptide;Acc:NP_989997]
XLOC_018302	WDR66	ENSGALG00000004365	15:5689847-5704642	0.692982	1.50732	1.1211	up	0.0002	0.00182393	WD repeat domain 66 [Source:HGNC Symbol;Acc:HGNC:28506]
XLOC_039024	ABCG5	ENSGALG00000009955	3:24548056-24598091	0.335446	0.671037	1.00031	up	0.0035	0.015403	ATP binding cassette subfamily G member 5 [Source:HGNC Symbol;Acc:HGNC:13886]
XLOC_003758	RPGR	ENSGALG00000016255	1:112266486-112376058	4.08121	11.2808	1.4668	up	5e-05	0.000510638	retinitis pigmentosa GTPase regulator [Source:HGNC Symbol;Acc:HGNC:10295]
XLOC_000558	GPR37	ENSGALG00000027861	1:21614382-21629956	13.8563	5.38821	-1.36267	down	5e-05	0.000510638	probable G-protein coupled receptor 37 precursor [Source:RefSeq peptide;Acc:NP_001075168]
XLOC_046148	AVP	ENSGALG00000014117	4:88174894-88176963	0.490621	3.17197	2.6927	up	5e-05	0.000510638	Vasotocin-neurophysin VT Vasotocin Neurophysin VT [Source:UniProtKB/Swiss-Prot;Acc:P24787]
XLOC_025280	FAM92A1	ENSGALG00000015929	2:125603274-125630097	8.26048	18.6037	1.1713	up	0.00025	0.00222464	family with sequence similarity 92 member A1 [Source:HGNC Symbol;Acc:HGNC:30452]
XLOC_007085	MCM5	ENSGALG00000012546	1:51939573-51947830	36.0424	16.9604	-1.08753	down	5e-05	0.000510638	DNA replication licensing factor MCM5 [Source:RefSeq peptide;Acc:NP_001006243]
XLOC_023520	SLC9A3	ENSGALG00000012517	2:55817687-55884159	0.496732	0.231272	-1.10288	down	0.011	0.042519	solute carrier family 9, subfamily A (NHE3, cation proton antiporter 3), member 3 [Source:HGNC Symbol;Acc:HGNC:11073]
XLOC_021474	WBSCR17	ENSGALG00000001130	19:1093539-1280698	19.8583	51.7932	1.38302	up	5e-05	0.000510638	Williams-Beuren syndrome chromosome region 17 [Source:HGNC Symbol;Acc:HGNC:16347]
XLOC_000410	GSAP	ENSGALG00000008312	1:12486871-12534670	1.69208	4.03611	1.25416	up	5e-05	0.000510638	gamma-secretase activating protein [Source:HGNC Symbol;Acc:HGNC:28042]
XLOC_037877	RRM2	ENSGALG00000016442	3:96086175-96092245	15.4385	5.86357	-1.39668	down	5e-05	0.000510638	ribonucleotide reductase M2 [Source:HGNC Symbol;Acc:HGNC:10452]
XLOC_044240	TMEM164	ENSGALG00000008076	4:13652756-13698076	69.4633	32.2369	-1.10754	down	5e-05	0.000510638	transmembrane protein 164 [Source:RefSeq peptide;Acc:NP_001012904]
XLOC_024692	ENSGALG00000017398	ENSGALG00000017398	2:105683383-105772104	2.36281	6.9147	1.54916	up	5e-05	0.000510638	-
XLOC_009071	MOSPD2	ENSGALG00000016568	1:121689089-121741660	3.96192	13.4999	1.76868	up	5e-05	0.000510638	motile sperm domain containing 2 [Source:RefSeq peptide;Acc:NP_001170988]
XLOC_060732	TEK	ENSGALG00000001840	Z:68386223-68425628	1.0071	0.275208	-1.87161	down	5e-05	0.000510638	TEK tyrosine kinase, endothelial [Source:HGNC Symbol;Acc:HGNC:11724]
XLOC_051097	ENTPD1	ENSGALG00000007078	6:21551706-21581844	1.4672	10.1238	2.78662	up	5e-05	0.000510638	ectonucleoside triphosphate diphosphohydrolase 1 [Source:RefSeq peptide;Acc:NP_001012925]
XLOC_020901	BAHCC1	ENSGALG00000026930	18:9475005-9495757	74.6672	35.7872	-1.06103	down	5e-05	0.000510638	BAH domain and coiled-coil containing 1 [Source:HGNC Symbol;Acc:HGNC:29279]
XLOC_020317	PCTP	ENSGALG00000003099	18:5995686-6004315	0.540924	1.13248	1.06599	up	0.00285	0.0128385	phosphatidylcholine transfer protein [Source:HGNC Symbol;Acc:HGNC:8752]
XLOC_007910	SIDT1	ENSGALG00000014812	1:78704636-78745062	0.0842637	0.410786	2.28541	up	0.002	0.0100897	SID1 transmembrane family member 1 [Source:HGNC Symbol;Acc:HGNC:25967]
XLOC_030892	MRPL20	ENSGALG00000001542	21:2211731-2214313	20.6843	10.3253	-1.00235	down	5e-05	0.000510638	39S ribosomal protein L20, mitochondrial [Source:RefSeq peptide;Acc:NP_001264971]
XLOC_061196	DAB2	ENSGALG00000003803	Z:12205538-12230277	3.60177	7.38933	1.03674	up	5e-05	0.000510638	Dab, mitogen-responsive phosphoprotein, homolog 2 (Drosophila) [Source:HGNC Symbol;Acc:HGNC:2662]
XLOC_045203	HPSE	ENSGALG00000011203	4:45858010-45863017	1.32352	0.482252	-1.45652	down	0.0015	0.00945342	heparanase precursor [Source:RefSeq peptide;Acc:NP_989498]
XLOC_039377	ACTN2	ENSGALG00000014463	3:36948210-37014188	0.0555781	0.517728	3.21961	up	0.00015	0.00140666	Alpha-actinin-2 [Source:UniProtKB/Swiss-Prot;Acc:P20111]
XLOC_050167	CDCA4	ENSGALG00000011692	5:51860308-51871576	20.0133	41.1168	1.03877	up	5e-05	0.000510638	cell division cycle-associated protein 4 [Source:RefSeq peptide;Acc:NP_001026383]
XLOC_027910	ROPN1L	ENSGALG00000013006	2:78253720-78263388	0.256179	0.998087	1.96201	up	0.0028	0.0126514	rhophilin associated tail protein 1-like [Source:HGNC Symbol;Acc:HGNC:24060]
XLOC_029190	ANG-1	ENSGALG00000016083	2:130946313-131114196	4.73421	17.2085	1.86192	up	5e-05	0.000510638	angiopoietin-1 precursor [Source:RefSeq peptide;Acc:NP_001186376]
XLOC_058658	HRASLS	ENSGALG00000007193	9:12623431-12626925	3.74124	7.6681	1.03535	up	5e-05	0.000510638	HRAS-like suppressor [Source:HGNC Symbol;Acc:HGNC:14922]
XLOC_019279	TOR4A	ENSGALG00000008623	17:1797857-1801316	5.67647	1.72773	-1.71612	down	5e-05	0.000510638	torsin family 4, member A [Source:HGNC Symbol;Acc:HGNC:25981]
XLOC_038865	TGFB2	ENSGALG00000009612	3:18686562-18753180	46.748	14.8454	-1.65488	down	5e-05	0.000510638	transforming growth factor beta 2 [Source:HGNC Symbol;Acc:HGNC:11768]
XLOC_048019	EML1	ENSGALG00000011191	5:48120487-48241611	3.25025	6.60896	1.02387	up	5e-05	0.000510638	echinoderm microtubule associated protein like 1 [Source:HGNC Symbol;Acc:HGNC:3330]
XLOC_030568	NKAIN4	ENSGALG00000005774	20:9078103-9125687	0.0738009	1.59443	4.43326	up	0.00195	0.0098771	Na+/K+ transporting ATPase interacting 4 [Source:HGNC Symbol;Acc:HGNC:16191]
XLOC_029536	gga-mir-30d	ENSGALG00000018290	2:142221269-142250730	0.57256	1.65968	1.53541	up	5e-05	0.000510638	-
XLOC_046815	MYOD1	ENSGALG00000006216	5:11578792-11582278	1.1019	2.28038	1.04927	up	0.0001	0.000971772	myoblast determination protein 1 homolog [Source:RefSeq peptide;Acc:NP_989545]
XLOC_034944	BTN1A1	ENSGALG00000000589	28:799628-808851	1.04434	0.370763	-1.49402	down	0.0039	0.0169661	butyrophilin subfamily 1 member A1 precursor [Source:RefSeq peptide;Acc:NP_001029989]
XLOC_005555	GUCY1A2	ENSGALG00000017173	1:180048262-180193537	0.171158	2.00447	3.54982	up	5e-05	0.000510638	guanylate cyclase 1, soluble, alpha 2 [Source:HGNC Symbol;Acc:HGNC:4684]
XLOC_004447	GAS6	ENSGALG00000016820	1:136504494-136547639	1.51076	9.02052	2.57794	up	5e-05	0.000510638	growth arrest specific 6 [Source:HGNC Symbol;Acc:HGNC:4168]
XLOC_000038	NCAPH2	ENSGALG00000013811	1:608641-619585	10.6358	4.93558	-1.10763	down	0.00115	0.00845732	non-SMC condensin II complex subunit H2 [Source:HGNC Symbol;Acc:HGNC:25071]
XLOC_043241	USP46	ENSGALG00000013961	4:65597259-65624455	3.41838	6.89434	1.0121	up	5e-05	0.000510638	ubiquitin specific peptidase 46 [Source:HGNC Symbol;Acc:HGNC:20075]
XLOC_043513	HTRA3	ENSGALG00000015575	4:80438629-80461899	2.5692	19.9262	2.95527	up	5e-05	0.000510638	HtrA serine peptidase 3 [Source:HGNC Symbol;Acc:HGNC:30406]
XLOC_029800	E2F1	ENSGALG00000003045	20:2483840-2488119	18.1428	7.47302	-1.27963	down	5e-05	0.000510638	transcription factor E2F1 [Source:RefSeq peptide;Acc:NP_990550]
XLOC_048983	TNNI2	ENSGALG00000006591	5:13473897-13478514	1.34006	12.8656	3.26316	up	5e-05	0.000510638	Gallus gallus troponin I type 2 (skeletal, fast) (TNNI2), mRNA. [Source:RefSeq mRNA;Acc:NM_205417]
XLOC_032835	ADAMTS8	ENSGALG00000001370	24:1652517-1670221	0.634153	0.129279	-2.29435	down	5e-05	0.000510638	ADAM metallopeptidase with thrombospondin type 1 motif 8 [Source:HGNC Symbol;Acc:HGNC:224]
XLOC_031227	MMP23B	ENSGALG00000001392	21:2016495-2079631	1.81543	10.8175	2.57498	up	5e-05	0.000510638	matrix metallopeptidase 23B [Source:HGNC Symbol;Acc:HGNC:7171]
XLOC_061320	ERCC8	ENSGALG00000014732	Z:18788218-18829343	0.389152	1.08045	1.47323	up	5e-05	0.000510638	excision repair cross-complementation group 8 [Source:HGNC Symbol;Acc:HGNC:3439]
XLOC_041056	SCARA3	ENSGALG00000026651	3:104804104-104822299	10.7996	3.94464	-1.45301	down	5e-05	0.000510638	scavenger receptor class A member 3 [Source:HGNC Symbol;Acc:HGNC:19000]
XLOC_056171	OLFML2B	ENSGALG00000002667	8:3772273-3782428	25.1157	8.42468	-1.57589	down	5e-05	0.000510638	olfactomedin like 2B [Source:HGNC Symbol;Acc:HGNC:24558]
XLOC_037089	TAAR1	ENSGALG00000013994	3:56091509-56107326	0.541287	0.189125	-1.51706	down	0.00195	0.0098771	trace amine associated receptor 1 [Source:HGNC Symbol;Acc:HGNC:17734]
XLOC_024615	GATA6	ENSGALG00000014976	2:102287737-102323485	34.7995	10.8916	-1.67585	down	5e-05	0.000510638	GATA binding protein 6 [Source:HGNC Symbol;Acc:HGNC:4174]
XLOC_032605	NTM	ENSGALG00000001437	24:1860916-2106123	0.467831	1.21201	1.37334	up	0.00645	0.0265719	protein CEPU-1 precursor [Source:RefSeq peptide;Acc:NP_990042]
XLOC_041635	Pcdh19	ENSGALG00000006822	4:5187963-5240174	6.90085	1.41016	-2.29091	down	5e-05	0.000510638	protocadherin-19 precursor [Source:RefSeq peptide;Acc:NP_001092077]
XLOC_049578	NOVA1	ENSGALG00000009850	5:32087429-32252521	6.66897	2.45565	-1.44136	down	0.0002	0.00182393	RNA-binding protein Nova-1 isoform 2 [Source:RefSeq peptide;Acc:NP_001186642]
XLOC_025234	CA13	ENSGALG00000015820	2:122499871-122513695	0.273315	0	-inf	down	5e-05	0.000510638	carbonic anhydrase XIII [Source:HGNC Symbol;Acc:HGNC:14914]
XLOC_040251	NT5E	ENSGALG00000015833	3:76373913-76397765	0.625114	0.293239	-1.09204	down	0.0023	0.0112073	5'-nucleotidase, ecto (CD73) [Source:HGNC Symbol;Acc:HGNC:8021]
XLOC_016534	SGCD	ENSGALG00000003886	13:10834758-11150849	15.4326	35.0097	1.18178	up	5e-05	0.000510638	sarcoglycan delta [Source:HGNC Symbol;Acc:HGNC:10807]
XLOC_040290	SH3BGRL2	ENSGALG00000015877	3:78750531-78790685	1.50046	0.388977	-1.94765	down	5e-05	0.000510638	SH3 domain binding glutamate-rich protein like 2 [Source:HGNC Symbol;Acc:HGNC:15567]
XLOC_059015	ARHGEF26	ENSGALG00000010352	9:22672886-22714986	0.174605	0.820531	2.23246	up	5e-05	0.000510638	Rho guanine nucleotide exchange factor 26 [Source:HGNC Symbol;Acc:HGNC:24490]
XLOC_057199	EPHB1	ENSGALG00000006609	9:3214676-3262866	4.27621	1.43144	-1.57886	down	5e-05	0.000510638	EPH receptor B1 [Source:HGNC Symbol;Acc:HGNC:3392]
XLOC_050383	SAMD4A	ENSGALG00000012203	5:56254358-56323377	182.701	79.825	-1.19458	down	5e-05	0.000510638	sterile alpha motif domain containing 4A [Source:HGNC Symbol;Acc:HGNC:23023]
XLOC_040009	FABP7	ENSGALG00000014866	3:60674293-60677648	7.66165	3.18425	-1.2667	down	5e-05	0.000510638	Fatty acid-binding protein, brain [Source:UniProtKB/Swiss-Prot;Acc:Q05423]
XLOC_052942	COL6A2	ENSGALG00000006126	7:6781120-6810349	35.0766	168.51	2.26425	up	5e-05	0.000510638	Collagen alpha-2(VI) chain [Source:UniProtKB/Swiss-Prot;Acc:P15988]
XLOC_033530	PFKFB2	ENSGALG00000001117	26:2560485-2574567	5.54548	2.2438	-1.30537	down	5e-05	0.000510638	6-phosphofructo-2-kinase/fructose-2,6-biphosphatase 2 [Source:HGNC Symbol;Acc:HGNC:8873]
XLOC_003894	GPM6B	ENSGALG00000016575	1:122284581-122421067	0.328633	1.61447	2.29652	up	5e-05	0.000510638	neuronal membrane glycoprotein M6-b [Source:RefSeq peptide;Acc:NP_001012563]
XLOC_058619	FAM43A	ENSGALG00000007053	9:12291915-12293004	6.42411	13.0008	1.01704	up	5e-05	0.000510638	family with sequence similarity 43 member A [Source:HGNC Symbol;Acc:HGNC:26888]
XLOC_035021	MLLT1	ENSGALG00000001596	28:1630486-1705053	32.5786	14.1239	-1.20578	down	5e-05	0.000510638	myeloid/lymphoid or mixed-lineage leukemia; translocated to, 1 [Source:HGNC Symbol;Acc:HGNC:7134]
XLOC_037004	ENSGALG00000027207	ENSGALG00000027207	3:53787118-53798125	2.36521	5.09233	1.10636	up	5e-05	0.000510638	-
XLOC_036362	ADSS	ENSGALG00000010702	3:34077363-34151883	0.924525	2.02946	1.13431	up	5e-05	0.000510638	Adenylosuccinate synthetase isozyme 2 [Source:UniProtKB/Swiss-Prot;Acc:Q5ZJL5]
XLOC_022618	GNG11	ENSGALG00000009517	2:23437563-23530077	0.859794	1.82316	1.08438	up	0.0035	0.015403	Gallus gallus guanine nucleotide binding protein (G protein), gamma 11 (GNG11), mRNA. [Source:RefSeq mRNA;Acc:NM_001278047]
XLOC_050602	MAT1A	ENSGALG00000002479	6:3914755-3932026	2.48326	5.4312	1.12903	up	5e-05	0.000510638	S-adenosylmethionine synthase isoform type-1 [Source:RefSeq peptide;Acc:NP_001186448]
XLOC_041184	CYP39A1	ENSGALG00000016710	3:109421457-109444504	11.2625	3.08873	-1.86644	down	5e-05	0.000510638	cytochrome P450 family 39 subfamily A member 1 [Source:HGNC Symbol;Acc:HGNC:17449]
XLOC_003091	PTGFRN	ENSGALG00000015464	1:91358446-91424437	85.4333	23.0144	-1.89226	down	5e-05	0.000510638	prostaglandin F2 receptor inhibitor [Source:HGNC Symbol;Acc:HGNC:9601]
XLOC_006770	KITLG	ENSGALG00000011206	1:42860320-42916342	0.0588158	0.353726	2.58836	up	5e-05	0.000510638	Kit ligand Processed kit ligand [Source:UniProtKB/Swiss-Prot;Acc:Q09108]
XLOC_020808	PECAM1	ENSGALG00000003515	18:6812291-6844018	0.159006	0.555137	1.80376	up	0.0019	0.00966282	platelet/endothelial cell adhesion molecule 1 [Source:HGNC Symbol;Acc:HGNC:8823]
XLOC_059649	SUB1	ENSGALG00000003248	Z:9655982-9675250	7.7376	18.8468	1.28436	up	5e-05	0.000510638	Activated RNA polymerase II transcriptional coactivator p15 [Source:UniProtKB/Swiss-Prot;Acc:Q5ZK63]
XLOC_021356	AATF	ENSGALG00000005420	19:8399834-8441841	5.8	2.65964	-1.12482	down	5e-05	0.000510638	protein AATF [Source:RefSeq peptide;Acc:NP_001025895]
XLOC_047974	BDKRB1	ENSGALG00000020386	5:45646433-45649031	0.427785	1.51242	1.82191	up	0.0035	0.015403	B1 bradykinin receptor [Source:RefSeq peptide;Acc:NP_001074189]
XLOC_062432	GRAMD3	ENSGALG00000008237	Z:78775578-78810508	2.37664	5.29399	1.15543	up	5e-05	0.000510638	GRAM domain containing 3 [Source:HGNC Symbol;Acc:HGNC:24911]
XLOC_004095	MID1	ENSGALG00000016603	1:123968606-124211390	105.483	30.324	-1.79847	down	5e-05	0.000510638	midline 1 (Opitz/BBB syndrome) [Source:RefSeq peptide;Acc:NP_989460]
XLOC_057004	ENSGALG00000023180	ENSGALG00000023180	8:27167596-27178288	58.4531	27.1592	-1.10584	down	0.0003	0.00262261	-
XLOC_006461	DNAJB9	ENSGALG00000009492	1:28382859-28392521	2.36779	5.7882	1.28957	up	5e-05	0.000510638	dnaJ homolog subfamily B member 9 precursor [Source:RefSeq peptide;Acc:NP_001025906]
XLOC_053611	BIN1	ENSGALG00000011541	7:23183864-23270931	8.92044	18.0951	1.02041	up	5e-05	0.000510638	bridging integrator 1 [Source:RefSeq peptide;Acc:NP_001006524]
XLOC_014323	ASPN	ENSGALG00000004722	12:3309298-3452441	0.826255	8.64649	3.38745	up	5e-05	0.000510638	asporin [Source:HGNC Symbol;Acc:HGNC:14872]
XLOC_005907	RHOG	ENSGALG00000005475	1:193842667-193848230	3.69331	0.951783	-1.95621	down	5e-05	0.000510638	ras homolog family member G [Source:RefSeq peptide;Acc:NP_001012554]
XLOC_000098	PODXL	ENSGALG00000006409	1:2987399-3028096	0.306187	0.141577	-1.11283	down	0.0129	0.0490838	podocalyxin precursor [Source:RefSeq peptide;Acc:NP_001258823]
XLOC_052147	PPP1R3C	ENSGALG00000006670	6:19415074-19419513	18.9763	40.1878	1.08256	up	5e-05	0.000510638	protein phosphatase 1 regulatory subunit 3C [Source:HGNC Symbol;Acc:HGNC:9293]
XLOC_018355	UNG	ENSGALG00000021285	15:6645047-6649388	7.05784	3.42789	-1.04191	down	5e-05	0.000510638	uracil-DNA glycosylase [Source:RefSeq peptide;Acc:NP_989520]
XLOC_003897	TRAPPC2	ENSGALG00000016578	1:122421124-122436059	10.067	20.357	1.01589	up	5e-05	0.000510638	Gallus gallus trafficking protein particle complex 2 (TRAPPC2), mRNA. [Source:RefSeq mRNA;Acc:NM_001006263]
XLOC_051268	CASP7	ENSGALG00000008933	6:27042297-27062965	0.687242	2.19333	1.67423	up	5e-05	0.000510638	caspase 7 [Source:HGNC Symbol;Acc:HGNC:1508]
XLOC_016018	ARHGAP26	ENSGALG00000007380	13:16744613-16907623	9.938	3.83066	-1.37536	down	0.00025	0.00222464	Rho GTPase-activating protein 26 [Source:UniProtKB/Swiss-Prot;Acc:Q5ZMW5]
XLOC_033427	PHLDA3	ENSGALG00000019802	26:767672-768044	9.91053	2.84886	-1.79858	down	0.0102	0.0398202	pleckstrin homology-like domain, family A, member 3 [Source:HGNC Symbol;Acc:HGNC:8934]
XLOC_051263	TCF7L2	ENSGALG00000008883	6:26589893-26764367	47.416	21.4068	-1.14731	down	5e-05	0.000510638	transcription factor 7-like 2 [Source:RefSeq peptide;Acc:NP_001193439]
XLOC_001865	PDE3A	ENSGALG00000013143	1:65035642-65279101	1.89813	7.80598	2.04	up	5e-05	0.000510638	phosphodiesterase 3A [Source:HGNC Symbol;Acc:HGNC:8778]
XLOC_015233	FAM107A	ENSGALG00000007139	12:11837474-11847549	1.16968	0.309422	-1.91847	down	0.0009	0.00691507	family with sequence similarity 107 member A [Source:HGNC Symbol;Acc:HGNC:30827]
XLOC_056734	PTCH2	ENSGALG00000010133	8:19689004-19712815	4.07864	1.60657	-1.3441	down	5e-05	0.000510638	patched 2 [Source:HGNC Symbol;Acc:HGNC:9586]
XLOC_022833	CREB5	ENSGALG00000011137	2:33741337-33993413	3.40147	1.28591	-1.40337	down	0.0003	0.00262261	cAMP responsive element binding protein 5 [Source:HGNC Symbol;Acc:HGNC:16844]
XLOC_034791	APC2	ENSGALG00000027821	28:3104214-3111105	0.130762	0.357114	1.44945	up	0.00245	0.0117961	adenomatosis polyposis coli 2 [Source:HGNC Symbol;Acc:HGNC:24036]
XLOC_043153	CYP4V2	ENSGALG00000013535	4:60965160-60978623	5.57167	2.13417	-1.38443	down	5e-05	0.000510638	cytochrome P450, family 4, subfamily V, polypeptide 2 [Source:RefSeq peptide;Acc:NP_001001879]
XLOC_014081	DBNDD1	ENSGALG00000000528	11:18297074-18308190	10.052	20.9436	1.05904	up	0.0001	0.000971772	dysbindin (dystrobrevin binding protein 1) domain containing 1 [Source:HGNC Symbol;Acc:HGNC:28455]
XLOC_046165	SLC4A11	ENSGALG00000016017	4:88382782-88476029	1.68649	0.805103	-1.06678	down	5e-05	0.000510638	solute carrier family 4, sodium borate transporter, member 11 [Source:HGNC Symbol;Acc:HGNC:16438]
XLOC_017619	RADIL	ENSGALG00000004504	14:4010846-4030115	0.114742	0.347791	1.59983	up	0.004	0.0173505	Ras association and DIL domains [Source:HGNC Symbol;Acc:HGNC:22226]
XLOC_057787	LAMP3	ENSGALG00000008759	9:15845895-15861501	0.181223	0.514537	1.50551	up	5e-05	0.000510638	lysosome-associated membrane glycoprotein 3 precursor [Source:RefSeq peptide;Acc:NP_001139604]
XLOC_053176	FKBP7	ENSGALG00000009149	7:14887746-14907636	46.7561	114.551	1.29276	up	0.0002	0.00182393	FK506 binding protein 7 [Source:HGNC Symbol;Acc:HGNC:3723]
XLOC_039257	CYP1B1	ENSGALG00000025822	3:31277075-31281746	0.810841	0.331871	-1.28879	down	0.0004	0.00339843	cytochrome P450 family 1 subfamily B member 1 [Source:HGNC Symbol;Acc:HGNC:2597]
XLOC_006881	NTN4	ENSGALG00000011406	1:45466329-45505647	136.286	49.2944	-1.46714	down	5e-05	0.000510638	netrin 4 [Source:HGNC Symbol;Acc:HGNC:13658]
XLOC_004641	TMTC4	ENSGALG00000016870	1:143128880-143200297	1.93572	6.6625	1.78319	up	5e-05	0.000510638	transmembrane and tetratricopeptide repeat containing 4 [Source:HGNC Symbol;Acc:HGNC:25904]
XLOC_031569	UNC5D	ENSGALG00000001608	22:1771613-1906213	0.736123	0.152453	-2.27158	down	5e-05	0.000510638	unc-5 netrin receptor D [Source:HGNC Symbol;Acc:HGNC:18634]
XLOC_025236	ENSGALG00000015857	ENSGALG00000015857	2:122584149-122599722	0.856419	0.204607	-2.06546	down	0.0045	0.0191914	-
XLOC_021073	ATP2A3	ENSGALG00000001564	19:3274475-3309948	0.116368	0.391987	1.75211	up	0.00055	0.00449823	sarcoplasmic/endoplasmic reticulum calcium ATPase 3 [Source:RefSeq peptide;Acc:NP_990222]
XLOC_051253	ENSGALG00000021879	ENSGALG00000021879	6:25843834-25851639	0	1.05662	inf	up	0.00125	0.0089796	-
XLOC_049224	ENSGALG00000022531	ENSGALG00000022531	5:23296035-23484167	1.45454	0.379349	-1.93897	down	5e-05	0.000510638	-
XLOC_031671	ARHGAP25	ENSGALG00000000132	22:286519-308523	12.7501	1.83787	-2.7944	down	5e-05	0.000510638	rho GTPase-activating protein 25 [Source:RefSeq peptide;Acc:NP_001026054]
XLOC_055373	COL11A1	ENSGALG00000005180	8:10152726-10292964	0.332517	3.22692	3.27865	up	5e-05	0.000510638	collagen, type XI, alpha 1 [Source:HGNC Symbol;Acc:HGNC:2186]
XLOC_005575	MMP27	ENSGALG00000019060	1:181720809-181729291	0.207854	1.25259	2.59127	up	5e-05	0.000510638	matrix metalloproteinase-27 precursor [Source:RefSeq peptide;Acc:NP_990331]
XLOC_051620	UBE2D1	ENSGALG00000021213	6:4700547-4716313	5.74128	11.8938	1.05076	up	5e-05	0.000510638	ubiquitin-conjugating enzyme E2 D1 [Source:RefSeq peptide;Acc:NP_001186455]
XLOC_033264	NES	ENSGALG00000013239	25:483247-516422	510.105	131.565	-1.95502	down	5e-05	0.000510638	nestin [Source:HGNC Symbol;Acc:HGNC:7756]
XLOC_034814	ENSGALG00000024292	ENSGALG00000024292	28:3358471-3368087	0.107395	0.710477	2.72586	up	0.0005	0.00414472	-
XLOC_017301	METRN	ENSGALG00000027342	14:13169099-13176128	13.3943	5.20938	-1.36244	down	5e-05	0.000510638	meteorin, glial cell differentiation regulator [Source:HGNC Symbol;Acc:HGNC:14151]
XLOC_007054	ENSGALG00000012410	ENSGALG00000012410	1:50993988-51009240	5.84258	2.83586	-1.04282	down	5e-05	0.000510638	-
XLOC_001619	TMTC1	ENSGALG00000012956	1:59842253-59995185	7.51154	2.76225	-1.44326	down	5e-05	0.000510638	transmembrane and tetratricopeptide repeat containing 1 [Source:HGNC Symbol;Acc:HGNC:24099]
XLOC_061841	Cdc14B	ENSGALG00000012627	Z:42070540-42120228	1.47742	3.71445	1.33006	up	5e-05	0.000510638	Cell division cycle 14-like protein B [Source:UniProtKB/TrEMBL;Acc:D5K9Y4]
XLOC_044655	SLC7A11	ENSGALG00000009758	4:28376867-28434696	1.33799	3.93216	1.55526	up	5e-05	0.000510638	solute carrier family 7 (anionic amino acid transporter light chain, xc- system), member 11 [Source:HGNC Symbol;Acc:HGNC:11059]
XLOC_053401	COBLL1	ENSGALG00000011068	7:19543960-19629827	2.2922	5.24378	1.19388	up	5e-05	0.000510638	cordon-bleu WH2 repeat protein like 1 [Source:HGNC Symbol;Acc:HGNC:23571]
XLOC_042491	OPN4-1	ENSGALG00000010408	4:36677730-36705997	2.52478	0.980234	-1.36496	down	5e-05	0.000510638	putative photopigment melanopsin [Source:RefSeq peptide;Acc:NP_989956]
XLOC_006598	GRIP1	ENSGALG00000009895	1:34376317-34601744	1.51615	0.454009	-1.73962	down	5e-05	0.000510638	glutamate receptor interacting protein 1 [Source:HGNC Symbol;Acc:HGNC:18708]
XLOC_023136	KIAA1143	ENSGALG00000011903	2:43804782-43810679	2.64012	7.11205	1.42966	up	5e-05	0.000510638	Uncharacterized protein KIAA1143 homolog [Source:UniProtKB/Swiss-Prot;Acc:Q5ZJ97]
XLOC_048991	ENSGALG00000006740	ENSGALG00000006740	5:14078240-14176709	0.498563	0.077882	-2.67841	down	0.0004	0.00339843	-
XLOC_013571	NECAB2	ENSGALG00000003309	11:2518894-2575181	0.173285	1.19835	2.78983	up	5e-05	0.000510638	N-terminal EF-hand calcium binding protein 2 [Source:HGNC Symbol;Acc:HGNC:23746]
XLOC_009274	PLCXD1	ENSGALG00000016721	1:129412853-129442181	0.536619	1.48835	1.47174	up	5e-05	0.000510638	PI-PLC X domain-containing protein 1 [Source:RefSeq peptide;Acc:NP_001122109]
XLOC_061408	DINB1	ENSGALG00000014956	Z:23729641-23838650	0.618883	1.76897	1.51517	up	0.0004	0.00339843	DNA polymerase kappa [Source:RefSeq peptide;Acc:NP_989514]
XLOC_022563	STEAP2	ENSGALG00000009017	2:21544379-21564395	0.374838	2.14441	2.51624	up	5e-05	0.000510638	STEAP2 metalloreductase [Source:HGNC Symbol;Acc:HGNC:17885]
XLOC_015929	KLHL3	ENSGALG00000006226	13:13808190-13851345	0.700839	0.315513	-1.15138	down	0.00165	0.00945342	kelch like family member 3 [Source:HGNC Symbol;Acc:HGNC:6354]
XLOC_022519	HACD1	ENSGALG00000008659	2:19564628-19583413	0.353235	0.720249	1.02787	up	5e-05	0.000510638	3-hydroxyacyl-CoA dehydratase 1 [Source:HGNC Symbol;Acc:HGNC:9639]
XLOC_061890	NFIL3	ENSGALG00000015209	Z:44200188-44217418	5.60848	12.0533	1.10375	up	5e-05	0.000510638	nuclear factor interleukin-3-regulated protein [Source:RefSeq peptide;Acc:NP_989949]
XLOC_003759	DYNLT3	ENSGALG00000016259	1:112473617-112481419	4.95641	10.9108	1.13839	up	5e-05	0.000510638	dynein light chain Tctex-type 3 [Source:RefSeq peptide;Acc:NP_001264663]
XLOC_019438	AIF1L	ENSGALG00000028635	17:6079261-6091444	18.5129	8.87216	-1.06118	down	5e-05	0.000510638	allograft inflammatory factor 1-like [Source:HGNC Symbol;Acc:HGNC:28904]
XLOC_058132	ARHGEF4	ENSGALG00000002193	9:1793138-2000887	7.21092	19.1539	1.40938	up	5e-05	0.000510638	Rho guanine nucleotide exchange factor 4 [Source:HGNC Symbol;Acc:HGNC:684]
XLOC_051763	ENSGALG00000004747	ENSGALG00000004747	6:11502421-11504700	3.605	1.67197	-1.10845	down	0.00035	0.00301225	-
XLOC_050959	MSMB	ENSGALG00000020840	6:17368971-17383768	0.44661	2.24794	2.33152	up	0.0123	0.047056	microseminoprotein, beta- [Source:HGNC Symbol;Acc:HGNC:7372]
XLOC_055366	heme	ENSGALG00000005069	8:9632718-9819416	6.91344	1.31797	-2.39109	down	5e-05	0.000510638	Prostaglandin G/H synthase 2 [Source:UniProtKB/Swiss-Prot;Acc:P27607]
XLOC_053801	HNMT	ENSGALG00000012377	7:30750426-30795903	0.771869	49.1249	5.99195	up	5e-05	0.000510638	histamine N-methyltransferase isoform 1 [Source:RefSeq peptide;Acc:NP_001264802]
XLOC_047462	FMN1	ENSGALG00000009723	5:29699096-29827096	2.8922	5.79645	1.003	up	5e-05	0.000510638	formin [Source:RefSeq peptide;Acc:NP_989754]
XLOC_050820	ZCCHC24	ENSGALG00000026864	6:11687380-11796390	14.5021	29.4367	1.02135	up	5e-05	0.000510638	zinc finger, CCHC domain containing 24 [Source:HGNC Symbol;Acc:HGNC:26911]
XLOC_056679	SIAT7E	ENSGALG00000009021	8:18148547-18221761	3.23806	0.243337	-3.7341	down	5e-05	0.000510638	alpha-N-acetylgalactosaminide alpha-2,6-sialyltransferase 5 [Source:RefSeq peptide;Acc:NP_001264423]
XLOC_004657	DOCK9	ENSGALG00000016883	1:143925290-144043319	2.37061	5.08652	1.10142	up	5e-05	0.000510638	dedicator of cytokinesis 9 [Source:HGNC Symbol;Acc:HGNC:14132]
XLOC_022534	ITGA8	ENSGALG00000008747	2:20217766-20319247	33.536	117.739	1.81182	up	5e-05	0.000510638	integrin alpha-8 precursor [Source:RefSeq peptide;Acc:NP_990619]
XLOC_040632	FBXO25	ENSGALG00000016359	3:91200498-91281207	4.85851	10.8502	1.15913	up	5e-05	0.000510638	F-box protein 25 [Source:HGNC Symbol;Acc:HGNC:13596]
XLOC_045869	RBPJ	ENSGALG00000014365	4:72831211-72980021	1.4014	3.35544	1.25963	up	5e-05	0.000510638	recombination signal binding protein for immunoglobulin kappa J region [Source:HGNC Symbol;Acc:HGNC:5724]
XLOC_041334	gga-mir-223	ENSGALG00000018323	4:216480-246699	1.11126	0.315522	-1.81639	down	5e-05	0.000510638	-
XLOC_053922	GALNT5	ENSGALG00000012544	7:35699034-35712432	0.555255	1.31239	1.24098	up	5e-05	0.000510638	polypeptide N-acetylgalactosaminyltransferase 5 [Source:HGNC Symbol;Acc:HGNC:4127]
XLOC_010261	RASL11A	ENSGALG00000017099	1:175565740-175567425	0.671494	4.32135	2.68604	up	5e-05	0.000510638	RAS-like family 11 member A [Source:HGNC Symbol;Acc:HGNC:23802]
XLOC_024399	ENSGALG00000027172	ENSGALG00000027172	2:93248070-93251082	1.97554	4.98441	1.33518	up	5e-05	0.000510638	-
XLOC_044530	MAP9	ENSGALG00000020253	4:20060271-20097725	0.695886	1.48759	1.09605	up	0.0052	0.0218486	microtubule associated protein 9 [Source:HGNC Symbol;Acc:HGNC:26118]
XLOC_041844	ENSGALG00000007646	ENSGALG00000007646	4:11882171-12058058	1.3029	0.353715	-1.88106	down	5e-05	0.000510638	-
XLOC_057109	SCARNA6	ENSGALG00000025584	9:687873-708319	206.75	526.234	1.34782	up	0.0011	0.00814485	-
XLOC_013181	BCO1	ENSGALG00000005408	11:14882015-14937171	0.0945142	0.775174	3.03592	up	5e-05	0.000510638	Beta,beta-carotene 15,15'-monooxygenase [Source:UniProtKB/Swiss-Prot;Acc:Q9I993]
XLOC_016853	GPR146	ENSGALG00000004058	14:2272694-2370107	5.27836	2.34877	-1.16818	down	5e-05	0.000510638	probable G-protein coupled receptor 146 [Source:RefSeq peptide;Acc:NP_001264465]
XLOC_032567	ESAM	ENSGALG00000000957	24:285422-292873	37.8739	6.78221	-2.48138	down	5e-05	0.000510638	endothelial cell adhesion molecule [Source:HGNC Symbol;Acc:HGNC:17474]
XLOC_049924	FBLN5	ENSGALG00000010747	5:43735703-43782218	1.43329	23.3585	4.02655	up	5e-05	0.000510638	fibulin-5 precursor [Source:RefSeq peptide;Acc:NP_001264403]
XLOC_040848	ENSGALG00000016471	ENSGALG00000016471	3:100224718-100231095	13.8468	30.4657	1.13763	up	5e-05	0.000510638	-
XLOC_056322	TNN	ENSGALG00000004538	8:7050618-7074630	0.0542747	0.493743	3.18541	up	0.00025	0.00222464	tenascin N [Source:HGNC Symbol;Acc:HGNC:22942]
XLOC_058311	ETV5	ENSGALG00000005768	9:4618198-4630260	16.314	5.62368	-1.53652	down	5e-05	0.000510638	ets variant 5 [Source:HGNC Symbol;Acc:HGNC:3494]
XLOC_044064	ENSGALG00000006851	ENSGALG00000006851	4:6540700-6996306	2.37551	12.6477	2.41257	up	5e-05	0.000510638	-
XLOC_041973	IL1RAPL2	ENSGALG00000008888	4:16816946-17153188	0.226686	2.60085	3.52022	up	5e-05	0.000510638	interleukin 1 receptor accessory protein-like 2 [Source:HGNC Symbol;Acc:HGNC:5997]
XLOC_014059	CIDEC	ENSGALG00000026945	11:17844834-17846649	3.65003	10.4892	1.52292	up	5e-05	0.000510638	cell death activator CIDE-3-like [Source:RefSeq peptide;Acc:NP_001264607]
XLOC_022612	CCDC132	ENSGALG00000009500	2:23077704-23147847	6.18447	12.4636	1.011	up	5e-05	0.000510638	Coiled-coil domain-containing protein 132 [Source:UniProtKB/Swiss-Prot;Acc:Q5ZKV9]
XLOC_000196	ENSGALG00000005870	ENSGALG00000005870	1:6582222-6603252	2.58023	1.04689	-1.30139	down	5e-05	0.000510638	-
XLOC_024920	LYN	ENSGALG00000018967	2:110829659-110899609	3.18773	6.79859	1.09271	up	5e-05	0.000510638	tyrosine-protein kinase Lyn [Source:RefSeq peptide;Acc:NP_001006390]
XLOC_054441	NRP2	ENSGALG00000008621	7:12163932-12245475	38.9438	108.047	1.47219	up	5e-05	0.000510638	neuropilin 2 [Source:HGNC Symbol;Acc:HGNC:8005]
XLOC_043411	LDB2	ENSGALG00000014485	4:75755033-75982714	0.608444	3.34265	2.45779	up	0.00065	0.00520196	LIM domain-binding protein 2 [Source:RefSeq peptide;Acc:NP_990160]
XLOC_046300	ENSGALG00000028799	ENSGALG00000028799	5:388412-389845	2.16093	0.909674	-1.24823	down	0.00345	0.0151998	-
XLOC_030780	TSHZ2	ENSGALG00000007809	20:12890662-13105769	0.684742	1.83276	1.42039	up	5e-05	0.000510638	teashirt zinc finger homeobox 2 [Source:HGNC Symbol;Acc:HGNC:13010]
XLOC_040520	COL19A1	ENSGALG00000016155	3:82230622-82485450	0.744302	2.07906	1.48197	up	5e-05	0.000510638	collagen, type XIX, alpha 1 [Source:HGNC Symbol;Acc:HGNC:2196]
XLOC_010505	NAALAD2	ENSGALG00000019054	1:186813785-186845023	0.101251	0.388641	1.9405	up	0.0032	0.0142032	N-acetylated alpha-linked acidic dipeptidase 2 [Source:HGNC Symbol;Acc:HGNC:14526]
XLOC_019902	MEGF9	ENSGALG00000023838	17:4571208-4594862	8.63447	3.28282	-1.39517	down	5e-05	0.000510638	multiple EGF-like-domains 9 [Source:HGNC Symbol;Acc:HGNC:3234]
XLOC_044871	GPRIN3	ENSGALG00000025851	4:34692815-34721851	1.2742	0.478136	-1.4141	down	5e-05	0.000510638	GPRIN family member 3 [Source:HGNC Symbol;Acc:HGNC:27733]
XLOC_053014	C7H2ORF69	ENSGALG00000008136	7:10507983-10515774	0.780355	2.08483	1.41773	up	5e-05	0.000510638	uncharacterized protein LOC424064 [Source:RefSeq peptide;Acc:NP_001034395]
XLOC_033648	GRM4	ENSGALG00000002840	26:4380151-4414660	0.126482	0.371433	1.55417	up	0.0059	0.0245177	glutamate receptor, metabotropic 4 [Source:HGNC Symbol;Acc:HGNC:4596]
XLOC_052107	CXCL12	ENSGALG00000028136	6:18559507-18577315	26.689	11.1478	-1.25949	down	5e-05	0.000510638	stromal cell-derived factor 1 precursor [Source:RefSeq peptide;Acc:NP_989841]
XLOC_038085	ENSGALG00000026301	ENSGALG00000026301	3:105319046-105331350	4.35998	1.51492	-1.52508	down	5e-05	0.000510638	-
XLOC_000191	CAMK1D	ENSGALG00000009866	1:6257096-6478604	0.483803	1.31263	1.43997	up	5e-05	0.000510638	calcium/calmodulin dependent protein kinase ID [Source:HGNC Symbol;Acc:HGNC:19341]
XLOC_046854	IGF2	ENSGALG00000006555	5:13139608-13368140	97.6557	15.4051	-2.66429	down	5e-05	0.000510638	Gallus gallus insulin-like growth factor 2 (somatomedin A) (IGF2), mRNA. [Source:RefSeq mRNA;Acc:NM_001030342]
XLOC_016861	MAFK	ENSGALG00000004189	14:2583592-2618634	206.77	70.7693	-1.54683	down	5e-05	0.000510638	Transcription factor MafK [Source:UniProtKB/Swiss-Prot;Acc:Q90596]
XLOC_000418	ENSGALG00000008288	ENSGALG00000008288	1:12647568-12736820	0.346204	1.03163	1.57523	up	5e-05	0.000510638	-
XLOC_030465	ENSGALG00000023844	ENSGALG00000023844	20:5674237-5729051	421.593	86.3906	-2.2869	down	5e-05	0.000510638	-
XLOC_034472	ENSGALG00000004724	ENSGALG00000004724	27:3270516-3276551	3.7384	11.0741	1.56669	up	5e-05	0.000510638	-
XLOC_002638	LSAMP	ENSGALG00000015087	1:81352120-81663406	2.50124	8.52391	1.76887	up	5e-05	0.000510638	Limbic system-associated membrane protein [Source:UniProtKB/Swiss-Prot;Acc:Q98919]
XLOC_020579	MYH13	ENSGALG00000000779	18:297152-334809	0.246301	0.689328	1.48477	up	5e-05	0.000510638	myosin, heavy chain 13, skeletal muscle [Source:HGNC Symbol;Acc:HGNC:7571]
XLOC_030097	MMP9	ENSGALG00000006992	20:10917367-10921453	0.792257	0.297611	-1.41254	down	0.0025	0.0119716	matrix metalloproteinase-9 precursor [Source:RefSeq peptide;Acc:NP_989998]
XLOC_047164	CHAC1	ENSGALG00000027874	5:23730411-23732558	8.39222	54.59	2.70151	up	5e-05	0.000510638	cation transport regulator-like protein 1 [Source:RefSeq peptide;Acc:NP_001186585]
XLOC_013251	GINS2	ENSGALG00000028131	11:17098226-17103722	9.04569	2.64248	-1.77534	down	5e-05	0.000510638	GINS complex subunit 2 (Psf2 homolog) [Source:HGNC Symbol;Acc:HGNC:24575]
XLOC_000062	TUBAL3	ENSGALG00000008444	1:1149163-1155872	0.902724	3.26425	1.85439	up	5e-05	0.000510638	tubulin alpha-3 chain [Source:RefSeq peptide;Acc:NP_001264280]
XLOC_014495	ENSGALG00000026449	ENSGALG00000026449	12:9113627-9118806	80.7018	181.446	1.16887	up	5e-05	0.000510638	-
XLOC_015165	PODXL2	ENSGALG00000006009	12:9657434-9717627	53.454	24.2928	-1.13777	down	5e-05	0.000510638	podocalyxin-like 2 [Source:HGNC Symbol;Acc:HGNC:17936]
XLOC_029898	RIMS4	ENSGALG00000004146	20:5622924-5670575	0.878743	0.134957	-2.70295	down	5e-05	0.000510638	regulating synaptic membrane exocytosis 4 [Source:HGNC Symbol;Acc:HGNC:16183]
XLOC_036502	RHOU	ENSGALG00000025738	3:39092354-39130259	8.38945	2.39138	-1.81074	down	5e-05	0.000510638	ras homolog family member U [Source:HGNC Symbol;Acc:HGNC:17794]
XLOC_055461	CNN3	ENSGALG00000005597	8:12361944-12425905	127.734	347.75	1.44491	up	5e-05	0.000510638	calponin 3, acidic [Source:HGNC Symbol;Acc:HGNC:2157]
XLOC_042430	SH2D4A	ENSGALG00000010122	4:33467298-33568845	2.49233	0.540717	-2.20455	down	0.0001	0.000971772	SH2 domain containing 4A [Source:HGNC Symbol;Acc:HGNC:26102]
XLOC_020044	PHF19	ENSGALG00000001595	17:8279795-8293967	5.40685	2.34402	-1.20581	down	5e-05	0.000510638	PHD finger protein 19 [Source:HGNC Symbol;Acc:HGNC:24566]
XLOC_010531	DLG2	ENSGALG00000017254	1:188459666-189196267	0.235244	1.1252	2.25795	up	5e-05	0.000510638	discs, large homolog 2 (Drosophila) [Source:HGNC Symbol;Acc:HGNC:2901]
XLOC_001268	PMM1	ENSGALG00000011944	1:49444104-49449793	13.9965	5.06105	-1.46756	down	5e-05	0.000510638	phosphomannomutase 1 [Source:HGNC Symbol;Acc:HGNC:9114]
XLOC_032216	MATN1	ENSGALG00000000548	23:243865-259904	0	0.333317	inf	up	5e-05	0.000510638	cartilage matrix protein precursor [Source:RefSeq peptide;Acc:NP_001025546]
XLOC_015255	ADAMTS9	ENSGALG00000007392	12:13713808-13779455	0.726626	1.61889	1.15572	up	5e-05	0.000510638	ADAM metallopeptidase with thrombospondin type 1 motif 9 [Source:HGNC Symbol;Acc:HGNC:13202]
XLOC_009119	PRPS2	ENSGALG00000016592	1:122867494-122893422	0.547811	1.1989	1.12996	up	0.0002	0.00182393	Ribose-phosphate pyrophosphokinase 2 [Source:UniProtKB/Swiss-Prot;Acc:Q5ZI49]
XLOC_039718	TMEM242	ENSGALG00000013689	3:50808115-50830250	2.25498	5.43653	1.26957	up	5e-05	0.000510638	transmembrane protein 242 [Source:HGNC Symbol;Acc:HGNC:17206]
XLOC_006535	AMIGO2	ENSGALG00000009739	1:31191403-31200927	1.34559	3.25647	1.27508	up	5e-05	0.000510638	amphoterin-induced protein 2 precursor [Source:RefSeq peptide;Acc:NP_001186479]
XLOC_013171	DYNLRB2	ENSGALG00000005402	11:14589560-14594264	0	0.342535	inf	up	0.0018	0.00947113	Gallus gallus dynein, light chain, roadblock-type 2 (DYNLRB2), mRNA. [Source:RefSeq mRNA;Acc:NM_001277615]
XLOC_030877	ENSGALG00000001483	ENSGALG00000001483	21:2079718-2109770	8.40947	3.46536	-1.27901	down	5e-05	0.000510638	-
XLOC_015941	JSC	ENSGALG00000006346	13:14654458-14662648	8.26545	27.9876	1.75962	up	5e-05	0.000510638	C-X-C motif chemokine 14 precursor [Source:RefSeq peptide;Acc:NP_990043]
XLOC_022522	ST8SIA6	ENSGALG00000008671	2:19614632-19660820	1.14435	2.34671	1.03611	up	0.00195	0.0098771	alpha-2,8-sialyltransferase 8F [Source:RefSeq peptide;Acc:NP_001001603]
XLOC_040238	C6ORF162	ENSGALG00000015812	3:75912084-75914739	2.32405	5.35234	1.20353	up	0.0002	0.00182393	chromosome 3 open reading frame, human C6orf162 [Source:RefSeq peptide;Acc:NP_001264949]
XLOC_053407	FIGN	ENSGALG00000011069	7:19987708-20087904	0.397835	0.872624	1.13319	up	0.0001	0.000971772	fidgetin [Source:HGNC Symbol;Acc:HGNC:13285]
XLOC_028817	SLCO5A1	ENSGALG00000015574	2:116061253-116132391	15.388	6.9044	-1.15621	down	5e-05	0.000510638	solute carrier organic anion transporter family member 5A1 [Source:HGNC Symbol;Acc:HGNC:19046]
XLOC_031518	RASSF2	ENSGALG00000000206	22:413641-425903	2.78837	0.793821	-1.81254	down	5e-05	0.000510638	ras association domain-containing protein 2 [Source:RefSeq peptide;Acc:NP_001026055]
XLOC_003699	EFHC2	ENSGALG00000016221	1:110382984-110442692	0.300707	0.900333	1.5821	up	0.00045	0.00377086	EF-hand domain-containing family member C2 [Source:RefSeq peptide;Acc:NP_001032918]
XLOC_051490	INPP5A	ENSGALG00000010493	6:34575750-34786048	7.15429	15.163	1.08368	up	5e-05	0.000510638	inositol polyphosphate-5-phosphatase A [Source:HGNC Symbol;Acc:HGNC:6076]
XLOC_012121	SHC4	ENSGALG00000005011	10:9868373-9897139	35.2891	10.1797	-1.79353	down	5e-05	0.000510638	SHC (Src homology 2 domain containing) family member 4 [Source:HGNC Symbol;Acc:HGNC:16743]
XLOC_015693	CSNK1A1	ENSGALG00000001364	13:7790700-7821897	220.912	494.932	1.16376	up	5e-05	0.000510638	Casein kinase I isoform alpha [Source:UniProtKB/Swiss-Prot;Acc:P67962]
XLOC_026553	DLX5	ENSGALG00000009129	2:24580153-24582872	0.132613	0.668022	2.33267	up	0.0057	0.023757	Homeobox protein DLX-5 [Source:UniProtKB/Swiss-Prot;Acc:P50577]
XLOC_027704	BMP6	ENSGALG00000012787	2:64423417-64549505	5.45896	24.0963	2.14211	up	5e-05	0.000510638	bone morphogenetic protein 6 [Source:HGNC Symbol;Acc:HGNC:1073]
XLOC_012437	CILP	ENSGALG00000007358	10:17289617-17300153	9.18457	2.88533	-1.67047	down	5e-05	0.000510638	cartilage intermediate layer protein [Source:HGNC Symbol;Acc:HGNC:1980]
XLOC_060460	CPLX1	ENSGALG00000015332	Z:52082065-52346243	52.1179	4.98733	-3.38544	down	5e-05	0.000510638	complexin 1 [Source:HGNC Symbol;Acc:HGNC:2309]
XLOC_012586	CX3CL1	ENSGALG00000026663	11:763855-773374	7.48822	2.28636	-1.71157	down	5e-05	0.000510638	Gallus gallus chemokine (C-X3-C motif) ligand 1 (CX3CL1), mRNA. [Source:RefSeq mRNA;Acc:NM_001077232]
XLOC_012921	NUDT19	ENSGALG00000023650	11:9396884-9400924	1.28374	2.58029	1.00719	up	5e-05	0.000510638	Gallus gallus nudix (nucleoside diphosphate linked moiety X)-type motif 19 (NUDT19), nuclear gene encoding mitochondrial protein, mRNA. [Source:RefSeq mRNA;Acc:NM_001031458]
XLOC_009076	RAB9A	ENSGALG00000016579	1:122421124-122436059	5.38607	11.4333	1.08594	up	5e-05	0.000510638	ras-related protein Rab-9A [Source:RefSeq peptide;Acc:NP_001008678]
XLOC_047357	ENSGALG00000009552	ENSGALG00000009552	5:28217034-28231161	10.9049	4.99358	-1.12683	down	5e-05	0.000510638	-
XLOC_029890	ENSGALG00000029089	ENSGALG00000029089	20:5458591-5461795	0.305964	1.32819	2.11802	up	0.0025	0.0119716	-
XLOC_050762	MYPN	ENSGALG00000003925	6:10055355-10124832	0.0517819	0.319387	2.62479	up	0.0084	0.0336635	myopalladin [Source:HGNC Symbol;Acc:HGNC:23246]
XLOC_059686	GHR	ENSGALG00000008411	Z:13287240-13419205	8.10488	17.6089	1.11944	up	5e-05	0.000510638	growth hormone receptor precursor [Source:RefSeq peptide;Acc:NP_001001293]
XLOC_002017	KCNJ8	ENSGALG00000026373	1:67101905-67111591	0.28103	1.76788	2.65322	up	5e-05	0.000510638	potassium channel, inwardly rectifying subfamily J, member 8 [Source:HGNC Symbol;Acc:HGNC:6269]
XLOC_035027	gga-mir-6615	ENSGALG00000026759	28:1742798-1791963	28.6521	13.1873	-1.11949	down	5e-05	0.000510638	-
XLOC_037513	SNAP91	ENSGALG00000015846	3:77046812-77117276	1.24728	3.28869	1.39873	up	5e-05	0.000510638	clathrin coat assembly protein AP180 [Source:RefSeq peptide;Acc:NP_001012969]
XLOC_034766	ENSGALG00000002595	ENSGALG00000002595	28:2857320-2858019	864.032	1997.21	1.20883	up	5e-05	0.000510638	-
XLOC_050403	Metazoa_SRP	ENSGALG00000028887	5:57588687-57588986	33.8419	93.8945	1.47223	up	5e-05	0.000510638	-
XLOC_059284	ENSGALG00000018374	ENSGALG00000018374	MT:6361-6643	3.30518	0	-inf	down	0.00145	0.00945342	-
XLOC_049910	RPS6KA5	ENSGALG00000010698	5:43378366-43451410	1.98535	6.05807	1.60946	up	5e-05	0.000510638	ribosomal protein S6 kinase alpha-5 [Source:RefSeq peptide;Acc:NP_001012605]
XLOC_031795	RAB11FIP1	ENSGALG00000003129	22:2216790-2228699	3.19776	1.4057	-1.18577	down	5e-05	0.000510638	RAB11 family interacting protein 1 (class I) [Source:HGNC Symbol;Acc:HGNC:30265]
XLOC_031348	HSPB7	ENSGALG00000023772	21:4309437-4316769	36.483	117.07	1.68208	up	5e-05	0.000510638	heat shock protein family B (small) member 7 [Source:HGNC Symbol;Acc:HGNC:5249]
XLOC_038869	RRP15	ENSGALG00000009615	3:18759470-18789257	3.02792	1.32939	-1.18756	down	0.00415	0.0178971	ribosomal RNA processing 15 homolog [Source:HGNC Symbol;Acc:HGNC:24255]
XLOC_033011	MPZL2	ENSGALG00000007412	24:5465067-5470649	3.63425	1.67898	-1.11407	down	5e-05	0.000510638	myelin protein zero-like protein 2 precursor [Source:RefSeq peptide;Acc:NP_001239213]
XLOC_023963	RNF152	ENSGALG00000028822	2:68541076-68785639	3.47584	0.736351	-2.2389	down	5e-05	0.000510638	ring finger protein 152 [Source:HGNC Symbol;Acc:HGNC:26811]
XLOC_039253	CDC42EP3	ENSGALG00000010551	3:31122608-31163810	1.56528	3.38957	1.11468	up	5e-05	0.000510638	CDC42 effector protein (Rho GTPase binding) 3 [Source:HGNC Symbol;Acc:HGNC:16943]
XLOC_056799	TRABD2B	ENSGALG00000027655	8:21100145-21356778	0.372431	0.160384	-1.21544	down	0.00075	0.0059091	TraB domain containing 2B [Source:HGNC Symbol;Acc:HGNC:44200]
XLOC_038644	BMP2	ENSGALG00000008830	3:14436023-14450083	4.34519	1.01936	-2.09175	down	5e-05	0.000510638	bone morphogenetic protein 2 precursor [Source:RefSeq peptide;Acc:NP_989689]
XLOC_060741	DNAJA1	ENSGALG00000023066	Z:70408898-70425658	11.2448	5.176	-1.11936	down	5e-05	0.000510638	dnaJ homolog subfamily A member 1 [Source:RefSeq peptide;Acc:NP_001012963]
XLOC_055813	HOOK1	ENSGALG00000010889	8:25526212-25566945	0.426363	1.17645	1.46428	up	5e-05	0.000510638	protein Hook homolog 1 [Source:RefSeq peptide;Acc:NP_001006542]
XLOC_009427	ST6GAL2	ENSGALG00000016803	1:135003311-135054664	31.9443	15.5498	-1.03866	down	5e-05	0.000510638	beta-galactoside alpha-2,6-sialyltransferase 2 [Source:RefSeq peptide;Acc:NP_001161219]
XLOC_009555	ITGBL1	ENSGALG00000016867	1:142612953-142752083	0.104692	0.39298	1.90831	up	0.0024	0.0115998	integrin subunit beta like 1 [Source:HGNC Symbol;Acc:HGNC:6164]
XLOC_061355	CD180	ENSGALG00000023411	Z:21157449-21166375	0.489329	0.15836	-1.6276	down	0.0093	0.0366788	CD180 molecule [Source:HGNC Symbol;Acc:HGNC:6726]
XLOC_007043	MAFF	ENSGALG00000012277	1:50832959-50835917	237.301	116.045	-1.03203	down	5e-05	0.000510638	Transcription factor MafF [Source:UniProtKB/Swiss-Prot;Acc:Q90595]
XLOC_027649	EDN1	ENSGALG00000012735	2:62755415-62762304	31.6865	3.802	-3.05904	down	5e-05	0.000510638	endothelin 1 [Source:HGNC Symbol;Acc:HGNC:3176]
XLOC_005217	FAM124A	ENSGALG00000017016	1:169312809-169354111	10.3524	1.51125	-2.77615	down	5e-05	0.000510638	family with sequence similarity 124 member A [Source:HGNC Symbol;Acc:HGNC:26413]
XLOC_009421	FHL2	ENSGALG00000016797	1:134481594-134536397	0.14148	4.64302	5.03639	up	5e-05	0.000510638	four and a half LIM domains 2 [Source:HGNC Symbol;Acc:HGNC:3703]
XLOC_027077	CCK	ENSGALG00000011940	2:44413403-44419173	204.072	24.9245	-3.03344	down	5e-05	0.000510638	cholecystokinin precursor [Source:RefSeq peptide;Acc:NP_001001741]
XLOC_054258	ITGB2	ENSGALG00000007511	7:7175042-7186743	2.0765	0.084667	-4.61621	down	5e-05	0.000510638	integrin beta-2 precursor [Source:RefSeq peptide;Acc:NP_990582]
XLOC_023795	LYRM4	ENSGALG00000027339	2:65290050-65613762	26.9827	59.0991	1.1311	up	0.0068	0.0278263	LYR motif-containing protein 4 [Source:RefSeq peptide;Acc:NP_001185817]
XLOC_029414	MTSS1	ENSGALG00000016333	2:138075128-138193599	6.02822	12.2132	1.01863	up	5e-05	0.000510638	metastasis suppressor protein 1 [Source:RefSeq peptide;Acc:NP_001026125]
XLOC_012440	IGDCC3	ENSGALG00000007371	10:17337459-17420822	13.3324	2.55802	-2.38183	down	5e-05	0.000510638	immunoglobulin superfamily, DCC subclass, member 3 [Source:HGNC Symbol;Acc:HGNC:9700]
XLOC_054576	PDK1	ENSGALG00000013235	7:17196417-17208239	4.74705	10.3598	1.1259	up	5e-05	0.000510638	pyruvate dehydrogenase kinase, isozyme 1 [Source:RefSeq peptide;Acc:NP_001026523]
XLOC_000218	SEMA3D	ENSGALG00000006563	1:8176854-8325591	31.5228	90.8012	1.52632	up	5e-05	0.000510638	Semaphorin-3D [Source:UniProtKB/Swiss-Prot;Acc:Q90663]
XLOC_042766	HNRNPDL	ENSGALG00000023199	4:45802372-45825305	35.2379	16.0369	-1.13573	down	0.0009	0.00691507	Heterogeneous nuclear ribonucleoprotein D-like [Source:UniProtKB/Swiss-Prot;Acc:Q5ZI72]
XLOC_011774	AP3B2	ENSGALG00000002136	10:863777-874957	4.46112	2.19635	-1.0223	down	5e-05	0.000510638	adaptor related protein complex 3, beta 2 subunit [Source:HGNC Symbol;Acc:HGNC:567]
XLOC_017313	ENSGALG00000002128	ENSGALG00000002128	14:13290576-13320958	0.475044	0.234245	-1.02004	down	0.00705	0.0287655	-
XLOC_053175	TTN	ENSGALG00000026366	7:14645942-14887622	0.0604157	0.591391	3.29112	up	5e-05	0.000510638	titin [Source:HGNC Symbol;Acc:HGNC:12403]
XLOC_006717	CSRP2	ENSGALG00000028946	1:38160269-38171384	1321.59	632.173	-1.06388	down	5e-05	0.000510638	Cysteine and glycine-rich protein 2 [Source:UniProtKB/Swiss-Prot;Acc:P50460]
XLOC_052884	GBX2	ENSGALG00000013342	7:5124025-5124568	8.60391	2.18855	-1.97502	down	0.00025	0.00222464	Gallus gallus gastrulation brain homeobox 2 (GBX2), mRNA. [Source:RefSeq mRNA;Acc:NM_205068]
XLOC_010380	AASDHPPT	ENSGALG00000027981	1:180327305-180355120	0.724911	1.58921	1.13243	up	5e-05	0.000510638	L-aminoadipate-semialdehyde dehydrogenase-phosphopantetheinyl transferase [Source:RefSeq peptide;Acc:NP_001265017]
XLOC_034238	MPP3	ENSGALG00000002392	27:3250317-3267712	1.00249	2.11872	1.07961	up	5e-05	0.000510638	membrane protein, palmitoylated 3 [Source:HGNC Symbol;Acc:HGNC:7221]
XLOC_048565	DNAJC17	ENSGALG00000023982	5:1011383-1027952	2.29654	1.01351	-1.18009	down	0.00075	0.0059091	dnaJ homolog subfamily C member 17 [Source:RefSeq peptide;Acc:NP_001254504]
XLOC_019749	Ex-FABP	ENSGALG00000024011	17:501841-504845	1.80396	6.25399	1.79361	up	5e-05	0.000510638	extracellular fatty acid-binding protein precursor [Source:RefSeq peptide;Acc:NP_990753]
XLOC_029990	NTSR1	ENSGALG00000005524	20:8575129-8625573	3.31152	1.25564	-1.39906	down	5e-05	0.000510638	neurotensin receptor type 1 [Source:RefSeq peptide;Acc:NP_001232911]
XLOC_034469	NGFR	ENSGALG00000027311	27:3204182-3219385	0.0630698	0.990825	3.97361	up	5e-05	0.000510638	tumor necrosis factor receptor superfamily member 16 precursor [Source:RefSeq peptide;Acc:NP_001139605]
XLOC_060647	HAPLN1	ENSGALG00000015627	Z:62344744-62440821	0.426947	0.174759	-1.28869	down	0.0011	0.00814485	Hyaluronan and proteoglycan link protein 1 [Source:UniProtKB/Swiss-Prot;Acc:P07354]
XLOC_014091	NQO1	ENSGALG00000023437	11:18415784-18484584	27.5133	11.7413	-1.22854	down	0.00545	0.0228146	NAD(P)H dehydrogenase [Source:RefSeq peptide;Acc:NP_001264548]
XLOC_052331	SORCS1	ENSGALG00000008465	6:24664739-25089059	36.5048	9.5985	-1.92721	down	5e-05	0.000510638	sortilin-related VPS10 domain containing receptor 1 [Source:HGNC Symbol;Acc:HGNC:16697]
XLOC_004316	EIF5B	ENSGALG00000016764	1:131921042-131986073	14.6223	37.4553	1.357	up	5e-05	0.000510638	eukaryotic translation initiation factor 5B [Source:RefSeq peptide;Acc:NP_001033585]
XLOC_052880	COL6A3	ENSGALG00000003923	7:4751587-4806001	135.025	331.455	1.29558	up	5e-05	0.000510638	collagen alpha-3(VI) chain precursor [Source:RefSeq peptide;Acc:NP_990865]
XLOC_026194	BAMBI	ENSGALG00000025919	2:15230157-15236740	13.0783	4.9121	-1.41276	down	5e-05	0.000510638	BMP and activin membrane-bound inhibitor homolog precursor [Source:RefSeq peptide;Acc:NP_001182330]
XLOC_026638	TWIST1	ENSGALG00000026059	2:29698258-29701472	16.6216	7.28493	-1.19007	down	5e-05	0.000510638	twist family bHLH transcription factor 1 [Source:HGNC Symbol;Acc:HGNC:12428]
XLOC_045842	C4orf19	ENSGALG00000027885	4:69473311-69516812	0.129107	1.25829	3.28483	up	5e-05	0.000510638	chromosome 4 open reading frame 19 [Source:HGNC Symbol;Acc:HGNC:25618]
XLOC_022697	SCIN	ENSGALG00000010770	2:26871391-26920922	0.361426	0.170369	-1.08504	down	0.0097	0.0380927	Adseverin [Source:UniProtKB/Swiss-Prot;Acc:Q5ZIV9]
XLOC_048840	PLEKHA7	ENSGALG00000006090	5:10959395-11089239	1.58907	0.752113	-1.07916	down	5e-05	0.000510638	pleckstrin homology domain containing A7 [Source:HGNC Symbol;Acc:HGNC:27049]
XLOC_024076	ANKH	ENSGALG00000012964	2:76146805-76246452	130.724	60.1528	-1.11982	down	5e-05	0.000510638	progressive ankylosis protein [Source:RefSeq peptide;Acc:NP_001012580]
XLOC_048601	SVIP	ENSGALG00000003648	5:2966442-3063363	1.39049	2.94596	1.08315	up	5e-05	0.000510638	small VCP/p97-interacting protein [Source:HGNC Symbol;Acc:HGNC:25238]
XLOC_020582	MYH1A	ENSGALG00000026748	18:433289-451636	0.199564	0.481203	1.2698	up	0.00045	0.00377086	myosin, heavy chain 1A, skeletal muscle (similar to human myosin, heavy chain 1, skeletal muscle, adult) [Source:RefSeq peptide;Acc:NP_001013414]
XLOC_037607	COL12A1	ENSGALG00000015908	3:80211407-80318377	393.603	905.898	1.20261	up	5e-05	0.000510638	collagen alpha-1(XII) chain precursor [Source:RefSeq peptide;Acc:NP_990352]
XLOC_008572	RUNX1	ENSGALG00000016022	1:105371459-105544929	22.4961	56.6102	1.33139	up	5e-05	0.000510638	runt-related transcription factor 1 [Source:HGNC Symbol;Acc:HGNC:10471]
XLOC_033984	NGF	ENSGALG00000002556	26:3947429-3996543	0.16097	1.16506	2.85555	up	0.0034	0.01501	Beta-nerve growth factor [Source:UniProtKB/Swiss-Prot;Acc:P05200]
XLOC_060857	SRFBP1	ENSGALG00000005316	Z:80735397-80799325	0.280063	0.706549	1.33504	up	5e-05	0.000510638	serum response factor binding protein 1 [Source:HGNC Symbol;Acc:HGNC:26333]
XLOC_053726	ENSGALG00000012061	ENSGALG00000012061	7:27688523-27706402	0.119381	1.10145	3.20576	up	5e-05	0.000510638	-
XLOC_023168	FBXL2	ENSGALG00000011975	2:45172826-45210246	1.15936	2.56047	1.14308	up	5e-05	0.000510638	F-box and leucine-rich repeat protein 2 [Source:HGNC Symbol;Acc:HGNC:13598]
XLOC_011383	SLCO3A1	ENSGALG00000006871	10:13838082-13955983	5.02846	1.58075	-1.66951	down	5e-05	0.000510638	solute carrier organic anion transporter family member 3A1 [Source:HGNC Symbol;Acc:HGNC:10952]
XLOC_055702	NASP	ENSGALG00000010255	8:20075379-20085978	10.5366	4.35655	-1.27415	down	5e-05	0.000510638	nuclear autoantigenic sperm protein (histone-binding) [Source:HGNC Symbol;Acc:HGNC:7644]
XLOC_061289	ENSGALG00000014721	ENSGALG00000014721	Z:17217588-17357822	1.58132	4.46069	1.49613	up	0.00055	0.00449823	-
XLOC_010870	NEO1	ENSGALG00000001774	10:1236301-1515182	40.0879	19.1616	-1.06495	down	5e-05	0.000510638	neogenin 1 [Source:HGNC Symbol;Acc:HGNC:7754]
XLOC_006481	PRICKLE1	ENSGALG00000009556	1:29512070-29655026	4.17984	10.0191	1.26123	up	5e-05	0.000510638	prickle homolog 1 [Source:HGNC Symbol;Acc:HGNC:17019]
XLOC_041201	C3H6ORF138	ENSGALG00000016726	3:109785359-109871721	3.39327	0.850604	-1.99612	down	5e-05	0.000510638	patched domain-containing protein C6orf138 homolog [Source:RefSeq peptide;Acc:NP_001182491]
XLOC_021747	VTN	ENSGALG00000003589	19:5641392-5645577	0.237233	3.23946	3.77138	up	5e-05	0.000510638	vitronectin precursor [Source:RefSeq peptide;Acc:NP_990392]
XLOC_052112	ACTG2	ENSGALG00000006343	6:18755788-18794838	745.373	1936.63	1.37752	up	5e-05	0.000510638	actin, aortic smooth muscle [Source:RefSeq peptide;Acc:NP_001026400]
XLOC_048062	PPP2R5C	ENSGALG00000011260	5:49256595-49334651	5.34269	12.221	1.19373	up	5e-05	0.000510638	serine/threonine-protein phosphatase 2A 56 kDa regulatory subunit gamma isoform [Source:RefSeq peptide;Acc:NP_001072950]
XLOC_047138	LRP4	ENSGALG00000008292	5:22450944-22687521	19.4532	9.49629	-1.03457	down	5e-05	0.000510638	LDL receptor related protein 4 [Source:HGNC Symbol;Acc:HGNC:6696]
XLOC_008192	CHMP2B	ENSGALG00000015496	1:92224273-92238146	5.00743	13.0762	1.3848	up	5e-05	0.000510638	charged multivesicular body protein 2b [Source:RefSeq peptide;Acc:NP_001025963]
XLOC_044580	MARCH1	ENSGALG00000009520	4:22885291-23104817	1.91169	0.222308	-3.10422	down	5e-05	0.000510638	membrane associated ring-CH-type finger 1 [Source:HGNC Symbol;Acc:HGNC:26077]
XLOC_046184	C20orf194	ENSGALG00000016026	4:88568683-88667532	12.3065	25.8093	1.06847	up	5e-05	0.000510638	chromosome 20 open reading frame 194 [Source:HGNC Symbol;Acc:HGNC:17721]
XLOC_029996	SLC17A9	ENSGALG00000028225	20:8789096-8807724	0.868701	0.20251	-2.10087	down	5e-05	0.000510638	solute carrier family 17 member 9 [Source:RefSeq peptide;Acc:NP_001006292]
XLOC_011770	PATL2	ENSGALG00000002167	10:821409-827514	1.23763	0.525985	-1.23449	down	0.00015	0.00140666	protein associated with topoisomerase II homolog 2 (yeast) [Source:HGNC Symbol;Acc:HGNC:33630]
XLOC_036562	THBS2	ENSGALG00000011200	3:40490003-40716916	3.12969	86.5424	4.78931	up	5e-05	0.000510638	Thrombospondin-2 [Source:UniProtKB/Swiss-Prot;Acc:P35440]
XLOC_050879	SYNPO2L	ENSGALG00000005207	6:15537879-15572667	0.0907619	0.583289	2.68405	up	5e-05	0.000510638	synaptopodin 2-like [Source:HGNC Symbol;Acc:HGNC:23532]
XLOC_011778	MYO9A	ENSGALG00000002078	10:899893-1055134	16.0591	5.36014	-1.58305	down	5e-05	0.000510638	myosin IXA [Source:HGNC Symbol;Acc:HGNC:7608]
XLOC_047453	C5H15ORF29	ENSGALG00000009633	5:29292840-29320174	4.30788	11.0235	1.35553	up	5e-05	0.000510638	chromosome 5 open reading frame, human C15orf29 [Source:RefSeq peptide;Acc:NP_001026369]
XLOC_017041	C7orf62	ENSGALG00000005938	14:6550392-6553689	0.309043	0	-inf	down	5e-05	0.000510638	chromosome 7 open reading frame 62 [Source:HGNC Symbol;Acc:HGNC:22402]
XLOC_060237	PCSK5	ENSGALG00000015164	Z:36921728-37183206	5.29884	10.7786	1.02442	up	5e-05	0.000510638	proprotein convertase subtilisin/kexin type 5 [Source:HGNC Symbol;Acc:HGNC:8747]
XLOC_008402	NRIP1	ENSGALG00000015681	1:97640702-97716418	1.99901	5.67917	1.5064	up	0.00045	0.00377086	nuclear receptor interacting protein 1 [Source:HGNC Symbol;Acc:HGNC:8001]
XLOC_024193	FHOD3	ENSGALG00000013124	2:83099252-83468470	0.907915	15.8784	4.12836	up	5e-05	0.000510638	formin homology 2 domain containing 3 [Source:HGNC Symbol;Acc:HGNC:26178]
XLOC_004514	FGF14	ENSGALG00000016866	1:142222502-142612905	0.386692	0.836667	1.11347	up	5e-05	0.000510638	fibroblast growth factor 14 [Source:HGNC Symbol;Acc:HGNC:3671]
XLOC_041496	ENSGALG00000005648	ENSGALG00000005648	4:2372827-2379242	20.2576	8.23293	-1.29899	down	5e-05	0.000510638	-
XLOC_002930	ALCAM	ENSGALG00000015348	1:85893283-86011881	4.11275	1.16151	-1.8241	down	5e-05	0.000510638	CD166 antigen [Source:UniProtKB/Swiss-Prot;Acc:P42292]
XLOC_000156	PFKFB3	ENSGALG00000006324	1:3437804-3478178	61.5047	27.5288	-1.15975	down	5e-05	0.000510638	6-phosphofructo-2-kinase/fructose-2,6-biphosphatase 3 [Source:HGNC Symbol;Acc:HGNC:8874]
XLOC_025156	ENSGALG00000025727	ENSGALG00000025727	2:120829350-120831013	0.481729	0	-inf	down	0.00165	0.00945342	-
XLOC_049880	EML5	ENSGALG00000010639	5:42397490-42521303	0.372807	1.11391	1.57913	up	0.0015	0.00945342	echinoderm microtubule associated protein like 5 [Source:HGNC Symbol;Acc:HGNC:18197]
XLOC_056184	ENSGALG00000002771	ENSGALG00000002771	8:3972198-3975333	949.543	438.459	-1.11479	down	5e-05	0.000510638	-
XLOC_051762	C10orf54	ENSGALG00000004673	6:11375532-11501581	7.70904	1.64325	-2.22999	down	5e-05	0.000510638	chromosome 10 open reading frame 54 [Source:HGNC Symbol;Acc:HGNC:30085]
XLOC_046521	LYVE1	ENSGALG00000005643	5:8261691-8387433	4.17726	18.5724	2.15253	up	5e-05	0.000510638	lymphatic vessel endothelial hyaluronic acid receptor 1 [Source:RefSeq peptide;Acc:NP_001186516]
XLOC_043744	CYP26B1	ENSGALG00000016102	4:89675351-89687814	0.401388	0.811833	1.01619	up	0.00035	0.00301225	cytochrome P450 family 26 subfamily B member 1 [Source:HGNC Symbol;Acc:HGNC:20581]
XLOC_020741	C18H17ORF67	ENSGALG00000024428	18:6230179-6235911	0	0.407623	inf	up	5e-05	0.000510638	uncharacterized protein LOC417400 precursor [Source:RefSeq peptide;Acc:NP_001264952]
XLOC_055708	RAD54L	ENSGALG00000010356	8:20471190-20498756	3.19882	1.47103	-1.12071	down	0.00055	0.00449823	RAD54-like (S. cerevisiae) [Source:HGNC Symbol;Acc:HGNC:9826]
XLOC_031542	DOK2	ENSGALG00000026250	22:1343626-1382871	9.19893	18.4334	1.00278	up	0.00025	0.00222464	docking protein 2 [Source:HGNC Symbol;Acc:HGNC:2991]
XLOC_059085	GYG1	ENSGALG00000010441	9:23397527-23425507	22.5659	48.5601	1.10563	up	5e-05	0.000510638	glycogenin-1 [Source:RefSeq peptide;Acc:NP_001006558]
XLOC_046719	INSC	ENSGALG00000006059	5:10010797-10146924	0.0391111	2.54933	6.0264	up	5e-05	0.000510638	inscuteable homolog (Drosophila) [Source:HGNC Symbol;Acc:HGNC:33116]
XLOC_012429	ENSGALG00000023340	ENSGALG00000023340	10:17158507-17188183	39.2519	15.8751	-1.306	down	0.0059	0.0245177	-
XLOC_001162	ERP27	ENSGALG00000011739	1:47853220-47871847	0.316762	0	-inf	down	5e-05	0.000510638	endoplasmic reticulum protein 27 [Source:HGNC Symbol;Acc:HGNC:26495]
XLOC_007737	PARP11	ENSGALG00000014347	1:74799548-74818341	0.552011	1.21532	1.13857	up	5e-05	0.000510638	poly(ADP-ribose) polymerase family member 11 [Source:HGNC Symbol;Acc:HGNC:1186]
XLOC_054601	HAT1	ENSGALG00000009525	7:17392412-17457677	7.98248	16.6233	1.05829	up	5e-05	0.000510638	histone acetyltransferase type B catalytic subunit [Source:RefSeq peptide;Acc:NP_989538]
XLOC_033441	DENND2D	ENSGALG00000000154	26:1011999-1023301	0.680775	0.284807	-1.25719	down	0.0082	0.0329783	DENN/MADD domain containing 2D [Source:HGNC Symbol;Acc:HGNC:26192]
XLOC_054880	CXCR4	ENSGALG00000012357	7:30263670-30266354	0.391499	1.04692	1.41907	up	0.003	0.0134103	C-X-C chemokine receptor type 4 [Source:RefSeq peptide;Acc:NP_989948]
XLOC_037959	FAM84A	ENSGALG00000016459	3:98116226-98120051	0.492118	1.07417	1.12615	up	0.0024	0.0115998	family with sequence similarity 84 member A [Source:HGNC Symbol;Acc:HGNC:20743]
XLOC_001161	ARHGDIB	ENSGALG00000011738	1:47844384-47852755	356.326	168.07	-1.08414	down	5e-05	0.000510638	rho GDP-dissociation inhibitor 2 [Source:RefSeq peptide;Acc:NP_001264293]
XLOC_002100	PARVG	ENSGALG00000014203	1:69327838-69350968	0.309308	0.0598605	-2.36937	down	0.01135	0.043709	parvin gamma [Source:HGNC Symbol;Acc:HGNC:14654]
XLOC_019741	CLIC3	ENSGALG00000026027	17:411602-418106	37.939	14.8435	-1.35385	down	5e-05	0.000510638	chloride intracellular channel 3 [Source:HGNC Symbol;Acc:HGNC:2064]
XLOC_000240	HGF/SF	ENSGALG00000008461	1:10465517-10534407	3.21256	13.6652	2.08871	up	5e-05	0.000510638	hepatocyte growth factor precursor [Source:RefSeq peptide;Acc:NP_001025541]
XLOC_060769	CDO1	ENSGALG00000002358	Z:72766698-72776715	0.268556	1.60863	2.58253	up	0.0001	0.000971772	cysteine dioxygenase type 1 [Source:HGNC Symbol;Acc:HGNC:1795]
XLOC_028374	VAPA	ENSGALG00000014142	2:98217847-98254924	6.57924	13.5433	1.04159	up	5e-05	0.000510638	vesicle-associated membrane protein-associated protein A [Source:RefSeq peptide;Acc:NP_001074338]
XLOC_032351	TCEA3	ENSGALG00000026702	23:2130235-2135679	2.06914	7.22908	1.80478	up	5e-05	0.000510638	transcription elongation factor A (SII), 3 [Source:HGNC Symbol;Acc:HGNC:11615]
XLOC_014422	HDAC11	ENSGALG00000005092	12:5669032-5713237	0.409608	1.09631	1.42034	up	0.00025	0.00222464	histone deacetylase 11 [Source:RefSeq peptide;Acc:NP_001264070]
XLOC_020942	ENSGALG00000007300	ENSGALG00000007300	18:10246615-10250302	83.5468	193.164	1.20917	up	5e-05	0.000510638	-
XLOC_035552	LRRN4	ENSGALG00000008815	3:14665552-14676380	1.23183	0.334042	-1.8827	down	5e-05	0.000510638	leucine rich repeat neuronal 4 [Source:HGNC Symbol;Acc:HGNC:16208]
XLOC_041551	SLC6A14	ENSGALG00000005957	4:2978237-3035520	0.606593	2.72377	2.1668	up	5e-05	0.000510638	solute carrier family 6 (amino acid transporter), member 14 [Source:HGNC Symbol;Acc:HGNC:11047]
XLOC_026220	GPR158	ENSGALG00000007667	2:16372422-16557109	1.49766	0.196586	-2.92948	down	5e-05	0.000510638	probable G-protein coupled receptor 158 precursor [Source:RefSeq peptide;Acc:NP_001244228]
XLOC_019437	LAMC3	ENSGALG00000003852	17:6063643-6078732	0.30899	0.0485965	-2.66863	down	0.0005	0.00414472	laminin subunit gamma 3 [Source:HGNC Symbol;Acc:HGNC:6494]
XLOC_060485	FUT10	ENSGALG00000015399	Z:53681688-53692915	1.64943	0.706834	-1.22252	down	5e-05	0.000510638	alpha-(1,3)-fucosyltransferase 10 [Source:RefSeq peptide;Acc:NP_989761]
XLOC_021199	LRRC75A	ENSGALG00000002631	19:5084108-5130864	0.240982	1.06745	2.14717	up	5e-05	0.000510638	leucine rich repeat containing 75A [Source:HGNC Symbol;Acc:HGNC:32403]
XLOC_025714	RPLP1	ENSGALG00000016172	2:145289504-145290656	1281.82	2769.34	1.11135	up	5e-05	0.000510638	60S acidic ribosomal protein P1 [Source:UniProtKB/Swiss-Prot;Acc:P18660]
XLOC_007425	RERG	ENSGALG00000028186	1:62779915-63083771	4.55698	15.3061	1.74795	up	5e-05	0.000510638	RAS-like, estrogen-regulated, growth inhibitor [Source:HGNC Symbol;Acc:HGNC:15980]
XLOC_049709	LTBP2	ENSGALG00000010258	5:37210587-37270486	39.6326	7.52952	-2.39606	down	5e-05	0.000510638	latent transforming growth factor beta binding protein 2 [Source:HGNC Symbol;Acc:HGNC:6715]
XLOC_032696	ENSGALG00000006746	ENSGALG00000006746	24:4084030-4100346	1.01006	3.00198	1.57147	up	0.00345	0.0151998	-
XLOC_039767	ABRACL	ENSGALG00000013826	3:53366259-53369098	2.33409	6.70427	1.52222	up	5e-05	0.000510638	ABRA C-terminal like [Source:HGNC Symbol;Acc:HGNC:21230]
XLOC_061279	PLPP1	ENSGALG00000014711	Z:16596457-16720265	3.58003	16.1008	2.16908	up	5e-05	0.000510638	phospholipid phosphatase 1 [Source:HGNC Symbol;Acc:HGNC:9228]
XLOC_004397	C1H2ORF49	ENSGALG00000016796	1:134481594-134536397	0.656637	1.70355	1.37538	up	5e-05	0.000510638	ashwin [Source:RefSeq peptide;Acc:NP_001025984]
XLOC_024769	UBE2V2	ENSGALG00000028133	2:107730210-107764998	2.51069	5.57819	1.15171	up	5e-05	0.000510638	Ubiquitin-conjugating enzyme E2 variant 2 [Source:UniProtKB/Swiss-Prot;Acc:Q5F3Z3]
XLOC_029214	EIF3E	ENSGALG00000016093	2:131405147-131425618	107.08	253.022	1.24057	up	5e-05	0.000510638	eukaryotic translation initiation factor 3 subunit E [Source:RefSeq peptide;Acc:NP_001006349]
XLOC_043399	LCORL	ENSGALG00000014421	4:75401345-75477971	1.2395	2.6288	1.08465	up	0.00665	0.0273109	Ligand-dependent nuclear receptor corepressor-like protein [Source:UniProtKB/Swiss-Prot;Acc:Q5ZJK5]
XLOC_055394	OLFM3	ENSGALG00000005203	8:10422343-10483093	9.74405	24.354	1.32156	up	5e-05	0.000510638	olfactomedin 3 [Source:HGNC Symbol;Acc:HGNC:17990]
XLOC_008133	IFT57	ENSGALG00000015356	1:86848939-86867680	5.23007	11.7722	1.17048	up	5e-05	0.000510638	intraflagellar transport 57 [Source:HGNC Symbol;Acc:HGNC:17367]
XLOC_015375	PDZRN3	ENSGALG00000007819	12:16592805-16970255	5.26097	31.7778	2.59462	up	5e-05	0.000510638	PDZ domain containing ring finger 3 [Source:HGNC Symbol;Acc:HGNC:17704]
XLOC_030085	TGM2	ENSGALG00000006775	20:10714656-10723053	3.70608	18.1613	2.2929	up	5e-05	0.000510638	protein-glutamine gamma-glutamyltransferase 2 [Source:RefSeq peptide;Acc:NP_990779]
XLOC_010259	ENSGALG00000026213	ENSGALG00000026213	1:175399438-175418440	1.8187	3.75709	1.04671	up	5e-05	0.000510638	-
XLOC_031980	ENSGALG00000000720	ENSGALG00000000720	23:1402268-1407058	11.719	4.51416	-1.37632	down	5e-05	0.000510638	-
XLOC_021662	MIS12	ENSGALG00000001632	19:3327704-3416405	2.11239	0.876672	-1.26877	down	0.00035	0.00301225	protein MIS12 homolog [Source:RefSeq peptide;Acc:NP_001038142]
XLOC_051325	EMX2	ENSGALG00000009302	6:28814208-28820622	1.08478	0.270014	-2.0063	down	0.0057	0.023757	empty spiracles homeobox 2 [Source:HGNC Symbol;Acc:HGNC:3341]
XLOC_030224	SALL4	ENSGALG00000007834	20:13433462-13447739	3.42677	1.3698	-1.32289	down	5e-05	0.000510638	sal-like protein 4 [Source:RefSeq peptide;Acc:NP_001074341]
XLOC_056980	ENSGALG00000010911	ENSGALG00000010911	8:25585365-25609011	15.6353	5.56525	-1.49029	down	5e-05	0.000510638	-
XLOC_031863	LRRTM4	ENSGALG00000000476	22:3259412-3459362	7.58245	2.80225	-1.43608	down	5e-05	0.000510638	leucine rich repeat transmembrane neuronal 4 [Source:HGNC Symbol;Acc:HGNC:19411]
XLOC_043526	MFSD10	ENSGALG00000015652	4:81835352-81860425	5.74724	2.48564	-1.20925	down	5e-05	0.000510638	major facilitator superfamily domain containing 10 [Source:HGNC Symbol;Acc:HGNC:16894]
XLOC_055224	ENSGALG00000003069	ENSGALG00000003069	8:4316857-4347272	81.5458	40.7646	-1.00029	down	5e-05	0.000510638	-
XLOC_013558	MT1	ENSGALG00000014616	11:2113549-2114397	1790.31	233.739	-2.93724	down	5e-05	0.000510638	metallothionein-3 [Source:RefSeq peptide;Acc:NP_001091007]
XLOC_025998	SHH	ENSGALG00000006379	2:8079192-8183222	5.04649	0.931932	-2.43698	down	5e-05	0.000510638	sonic hedgehog protein precursor [Source:RefSeq peptide;Acc:NP_990152]
XLOC_024500	EPB41L3	ENSGALG00000014770	2:100005002-100101576	2.94369	5.9511	1.01553	up	5e-05	0.000510638	erythrocyte membrane protein band 4.1-like 3 [Source:HGNC Symbol;Acc:HGNC:3380]
XLOC_029002	TRIQK	ENSGALG00000015927	2:125269246-125333732	1.05881	4.49682	2.08646	up	5e-05	0.000510638	triple QxxK/R motif containing [Source:HGNC Symbol;Acc:HGNC:27828]
XLOC_018008	TMEM204	ENSGALG00000029047	14:13740742-13835332	0.930014	4.55556	2.2923	up	0.00555	0.0231885	transmembrane protein 204 [Source:HGNC Symbol;Acc:HGNC:14158]
XLOC_037594	HTR1B	ENSGALG00000015895	3:79492069-79495564	4.16289	9.09572	1.1276	up	5e-05	0.000510638	5-hydroxytryptamine receptor 1B [Source:RefSeq peptide;Acc:NP_001166252]
XLOC_030227	NFATC2	ENSGALG00000007963	20:13515713-13604314	1.33967	4.10821	1.61663	up	5e-05	0.000510638	nuclear factor of activated T-cells, cytoplasmic, calcineurin-dependent 2 [Source:HGNC Symbol;Acc:HGNC:7776]
XLOC_031777	DUSP26	ENSGALG00000001633	22:1603069-1619730	1.94639	0.74714	-1.38135	down	0.00555	0.0231885	dual specificity phosphatase 26 (putative) [Source:HGNC Symbol;Acc:HGNC:28161]
XLOC_016646	FBXL21	ENSGALG00000006327	13:14537838-14552155	4.84381	10.4533	1.10975	up	5e-05	0.000510638	F-box and leucine-rich repeat protein 21 [Source:RefSeq peptide;Acc:NP_001257923]
XLOC_049913	CCDC88C	ENSGALG00000010715	5:43520944-43606061	1.07079	2.83549	1.40492	up	5e-05	0.000510638	coiled-coil domain containing 88C [Source:HGNC Symbol;Acc:HGNC:19967]
XLOC_011989	AQP9	ENSGALG00000004261	10:6433473-6707280	0.656375	2.31926	1.82107	up	0.012	0.0459746	aquaporin 9 [Source:HGNC Symbol;Acc:HGNC:643]
XLOC_019483	ADAMTSL2	ENSGALG00000002955	17:6971424-6991628	144.275	315.965	1.13094	up	5e-05	0.000510638	ADAMTS like 2 [Source:HGNC Symbol;Acc:HGNC:14631]
XLOC_053593	MARCH4	ENSGALG00000011478	7:22892060-22970110	2.36771	0.859013	-1.46274	down	0.0003	0.00262261	membrane associated ring-CH-type finger 4 [Source:HGNC Symbol;Acc:HGNC:29269]
XLOC_030942	PERM1	ENSGALG00000026875	21:2847288-2865854	0.534626	0.264114	-1.01737	down	0.0044	0.018839	PPARGC1 and ESRR induced regulator, muscle 1 [Source:HGNC Symbol;Acc:HGNC:28208]
XLOC_023752	ENSGALG00000012781	ENSGALG00000012781	2:64381609-64398492	17.1615	34.4414	1.00497	up	5e-05	0.000510638	-
XLOC_013346	ZFPM1	ENSGALG00000006099	11:17814464-17844815	70.8458	34.5878	-1.03442	down	5e-05	0.000510638	zinc finger protein, FOG family member 1 [Source:HGNC Symbol;Acc:HGNC:19762]
XLOC_040163	Blimp-1	ENSGALG00000015388	3:67757130-67863760	0.417145	0.116013	-1.84627	down	0.0003	0.00262261	Uncharacterized protein [Source:UniProtKB/TrEMBL;Acc:F1NKI2]
XLOC_023121	LZTFL1	ENSGALG00000011810	2:43381612-43391846	2.30144	4.7381	1.04177	up	5e-05	0.000510638	leucine zipper transcription factor like 1 [Source:HGNC Symbol;Acc:HGNC:6741]
XLOC_052072	ARHGAP22	ENSGALG00000006137	6:17830799-17965896	0.171412	0.92156	2.42661	up	5e-05	0.000510638	Rho GTPase activating protein 22 [Source:HGNC Symbol;Acc:HGNC:30320]
XLOC_005722	RAB38	ENSGALG00000028018	1:187498827-187522674	3.22611	12.8719	1.99635	up	5e-05	0.000510638	RAB38, member RAS oncogene family [Source:HGNC Symbol;Acc:HGNC:9776]
XLOC_005841	LRRC32	ENSGALG00000000818	1:192780852-192802418	84.6233	14.9475	-2.50115	down	5e-05	0.000510638	leucine rich repeat containing 32 [Source:HGNC Symbol;Acc:HGNC:4161]
XLOC_047606	ZNF770	ENSGALG00000009817	5:31465432-31473920	0.949541	2.02255	1.09088	up	5e-05	0.000510638	zinc finger protein 770 [Source:HGNC Symbol;Acc:HGNC:26061]
XLOC_052557	CHST15	ENSGALG00000009704	6:31382329-31425438	0.723266	3.35495	2.21369	up	5e-05	0.000510638	carbohydrate (N-acetylgalactosamine 4-sulfate 6-O) sulfotransferase 15 [Source:HGNC Symbol;Acc:HGNC:18137]
XLOC_059036	ENSGALG00000010364	ENSGALG00000010364	9:22910221-22917820	7.83141	19.4486	1.31232	up	5e-05	0.000510638	-
XLOC_029633	MAFA	ENSGALG00000026264	2:148240819-148241680	4.11448	1.75985	-1.22526	down	0.00055	0.00449823	transcription factor MafA [Source:RefSeq peptide;Acc:NP_990356]
XLOC_021463	WBSCR27	ENSGALG00000026762	19:726183-728854	12.4366	31.1401	1.32419	up	5e-05	0.000510638	Williams Beuren syndrome chromosome region 27 [Source:HGNC Symbol;Acc:HGNC:19068]
XLOC_044683	gga-mir-1575	ENSGALG00000025470	4:28844097-29101808	0.0614811	0.293345	2.25438	up	0.00165	0.00945342	-
XLOC_035212	CCDC85A	ENSGALG00000007889	3:373573-435191	0.308996	0.0489805	-2.65731	down	0.0085	0.0340071	coiled-coil domain containing 85A [Source:HGNC Symbol;Acc:HGNC:29400]
XLOC_043555	SLBP	ENSGALG00000015712	4:83495205-83502378	0.884952	0.410492	-1.10824	down	0.00455	0.0193804	histone RNA hairpin-binding protein [Source:RefSeq peptide;Acc:NP_001004403]
XLOC_039062	MCFD2	ENSGALG00000010017	3:26207744-26291968	11.4748	28.5969	1.31738	up	5e-05	0.000510638	multiple coagulation factor deficiency 2 precursor [Source:RefSeq peptide;Acc:NP_001006400]
XLOC_052167	HHEX	ENSGALG00000029169	6:20253101-20257076	23.0758	6.53625	-1.81984	down	5e-05	0.000510638	hematopoietically-expressed homeobox protein HHEX [Source:RefSeq peptide;Acc:NP_990583]
XLOC_050880	MYOZ1	ENSGALG00000005226	6:15579531-15591960	0	0.270864	inf	up	5e-05	0.000510638	myozenin 1 [Source:HGNC Symbol;Acc:HGNC:13752]
XLOC_032592	BARX2B	ENSGALG00000001197	24:1319803-1370038	1.00854	2.18903	1.11803	up	5e-05	0.000510638	homeobox protein BarH-like 2 [Source:RefSeq peptide;Acc:NP_990227]
XLOC_015853	FLT4	ENSGALG00000005802	13:12667961-12716209	2.63087	0.480645	-2.4525	down	5e-05	0.000510638	fms-related tyrosine kinase 4 [Source:HGNC Symbol;Acc:HGNC:3767]
XLOC_010296	Fgf9	ENSGALG00000025748	1:177600973-177635306	0.565816	1.29513	1.1947	up	5e-05	0.000510638	glia-activating factor [Source:RefSeq peptide;Acc:NP_989730]
XLOC_045672	PDLIM3	ENSGALG00000013414	4:60669184-60692913	0.342131	4.36996	3.675	up	5e-05	0.000510638	PDZ and LIM domain protein 3 [Source:RefSeq peptide;Acc:NP_001001764]
XLOC_021649	NCF1	ENSGALG00000001189	19:2637326-2644145	0.697211	0.146506	-2.25064	down	0.00915	0.0362009	neutrophil cytosolic factor 1 [Source:RefSeq peptide;Acc:NP_001025880]
XLOC_004291	ATP10A	ENSGALG00000016746	1:131038511-131149938	4.63394	21.6484	2.22395	up	5e-05	0.000510638	ATPase, class V, type 10A [Source:HGNC Symbol;Acc:HGNC:13542]
XLOC_035255	MERTK	ENSGALG00000008257	3:3130274-3159077	25.1246	9.39775	-1.41871	down	5e-05	0.000510638	tyrosine-protein kinase Mer precursor [Source:RefSeq peptide;Acc:NP_990319]
XLOC_045275	ENSGALG00000011805	ENSGALG00000011805	4:51164855-51200505	36.7953	12.8809	-1.51428	down	5e-05	0.000510638	-
XLOC_032695	PVRL1	ENSGALG00000006742	24:4025661-4073747	10.9405	22.2538	1.02437	up	5e-05	0.000510638	poliovirus receptor-related 1 (herpesvirus entry mediator C) [Source:HGNC Symbol;Acc:HGNC:9706]
XLOC_026589	ER81	ENSGALG00000010780	2:27400169-27470880	7.86572	3.92939	-1.00127	down	5e-05	0.000510638	ETS translocation variant 1 [Source:RefSeq peptide;Acc:NP_990248]
XLOC_053879	RIF1	ENSGALG00000012484	7:34644556-34791689	5.17564	2.35564	-1.13562	down	5e-05	0.000510638	replication timing regulatory factor 1 [Source:HGNC Symbol;Acc:HGNC:23207]
XLOC_036721	RAB32	ENSGALG00000012300	3:46154282-46177018	0.397682	0.962824	1.27566	up	5e-05	0.000510638	ras-related protein Rab-32 [Source:RefSeq peptide;Acc:NP_001264601]
XLOC_014898	TRAIP	ENSGALG00000002908	12:2549853-2567887	3.88028	1.48811	-1.38268	down	5e-05	0.000510638	TRAF-interacting protein [Source:RefSeq peptide;Acc:NP_001025757]
XLOC_045205	FAM175A	ENSGALG00000011210	4:45865713-45890341	1.70505	3.88247	1.18716	up	5e-05	0.000510638	BRCA1-A complex subunit Abraxas [Source:RefSeq peptide;Acc:NP_001026315]
XLOC_028037	PTPN3	ENSGALG00000022909	2:84609307-84785709	1.05119	2.10818	1.00398	up	5e-05	0.000510638	protein tyrosine phosphatase, non-receptor type 3 [Source:HGNC Symbol;Acc:HGNC:9655]
XLOC_055424	PLPPR5	ENSGALG00000005470	8:11180804-11307289	0.080657	0.460953	2.51475	up	0.0037	0.0161787	phospholipid phosphatase related 5 [Source:HGNC Symbol;Acc:HGNC:31703]
XLOC_002757	SLC19A2	ENSGALG00000015218	1:83056656-83070746	0.489307	0.223261	-1.13201	down	0.001	0.00755446	solute carrier family 19 (thiamine transporter), member 2 [Source:HGNC Symbol;Acc:HGNC:10938]
XLOC_006147	CD36	ENSGALG00000008439	1:11003615-11059999	0.132787	2.01578	3.92415	up	5e-05	0.000510638	platelet glycoprotein 4 [Source:RefSeq peptide;Acc:NP_001025902]
XLOC_041073	CENPO	ENSGALG00000016609	3:105085781-105100626	3.9752	1.93748	-1.03685	down	0.00015	0.00140666	centromere protein O [Source:RefSeq peptide;Acc:NP_001026270]
XLOC_042294	PCDH10	ENSGALG00000009719	4:26355186-26387417	0.13089	0.325566	1.3146	up	0.01315	0.0498997	protocadherin-10 precursor [Source:RefSeq peptide;Acc:NP_999837]
XLOC_007689	RAD51AP1	ENSGALG00000017290	1:73175385-73213840	0.887195	2.62776	1.56651	up	0.0037	0.0161787	RAD51 associated protein 1 [Source:HGNC Symbol;Acc:HGNC:16956]
XLOC_053588	IGFBP5	ENSGALG00000011468	7:22732532-22753885	4.82357	15.8335	1.7148	up	5e-05	0.000510638	Uncharacterized protein [Source:UniProtKB/TrEMBL;Acc:F1ND88]
XLOC_050433	NID2	ENSGALG00000012394	5:57989688-58008203	57.1966	28.3483	-1.01267	down	5e-05	0.000510638	nidogen 2 [Source:HGNC Symbol;Acc:HGNC:13389]
XLOC_031289	gga-mir-34a	ENSGALG00000018296	21:3228711-3274310	4.08952	10.2409	1.32434	up	5e-05	0.000510638	-
XLOC_003034	C3orf52	ENSGALG00000026299	1:88036813-88059361	0.165386	1.09268	2.72397	up	0.00505	0.0212896	chromosome 3 open reading frame 52 [Source:HGNC Symbol;Acc:HGNC:26255]
XLOC_037660	MB21D1	ENSGALG00000015925	3:80936782-80943626	1.26796	0.548873	-1.20797	down	5e-05	0.000510638	Mab-21 domain containing 1 [Source:HGNC Symbol;Acc:HGNC:21367]
XLOC_013557	MT4	ENSGALG00000028451	11:2110514-2112244	308.036	50.033	-2.62215	down	5e-05	0.000510638	Metallothionein [Source:UniProtKB/Swiss-Prot;Acc:P68497]
XLOC_012954	RRAD	ENSGALG00000005140	11:10672969-10676978	11.5598	59.9729	2.37519	up	5e-05	0.000510638	GTP-binding protein RAD [Source:RefSeq peptide;Acc:NP_001264535]
XLOC_032053	SLC30A2	ENSGALG00000010375	23:3171174-3177657	0.536558	0.0402423	-3.73695	down	0.00625	0.0258506	solute carrier family 30 (zinc transporter), member 2 [Source:HGNC Symbol;Acc:HGNC:11013]
XLOC_042821	DUSP4	ENSGALG00000011419	4:48783507-48789732	4.04703	1.38976	-1.54203	down	5e-05	0.000510638	Gallus gallus dual specificity phosphatase 4 (DUSP4), mRNA. [Source:RefSeq mRNA;Acc:NM_204838]
XLOC_055253	RXRG	ENSGALG00000003406	8:5123014-5137277	93.055	17.3386	-2.4241	down	5e-05	0.000510638	retinoic acid receptor RXR-gamma [Source:RefSeq peptide;Acc:NP_990625]
XLOC_042920	CETN1	ENSGALG00000026741	4:53032505-53055970	2.34106	5.24751	1.16447	up	5e-05	0.000510638	centrin-1 [Source:RefSeq peptide;Acc:NP_001264849]
XLOC_053328	CHRNA1	ENSGALG00000009301	7:16305299-16310101	0.443824	1.94885	2.13456	up	0.001	0.00755446	Acetylcholine receptor subunit alpha [Source:UniProtKB/Swiss-Prot;Acc:P09479]
XLOC_001733	CALD1	ENSGALG00000013071	1:62400558-62598178	130.836	379.482	1.53627	up	5e-05	0.000510638	caldesmon [Source:RefSeq peptide;Acc:NP_989489]
XLOC_048912	KCNQ1	ENSGALG00000006472	5:12608137-12931849	1.44567	5.33708	1.88431	up	5e-05	0.000510638	potassium channel, voltage gated KQT-like subfamily Q, member 1 [Source:HGNC Symbol;Acc:HGNC:6294]
XLOC_014786	TNNC1	ENSGALG00000001459	12:538818-544257	0.247961	2.82917	3.5122	up	0.00945	0.0371966	Troponin C, slow skeletal and cardiac muscles [Source:UniProtKB/Swiss-Prot;Acc:P09860]
XLOC_010469	FAT3	ENSGALG00000017229	1:185612855-185963104	0.498878	1.61907	1.6984	up	5e-05	0.000510638	protocadherin Fat 3 precursor [Source:RefSeq peptide;Acc:NP_001104793]
XLOC_037234	TBC1D32	ENSGALG00000014876	3:61275914-61364310	0.491368	1.23325	1.32759	up	5e-05	0.000510638	TBC1 domain family member 32 [Source:HGNC Symbol;Acc:HGNC:21485]
XLOC_014069	CBFA2T3	ENSGALG00000006234	11:17996279-18017927	3.4137	10.0464	1.55727	up	5e-05	0.000510638	protein CBFA2T3 [Source:RefSeq peptide;Acc:NP_001025751]
XLOC_013539	SF3B3	ENSGALG00000002531	11:1714128-1742698	140.983	45.6887	-1.62562	down	5e-05	0.000510638	Uncharacterized protein [Source:UniProtKB/TrEMBL;Acc:Q5ZI54]
XLOC_062122	fbn2	ENSGALG00000014686	Z:56586635-56749770	9.75727	3.20879	-1.60445	down	5e-05	0.000510638	Uncharacterized protein [Source:UniProtKB/TrEMBL;Acc:E1C3A6]
XLOC_042234	MSMO1	ENSGALG00000009560	4:23326881-23333143	46.9089	95.749	1.0294	up	5e-05	0.000510638	methylsterol monooxygenase 1 [Source:RefSeq peptide;Acc:NP_001006438]
XLOC_013779	CDH5	ENSGALG00000005272	11:10982160-11015278	0.410248	0.1547	-1.40702	down	0.0017	0.00947113	Cadherin-5 [Source:UniProtKB/Swiss-Prot;Acc:Q8AYD0]
XLOC_028971	MMP16	ENSGALG00000015896	2:123434708-123621341	15.5287	37.7938	1.28321	up	5e-05	0.000510638	matrix metalloproteinase-16 [Source:RefSeq peptide;Acc:NP_990528]
XLOC_019273	NSMF	ENSGALG00000008681	17:1717494-1763796	5.84028	2.31132	-1.33732	down	5e-05	0.000510638	NMDA receptor synaptonuclear signaling and neuronal migration factor [Source:HGNC Symbol;Acc:HGNC:29843]
XLOC_006401	CPED1	ENSGALG00000009002	1:22979672-23183320	2.36098	19.1404	3.01916	up	5e-05	0.000510638	cadherin-like and PC-esterase domain containing 1 [Source:HGNC Symbol;Acc:HGNC:26159]
XLOC_026027	VPAC2	ENSGALG00000006575	2:9602709-9696943	0.165635	10.2337	5.94918	up	5e-05	0.000510638	vasoactive intestinal polypeptide receptor 2 precursor [Source:RefSeq peptide;Acc:NP_001014970]
XLOC_021711	CRYD2	ENSGALG00000002576	19:4932307-4941390	2.11473	4.44822	1.07275	up	5e-05	0.000510638	argininosuccinate lyase [Source:RefSeq peptide;Acc:NP_001025885]
XLOC_052939	COL6A1	ENSGALG00000005974	7:6739938-6761011	26.7525	191.525	2.83978	up	5e-05	0.000510638	collagen alpha-1(VI) chain precursor [Source:RefSeq peptide;Acc:NP_990438]
XLOC_034752	ENSGALG00000026055	ENSGALG00000026055	28:2680249-2687710	6.06352	2.26265	-1.42214	down	5e-05	0.000510638	-
XLOC_059852	RGS7BP	ENSGALG00000027389	Z:20013550-20051436	0.157417	0.360209	1.19424	up	0.0041	0.0177327	regulator of G-protein signaling 7 binding protein [Source:HGNC Symbol;Acc:HGNC:23271]
XLOC_040634	FAM110C	ENSGALG00000016361	3:91373379-91381992	0.291153	0.138635	-1.07048	down	0.0092	0.0363927	family with sequence similarity 110 member C [Source:HGNC Symbol;Acc:HGNC:33340]
XLOC_053073	FAM117B	ENSGALG00000008466	7:11430527-11458500	1.87529	5.25263	1.48593	up	5e-05	0.000510638	family with sequence similarity 117 member B [Source:HGNC Symbol;Acc:HGNC:14440]
XLOC_022752	SP4	ENSGALG00000010905	2:30537279-30564128	1.53036	3.29062	1.10449	up	5e-05	0.000510638	Sp4 transcription factor [Source:HGNC Symbol;Acc:HGNC:11209]
XLOC_003780	DMD	ENSGALG00000016281	1:113774389-114932830	3.86234	9.25007	1.25999	up	5e-05	0.000510638	dystrophin [Source:RefSeq peptide;Acc:NP_990630]
XLOC_020835	PRKCA	ENSGALG00000003943	18:7594958-7873113	1.41281	4.3574	1.6249	up	5e-05	0.000510638	Protein kinase C [Source:UniProtKB/TrEMBL;Acc:Q5F3X1]
XLOC_060924	TCF4	ENSGALG00000028365	Z:20-141111	44.9294	19.5774	-1.19847	down	5e-05	0.000510638	transcription factor 4 [Source:HGNC Symbol;Acc:HGNC:11634]
XLOC_046691	LMO1	ENSGALG00000005967	5:9512333-9582720	9.54337	4.76436	-1.00222	down	5e-05	0.000510638	LIM domain only 1 [Source:HGNC Symbol;Acc:HGNC:6641]
XLOC_008134	myosin	ENSGALG00000015358	1:86867700-86926992	123.299	45.4827	-1.43877	down	5e-05	0.000510638	myosin heavy chain, cardiac muscle isoform [Source:RefSeq peptide;Acc:NP_990097]
XLOC_054112	BARD1	ENSGALG00000003484	7:4098342-4197932	3.35576	1.5719	-1.09413	down	5e-05	0.000510638	BRCA1-associated RING domain protein 1 [Source:RefSeq peptide;Acc:NP_001026417]
XLOC_008504	ADAMTS5	ENSGALG00000015795	1:102389080-102442746	10.1964	4.55814	-1.16154	down	5e-05	0.000510638	ADAM metallopeptidase with thrombospondin type 1 motif 5 [Source:HGNC Symbol;Acc:HGNC:221]
XLOC_056788	SCL	ENSGALG00000023296	8:20808554-20813839	2.66877	1.04331	-1.35501	down	5e-05	0.000510638	Gallus gallus T-cell acute lymphocytic leukemia 1 (TAL1), mRNA. [Source:RefSeq mRNA;Acc:NM_205352]
XLOC_047132	MYBPC3	ENSGALG00000008148	5:22280137-22339256	0.173713	0.348204	1.00323	up	0.0107	0.0415141	myosin binding protein C, cardiac [Source:HGNC Symbol;Acc:HGNC:7551]
XLOC_027082	MYRIP	ENSGALG00000023069	2:44579984-44688063	0.343146	0.053866	-2.67138	down	0.0036	0.0157935	myosin VIIA and Rab interacting protein [Source:HGNC Symbol;Acc:HGNC:19156]
XLOC_033354	CTSS	ENSGALG00000000775	25:1700440-1705069	5.08251	2.00616	-1.34111	down	5e-05	0.000510638	cathepsin S precursor [Source:RefSeq peptide;Acc:NP_001026516]
XLOC_022526	TRDMT1	ENSGALG00000008686	2:19698498-19730152	0.869562	2.71207	1.64103	up	5e-05	0.000510638	tRNA (cytosine-5-)-methyltransferase [Source:RefSeq peptide;Acc:NP_001020002]
XLOC_031979	CITED4	ENSGALG00000000678	23:1392103-1394720	212.515	68.5309	-1.63274	down	5e-05	0.000510638	Cbp/p300-interacting transactivator 3 [Source:UniProtKB/Swiss-Prot;Acc:Q9I8K7]
XLOC_034908	CTXN1	ENSGALG00000000337	28:410023-420242	0.57342	5.96026	3.37771	up	5e-05	0.000510638	cortexin 1 [Source:HGNC Symbol;Acc:HGNC:31108]
XLOC_045778	SLC10A4	ENSGALG00000014108	4:66054692-66056512	0.824814	3.55203	2.1065	up	5e-05	0.000510638	solute carrier family 10 member 4 [Source:HGNC Symbol;Acc:HGNC:22980]
XLOC_033509	MFSD4	ENSGALG00000000695	26:2119264-2134332	0.743735	4.1666	2.48601	up	5e-05	0.000510638	major facilitator superfamily domain containing 4 [Source:HGNC Symbol;Acc:HGNC:25433]
XLOC_033834	C1orf116	ENSGALG00000001091	26:2546961-2552764	34.4537	14.9386	-1.20561	down	5e-05	0.000510638	chromosome 1 open reading frame 116 [Source:HGNC Symbol;Acc:HGNC:28667]
XLOC_011761	SORD	ENSGALG00000002317	10:548658-583858	3.3535	1.48231	-1.17782	down	5e-05	0.000510638	sorbitol dehydrogenase [Source:HGNC Symbol;Acc:HGNC:11184]
XLOC_034416	KIF18B	ENSGALG00000000878	27:1315070-1323798	2.97393	1.47613	-1.01055	down	5e-05	0.000510638	Kinesin-like protein KIF18B [Source:UniProtKB/Swiss-Prot;Acc:Q5ZLK6]
XLOC_055280	ENSGALG00000004032	ENSGALG00000004032	8:6064124-6084211	0.155124	0.352216	1.18303	up	0.0016	0.00945342	-
XLOC_061059	FANCG	ENSGALG00000002009	Z:8422479-8433655	3.16308	1.26003	-1.32787	down	5e-05	0.000510638	Fanconi anemia, complementation group G [Source:RefSeq peptide;Acc:NP_989709]
XLOC_025830	OBSCN	ENSGALG00000004754	2:2078445-2267487	0.766552	1.65306	1.10868	up	5e-05	0.000510638	obscurin, cytoskeletal calmodulin and titin-interacting RhoGEF [Source:HGNC Symbol;Acc:HGNC:15719]
XLOC_036848	PLEKHG1	ENSGALG00000012395	3:47795130-47933046	0.692237	1.83995	1.41033	up	5e-05	0.000510638	pleckstrin homology and RhoGEF domain containing G1 [Source:HGNC Symbol;Acc:HGNC:20884]
XLOC_045281	FAT4	ENSGALG00000011823	4:51924592-52061166	4.62374	17.1765	1.89331	up	5e-05	0.000510638	FAT atypical cadherin 4 [Source:HGNC Symbol;Acc:HGNC:23109]
XLOC_062080	NRG1	ENSGALG00000015422	Z:53777985-54246036	2.44698	0.327956	-2.89943	down	5e-05	0.000510638	Pro-neuregulin-1, membrane-bound isoform Neuregulin-1 [Source:UniProtKB/Swiss-Prot;Acc:Q05199]
XLOC_028830	MSC	ENSGALG00000019470	2:116915694-116918080	0.271839	1.55236	2.51364	up	0.00045	0.00377086	musculin [Source:HGNC Symbol;Acc:HGNC:7321]
XLOC_042722	SPCS3	ENSGALG00000010839	4:43809980-43817012	29.6111	61.6024	1.05685	up	5e-05	0.000510638	signal peptidase complex subunit 3 [Source:RefSeq peptide;Acc:NP_990628]
XLOC_019473	ADAMTS13	ENSGALG00000003028	17:6906388-6926328	0.787271	1.87243	1.24998	up	5e-05	0.000510638	ADAM metallopeptidase with thrombospondin type 1 motif 13 [Source:HGNC Symbol;Acc:HGNC:1366]
XLOC_054788	ADCY5	ENSGALG00000011699	7:26429421-26646791	3.70249	8.05999	1.12228	up	0.0001	0.000971772	adenylate cyclase type 5 [Source:RefSeq peptide;Acc:NP_989962]
XLOC_004829	TBC1D4	ENSGALG00000016925	1:154275492-154383017	1.26217	4.21308	1.73897	up	5e-05	0.000510638	TBC1 domain family member 4 [Source:HGNC Symbol;Acc:HGNC:19165]
XLOC_052404	ABLIM1	ENSGALG00000009048	6:27352749-27532008	21.938	10.1315	-1.11458	down	5e-05	0.000510638	actin-binding LIM protein 1 [Source:RefSeq peptide;Acc:NP_001152835]
XLOC_036398	GREM2	ENSGALG00000010773	3:35493660-35535843	0.707453	0.0924145	-2.93644	down	0.00035	0.00301225	gremlin 2, DAN family BMP antagonist [Source:HGNC Symbol;Acc:HGNC:17655]
XLOC_025360	SPAG1	ENSGALG00000016037	2:128174553-128210503	0.484352	1.05016	1.11647	up	5e-05	0.000510638	sperm associated antigen 1 [Source:HGNC Symbol;Acc:HGNC:11212]
XLOC_036332	SRD5A2	ENSGALG00000010625	3:33075990-33096731	0.209415	0.799032	1.93189	up	0.00115	0.00845732	steroid-5-alpha-reductase, alpha polypeptide 2 (3-oxo-5 alpha-steroid delta 4-dehydrogenase alpha 2) [Source:HGNC Symbol;Acc:HGNC:11285]
XLOC_060303	HABP4	ENSGALG00000012628	Z:42038941-42061948	0.266857	0.609899	1.1925	up	0.0025	0.0119716	Intracellular hyaluronan-binding protein 4 [Source:UniProtKB/Swiss-Prot;Acc:Q9I9R0]
XLOC_030978	RBP7	ENSGALG00000002637	21:3590984-3592942	1.56108	11.3131	2.85738	up	5e-05	0.000510638	retinol binding protein 7 [Source:HGNC Symbol;Acc:HGNC:30316]
XLOC_044388	ENSGALG00000009063	ENSGALG00000009063	4:17287797-17414024	4.28687	1.79466	-1.25621	down	0.0019	0.00966282	-
XLOC_023700	GFOD1	ENSGALG00000012730	2:62220225-62292789	15.8917	7.90379	-1.00766	down	5e-05	0.000510638	glucose-fructose oxidoreductase domain containing 1 [Source:HGNC Symbol;Acc:HGNC:21096]
XLOC_008429	C1H21ORF91	ENSGALG00000028290	1:98700853-98720026	0.588089	1.33085	1.17825	up	5e-05	0.000510638	protein EURL [Source:RefSeq peptide;Acc:NP_990068]
XLOC_022033	AQP1	ENSGALG00000005209	2:1093552-1113845	81.7174	34.6346	-1.23843	down	5e-05	0.000510638	aquaporin 1 (Colton blood group) [Source:RefSeq peptide;Acc:NP_001034542]
XLOC_041464	RAB9B	ENSGALG00000004918	4:1968449-1973952	29.1249	12.372	-1.23518	down	5e-05	0.000510638	RAB9B, member RAS oncogene family [Source:HGNC Symbol;Acc:HGNC:14090]
XLOC_057674	CLDN1	ENSGALG00000026862	9:13417521-13428100	34.4696	6.28587	-2.45514	down	5e-05	0.000510638	claudin-1 [Source:RefSeq peptide;Acc:NP_001013629]
XLOC_033728	MYOG	ENSGALG00000000172	26:960277-964046	0.833215	3.91275	2.23142	up	5e-05	0.000510638	Myogenin [Source:UniProtKB/Swiss-Prot;Acc:P17920]
XLOC_015815	ADAM19	ENSGALG00000003744	13:10642121-10680834	1.60442	0.329187	-2.28508	down	0.0001	0.000971772	disintegrin and metalloproteinase domain-containing protein 19 precursor [Source:RefSeq peptide;Acc:NP_001182051]
XLOC_053069	BMPR-II	ENSGALG00000008459	7:11320598-11425910	11.6334	25.472	1.13064	up	5e-05	0.000510638	bone morphogenetic protein receptor type-2 [Source:RefSeq peptide;Acc:NP_001001465]
XLOC_048503	FEN1	ENSGALG00000024076	5:245201-247884	16.0408	5.58162	-1.52299	down	5e-05	0.000510638	Flap endonuclease 1 [Source:UniProtKB/Swiss-Prot;Acc:Q5ZLN4]
XLOC_023482	ENSGALG00000012391	ENSGALG00000012391	2:53983168-54267393	1.33542	0.359379	-1.89371	down	5e-05	0.000510638	-
XLOC_007386	CECR1	ENSGALG00000013031	1:61796229-61815018	1.04978	0.3695	-1.50644	down	0.0003	0.00262261	adenosine deaminase CECR1 precursor [Source:RefSeq peptide;Acc:NP_001025938]
XLOC_028759	ASPH	ENSGALG00000015479	2:112882280-113084210	19.6994	49.7301	1.33597	up	5e-05	0.000510638	aspartate beta-hydroxylase [Source:HGNC Symbol;Acc:HGNC:757]
XLOC_012649	GNAO1	ENSGALG00000003163	11:2195647-2310751	2.56814	6.07247	1.24156	up	5e-05	0.000510638	Gallus gallus guanine nucleotide binding protein (G protein), alpha activating activity polypeptide O (GNAO1), mRNA. [Source:RefSeq mRNA;Acc:NM_001277550]
XLOC_044145	ZNF185	ENSGALG00000007488	4:11175536-11207186	1.66669	0.264666	-2.65474	down	5e-05	0.000510638	zinc finger protein 185 (LIM domain) [Source:HGNC Symbol;Acc:HGNC:12976]
XLOC_050970	WDFY4	ENSGALG00000006165	6:17984756-18099248	0.327673	1.58069	2.27022	up	0.00055	0.00449823	WDFY family member 4 [Source:HGNC Symbol;Acc:HGNC:29323]
XLOC_003283	gga-mir-125b-2	ENSGALG00000018244	1:98038347-98398342	2.05716	7.72039	1.90802	up	5e-05	0.000510638	-
XLOC_004685	TGDS	ENSGALG00000016898	1:145666626-145707316	1.41632	2.91729	1.04248	up	5e-05	0.000510638	TDP-glucose 4,6-dehydratase [Source:HGNC Symbol;Acc:HGNC:20324]
XLOC_041822	ENSGALG00000009628	ENSGALG00000009628	4:11342240-11348947	0.0371799	0.365487	3.29722	up	0.0014	0.00945342	-
XLOC_035179	UHRF1	ENSGALG00000004132	28:4593489-4605993	10.043	4.97864	-1.01237	down	5e-05	0.000510638	ubiquitin-like with PHD and ring finger domains 1 [Source:HGNC Symbol;Acc:HGNC:12556]
XLOC_026663	RAPGEF5	ENSGALG00000010910	2:30757165-30909055	0.931119	5.03848	2.43595	up	5e-05	0.000510638	Rap guanine nucleotide exchange factor 5 [Source:HGNC Symbol;Acc:HGNC:16862]
XLOC_023499	RAMP3	ENSGALG00000027575	2:54559442-54620185	1.1074	0.160911	-2.78285	down	5e-05	0.000510638	Gallus gallus receptor (G protein-coupled) activity modifying protein 3 (RAMP3), mRNA. [Source:RefSeq mRNA;Acc:NM_001144973]
XLOC_002606	CASQ2	ENSGALG00000015018	1:79886016-79917417	0.0652594	0.464193	2.83047	up	0.00855	0.0341728	calsequestrin-2 precursor [Source:RefSeq peptide;Acc:NP_989857]
XLOC_015782	NOP16	ENSGALG00000003355	13:9736930-9741756	15.2808	5.95119	-1.36047	down	5e-05	0.000510638	NOP16 nucleolar protein [Source:HGNC Symbol;Acc:HGNC:26934]
XLOC_060589	GLRX	ENSGALG00000027483	Z:57167985-57176365	14.1993	55.5006	1.96669	up	5e-05	0.000510638	glutaredoxin-1 [Source:RefSeq peptide;Acc:NP_990491]
XLOC_058009	PLCH1	ENSGALG00000010312	9:22444598-22499563	0.226738	0.837251	1.88463	up	5e-05	0.000510638	phospholipase C eta 1 [Source:HGNC Symbol;Acc:HGNC:29185]
XLOC_031887	SERINC2	ENSGALG00000021685	23:609367-615559	1.05408	2.83684	1.4283	up	0.00565	0.0235609	serine incorporator 2 precursor [Source:RefSeq peptide;Acc:NP_001026061]
XLOC_035977	DYNC2LI1	ENSGALG00000009954	3:24548056-24598091	0.840605	2.53219	1.59089	up	0.0007	0.00556107	dynein, cytoplasmic 2, light intermediate chain 1 [Source:HGNC Symbol;Acc:HGNC:24595]
XLOC_007923	MAATS1	ENSGALG00000014980	1:79547796-79580377	0.819371	2.00325	1.28976	up	5e-05	0.000510638	MYCBP-associated, testis expressed 1 [Source:HGNC Symbol;Acc:HGNC:24010]
XLOC_027007	FAM198A	ENSGALG00000011521	2:41742077-41757881	0	0.299598	inf	up	5e-05	0.000510638	family with sequence similarity 198 member A [Source:HGNC Symbol;Acc:HGNC:24485]
XLOC_027808	SERPINB2	ENSGALG00000019552	2:67753129-67763712	2.22296	5.98456	1.42876	up	5e-05	0.000510638	serpin peptidase inhibitor, clade B (ovalbumin), member 2 [Source:HGNC Symbol;Acc:HGNC:8584]
XLOC_060195	GDA	ENSGALG00000015141	Z:35536009-35568319	0.293985	0.703882	1.25959	up	5e-05	0.000510638	guanine deaminase [Source:HGNC Symbol;Acc:HGNC:4212]
XLOC_034016	ENSGALG00000023791	ENSGALG00000023791	26:4554865-4614405	156.658	47.6872	-1.71595	down	5e-05	0.000510638	-
XLOC_041798	SPRY3	ENSGALG00000007448	4:11005832-11020575	38.3798	17.945	-1.09676	down	5e-05	0.000510638	protein sprouty homolog 3 [Source:RefSeq peptide;Acc:NP_001073204]
XLOC_014018	COTL1	ENSGALG00000017644	11:16283417-16319327	22.8018	72.8665	1.67611	up	5e-05	0.000510638	coactosin-like protein [Source:RefSeq peptide;Acc:NP_001159797]
XLOC_006539	RPAP3	ENSGALG00000009743	1:31369387-31384325	2.03636	5.2804	1.37465	up	5e-05	0.000510638	RNA polymerase II-associated protein 3 [Source:RefSeq peptide;Acc:NP_001006231]
XLOC_018449	LRRC75B	ENSGALG00000006588	15:8407586-8421516	0.13968	0.79148	2.50243	up	0.0098	0.0384664	leucine rich repeat containing 75B [Source:HGNC Symbol;Acc:HGNC:33155]
XLOC_032520	HEYL	ENSGALG00000021593	23:5433805-5440838	1.28683	2.82229	1.13304	up	5e-05	0.000510638	hes-related family bHLH transcription factor with YRPW motif-like [Source:HGNC Symbol;Acc:HGNC:4882]
XLOC_025378	GRHL2	ENSGALG00000014208	2:128591602-128654176	0.4905	0.0874491	-2.48774	down	0.0006	0.00486051	grainyhead-like transcription factor 2 [Source:HGNC Symbol;Acc:HGNC:2799]
XLOC_014538	ENSGALG00000006325	ENSGALG00000006325	12:10667218-10749508	87.6298	12.2618	-2.83725	down	5e-05	0.000510638	-
XLOC_033536	CR1L	ENSGALG00000023950	26:2599267-2607279	7.11083	3.11797	-1.18941	down	5e-05	0.000510638	complement component (3b/4b) receptor 1-like precursor [Source:RefSeq peptide;Acc:NP_001028815]
XLOC_028398	MTCL1	ENSGALG00000013357	2:98628114-98729157	19.5463	5.99797	-1.70435	down	5e-05	0.000510638	microtubule crosslinking factor 1 [Source:HGNC Symbol;Acc:HGNC:29121]
XLOC_053811	ARHGAP15	ENSGALG00000012421	7:32211978-32530918	0.0553437	1.11626	4.33412	up	0.00385	0.016767	Rho GTPase-activating protein 15 [Source:UniProtKB/Swiss-Prot;Acc:Q5ZMM3]
XLOC_036998	NHSL1	ENSGALG00000026981	3:53486439-53655602	0.951323	2.26877	1.25391	up	5e-05	0.000510638	NHS like 1 [Source:HGNC Symbol;Acc:HGNC:21021]
XLOC_040161	AIM1	ENSGALG00000015345	3:67544256-67589382	1.32487	0.299274	-2.14632	down	5e-05	0.000510638	absent in melanoma 1 [Source:HGNC Symbol;Acc:HGNC:356]
XLOC_042851	RUFY3	ENSGALG00000011564	4:49442131-49559671	15.1934	7.5308	-1.01257	down	5e-05	0.000510638	RUN and FYVE domain containing 3 [Source:HGNC Symbol;Acc:HGNC:30285]
XLOC_061813	FANCC	ENSGALG00000012618	Z:41519738-41607695	4.04596	8.14294	1.00907	up	5e-05	0.000510638	Fanconi anemia, complementation group C [Source:RefSeq peptide;Acc:NP_001006587]
XLOC_055759	GPX7	ENSGALG00000010633	8:23344642-23353210	20.0797	56.4499	1.49123	up	5e-05	0.000510638	glutathione peroxidase 7 [Source:RefSeq peptide;Acc:NP_001156717]
XLOC_048818	SNORA23	ENSGALG00000017862	5:8805039-8838065	7126.96	17736.9	1.3154	up	0.00245	0.0117961	-
XLOC_014605	PRKAR2A	ENSGALG00000007023	12:11717687-11770707	31.4361	14.3058	-1.13582	down	5e-05	0.000510638	protein kinase, cAMP-dependent, regulatory subunit type II alpha [Source:HGNC Symbol;Acc:HGNC:9391]
XLOC_026601	MEOX2	ENSGALG00000010794	2:28171683-28284030	2.72199	0.822846	-1.72597	down	5e-05	0.000510638	homeobox protein MOX-2 [Source:RefSeq peptide;Acc:NP_001005427]
XLOC_020448	Sox9	ENSGALG00000004386	18:9067762-9073622	14.7259	5.17048	-1.50999	down	5e-05	0.000510638	Transcription factor SOX-9 [Source:UniProtKB/Swiss-Prot;Acc:P48434]
XLOC_062270	MOB3B	ENSGALG00000001856	Z:68436688-68521693	3.43601	1.24472	-1.46491	down	0.01085	0.0419868	MOB kinase activator 3B [Source:HGNC Symbol;Acc:HGNC:23825]
XLOC_033437	TMEM9	ENSGALG00000000226	26:892814-901876	0.386125	1.13889	1.56049	up	0.0084	0.0336635	transmembrane protein 9 [Source:HGNC Symbol;Acc:HGNC:18823]
XLOC_044929	CYP2U1	ENSGALG00000027908	4:37407624-37420402	1.98635	4.15675	1.06533	up	5e-05	0.000510638	cytochrome P450 family 2 subfamily U member 1 [Source:HGNC Symbol;Acc:HGNC:20582]
XLOC_035396	CAPN14	ENSGALG00000009069	3:7632645-7655884	1.49287	0.493434	-1.59716	down	5e-05	0.000510638	calpain 14 [Source:HGNC Symbol;Acc:HGNC:16664]
XLOC_033531	ENSGALG00000023953	ENSGALG00000023953	26:2575889-2583374	0.476899	0.124502	-1.93751	down	0.0038	0.0165764	-
XLOC_024332	FAM65B	ENSGALG00000013624	2:90153585-90211223	0.751323	2.46492	1.71403	up	5e-05	0.000510638	protein FAM65B [Source:RefSeq peptide;Acc:NP_001012883]
XLOC_006902	ANKS1B	ENSGALG00000011549	1:46573180-46987937	2.38078	4.78396	1.00677	up	5e-05	0.000510638	ankyrin repeat and sterile alpha motif domain containing 1B [Source:HGNC Symbol;Acc:HGNC:24600]
XLOC_029649	FAM83H	ENSGALG00000013875	2:148565718-148572305	17.2468	6.19006	-1.47831	down	5e-05	0.000510638	family with sequence similarity 83 member H [Source:HGNC Symbol;Acc:HGNC:24797]
XLOC_000724	SLC16A7	ENSGALG00000009759	1:31999957-32083492	0.212705	0.480454	1.17555	up	0.0001	0.000971772	monocarboxylate transporter 2 [Source:RefSeq peptide;Acc:NP_001186533]
XLOC_000467	PRKAR2B	ENSGALG00000008060	1:14328389-14348899	0.0961547	0.566969	2.55984	up	0.00115	0.00845732	protein kinase, cAMP-dependent, regulatory subunit type II beta [Source:HGNC Symbol;Acc:HGNC:9392]
XLOC_013205	WFDC1	ENSGALG00000005503	11:16191124-16203598	0.0506398	18.7969	8.53601	up	0.00075	0.0059091	WAP four-disulfide core domain protein 1 [Source:UniProtKB/Swiss-Prot;Acc:Q8JG33]
XLOC_006062	CCDC3	ENSGALG00000027168	1:6492587-6533393	0.170162	0.421225	1.30769	up	0.00885	0.0352008	coiled-coil domain containing 3 [Source:HGNC Symbol;Acc:HGNC:23813]
XLOC_047378	FSIP1	ENSGALG00000009624	5:28825775-28897131	0.032665	0.506669	3.95523	up	0.00615	0.0254679	fibrous sheath interacting protein 1 [Source:HGNC Symbol;Acc:HGNC:21674]
XLOC_052075	VSTM4	ENSGALG00000006174	6:18103478-18138740	14.8912	30.5696	1.03764	up	5e-05	0.000510638	V-set and transmembrane domain containing 4 [Source:HGNC Symbol;Acc:HGNC:26470]
XLOC_026804	TRIL	ENSGALG00000011145	2:34034252-34039291	0.431378	1.00891	1.22577	up	5e-05	0.000510638	TLR4 interactor with leucine-rich repeats [Source:HGNC Symbol;Acc:HGNC:22200]
XLOC_018158	C15H22ORF25	ENSGALG00000002056	15:1045155-1272983	2.58564	6.85577	1.40679	up	0.0006	0.00486051	chromosome 15 open reading frame, human C22orf25 [Source:RefSeq peptide;Acc:NP_001007837]
XLOC_001795	PTPRO	ENSGALG00000013085	1:62779915-63083771	3.38223	1.13581	-1.57425	down	0.00185	0.00947113	receptor-type tyrosine-protein phosphatase O [Source:RefSeq peptide;Acc:NP_989453]
XLOC_056183	C14orf80	ENSGALG00000027492	8:3902707-3969274	6.4672	3.22721	-1.00286	down	0.001	0.00755446	chromosome 14 open reading frame 80 [Source:HGNC Symbol;Acc:HGNC:20127]
XLOC_010289	SGCG	ENSGALG00000017122	1:176903586-177019757	3.51527	9.06306	1.36636	up	5e-05	0.000510638	sarcoglycan gamma [Source:HGNC Symbol;Acc:HGNC:10809]
XLOC_060226	ANXA1	ENSGALG00000015148	Z:35881517-35899231	79.1908	216.452	1.45064	up	5e-05	0.000510638	annexin A1 [Source:RefSeq peptide;Acc:NP_996789]
XLOC_055267	GLUL	ENSGALG00000003678	8:5614756-5623685	6.96121	3.22632	-1.10945	down	5e-05	0.000510638	glutamine synthetase [Source:RefSeq peptide;Acc:NP_990824]
XLOC_024466	APCDD1	ENSGALG00000000894	2:98186516-98217765	10.0278	1.76371	-2.50732	down	5e-05	0.000510638	Protein APCDD1 [Source:UniProtKB/Swiss-Prot;Acc:Q5R2I8]
XLOC_048573	ENSGALG00000027778	ENSGALG00000027778	5:1418500-1427181	0.325611	0.772612	1.24659	up	0.00015	0.00140666	-
XLOC_034037	ENSGALG00000028489	ENSGALG00000028489	26:4975735-4980442	0.760231	2.68439	1.82008	up	5e-05	0.000510638	-
XLOC_061787	GAS1	ENSGALG00000017658	Z:40918277-40926463	12.7915	28.3776	1.14956	up	5e-05	0.000510638	growth arrest specific 1 [Source:HGNC Symbol;Acc:HGNC:4165]
XLOC_041620	BRS3.5	ENSGALG00000006406	4:4301044-4307354	1.60062	0.0546475	-4.87233	down	5e-05	0.000510638	bombesin receptor subtype-3 [Source:RefSeq peptide;Acc:NP_989737]
XLOC_018267	RILPL2	ENSGALG00000003321	15:4977176-4996147	10.3111	4.62151	-1.15776	down	0.00645	0.0265719	Rab interacting lysosomal protein-like 2 [Source:HGNC Symbol;Acc:HGNC:28787]
XLOC_059861	CZH5ORF44	ENSGALG00000014767	Z:20444709-20490099	3.65589	8.08879	1.1457	up	5e-05	0.000510638	uncharacterized protein LOC427165 isoform 2 [Source:RefSeq peptide;Acc:NP_001006577]
XLOC_012974	CDH11	ENSGALG00000005278	11:11114509-11685950	8.29134	29.8849	1.84974	up	5e-05	0.000510638	cadherin-11 precursor [Source:RefSeq peptide;Acc:NP_001004371]
XLOC_020944	NME1	ENSGALG00000007305	18:10253362-10258408	0.409399	1.09386	1.41785	up	0.0016	0.00945342	nucleoside diphosphate kinase A [Source:RefSeq peptide;Acc:NP_001191690]
XLOC_059611	UNC13B	ENSGALG00000002165	Z:8532114-8715803	0.176659	0.367791	1.05792	up	0.00105	0.00785508	unc-13 homolog B (C. elegans) [Source:HGNC Symbol;Acc:HGNC:12566]
XLOC_004178	NLGN4	ENSGALG00000016628	1:126243805-126411581	1.40934	0.639463	-1.14009	down	5e-05	0.000510638	neuroligin-4, X-linked [Source:RefSeq peptide;Acc:NP_001165241]
XLOC_020258	CYGB	ENSGALG00000001892	18:4316180-4327768	0.758115	0.106706	-2.82877	down	5e-05	0.000510638	cytoglobin [Source:RefSeq peptide;Acc:NP_001008789]
XLOC_017261	ENSGALG00000026609	ENSGALG00000026609	14:12238608-12242724	4.01402	1.44913	-1.46986	down	5e-05	0.000510638	-
XLOC_047946	SLC24A4	ENSGALG00000010793	5:43921251-44004214	0.718307	0.133719	-2.4254	down	5e-05	0.000510638	solute carrier family 24 (sodium/potassium/calcium exchanger), member 4 [Source:HGNC Symbol;Acc:HGNC:10978]
XLOC_026151	ZEB1	ENSGALG00000007260	2:14304273-14412046	2.4196	5.73173	1.2442	up	5e-05	0.000510638	zinc finger E-box-binding homeobox 1 [Source:RefSeq peptide;Acc:NP_990462]
XLOC_030704	Edn3	ENSGALG00000028310	20:11142956-11160809	1.22282	2.66455	1.12368	up	0.01275	0.0485673	Uncharacterized protein [Source:UniProtKB/TrEMBL;Acc:R4GFB7]
XLOC_049308	DNAL1	ENSGALG00000028568	5:25442070-25486063	1.1376	2.51628	1.1453	up	0.00985	0.0386372	dynein, axonemal, light chain 1 [Source:RefSeq peptide;Acc:NP_001186610]
XLOC_016004	GDF-9	ENSGALG00000027613	13:16449980-16452836	0.130309	0.661166	2.34307	up	0.00965	0.0379088	Growth differentiation factor 9 [Source:UniProtKB/TrEMBL;Acc:Q6Q247]
XLOC_012233	FAM174B	ENSGALG00000006887	10:14036760-14055909	12.6752	5.35566	-1.24287	down	5e-05	0.000510638	family with sequence similarity 174 member B [Source:HGNC Symbol;Acc:HGNC:34339]
XLOC_042378	EDNRA	ENSGALG00000010013	4:31349184-31378723	7.83703	21.5517	1.45942	up	5e-05	0.000510638	endothelin-1 receptor precursor [Source:RefSeq peptide;Acc:NP_989450]
XLOC_046335	RAD51	ENSGALG00000004516	5:950797-959018	5.57342	2.66243	-1.06582	down	5e-05	0.000510638	DNA repair protein RAD51 homolog 1 [Source:UniProtKB/Swiss-Prot;Acc:P37383]
XLOC_030636	FAM110A	ENSGALG00000028508	20:10246852-10254398	0.591291	1.21702	1.04141	up	0.0046	0.0195793	family with sequence similarity 110 member A [Source:HGNC Symbol;Acc:HGNC:16188]
XLOC_015003	WNK2	ENSGALG00000005210	12:6453657-6563101	0.481776	1.81642	1.91466	up	5e-05	0.000510638	WNK lysine deficient protein kinase 2 [Source:HGNC Symbol;Acc:HGNC:14542]
XLOC_045461	SYNPO2	ENSGALG00000011994	4:54229888-54322335	0.315096	1.05378	1.74171	up	5e-05	0.000510638	synaptopodin 2 [Source:HGNC Symbol;Acc:HGNC:17732]
XLOC_039320	KIF26B	ENSGALG00000010664	3:33667718-33957155	0.584865	0.180363	-1.6972	down	5e-05	0.000510638	kinesin family member 26B [Source:HGNC Symbol;Acc:HGNC:25484]
XLOC_033006	SCN4B	ENSGALG00000007409	24:5439071-5445378	47.7935	20.02	-1.25538	down	5e-05	0.000510638	sodium channel, voltage gated, type IV beta subunit [Source:HGNC Symbol;Acc:HGNC:10592]
XLOC_024137	DAP	ENSGALG00000013002	2:78115687-78159642	58.3902	129.47	1.14882	up	5e-05	0.000510638	death-associated protein 1 [Source:RefSeq peptide;Acc:NP_001026174]
XLOC_045801	UCH-L1	ENSGALG00000014261	4:68252125-68423515	11.662	27.5717	1.24137	up	0.0008	0.00624733	ubiquitin carboxyl-terminal hydrolase isozyme L1 [Source:RefSeq peptide;Acc:NP_001073681]
XLOC_039894	ENPP3	ENSGALG00000002869	3:56723838-56758105	117.254	54.3251	-1.10994	down	5e-05	0.000510638	ectonucleotide pyrophosphatase/phosphodiesterase 3 [Source:HGNC Symbol;Acc:HGNC:3358]
XLOC_051038	ENSGALG00000006504	ENSGALG00000006504	6:19304472-19375456	0.41301	0.875288	1.08358	up	0.00785	0.0317097	-
XLOC_028314	IMPA2	ENSGALG00000013814	2:97173426-97401313	1.88642	5.68794	1.59225	up	5e-05	0.000510638	inositol(myo)-1(or 4)-monophosphatase 2 [Source:HGNC Symbol;Acc:HGNC:6051]
XLOC_022108	CRHR2	ENSGALG00000005657	2:4195953-4292215	15.7718	4.53085	-1.79949	down	5e-05	0.000510638	corticotropin-releasing factor receptor 2 [Source:RefSeq peptide;Acc:NP_989785]
XLOC_031321	CASZ1	ENSGALG00000002888	21:3823827-3948315	0.604119	0.295963	-1.02942	down	0.00045	0.00377086	castor zinc finger 1 [Source:HGNC Symbol;Acc:HGNC:26002]
XLOC_042587	CASP3	ENSGALG00000010638	4:38947781-38962962	2.48634	11.2758	2.18114	up	5e-05	0.000510638	caspase-3 [Source:RefSeq peptide;Acc:NP_990056]
XLOC_029803	SNTA1	ENSGALG00000026824	20:2580099-2587930	1.04706	7.22494	2.78664	up	5e-05	0.000510638	syntrophin, alpha 1 [Source:HGNC Symbol;Acc:HGNC:11167]
XLOC_039916	C6orf58	ENSGALG00000014823	3:58527004-58539770	0.608999	0.138827	-2.13315	down	0.0043	0.0184638	chromosome 6 open reading frame 58 [Source:HGNC Symbol;Acc:HGNC:20960]
XLOC_006047	ITIH5	ENSGALG00000006891	1:4017315-4144409	0.427806	2.55448	2.578	up	5e-05	0.000510638	inter-alpha-trypsin inhibitor heavy chain family member 5 [Source:HGNC Symbol;Acc:HGNC:21449]
XLOC_059143	KRT8	ENSGALG00000012169	LGE22C19W28_E50C23:543749-550149	1.74836	0.565482	-1.62845	down	0.0011	0.00814485	keratin 8, type II [Source:HGNC Symbol;Acc:HGNC:6446]
XLOC_015876	GFPT2	ENSGALG00000013760	13:13243832-13261021	0.165719	0.803798	2.27809	up	0.0002	0.00182393	glutamine-fructose-6-phosphate transaminase 2 [Source:HGNC Symbol;Acc:HGNC:4242]
XLOC_058626	HES4	ENSGALG00000028015	9:12410466-12423754	0.582538	3.40138	2.54569	up	5e-05	0.000510638	hes family bHLH transcription factor 4 [Source:HGNC Symbol;Acc:HGNC:24149]
XLOC_016453	ENSGALG00000021437	ENSGALG00000021437	13:9733462-9734989	273.698	136.201	-1.00684	down	5e-05	0.000510638	-
XLOC_028949	FABP4	ENSGALG00000015767	2:121225722-121228944	7.94667	29.6987	1.90198	up	5e-05	0.000510638	fatty acid-binding protein, adipocyte [Source:RefSeq peptide;Acc:NP_989621]
XLOC_015884	RASGEF1C	ENSGALG00000006076	13:13365646-13440653	0.0921992	0.360534	1.96731	up	5e-05	0.000510638	ras-GEF domain-containing family member 1C [Source:RefSeq peptide;Acc:NP_001264203]
XLOC_006418	CAPZA2	ENSGALG00000009385	1:24742312-24772038	21.8483	56.0451	1.35906	up	5e-05	0.000510638	F-actin-capping protein subunit alpha-2 [Source:UniProtKB/Swiss-Prot;Acc:P28497]
XLOC_004139	KAL1	ENSGALG00000016616	1:125082661-125212392	0.634475	1.8024	1.50628	up	5e-05	0.000510638	anosmin-1 precursor [Source:RefSeq peptide;Acc:NP_990755]
XLOC_035266	THBD	ENSGALG00000008361	3:3266241-3271808	92.4235	9.0432	-3.35335	down	5e-05	0.000510638	thrombomodulin [Source:HGNC Symbol;Acc:HGNC:11784]
XLOC_061416	ARHGEF28	ENSGALG00000014923	Z:24425970-24561168	0.165955	0.380037	1.19535	up	0.00055	0.00449823	Rho guanine nucleotide exchange factor 28 [Source:HGNC Symbol;Acc:HGNC:30322]
XLOC_032219	SDC3	ENSGALG00000000569	23:432250-454938	0.0481645	0.380019	2.98003	up	0.0002	0.00182393	syndecan-3 precursor [Source:RefSeq peptide;Acc:NP_990714]
XLOC_026011	PTPRN2	ENSGALG00000006498	2:8784077-9406733	9.9224	4.48739	-1.14481	down	5e-05	0.000510638	protein tyrosine phosphatase, receptor type, N polypeptide 2 [Source:HGNC Symbol;Acc:HGNC:9677]
XLOC_013640	ENSGALG00000021225	ENSGALG00000021225	11:7213140-7219185	1.35619	3.03346	1.16141	up	0.00295	0.0132215	-
XLOC_016633	TGFBI	ENSGALG00000006319	13:14295425-14512344	4.03092	19.0034	2.23708	up	5e-05	0.000510638	transforming growth factor-beta-induced protein ig-h3 precursor [Source:RefSeq peptide;Acc:NP_990367]
XLOC_005924	RELT	ENSGALG00000019033	1:194546121-194555607	5.43784	2.60598	-1.06121	down	5e-05	0.000510638	RELT tumor necrosis factor receptor [Source:HGNC Symbol;Acc:HGNC:13764]
XLOC_059744	GPX8	ENSGALG00000026704	Z:16532349-16564521	2.13651	10.1052	2.24177	up	5e-05	0.000510638	glutathione peroxidase 8 (putative) [Source:HGNC Symbol;Acc:HGNC:33100]
XLOC_052399	AFAP1L2	ENSGALG00000008999	6:27287889-27343155	9.64209	3.75317	-1.36124	down	5e-05	0.000510638	actin filament associated protein 1 like 2 [Source:HGNC Symbol;Acc:HGNC:25901]
XLOC_038904	DTL	ENSGALG00000009837	3:21362146-21410862	2.29051	0.822816	-1.47703	down	5e-05	0.000510638	Denticleless protein homolog [Source:UniProtKB/Swiss-Prot;Acc:Q5ZJW8]
XLOC_043520	CPZ	ENSGALG00000015597	4:80746267-80784359	0.37021	0.944469	1.35116	up	5e-05	0.000510638	carboxypeptidase Z precursor [Source:RefSeq peptide;Acc:NP_989909]
XLOC_019641	CRB2	ENSGALG00000001169	17:8974476-9198582	10.4571	1.15067	-3.18394	down	5e-05	0.000510638	crumbs family member 2 [Source:HGNC Symbol;Acc:HGNC:18688]
XLOC_057972	PPM1L	ENSGALG00000009537	9:21475782-21588599	1.77267	4.32247	1.28593	up	5e-05	0.000510638	protein phosphatase, Mg2+/Mn2+ dependent 1L [Source:HGNC Symbol;Acc:HGNC:16381]
XLOC_050604	RASGEF1A	ENSGALG00000002525	6:4093342-4277406	0.696518	1.72571	1.30896	up	0.0122	0.0467034	Uncharacterized protein [Source:UniProtKB/TrEMBL;Acc:Q5ZLH6]
XLOC_038377	FLRT3	ENSGALG00000008716	3:4507384-5346363	0.605843	1.92417	1.66722	up	5e-05	0.000510638	fibronectin leucine rich transmembrane protein 3 [Source:HGNC Symbol;Acc:HGNC:3762]
XLOC_017294	RAB11FIP3	ENSGALG00000002666	14:13009711-13052173	20.1658	9.12616	-1.14383	down	5e-05	0.000510638	RAB11 family interacting protein 3 (class II) [Source:HGNC Symbol;Acc:HGNC:17224]
XLOC_016997	ENSGALG00000005247	ENSGALG00000005247	14:5540770-5552985	0	0.268369	inf	up	5e-05	0.000510638	-
XLOC_042745	BMP3	ENSGALG00000010898	4:44875120-44892847	0.594215	0.292566	-1.02223	down	0.00075	0.0059091	bone morphogenetic protein 3 precursor [Source:RefSeq peptide;Acc:NP_001029991]
XLOC_006776	MKP3	ENSGALG00000011207	1:43164516-43176244	16.3082	4.76662	-1.77456	down	5e-05	0.000510638	dual specificity protein phosphatase 6 [Source:RefSeq peptide;Acc:NP_989685]
XLOC_011561	ENSGALG00000007248	ENSGALG00000007248	10:17158507-17188183	42.6875	20.9573	-1.02636	down	5e-05	0.000510638	-
XLOC_041407	KIF4A	ENSGALG00000004195	4:1248516-1265790	10.5728	5.13613	-1.0416	down	5e-05	0.000510638	chromosome-associated kinesin KIF4 [Source:RefSeq peptide;Acc:NP_990306]
XLOC_053925	UPP2	ENSGALG00000012554	7:35804103-35812978	2.88241	1.1097	-1.37711	down	5e-05	0.000510638	uridine phosphorylase 2 [Source:HGNC Symbol;Acc:HGNC:23061]
XLOC_041586	IL13RA1	ENSGALG00000006032	4:3370331-3384420	2.78762	5.61738	1.01086	up	5e-05	0.000510638	interleukin 13 receptor subunit alpha 1 [Source:HGNC Symbol;Acc:HGNC:5974]
XLOC_020501	TK1	ENSGALG00000007191	18:10136173-10147796	25.5163	9.40621	-1.43974	down	5e-05	0.000510638	Thymidine kinase, cytosolic [Source:UniProtKB/Swiss-Prot;Acc:P04047]
XLOC_006180	RELN	ENSGALG00000008193	1:12856857-13129087	0.677012	0.26754	-1.33942	down	5e-05	0.000510638	reelin [Source:HGNC Symbol;Acc:HGNC:9957]
XLOC_020190	RAB40B	ENSGALG00000001545	18:3335232-3364536	4.95072	2.37711	-1.05843	down	5e-05	0.000510638	ras-related protein Rab-40B [Source:RefSeq peptide;Acc:NP_001264979]
XLOC_035128	TMEM59L	ENSGALG00000021620	28:3642051-3654546	9.50119	2.43777	-1.96254	down	5e-05	0.000510638	transmembrane protein 59 like [Source:HGNC Symbol;Acc:HGNC:13237]
XLOC_059862	NLN	ENSGALG00000014769	Z:20491306-20561786	5.71347	13.6209	1.25339	up	5e-05	0.000510638	neurolysin (metallopeptidase M3 family) [Source:HGNC Symbol;Acc:HGNC:16058]
XLOC_058936	ENSGALG00000009458	ENSGALG00000009458	9:19788255-19950010	0.418682	0.0785727	-2.41375	down	5e-05	0.000510638	-
XLOC_012404	ADAMTS17	ENSGALG00000007069	10:16597909-16771697	0.539064	4.43467	3.0403	up	5e-05	0.000510638	ADAM metallopeptidase with thrombospondin type 1 motif 17 [Source:HGNC Symbol;Acc:HGNC:17109]
