# Supplementary material for: Analysis of long noncoding RNA and mRNA using RNA sequencing during the differentiation of intramuscular preadipocytes in chicken
Source: PLoS One. 2017 Feb 15;12(2):e0172389. doi: 10.1371/journal.pone.0172389 (PMC5310915; doi:10.1371/journal.pone.0172389)
Supplement: S2 Appendix — (ZIP) [file pone.0172389.s002.zip › I0-VS-I4.DiffExplncRNAFilter.xls]

LncRNAID	GeneName	GenePos	I0_FPKM	I4_FPKM	log2(I4/I0)	up-or-down	p_value	q_value	LncRNAGeneID
TCONS_00007345	-	1:150846091-150846926	0	0.348202	inf	up	0.0001	0.00232394	XLOC_004736
TCONS_00041500	-	2:100513823-100514041	8.85076	0	-inf	down	0.00165	0.0196548	XLOC_024539
TCONS_00012113	-	1:75377354-75377843	0.553121	0	-inf	down	0.00145	0.0196548	XLOC_007768
TCONS_00007299	-	1:146615402-146615668	2.67276	0	-inf	down	0.0027	0.0248376	XLOC_004694
TCONS_00017990	-	10:14368756-14369123	0	0.910397	inf	up	0.00235	0.0234331	XLOC_011428
TCONS_00071778	-	4:44009460-44009660	12.4339	0	-inf	down	0.00185	0.0196548	XLOC_042725
TCONS_00086705	-	6:3774282-3774629	1.14015	0	-inf	down	0.0014	0.0196548	XLOC_051578
TCONS_00030728	-	15:1483941-1484162	9.7808	0	-inf	down	0.0016	0.0196548	XLOC_018708
TCONS_00014679	-	1:135481952-135482168	8.11792	0	-inf	down	0.0027	0.0248376	XLOC_009432
TCONS_00030006	-	15:5991087-5991315	8.61238	0	-inf	down	0.00145	0.0196548	XLOC_018317
TCONS_00085569	-	6:16869938-16870206	2.26806	0	-inf	down	0.0017	0.0196548	XLOC_050934
TCONS_00026602	-	13:11624702-11625638	0	0.296252	inf	up	5e-05	0.00123574	XLOC_016570
TCONS_00053405	-	22:1499723-1500080	1.10523	0	-inf	down	0.0015	0.0196548	XLOC_031751
TCONS_00048154	-	2:116132899-116133399	6.37795	1.11704	-2.51341	down	0.0011	0.0182783	XLOC_028818
TCONS_00001401	-	1:37755940-37756206	3.08395	0	-inf	down	0.00165	0.0196548	XLOC_000890
TCONS_00017988	-	10:14339787-14340129	1.12187	0	-inf	down	0.00165	0.0196548	XLOC_011426
TCONS_00053591	-	22:3251647-3251886	4.89537	0	-inf	down	0.00165	0.0196548	XLOC_031859
TCONS_00017564	-	10:9654843-9655082	5.24504	0	-inf	down	0.00165	0.0196548	XLOC_011193
TCONS_00013979	-	1:120153815-120154079	2.97021	0	-inf	down	0.00165	0.0196548	XLOC_008942
TCONS_00074207	-	4:9379756-9380062	1.34768	0	-inf	down	0.00185	0.0196548	XLOC_044102
TCONS_00082476	-	5:21970869-21971444	0.406816	0	-inf	down	0.0019	0.0200593	XLOC_049163
TCONS_00036914	-	19:5134304-5134619	1.60614	0	-inf	down	0.0014	0.0196548	XLOC_021717
TCONS_00086480	-	6:32783580-32783820	4.10392	0	-inf	down	0.00185	0.0196548	XLOC_051432
TCONS_00087448	-	6:17150156-17150407	2.81929	0	-inf	down	0.00225	0.02264	XLOC_052054
TCONS_00042431	-	2:120966673-120966932	4.43113	0	-inf	down	0.00145	0.0196548	XLOC_025157
TCONS_00022505	-	12:176648-177023	1.5218	0	-inf	down	5e-05	0.00123574	XLOC_014152
TCONS_00000361	-	1:6940330-6940606	2.25863	0	-inf	down	0.0027	0.0248376	XLOC_000203
TCONS_00009490	-	1:10772586-10772790	11.7374	0	-inf	down	0.0027	0.0248376	XLOC_006122
TCONS_00022774	-	12:3501879-3502105	5.33775	0	-inf	down	0.0017	0.0196548	XLOC_014333
TCONS_00061673	-	3:33660431-33660787	0.918311	0	-inf	down	0.00165	0.0196548	XLOC_036348
TCONS_00066852	-	3:45058801-45059411	0.548221	0	-inf	down	0.0001	0.00232394	XLOC_039615
TCONS_00074503	-	4:14274163-14274369	11.7442	0	-inf	down	0.00125	0.0196548	XLOC_044274
TCONS_00031995	-	17:1796264-1796474	12.6754	0	-inf	down	0.0015	0.0196548	XLOC_019278
TCONS_00049394	-	2:147973275-147973630	0.730458	0	-inf	down	0.00225	0.02264	XLOC_029618
TCONS_00007960	-	1:169011566-169011850	1.7644	0	-inf	down	0.0017	0.0196548	XLOC_005204
TCONS_00044645	-	2:27399006-27399277	2.62337	0	-inf	down	0.0017	0.0196548	XLOC_026588
TCONS_00045466	-	2:44963122-44963452	1.26937	0	-inf	down	0.00165	0.0196548	XLOC_027095
TCONS_00060488	-	3:14283838-14284085	4.41864	0	-inf	down	0.00165	0.0196548	XLOC_035540
TCONS_00073184	-	4:83621337-83621748	0.582401	0	-inf	down	0.00175	0.0196548	XLOC_043557
TCONS_00102068	-	Z:62896186-62896695	0	0.397158	inf	up	0.003	0.027076	XLOC_060671
TCONS_00088393	-	6:32420010-32420309	1.60195	0	-inf	down	0.0027	0.0248376	XLOC_052603
TCONS_00035579	-	19:153196-153469	2.19022	0	-inf	down	0.00185	0.0196548	XLOC_021021
TCONS_00004101	-	1:79296934-79297187	2.71341	0	-inf	down	0.00225	0.02264	XLOC_002559
TCONS_00009787	-	1:18814424-18814743	1.1488	0	-inf	down	0.00185	0.0196548	XLOC_006326
TCONS_00104907	-	Z:70552672-70552971	1.79176	0	-inf	down	0.00135	0.0196548	XLOC_062312
TCONS_00054413	-	23:2030371-2030623	2.51037	0	-inf	down	0.00395	0.0342035	XLOC_032345
TCONS_00103921	-	Z:38984384-38984835	0	0.559764	inf	up	0.00205	0.021269	XLOC_061753
TCONS_00021625	-	11:2581739-2582045	1.5723	0	-inf	down	0.00165	0.0196548	XLOC_013573
TCONS_00101316	-	Z:35634864-35635452	0	0.559654	inf	up	5e-05	0.00123574	XLOC_060207
TCONS_00025018	-	13:1163359-1163707	0.917714	0	-inf	down	0.00165	0.0196548	XLOC_015541
TCONS_00017237	-	10:4174571-4174776	13.9757	0	-inf	down	0.0014	0.0196548	XLOC_011016
TCONS_00049552	-	2:39137372-39137674	1.65692	0	-inf	down	0.00165	0.0196548	XLOC_029679
TCONS_00006067	-	1:120355401-120355675	3.23148	0	-inf	down	0.0016	0.0196548	XLOC_003868
TCONS_00073897	-	4:3696054-3696342	2.88201	0	-inf	down	0.00185	0.0196548	XLOC_043978
TCONS_00002348	-	1:55307041-55307257	10.6157	0	-inf	down	0.0015	0.0196548	XLOC_001489
TCONS_00092492	-	7:8006044-8006350	1.42154	0	-inf	down	0.00175	0.0196548	XLOC_055093
TCONS_00003883	-	1:76603285-76603510	5.4742	0	-inf	down	0.0017	0.0196548	XLOC_002439
TCONS_00001404	-	1:37773138-37773497	1.14983	0	-inf	down	0.0016	0.0196548	XLOC_000893
TCONS_00015472	-	1:165509604-165509912	1.31359	0	-inf	down	0.00185	0.0196548	XLOC_009956
TCONS_00076450	-	4:59073271-59073526	3.26819	0	-inf	down	0.0027	0.0248376	XLOC_045550
TCONS_00000123	-	1:1066501-1066704	16.8077	0	-inf	down	0.0016	0.0196548	XLOC_000059
TCONS_00063619	-	3:78837155-78837531	0	0.780972	inf	up	0.0045	0.0381258	XLOC_037573
TCONS_00055415	-	24:1700370-1700643	2.09034	0	-inf	down	0.0017	0.0196548	XLOC_032839
TCONS_00094182	-	8:1801303-1801532	7.07483	0	-inf	down	0.0014	0.0196548	XLOC_056067
TCONS_00019215	-	10:10607449-10608039	0.5692	0	-inf	down	5e-05	0.00123574	XLOC_012152
TCONS_00016343	-	1:186014492-186014783	1.51173	0	-inf	down	0.0025	0.0245389	XLOC_010486
TCONS_00101598	ENSGALG00000000218	Z:45831665-45832464	3.20558	7.01436	1.12973	up	0.0021	0.0216488	XLOC_060375
TCONS_00043158	-	2:139577901-139578220	1.81894	0	-inf	down	0.00145	0.0196548	XLOC_025663
TCONS_00093003	-	8:10336013-10336229	7.49347	0	-inf	down	0.00185	0.0196548	XLOC_055380
TCONS_00038667	-	2:23744296-23747835	0	0.56227	inf	up	5e-05	0.00123574	XLOC_022625
TCONS_00029379	-	14:13529566-13529794	6.79925	0	-inf	down	0.00165	0.0196548	XLOC_017991
TCONS_00024165	-	12:7952450-7952751	2.02491	0	-inf	down	0.0013	0.0196548	XLOC_015040
TCONS_00003241	-	1:68193510-68193851	1.58259	0	-inf	down	0.0011	0.0182783	XLOC_002063
TCONS_00017297	-	10:5051938-5052389	0.509424	0	-inf	down	0.0015	0.0196548	XLOC_011066
TCONS_00014931	-	1:143698392-143698663	2.83075	0	-inf	down	0.00165	0.0196548	XLOC_009578
TCONS_00096537	-	9:8441987-8442584	0	0.416506	inf	up	0.0011	0.0182783	XLOC_057409
TCONS_00013722	-	1:111101787-111102425	0	0.453701	inf	up	5e-05	0.00123574	XLOC_008774
TCONS_00080500	-	5:46696575-46696814	4.89537	0	-inf	down	0.00165	0.0196548	XLOC_048008
TCONS_00077552	-	4:88541294-88541497	9.50222	0	-inf	down	0.00225	0.02264	XLOC_046170
TCONS_00045457	-	2:44744152-44744378	8.10406	0	-inf	down	0.0015	0.0196548	XLOC_027088
TCONS_00094729	-	8:8161484-8161767	1.86543	0	-inf	down	0.00185	0.0196548	XLOC_056349
TCONS_00039533	-	2:46003837-46004183	0.791908	0	-inf	down	0.0025	0.0245389	XLOC_023183
TCONS_00101864	-	Z:55557215-55557425	10.4386	0	-inf	down	0.00165	0.0196548	XLOC_060551
TCONS_00047797	-	2:104444695-104444933	7.93432	0	-inf	down	5e-05	0.00123574	XLOC_028579
TCONS_00003732	-	1:74715069-74715269	12.4339	0	-inf	down	0.00185	0.0196548	XLOC_002358
TCONS_00079355	-	5:25946444-25946681	4.38921	0	-inf	down	0.00185	0.0196548	XLOC_047258
TCONS_00101208	-	Z:32619464-32619808	1.31883	0	-inf	down	0.0012	0.019493	XLOC_060149
TCONS_00033809	-	18:639522-640076	0	1.01101	inf	up	5e-05	0.00123574	XLOC_020149
TCONS_00042694	-	2:127093122-127093717	0.490196	0	-inf	down	0.0001	0.00232394	XLOC_025332
TCONS_00045229	-	2:39127105-39127602	0.608181	0	-inf	down	0.00135	0.0196548	XLOC_026950
TCONS_00050401	-	20:11952224-11952526	1.89362	0	-inf	down	0.0014	0.0196548	XLOC_030160
TCONS_00018380	-	10:18870060-18870348	2.1615	0	-inf	down	0.00165	0.0196548	XLOC_011682
TCONS_00000926	-	1:23561279-23568472	0.765348	0	-inf	down	0.00165	0.0196548	XLOC_000591
TCONS_00009437	-	1:7156667-7157001	1.04495	0	-inf	down	0.00175	0.0196548	XLOC_006086
TCONS_00026414	-	13:9604152-9604461	1.29706	0	-inf	down	0.00185	0.0196548	XLOC_016438
TCONS_00030536	-	15:12164937-12165307	0.765775	0	-inf	down	0.00175	0.0196548	XLOC_018617
TCONS_00024779	-	12:18344516-18344762	5.11245	0	-inf	down	0.0015	0.0196548	XLOC_015401
TCONS_00007373	-	1:151841554-151841753	354.973	1151.13	1.69727	up	5e-05	0.00123574	XLOC_004758
TCONS_00053731	-	23:1311099-1311543	0.562433	0	-inf	down	0.00125	0.0196548	XLOC_031976
TCONS_00032711	-	17:8144186-8144467	2.24531	0	-inf	down	0.00165	0.0196548	XLOC_019595
TCONS_00011596	-	1:63218123-63218423	1.58037	0	-inf	down	0.0027	0.0248376	XLOC_007433
TCONS_00030023	-	15:6168225-6168487	2.64909	0	-inf	down	0.00185	0.0196548	XLOC_018326
TCONS_00059967	-	3:2755062-2755283	7.06391	0	-inf	down	0.0027	0.0248376	XLOC_035244
TCONS_00006003	-	1:117815998-117816226	5.89268	0	-inf	down	0.0027	0.0248376	XLOC_003828
TCONS_00020824	-	11:13819660-13820807	0	0.306223	inf	up	5e-05	0.00123574	XLOC_013127
TCONS_00082241	-	5:15548362-15548995	0	0.39561	inf	up	0.00135	0.0196548	XLOC_049038
TCONS_00100497	-	Z:16276251-16276569	1.33048	0	-inf	down	0.0013	0.0196548	XLOC_059731
TCONS_00046112	-	2:59790618-59790909	1.93048	0	-inf	down	0.00165	0.0196548	XLOC_027496
TCONS_00005123	-	1:94701402-94701783	0.641199	0	-inf	down	0.00185	0.0196548	XLOC_003246
TCONS_00049390	-	2:147951670-147952684	0.34661	0	-inf	down	5e-05	0.00123574	XLOC_029615
TCONS_00057782	-	26:4647095-4647348	3.39644	0	-inf	down	0.0027	0.0248376	XLOC_034086
TCONS_00044532	-	2:23022984-23023450	0.588519	0	-inf	down	0.00125	0.0196548	XLOC_026513
TCONS_00051040	-	20:6773855-6774066	16.3748	0	-inf	down	5e-05	0.00123574	XLOC_030497
TCONS_00029550	-	14:8984846-8985163	2.34468	0	-inf	down	5e-05	0.00123574	XLOC_018079
TCONS_00023114	-	12:9869454-9869782	1.12423	0	-inf	down	0.0027	0.0248376	XLOC_014506
TCONS_00080954	-	5:51619172-51619463	1.79259	0	-inf	down	0.0027	0.0248376	XLOC_048279
TCONS_00067669	-	3:66686605-66687038	0.574282	0	-inf	down	0.0017	0.0196548	XLOC_040133
TCONS_00039713	-	2:50475841-50476468	0	0.339088	inf	up	0.00205	0.021269	XLOC_023283
TCONS_00011118	-	1:53767822-53768133	1.23561	0	-inf	down	0.0017	0.0196548	XLOC_007162
TCONS_00077376	-	4:84386382-84386660	2.18672	0	-inf	down	0.0027	0.0248376	XLOC_046059
TCONS_00081831	-	5:8751521-8751760	4.19603	0	-inf	down	0.00185	0.0196548	XLOC_048813
TCONS_00090901	-	7:4704783-4705561	0.337974	0	-inf	down	0.0001	0.00232394	XLOC_054160
TCONS_00046416	-	2:64682213-64682628	0.656534	0	-inf	down	0.00125	0.0196548	XLOC_027708
TCONS_00063990	-	3:93283169-93283376	13.1	0	-inf	down	0.0014	0.0196548	XLOC_037805
TCONS_00081656	-	5:6244436-6244735	1.47873	0	-inf	down	0.00185	0.0196548	XLOC_048704
TCONS_00067738	-	3:70769385-70769640	4.27379	0	-inf	down	0.0015	0.0196548	XLOC_040175
TCONS_00043864	-	2:11291733-11292178	0	0.766407	inf	up	0.00165	0.0196548	XLOC_026048
TCONS_00060472	-	3:13919506-13919722	10.6157	0	-inf	down	0.0015	0.0196548	XLOC_035525
TCONS_00079991	-	5:35137843-35138042	17.1841	0	-inf	down	0.0014	0.0196548	XLOC_047696
TCONS_00067397	-	3:59047611-59047855	5.33161	0	-inf	down	0.0015	0.0196548	XLOC_039937
TCONS_00037838	-	2:4558491-4558744	4.96403	0	-inf	down	0.00145	0.0196548	XLOC_022130
TCONS_00020974	-	11:16406804-16407958	0	0.374393	inf	up	5e-05	0.00123574	XLOC_013218
TCONS_00102067	-	Z:62890419-62890631	9.82737	0	-inf	down	0.00165	0.0196548	XLOC_060670
TCONS_00073458	-	4:89886913-89887151	5.00625	0	-inf	down	0.00165	0.0196548	XLOC_043758
TCONS_00048597	-	2:128304589-128304895	0	2.53962	inf	up	0.0015	0.0196548	XLOC_029112
TCONS_00098568	-	9:13039914-13040218	1.49847	0	-inf	down	0.0027	0.0248376	XLOC_058663
TCONS_00063372	-	3:72152985-72153264	1.98645	0	-inf	down	0.00185	0.0196548	XLOC_037438
TCONS_00040110	-	2:58049428-58049751	1.27998	0	-inf	down	0.00165	0.0196548	XLOC_023550
TCONS_00001497	-	1:39111113-39111348	3.94456	0	-inf	down	0.00225	0.02264	XLOC_000965
TCONS_00017669	-	10:10607224-10607444	6.69975	0	-inf	down	0.00185	0.0196548	XLOC_011242
TCONS_00050371	-	20:11775682-11775940	2.85107	0	-inf	down	0.00185	0.0196548	XLOC_030139
TCONS_00027214	-	14:2749338-2749607	3.81875	0	-inf	down	0.002	0.0209519	XLOC_016891
TCONS_00025692	-	13:14794209-14794478	2.04489	0	-inf	down	0.00225	0.02264	XLOC_015949
TCONS_00104492	-	Z:53777295-53777762	0.473891	0	-inf	down	0.00205	0.021269	XLOC_062079
TCONS_00068216	-	3:80759412-80766118	0.307933	0.615923	1.00013	up	0.0002	0.00431622	XLOC_040491
TCONS_00003670	-	1:73352184-73352425	4.34927	0	-inf	down	0.0027	0.0248376	XLOC_002311
TCONS_00054243	-	23:988877-989133	2.96002	0	-inf	down	0.00185	0.0196548	XLOC_032244
TCONS_00104128	-	Z:44031343-44031728	0.848062	0	-inf	down	0.0012	0.019493	XLOC_061874
TCONS_00047851	-	2:106093541-106093836	1.82333	0	-inf	down	0.00165	0.0196548	XLOC_028621
TCONS_00069362	-	3:109417992-109421193	1.28743	0.330854	-1.96023	down	5e-05	0.00123574	XLOC_041183
TCONS_00070704	-	4:18872947-18873365	0.468629	0	-inf	down	0.00305	0.0274742	XLOC_042078
TCONS_00015771	-	1:171424173-171424412	4.19603	0	-inf	down	0.00185	0.0196548	XLOC_010153
TCONS_00064649	-	3:109087779-109088095	1.4878	0	-inf	down	0.00165	0.0196548	XLOC_038208
TCONS_00094841	-	8:10609204-10609512	1.75146	0	-inf	down	0.0014	0.0196548	XLOC_056442
TCONS_00083687	-	5:42167836-42168086	4.40038	0	-inf	down	0.00155	0.0196548	XLOC_049870
TCONS_00003568	-	1:72407712-72407976	2.7687	0	-inf	down	0.0027	0.0248376	XLOC_002233
TCONS_00004870	-	1:90080799-90081001	20.2895	0	-inf	down	0.0015	0.0196548	XLOC_003060
TCONS_00044655	-	2:27498889-27504422	0.107618	0.343249	1.67333	up	0.0006	0.0110535	XLOC_026595
TCONS_00098014	-	9:4384880-4385118	4.64866	0	-inf	down	0.0027	0.0248376	XLOC_058302
TCONS_00014597	-	1:132458457-132458963	0.386799	0	-inf	down	0.002	0.0209519	XLOC_009375
TCONS_00095941	-	8:28360892-28361142	3.32615	0	-inf	down	0.00185	0.0196548	XLOC_057064
TCONS_00103268	-	Z:21740964-21741222	2.85107	0	-inf	down	0.00185	0.0196548	XLOC_061370
TCONS_00100693	-	Z:20398645-20399227	0.365437	0	-inf	down	0.002	0.0209519	XLOC_059859
TCONS_00081936	-	5:11540105-11540385	1.95514	0	-inf	down	0.00185	0.0196548	XLOC_048871
TCONS_00094557	-	8:5651966-5652190	5.14454	0	-inf	down	0.003	0.027076	XLOC_056263
TCONS_00088460	-	6:7587643-7588003	0.886565	0	-inf	down	0.00165	0.0196548	XLOC_052649
TCONS_00083781	-	5:43725937-43726230	0	2.103	inf	up	0.00235	0.0234331	XLOC_049922
TCONS_00063077	-	3:64825365-64825885	0	0.618007	inf	up	0.0012	0.019493	XLOC_037261
TCONS_00038057	-	2:9699732-9700366	0	0.423943	inf	up	0.0011	0.0182783	XLOC_022267
TCONS_00034304	-	18:8482069-8482290	7.06391	0	-inf	down	0.0027	0.0248376	XLOC_020406
TCONS_00055102	-	24:3472198-3472678	0	1.24777	inf	up	5e-05	0.00123574	XLOC_032677
TCONS_00041796	-	2:106734936-106735266	1.354	0	-inf	down	0.0014	0.0196548	XLOC_024713
TCONS_00034848	-	18:4095446-4095771	1.96663	0	-inf	down	0.00105	0.017678	XLOC_020693
TCONS_00074806	-	4:19129252-19129609	0.910186	0	-inf	down	0.00165	0.0196548	XLOC_044483
TCONS_00071659	-	4:41823327-41823571	5.01798	0	-inf	down	0.0014	0.0196548	XLOC_042638
TCONS_00102713	-	Z:8374788-8375071	2.17634	0	-inf	down	0.00165	0.0196548	XLOC_061056
TCONS_00079850	-	5:31445167-31445737	0.403947	0	-inf	down	0.0014	0.0196548	XLOC_047604
TCONS_00020636	-	11:11020068-11020280	8.42346	0	-inf	down	0.00185	0.0196548	XLOC_012968
TCONS_00007783	-	1:166605957-166606259	1.65692	0	-inf	down	0.00165	0.0196548	XLOC_005086
TCONS_00008527	-	1:179699481-179699787	1.45716	0	-inf	down	0.00245	0.0242291	XLOC_005543
TCONS_00020311	-	11:3575400-3575658	3.08865	0	-inf	down	0.0027	0.0248376	XLOC_012753
TCONS_00030551	-	15:12185646-12186206	0.58993	0	-inf	down	5e-05	0.00123574	XLOC_018632
TCONS_00017979	-	10:14245301-14245505	10.8346	0	-inf	down	0.00185	0.0196548	XLOC_011417
TCONS_00090252	-	7:29184313-29184766	0	0.65441	inf	up	0.0012	0.019493	XLOC_053748
TCONS_00074836	-	4:19709026-19709251	5.86883	0	-inf	down	0.00185	0.0196548	XLOC_044510
TCONS_00102211	-	Z:70505003-70505321	1.5498	0	-inf	down	0.0014	0.0196548	XLOC_060750
TCONS_00020853	-	11:13913173-13913590	0.544672	0	-inf	down	0.0027	0.0248376	XLOC_013156
TCONS_00038058	-	2:9701434-9703294	0	0.278601	inf	up	5e-05	0.00123574	XLOC_022268
TCONS_00013057	-	1:97054404-97054804	0	0.594375	inf	up	0.0038	0.0330955	XLOC_008348
TCONS_00046587	-	2:68204333-68205055	0	0.296224	inf	up	0.00155	0.0196548	XLOC_027830
TCONS_00028064	-	14:13284989-13285219	5.17727	0	-inf	down	0.00185	0.0196548	XLOC_017310
TCONS_00096507	-	9:7743977-7744317	1.06806	0	-inf	down	0.00165	0.0196548	XLOC_057382
TCONS_00038594	-	2:22282279-22282506	5.57743	0	-inf	down	0.00185	0.0196548	XLOC_022582
TCONS_00022285	-	11:16812601-16813344	0	0.462908	inf	up	5e-05	0.00123574	XLOC_014036
TCONS_00041031	-	2:84316459-84316778	1.24454	0	-inf	down	0.0027	0.0248376	XLOC_024212
TCONS_00084798	-	5:38175133-38175378	0	3.84736	inf	up	0.00315	0.0282539	XLOC_050516
TCONS_00099988	-	Z:151825-152111	3.06664	0	-inf	down	0.00185	0.0196548	XLOC_059480
TCONS_00010170	-	1:33672806-33673059	3.13518	0	-inf	down	0.00185	0.0196548	XLOC_006578
TCONS_00080952	-	5:51611593-51611891	1.45618	0	-inf	down	0.00255	0.0248376	XLOC_048277
TCONS_00029085	-	14:8936715-8936969	3.58767	0	-inf	down	0.00165	0.0196548	XLOC_017837
TCONS_00014682	-	1:135567109-135567424	1.30499	0	-inf	down	0.0027	0.0248376	XLOC_009435
TCONS_00020286	-	11:3400915-3401177	2.86985	0	-inf	down	0.0027	0.0248376	XLOC_012728
TCONS_00013060	-	1:97058682-97059132	0	0.6429	inf	up	0.0019	0.0200593	XLOC_008351
TCONS_00061747	-	3:34672231-34672445	11.2486	0	-inf	down	0.0015	0.0196548	XLOC_036385
TCONS_00000890	-	1:22040290-22040575	1.80902	0	-inf	down	0.00185	0.0196548	XLOC_000568
TCONS_00017991	-	10:14425432-14425992	0	0.445323	inf	up	0.0016	0.0196548	XLOC_011429
TCONS_00007342	-	1:150833606-150843507	0.569016	2.4234	2.09049	up	5e-05	0.00123574	XLOC_004735
TCONS_00080919	-	5:51297831-51298056	6.3579	0	-inf	down	0.0027	0.0248376	XLOC_048256
TCONS_00014594	-	1:132452577-132452904	1.22405	0	-inf	down	0.00165	0.0196548	XLOC_009372
TCONS_00012680	-	1:84566961-84567213	3.46339	0	-inf	down	0.0027	0.0248376	XLOC_008103
TCONS_00057318	-	26:2246434-2246890	0.619354	0	-inf	down	0.00195	0.0205048	XLOC_033815
TCONS_00093984	-	8:27397705-27398052	0	1.44931	inf	up	0.0019	0.0200593	XLOC_055945
TCONS_00017359	-	10:6093005-6093272	3.23279	0	-inf	down	0.0014	0.0196548	XLOC_011095
TCONS_00047205	-	2:91358768-91359067	1.59815	0	-inf	down	0.00245	0.0242291	XLOC_028183
TCONS_00051223	-	20:9855621-9855822	13.0031	0	-inf	down	0.0027	0.0248376	XLOC_030615
TCONS_00068785	-	3:99534474-99534790	1.88455	0	-inf	down	0.00145	0.0196548	XLOC_040838
TCONS_00062068	-	3:41863093-41863363	2.30314	0	-inf	down	0.00185	0.0196548	XLOC_036609
TCONS_00031211	-	15:7441560-7442087	0.501183	0	-inf	down	0.00185	0.0196548	XLOC_018868
TCONS_00025091	-	13:2283364-2283656	1.90279	0	-inf	down	0.00165	0.0196548	XLOC_015602
TCONS_00016034	-	1:177884493-177884743	3.8805	0	-inf	down	0.00165	0.0196548	XLOC_010310
TCONS_00086475	-	6:32767901-32768103	10.5578	0	-inf	down	0.0025	0.0245389	XLOC_051427
TCONS_00014638	-	1:133218812-133219149	1.33684	0	-inf	down	0.0015	0.0196548	XLOC_009406
TCONS_00064928	-	3:5410939-5411169	6.47158	0	-inf	down	0.00165	0.0196548	XLOC_038381
TCONS_00025997	-	13:1699430-1699855	0.580855	0	-inf	down	0.0017	0.0196548	XLOC_016144
TCONS_00066765	-	3:41776735-41777016	2.24531	0	-inf	down	0.00165	0.0196548	XLOC_039564
TCONS_00090519	-	7:35618613-35619113	0	0.556318	inf	up	0.0015	0.0196548	XLOC_053915
TCONS_00040707	-	2:69585119-69585340	8.69405	0	-inf	down	0.0014	0.0196548	XLOC_023983
TCONS_00103058	-	Z:15717971-15718254	1.64117	0	-inf	down	0.003	0.027076	XLOC_061243
TCONS_00086053	-	6:25356362-25356587	6.3579	0	-inf	down	0.0027	0.0248376	XLOC_051199
TCONS_00034272	-	18:8129261-8129527	2.87836	0	-inf	down	0.00165	0.0196548	XLOC_020381
TCONS_00101910	-	Z:56935322-56935758	0.525877	0	-inf	down	0.00165	0.0196548	XLOC_060583
TCONS_00065917	-	3:25237815-25238064	3.09311	0	-inf	down	0.0025	0.0245389	XLOC_039034
TCONS_00008115	-	1:171431314-171439278	0.52102	1.92883	1.88832	up	0.00135	0.0196548	XLOC_005306
TCONS_00005860	-	1:112081945-112082547	0.41278	0	-inf	down	0.0015	0.0196548	XLOC_003752
TCONS_00049802	-	20:4525190-4587617	0	0.441347	inf	up	0.00015	0.00332244	XLOC_029841
TCONS_00097190	-	9:17077445-17077675	6.47158	0	-inf	down	0.00165	0.0196548	XLOC_057814
TCONS_00017099	-	10:2236736-2236985	3.09456	0	-inf	down	0.0033	0.0293737	XLOC_010943
TCONS_00007694	-	1:161220326-161221975	0.274417	1.42224	2.37372	up	0.00035	0.00698008	XLOC_005023
TCONS_00069472	-	3:36744513-36744887	0	0.942975	inf	up	0.00205	0.021269	XLOC_041248
TCONS_00075933	-	4:46429586-46429814	8.12587	0	-inf	down	0.00125	0.0196548	XLOC_045211
TCONS_00023539	-	12:18650494-18650793	0	1.93242	inf	up	0.00235	0.0234331	XLOC_014736
TCONS_00073313	-	4:84989036-84989244	12.6922	0	-inf	down	0.0014	0.0196548	XLOC_043661
TCONS_00098171	-	9:6199943-6200373	0	0.63161	inf	up	0.00205	0.021269	XLOC_058400
TCONS_00071062	-	4:25512979-25513222	4.48533	0	-inf	down	0.00165	0.0196548	XLOC_042292
TCONS_00086166	-	6:26792323-26792538	7.76304	0	-inf	down	0.00175	0.0196548	XLOC_051265
TCONS_00104013	-	Z:41266223-41266511	1.7292	0	-inf	down	0.00185	0.0196548	XLOC_061808
TCONS_00067056	-	3:51764693-51765039	0.935248	0	-inf	down	0.0027	0.0248376	XLOC_039731
TCONS_00009465	-	1:8058290-8058726	0.702739	0	-inf	down	0.0012	0.019493	XLOC_006098
TCONS_00017982	-	10:14256643-14256864	7.60729	0	-inf	down	0.00165	0.0196548	XLOC_011420
TCONS_00053384	-	22:1447862-1448258	0	1.14859	inf	up	0.0015	0.0196548	XLOC_031730
TCONS_00102450	-	Z:82289591-82290183	1.48889	0	-inf	down	5e-05	0.00123574	XLOC_060909
TCONS_00003662	-	1:73172647-73173498	0	0.317727	inf	up	5e-05	0.00123574	XLOC_002303
TCONS_00044171	-	2:17189973-17190200	0	9.73695	inf	up	0.0015	0.0196548	XLOC_026246
TCONS_00069411	-	3:110062352-110062642	1.9588	0	-inf	down	0.00165	0.0196548	XLOC_041205
TCONS_00053727	-	23:1302683-1303364	0.500416	0	-inf	down	5e-05	0.00123574	XLOC_031972
TCONS_00026208	-	13:7751313-7751604	2.06837	0	-inf	down	0.00165	0.0196548	XLOC_016289
TCONS_00054315	-	23:1332947-1333241	2.22773	0	-inf	down	0.0013	0.0196548	XLOC_032303
TCONS_00034315	-	18:8841023-8841450	0.711023	0	-inf	down	0.0016	0.0196548	XLOC_020416
TCONS_00052505	-	21:2783022-2783316	1.53163	0	-inf	down	0.0027	0.0248376	XLOC_031254
TCONS_00026169	-	13:7326494-7326794	0	2.09668	inf	up	0.00205	0.021269	XLOC_016255
TCONS_00055258	-	24:113709-113921	11.2313	0	-inf	down	0.0014	0.0196548	XLOC_032770
TCONS_00013890	-	1:118423180-118423442	3.97364	0	-inf	down	0.0016	0.0196548	XLOC_008893
TCONS_00075015	-	4:28189412-28189669	3.63103	0	-inf	down	0.00165	0.0196548	XLOC_044647
TCONS_00011446	-	1:59836076-59836301	7.33604	0	-inf	down	0.00165	0.0196548	XLOC_007350
TCONS_00030562	-	15:12519191-12519523	1.06585	0	-inf	down	0.00175	0.0196548	XLOC_018639
TCONS_00043444	-	2:1975338-1975623	2.02751	0	-inf	down	0.0015	0.0196548	XLOC_025822
TCONS_00063072	-	3:64267066-64267318	3.7298	0	-inf	down	0.00165	0.0196548	XLOC_037256
TCONS_00040778	-	2:74102431-74102710	2.31752	0	-inf	down	0.00165	0.0196548	XLOC_024048
TCONS_00048238	-	2:118968188-118968777	0	0.386304	inf	up	0.0019	0.0200593	XLOC_028878
TCONS_00081492	-	5:2718902-2719107	4008.36	11265.3	1.4908	up	5e-05	0.00123574	XLOC_048597
TCONS_00010333	-	1:37831840-37832164	1.15739	0	-inf	down	0.00175	0.0196548	XLOC_006692
TCONS_00044041	-	2:14792468-14792723	3.32626	0	-inf	down	0.0013	0.0196548	XLOC_026167
TCONS_00078273	-	5:9370683-9370944	2.34424	0	-inf	down	0.00225	0.02264	XLOC_046621
TCONS_00064029	-	3:94146523-94147066	0	0.413864	inf	up	0.00155	0.0196548	XLOC_037832
TCONS_00086482	-	6:32810672-32811093	0.736309	0	-inf	down	0.0016	0.0196548	XLOC_051434
TCONS_00010025	-	1:29502878-29503264	0.926769	0	-inf	down	0.0016	0.0196548	XLOC_006476
TCONS_00075095	-	4:29396907-29398519	0	0.38098	inf	up	5e-05	0.00123574	XLOC_044702
TCONS_00003734	-	1:74717390-74717696	1.53089	0	-inf	down	0.0013	0.0196548	XLOC_002360
TCONS_00063617	-	3:78835450-78835844	0	0.731638	inf	up	0.00235	0.0234331	XLOC_037571
TCONS_00006836	-	1:133258514-133258837	1.08069	0	-inf	down	0.0025	0.0245389	XLOC_004379
TCONS_00022730	-	12:3010015-3010281	3.28955	0	-inf	down	0.0014	0.0196548	XLOC_014302
TCONS_00063643	-	3:79053275-79053619	1.90447	0	-inf	down	5e-05	0.00123574	XLOC_037589
TCONS_00051179	-	20:9623793-9624068	2.19361	0	-inf	down	0.00175	0.0196548	XLOC_030585
TCONS_00032899	-	17:10017826-10018196	0	0.886944	inf	up	0.00235	0.0234331	XLOC_019684
TCONS_00027679	-	14:7762434-7762670	5.23906	0	-inf	down	0.00165	0.0196548	XLOC_017101
TCONS_00067075	-	3:52281827-52286593	0.11072	0.291303	1.39561	up	0.0061	0.0497081	XLOC_039741
TCONS_00067753	-	3:71682775-71683033	3.56383	0	-inf	down	0.00165	0.0196548	XLOC_040186
TCONS_00093341	-	8:15281647-15281861	9.11494	0	-inf	down	0.00205	0.021269	XLOC_055569
TCONS_00061903	-	3:38363063-38363389	1.14924	0	-inf	down	0.0027	0.0248376	XLOC_036493
TCONS_00017235	-	10:4075417-4075659	3.92828	0	-inf	down	0.00185	0.0196548	XLOC_011014
TCONS_00027084	-	14:1458642-1458865	6.69757	0	-inf	down	0.0027	0.0248376	XLOC_016826
TCONS_00055435	-	24:1757477-1757887	0	0.52767	inf	up	0.0052	0.0433316	XLOC_032859
TCONS_00007911	-	1:168807524-168807964	0.588155	0	-inf	down	0.0014	0.0196548	XLOC_005156
TCONS_00064385	-	3:104641977-104642268	2.33907	0	-inf	down	0.00155	0.0196548	XLOC_038053
TCONS_00016373	-	1:187437785-187437987	13.5263	0	-inf	down	0.00165	0.0196548	XLOC_010509
TCONS_00040550	-	2:66179732-66180090	0.902189	0	-inf	down	0.00165	0.0196548	XLOC_023869
TCONS_00067099	-	3:53085406-53085615	13.8403	0	-inf	down	0.0016	0.0196548	XLOC_039757
TCONS_00015313	-	1:159678838-159679098	3.1926	0	-inf	down	0.00165	0.0196548	XLOC_009822
TCONS_00076747	-	4:64317935-64322788	1.42259	0.643914	-1.14358	down	5e-05	0.00123574	XLOC_045724
TCONS_00056628	-	26:1116953-1117200	8.34673	0	-inf	down	5e-05	0.00123574	XLOC_033447
TCONS_00033129	-	17:1300506-1300927	0.712955	0	-inf	down	0.00165	0.0196548	XLOC_019788
TCONS_00001804	-	1:47810469-47810740	2.2646	0	-inf	down	0.00185	0.0196548	XLOC_001159
TCONS_00065882	-	3:24306846-24307163	1.17616	0	-inf	down	0.00185	0.0196548	XLOC_039015
TCONS_00093858	-	8:26786853-26787296	0.378935	0	-inf	down	0.00395	0.0342035	XLOC_055845
TCONS_00071577	-	4:38815666-38816235	1.16755	0	-inf	down	0.0001	0.00232394	XLOC_042583
TCONS_00030548	-	15:12177806-12178030	6.02265	0	-inf	down	0.00185	0.0196548	XLOC_018629
TCONS_00077646	-	4:170345-170566	6.07346	0	-inf	down	0.0017	0.0196548	XLOC_046226
TCONS_00102802	-	Z:9108988-9109206	11.7571	0	-inf	down	0.00115	0.0189965	XLOC_061111
TCONS_00091858	-	7:22811104-22811401	2.02649	0	-inf	down	0.0014	0.0196548	XLOC_054721
TCONS_00023431	-	12:15559955-15560346	0	1.17499	inf	up	0.0015	0.0196548	XLOC_014667
TCONS_00025922	-	13:472904-473187	2.6427	0	-inf	down	0.0015	0.0196548	XLOC_016085
TCONS_00068769	-	3:98569196-98569532	1.66345	0	-inf	down	0.0017	0.0196548	XLOC_040825
TCONS_00080913	-	5:51236749-51237055	1.64036	0	-inf	down	0.00145	0.0196548	XLOC_048253
TCONS_00055425	-	24:1735536-1735789	3.39644	0	-inf	down	0.0027	0.0248376	XLOC_032849
TCONS_00047139	-	2:89688808-89689310	0	0.458515	inf	up	0.00245	0.0242291	XLOC_028143
TCONS_00093105	-	8:11431625-11431924	1.47873	0	-inf	down	0.00185	0.0196548	XLOC_055446
TCONS_00041312	-	2:94559259-94559595	1.1917	0	-inf	down	0.0015	0.0196548	XLOC_024410
TCONS_00080275	-	5:40386928-40387133	12.2287	0	-inf	down	0.00165	0.0196548	XLOC_047855
TCONS_00041607	-	2:102254177-102254378	16.0038	0	-inf	down	0.0014	0.0196548	XLOC_024612
TCONS_00073217	-	4:84142648-84143003	0	1.33999	inf	up	0.0019	0.0200593	XLOC_043590
TCONS_00073311	-	4:84984510-84984744	4.704	0	-inf	down	0.00185	0.0196548	XLOC_043659
TCONS_00069478	-	3:36753855-36754706	0	0.292464	inf	up	5e-05	0.00123574	XLOC_041254
TCONS_00046349	-	2:62966508-62966747	6.29405	0	-inf	down	0.0016	0.0196548	XLOC_027660
TCONS_00012487	-	1:81839625-81840062	0	0.708966	inf	up	0.0019	0.0200593	XLOC_007983
TCONS_00000360	-	1:6938738-6939135	0.526014	0	-inf	down	0.0025	0.0245389	XLOC_000202
TCONS_00064101	-	3:96100579-96100790	12.2966	0	-inf	down	0.0015	0.0196548	XLOC_037879
TCONS_00023376	-	12:13403557-13403864	1.77395	0	-inf	down	0.0014	0.0196548	XLOC_014637
TCONS_00069220	-	3:105332048-105332278	7.70313	0	-inf	down	0.0018	0.0196548	XLOC_041088
TCONS_00057323	-	26:2284719-2285017	2.10789	0	-inf	down	0.0012	0.019493	XLOC_033818
TCONS_00000971	-	1:26633303-26633522	7.46017	0	-inf	down	0.0027	0.0248376	XLOC_000617
TCONS_00028739	-	14:4417309-4417838	0.503724	0	-inf	down	0.0016	0.0196548	XLOC_017657
TCONS_00009634	-	1:13749396-13749607	9.40331	0	-inf	down	0.0027	0.0248376	XLOC_006218
TCONS_00008865	-	1:189472345-189472608	2.60179	0	-inf	down	0.00185	0.0196548	XLOC_005753
TCONS_00045212	-	2:38951395-38951651	3.20669	0	-inf	down	0.0027	0.0248376	XLOC_026938
TCONS_00051529	-	20:13333652-13333993	0.902695	0	-inf	down	0.0027	0.0248376	XLOC_030788
TCONS_00076282	-	4:54043374-54043715	1.35962	0	-inf	down	0.0016	0.0196548	XLOC_045447
TCONS_00064661	-	3:109103057-109103355	1.99877	0	-inf	down	0.0014	0.0196548	XLOC_038220
TCONS_00080062	-	5:37073031-37073323	1.90279	0	-inf	down	0.00165	0.0196548	XLOC_047735
TCONS_00008260	-	1:174530722-174531031	2.36566	0	-inf	down	0.00175	0.0196548	XLOC_005386
TCONS_00051339	-	20:10827932-10828189	2.90482	0	-inf	down	0.00185	0.0196548	XLOC_030678
TCONS_00051309	-	20:10631503-10631756	3.20676	0	-inf	down	0.00175	0.0196548	XLOC_030664
TCONS_00054296	-	23:1271711-1272202	0.437321	0	-inf	down	0.0018	0.0196548	XLOC_032289
TCONS_00011266	-	1:56772993-56773237	3.4311	0	-inf	down	0.0033	0.0293737	XLOC_007232
TCONS_00055927	-	25:852056-852286	4.71444	0	-inf	down	0.0025	0.0245389	XLOC_033115
TCONS_00043670	-	2:5809660-5809860	12.4339	0	-inf	down	0.00185	0.0196548	XLOC_025966
TCONS_00103588	-	Z:29083854-29084118	0	3.67183	inf	up	0.00205	0.021269	XLOC_061539
TCONS_00094740	-	8:8180146-8180642	0	0.46637	inf	up	0.0016	0.0196548	XLOC_056360
TCONS_00058980	-	28:2396038-2396477	1.07176	0	-inf	down	5e-05	0.00123574	XLOC_034726
TCONS_00060197	-	3:5942374-5942711	1.02229	0	-inf	down	0.0027	0.0248376	XLOC_035369
TCONS_00087755	-	6:22217278-22217498	6.69975	0	-inf	down	0.00185	0.0196548	XLOC_052218
TCONS_00081447	-	5:1432030-1432310	2.28099	0	-inf	down	0.00165	0.0196548	XLOC_048576
TCONS_00074435	-	4:13699519-13700025	0	0.547301	inf	up	0.0016	0.0196548	XLOC_044242
TCONS_00055906	-	25:630792-631028	3.82802	0	-inf	down	0.0021	0.0216488	XLOC_033102
TCONS_00100991	-	Z:26664443-26664800	0.848964	0	-inf	down	0.00175	0.0196548	XLOC_060010
TCONS_00077154	-	4:78657769-78658041	2.22697	0	-inf	down	0.00185	0.0196548	XLOC_045939
TCONS_00035858	-	19:4738133-4738486	1.01433	0	-inf	down	0.0019	0.0200593	XLOC_021152
TCONS_00052102	-	21:5676012-5676359	0.855114	0	-inf	down	0.00185	0.0196548	XLOC_031085
TCONS_00104112	-	Z:43383494-43383766	2.41256	0	-inf	down	0.0027	0.0248376	XLOC_061858
TCONS_00014475	-	1:131202778-131203023	4.60616	0	-inf	down	0.00165	0.0196548	XLOC_009306
TCONS_00015304	-	1:159434657-159434924	2.4246	0	-inf	down	0.00185	0.0196548	XLOC_009813
TCONS_00095772	-	8:25196387-25196733	1.00533	0	-inf	down	0.0013	0.0196548	XLOC_056968
TCONS_00038360	-	2:15723227-15723432	11.3553	0	-inf	down	0.0027	0.0248376	XLOC_022461
TCONS_00007039	-	1:141133148-141133350	11.524	0	-inf	down	0.00205	0.021269	XLOC_004503
TCONS_00048504	-	2:126541724-126541980	3.20669	0	-inf	down	0.0027	0.0248376	XLOC_029052
TCONS_00036813	-	19:3720422-3720685	2.60179	0	-inf	down	0.00185	0.0196548	XLOC_021668
TCONS_00083294	-	5:34973914-34974128	9.26359	0	-inf	down	0.00165	0.0196548	XLOC_049622
TCONS_00012272	-	1:77451120-77451342	7.40627	0	-inf	down	0.00165	0.0196548	XLOC_007848
TCONS_00086244	-	6:28135645-28135874	5.78273	0	-inf	down	0.0013	0.0196548	XLOC_051312
TCONS_00033779	-	17:10397100-10397362	3.97364	0	-inf	down	0.0016	0.0196548	XLOC_020129
TCONS_00038071	-	2:9725856-9728353	0	0.643967	inf	up	5e-05	0.00123574	XLOC_022279
TCONS_00002372	-	1:55627063-55627417	0.934954	0	-inf	down	0.00165	0.0196548	XLOC_001507
TCONS_00099217	-	9:22738795-22739083	4.46711	0	-inf	down	5e-05	0.00123574	XLOC_059018
TCONS_00002961	-	1:64888488-64889071	0	0.694682	inf	up	5e-05	0.00123574	XLOC_001853
TCONS_00029361	-	14:13280358-13280647	2.12975	0	-inf	down	0.00165	0.0196548	XLOC_017982
TCONS_00004970	-	1:91697716-91698020	1.61056	0	-inf	down	0.00195	0.0205048	XLOC_003120
TCONS_00069461	-	3:13490601-13490828	5.57743	0	-inf	down	0.00185	0.0196548	XLOC_041237
TCONS_00038545	-	2:20861338-20861641	1.40152	0	-inf	down	0.00185	0.0196548	XLOC_022553
TCONS_00048499	-	2:126413627-126413897	2.87892	0	-inf	down	0.00165	0.0196548	XLOC_029049
TCONS_00091113	-	7:8136697-8136913	8.74238	0	-inf	down	0.00165	0.0196548	XLOC_054282
TCONS_00046694	-	2:76248869-76249101	5.34377	0	-inf	down	0.0027	0.0248376	XLOC_027897
TCONS_00096091	-	9:1410666-1410942	2.08489	0	-inf	down	0.00185	0.0196548	XLOC_057134
TCONS_00012008	-	1:73812732-73813095	0.740584	0	-inf	down	0.00185	0.0196548	XLOC_007710
TCONS_00063959	-	3:91174914-91175153	6.64371	0	-inf	down	0.00145	0.0196548	XLOC_037783
TCONS_00007715	-	1:163458759-163459086	1.66121	0	-inf	down	0.00145	0.0196548	XLOC_005040
TCONS_00063776	-	3:81789454-81790142	0	0.326502	inf	up	0.0017	0.0196548	XLOC_037673
TCONS_00062630	-	3:52974336-52974563	7.43657	0	-inf	down	0.0014	0.0196548	XLOC_036981
TCONS_00032836	-	17:9300283-9300591	1.86092	0	-inf	down	0.0015	0.0196548	XLOC_019655
TCONS_00092099	-	7:28328381-28328593	16.145	0	-inf	down	0.00165	0.0196548	XLOC_054836
TCONS_00015961	-	1:175665509-175665911	0.691041	0	-inf	down	0.00165	0.0196548	XLOC_010266
TCONS_00009187	-	1:94094-94375	2.56606	0	-inf	down	0.0014	0.0196548	XLOC_005952
TCONS_00054316	-	23:1336994-1337344	0.900612	0	-inf	down	0.0027	0.0248376	XLOC_032304
TCONS_00088478	-	6:7628335-7628540	11.3553	0	-inf	down	0.0027	0.0248376	XLOC_052667
TCONS_00049205	-	2:141496055-141496299	5.64523	0	-inf	down	0.0016	0.0196548	XLOC_029495
TCONS_00098786	-	9:15184111-15184601	0	0.48408	inf	up	0.0019	0.0200593	XLOC_058798
TCONS_00038296	-	2:14737778-14738081	1.7519	0	-inf	down	0.00165	0.0196548	XLOC_022425
TCONS_00014299	-	1:124581598-124581866	3.17748	0	-inf	down	0.0014	0.0196548	XLOC_009184
TCONS_00040710	-	2:69652921-69653234	1.85128	0	-inf	down	0.0016	0.0196548	XLOC_023986
TCONS_00059191	-	28:3619516-3619837	1.1201	0	-inf	down	0.00295	0.026728	XLOC_034836
TCONS_00040554	-	2:66188200-66188404	13.4772	0	-inf	down	0.0015	0.0196548	XLOC_023873
TCONS_00086804	-	6:7015595-7015852	2.90482	0	-inf	down	0.00185	0.0196548	XLOC_051635
TCONS_00082432	-	5:21240284-21240645	1.00449	0	-inf	down	0.0014	0.0196548	XLOC_049127
TCONS_00084452	-	5:55836600-55837324	0	0.40028	inf	up	5e-05	0.00123574	XLOC_050341
TCONS_00074102	-	4:5503447-5503711	2.7687	0	-inf	down	0.0027	0.0248376	XLOC_044052
TCONS_00026026	-	13:2185059-2185299	4.10392	0	-inf	down	0.00185	0.0196548	XLOC_016167
TCONS_00062631	-	3:53048818-53050680	10.9911	0	-inf	down	0.0027	0.0248376	XLOC_036982
TCONS_00047691	-	2:102539327-102539633	1.5723	0	-inf	down	0.00165	0.0196548	XLOC_028520
TCONS_00043513	-	2:3088301-3088555	3.07514	0	-inf	down	0.00185	0.0196548	XLOC_025855
TCONS_00004193	-	1:81241517-81241770	3.13518	0	-inf	down	0.00185	0.0196548	XLOC_002632
TCONS_00046685	-	2:75809267-75809554	1.89567	0	-inf	down	0.00245	0.0242291	XLOC_027891
TCONS_00014345	-	1:125761244-125761695	0.729045	0	-inf	down	0.0015	0.0196548	XLOC_009222
TCONS_00047952	-	2:109944049-109945175	1.15501	3.11148	1.4297	up	0.0003	0.00613424	XLOC_028698
TCONS_00019448	-	10:14902941-14911642	0.0771828	0.277189	1.84452	up	0.0008	0.0140838	XLOC_012310
TCONS_00012800	-	1:90776879-90777193	1.09378	0	-inf	down	0.00225	0.02264	XLOC_008161
TCONS_00094055	-	8:28303882-28304260	0.929351	0	-inf	down	0.0015	0.0196548	XLOC_055987
TCONS_00025048	-	13:1632488-1632720	1879.63	5287.98	1.49227	up	5e-05	0.00123574	XLOC_015570
TCONS_00084677	-	5:58343941-58344188	4.62703	0	-inf	down	0.00195	0.0205048	XLOC_050444
TCONS_00015394	-	1:161344877-161345203	1.14801	0	-inf	down	0.0026	0.0248376	XLOC_009891
TCONS_00048437	-	2:125740132-125740372	4.78791	0	-inf	down	0.00165	0.0196548	XLOC_029012
TCONS_00086802	-	6:6761301-6761551	4.15768	0	-inf	down	0.00165	0.0196548	XLOC_051633
TCONS_00001115	-	1:31025404-31025655	3.80405	0	-inf	down	0.00165	0.0196548	XLOC_000699
TCONS_00088668	-	7:2315902-2322206	5.13079	0	-inf	down	0.00105	0.017678	XLOC_052802
TCONS_00062132	-	3:44454377-44455553	1.1703	0	-inf	down	0.00145	0.0196548	XLOC_036658
TCONS_00067640	-	3:65733369-65734425	0	0.361336	inf	up	5e-05	0.00123574	XLOC_040117
TCONS_00042799	-	2:129133880-129134157	3.93173	0	-inf	down	0.00165	0.0196548	XLOC_025403
TCONS_00077732	-	5:221797-222078	1.92455	0	-inf	down	0.00185	0.0196548	XLOC_046290
TCONS_00063583	-	3:77792050-77809523	0	0.575968	inf	up	0.00125	0.0196548	XLOC_037541
TCONS_00062976	-	3:58811771-58812191	0.740694	0	-inf	down	0.0016	0.0196548	XLOC_037192
TCONS_00087669	-	6:21179903-21180178	2.47244	0	-inf	down	0.00165	0.0196548	XLOC_052181
TCONS_00062028	-	3:40717060-40718619	0	0.708896	inf	up	5e-05	0.00123574	XLOC_036577
TCONS_00013731	-	1:111114073-111114296	7.72797	0	-inf	down	0.00165	0.0196548	XLOC_008783
TCONS_00022190	-	11:14597154-14597400	4.51098	0	-inf	down	0.00165	0.0196548	XLOC_013966
TCONS_00017304	-	10:5229695-5229993	1.74892	0	-inf	down	0.00165	0.0196548	XLOC_011072
TCONS_00023726	-	12:1555111-1555498	0.626457	0	-inf	down	0.0027	0.0248376	XLOC_014835
TCONS_00014204	-	1:122820632-122820901	3.1235	0	-inf	down	0.0014	0.0196548	XLOC_009116
TCONS_00080380	-	5:42882644-42882950	1.31219	0	-inf	down	0.0017	0.0196548	XLOC_047926
TCONS_00044534	-	2:23028363-23028650	1.90146	0	-inf	down	0.0027	0.0248376	XLOC_026515
TCONS_00049282	-	2:142465159-142465685	0.616524	0	-inf	down	5e-05	0.00123574	XLOC_029540
TCONS_00052242	-	21:7996-8206	9.69297	0	-inf	down	0.0027	0.0248376	XLOC_031134
TCONS_00070596	-	4:17833701-17833984	1.64152	0	-inf	down	0.00225	0.02264	XLOC_041989
TCONS_00074187	-	4:8716196-8716769	0	0.299213	inf	up	0.00325	0.0290393	XLOC_044085
TCONS_00084519	-	5:56249337-56249553	7.49347	0	-inf	down	0.00185	0.0196548	XLOC_050381
TCONS_00038056	-	2:9698988-9699492	0	0.984868	inf	up	5e-05	0.00123574	XLOC_022266
TCONS_00000032	-	1:143453-143687	5.096	0	-inf	down	0.0027	0.0248376	XLOC_000014
TCONS_00012821	-	1:90954157-90954681	0.602405	0	-inf	down	5e-05	0.00123574	XLOC_008166
TCONS_00076398	-	4:56939678-56939879	12.0029	0	-inf	down	0.00185	0.0196548	XLOC_045507
TCONS_00015546	-	1:167933415-167933735	1.31976	0	-inf	down	0.0018	0.0196548	XLOC_010012
TCONS_00020488	-	11:7500389-7500644	3.01679	0	-inf	down	0.00185	0.0196548	XLOC_012879
TCONS_00095520	-	8:21794712-21795058	0.863306	0	-inf	down	0.00185	0.0196548	XLOC_056825
TCONS_00003659	-	1:73163833-73164033	12.4339	0	-inf	down	0.00185	0.0196548	XLOC_002300
TCONS_00039540	-	2:46019667-46020122	0.479452	0	-inf	down	0.00145	0.0196548	XLOC_023190
TCONS_00009365	-	1:5897081-5898135	0	0.277564	inf	up	0.00015	0.00332244	XLOC_006055
TCONS_00069512	-	3:66643333-66643621	2.0174	0	-inf	down	0.00165	0.0196548	XLOC_041288
TCONS_00025001	-	13:1106993-1107246	5.74783	0	-inf	down	0.00105	0.017678	XLOC_015524
TCONS_00090381	-	7:33100465-33100802	0.943655	0	-inf	down	0.00185	0.0196548	XLOC_053818
TCONS_00099145	-	9:22066861-22067408	0.493249	0	-inf	down	0.0017	0.0196548	XLOC_058979
TCONS_00080303	-	5:41344555-41344883	1.02459	0	-inf	down	0.0017	0.0196548	XLOC_047877
TCONS_00081232	-	5:58019271-58019525	2.90481	0	-inf	down	0.0017	0.0196548	XLOC_048459
TCONS_00080494	-	5:46668093-46668411	1.42552	0	-inf	down	0.00125	0.0196548	XLOC_048002
TCONS_00086823	-	6:7510221-7510602	1.19605	0	-inf	down	5e-05	0.00123574	XLOC_051647
TCONS_00061919	-	3:39257746-39257986	3.5302	0	-inf	down	0.00225	0.02264	XLOC_036504
TCONS_00098532	-	9:12438609-12439067	0	0.561149	inf	up	0.0016	0.0196548	XLOC_058636
TCONS_00081427	-	5:965385-965615	5.17727	0	-inf	down	0.00185	0.0196548	XLOC_048559
TCONS_00043255	-	2:146054932-146055211	1.98645	0	-inf	down	0.00185	0.0196548	XLOC_025729
TCONS_00083171	-	5:30092536-30092805	2.92828	0	-inf	down	0.00165	0.0196548	XLOC_049550
TCONS_00088484	-	6:18756082-18756349	4.93896	0	-inf	down	0.0015	0.0196548	XLOC_052673
TCONS_00061330	-	3:27200024-27200228	9.19094	0	-inf	down	0.00225	0.02264	XLOC_036113
TCONS_00025837	-	13:17556268-17556631	0.865251	0	-inf	down	0.00165	0.0196548	XLOC_016037
TCONS_00103633	-	Z:29324713-29324991	2.09299	0	-inf	down	0.00175	0.0196548	XLOC_061584
TCONS_00083716	-	5:42627699-42627977	2.01851	0	-inf	down	0.00185	0.0196548	XLOC_049893
TCONS_00095271	-	8:18266938-18267265	0.948965	0	-inf	down	0.00225	0.02264	XLOC_056693
TCONS_00103447	-	Z:26386651-26386914	2.7832	0	-inf	down	0.00295	0.026728	XLOC_061464
TCONS_00024777	-	12:18336034-18336307	2.92029	0	-inf	down	0.0014	0.0196548	XLOC_015399
TCONS_00034393	-	18:9466540-9466851	1.47582	0	-inf	down	0.00165	0.0196548	XLOC_020466
TCONS_00088135	-	6:29275071-29275357	1.7818	0	-inf	down	0.00185	0.0196548	XLOC_052436
TCONS_00008179	-	1:173180168-173180460	1.63096	0	-inf	down	0.00185	0.0196548	XLOC_005332
TCONS_00081994	-	5:12597314-12597592	2.09299	0	-inf	down	0.00175	0.0196548	XLOC_048905
TCONS_00088465	-	6:7597492-7597862	0	1.73253	inf	up	5e-05	0.00123574	XLOC_052654
TCONS_00102628	-	Z:4862051-4862429	1.43595	0	-inf	down	5e-05	0.00123574	XLOC_061015
TCONS_00046652	-	2:70839593-70840039	0	0.761764	inf	up	0.00165	0.0196548	XLOC_027859
TCONS_00000609	-	1:12237960-12238165	13.1022	0	-inf	down	0.00165	0.0196548	XLOC_000401
TCONS_00023948	-	12:3304845-3305125	2.11806	0	-inf	down	0.0027	0.0248376	XLOC_014955
TCONS_00088415	-	6:33512963-33513389	0	0.477305	inf	up	0.00435	0.0370866	XLOC_052619
TCONS_00065048	-	3:9507745-9507953	12.6922	0	-inf	down	0.0014	0.0196548	XLOC_038442
TCONS_00075034	-	4:28731530-28731777	3.53491	0	-inf	down	0.00185	0.0196548	XLOC_044663
TCONS_00034289	-	18:8311144-8311423	1.74388	0	-inf	down	0.00225	0.02264	XLOC_020394
TCONS_00058601	-	27:4439579-4439809	5.17727	0	-inf	down	0.00185	0.0196548	XLOC_034532
TCONS_00015396	-	1:161388525-161388845	1.89252	0	-inf	down	0.00185	0.0196548	XLOC_009893
TCONS_00061454	-	3:29937255-29937637	0.905313	0	-inf	down	0.0013	0.0196548	XLOC_036220
TCONS_00025994	-	13:1695795-1696336	0	0.538356	inf	up	0.00225	0.02264	XLOC_016141
TCONS_00044195	-	2:17421385-17421675	3.35269	0	-inf	down	5e-05	0.00123574	XLOC_026268
TCONS_00078173	-	5:8675370-8676456	0	0.298081	inf	up	5e-05	0.00123574	XLOC_046539
TCONS_00059222	-	28:3916981-3917474	0.55899	0	-inf	down	0.00155	0.0196548	XLOC_034853
TCONS_00029084	-	14:8932171-8932378	10.6438	0	-inf	down	0.0027	0.0248376	XLOC_017836
TCONS_00038599	-	2:22294618-22295597	0	0.353579	inf	up	5e-05	0.00123574	XLOC_022586
TCONS_00082568	-	5:22688226-22688578	0.884129	0	-inf	down	0.0027	0.0248376	XLOC_049209
TCONS_00033238	-	17:2630205-2630482	2.05134	0	-inf	down	0.00185	0.0196548	XLOC_019858
TCONS_00022632	-	12:1787348-1787816	0.543413	0	-inf	down	0.0015	0.0196548	XLOC_014241
TCONS_00067935	-	3:78748258-78748589	1.25584	0	-inf	down	0.00165	0.0196548	XLOC_040289
TCONS_00099973	-	W:736747-736972	0	7.42141	inf	up	0.0022	0.0224977	XLOC_059467
TCONS_00026525	-	13:10767814-10768133	1.24454	0	-inf	down	0.0027	0.0248376	XLOC_016520
TCONS_00009486	-	1:10680686-10683460	0	0.323642	inf	up	0.00165	0.0196548	XLOC_006118
TCONS_00014936	-	1:143708439-143708681	3.57905	0	-inf	down	0.0025	0.0245389	XLOC_009583
TCONS_00007854	-	1:168257846-168258104	3.08865	0	-inf	down	0.0027	0.0248376	XLOC_005120
TCONS_00043819	-	2:9584912-9585246	0.973345	0	-inf	down	0.00185	0.0196548	XLOC_026024
TCONS_00008045	-	1:169869620-169869942	1.29462	0	-inf	down	0.00165	0.0196548	XLOC_005252
TCONS_00010792	-	1:49130065-49130504	0.712615	0	-inf	down	0.00135	0.0196548	XLOC_006967
TCONS_00044922	-	2:32216229-32216607	0.656013	0	-inf	down	0.00185	0.0196548	XLOC_026755
TCONS_00004915	-	1:90964503-90964783	2.40915	0	-inf	down	0.00235	0.0234331	XLOC_003083
TCONS_00006630	-	1:129604331-129604571	5.2191	0	-inf	down	0.00135	0.0196548	XLOC_004263
TCONS_00003684	-	1:73576585-73576827	4.583	0	-inf	down	0.00165	0.0196548	XLOC_002323
TCONS_00026050	-	13:2636439-2636823	0.835993	0	-inf	down	0.0014	0.0196548	XLOC_016190
TCONS_00093107	-	8:11434839-11435317	0.519185	0	-inf	down	0.0015	0.0196548	XLOC_055448
TCONS_00092488	-	7:7985917-7986210	2.00969	0	-inf	down	0.00165	0.0196548	XLOC_055089
TCONS_00012999	-	1:96933537-96933792	4.02239	0	-inf	down	0.0014	0.0196548	XLOC_008290
TCONS_00047954	-	2:109950627-109950894	2.8287	0	-inf	down	0.00165	0.0196548	XLOC_028700
TCONS_00014222	-	1:123435038-123435268	6.90302	0	-inf	down	0.0014	0.0196548	XLOC_009127
TCONS_00077354	-	4:83441971-83442183	12.6352	0	-inf	down	0.0016	0.0196548	XLOC_046049
TCONS_00068664	-	3:95628228-95628444	9.99129	0	-inf	down	0.0014	0.0196548	XLOC_040763
TCONS_00054988	-	24:2468178-2468418	4.78791	0	-inf	down	0.00165	0.0196548	XLOC_032607
TCONS_00040572	-	2:66227262-66227469	9.82501	0	-inf	down	0.00185	0.0196548	XLOC_023891
TCONS_00068597	-	3:94595178-94595866	0	0.602874	inf	up	5e-05	0.00123574	XLOC_040717
TCONS_00068602	-	3:95215347-95215680	0.893516	0	-inf	down	0.003	0.027076	XLOC_040722
TCONS_00081799	-	5:8193054-8193325	2.51873	0	-inf	down	0.0013	0.0196548	XLOC_048792
TCONS_00003454	-	1:71386873-71387146	2.37274	0	-inf	down	0.0027	0.0248376	XLOC_002162
TCONS_00039330	-	2:42212866-42213085	6.88631	0	-inf	down	0.00185	0.0196548	XLOC_023074
TCONS_00046493	-	2:67038433-67038768	1.04355	0	-inf	down	0.0027	0.0248376	XLOC_027759
TCONS_00074353	-	4:11830780-11831064	1.7644	0	-inf	down	0.0017	0.0196548	XLOC_044185
TCONS_00050055	-	20:8557231-8557502	3.20819	0	-inf	down	0.0015	0.0196548	XLOC_029989
TCONS_00071708	-	4:42082382-42082594	9.82737	0	-inf	down	0.00165	0.0196548	XLOC_042667
TCONS_00104852	-	Z:68664469-68664727	3.08865	0	-inf	down	0.0027	0.0248376	XLOC_062274
TCONS_00053139	-	22:2369964-2370192	5.4394	0	-inf	down	0.00185	0.0196548	XLOC_031606
TCONS_00009753	-	1:18388052-18388275	7.21277	0	-inf	down	0.00165	0.0196548	XLOC_006310
TCONS_00065299	-	3:14417889-14418206	1.27417	0	-inf	down	0.0027	0.0248376	XLOC_038632
TCONS_00009029	-	1:192857820-192858107	2.60382	0	-inf	down	0.0014	0.0196548	XLOC_005857
TCONS_00098583	-	9:13325551-13326214	0	0.4303	inf	up	5e-05	0.00123574	XLOC_058672
TCONS_00024318	-	12:9331140-9336365	0.0664979	0.299553	2.17143	up	0.0027	0.0248376	XLOC_015141
TCONS_00013444	-	1:105662026-105662432	0	1.07499	inf	up	0.0018	0.0196548	XLOC_008602
TCONS_00067020	-	3:50431014-50431280	2.25074	0	-inf	down	0.0025	0.0245389	XLOC_039715
TCONS_00007254	-	1:144045831-144046123	1.44301	0	-inf	down	0.00225	0.02264	XLOC_004670
TCONS_00094732	-	8:8165780-8166339	0	0.363759	inf	up	0.0016	0.0196548	XLOC_056352
TCONS_00061096	-	3:23700278-23700628	0.900612	0	-inf	down	0.0027	0.0248376	XLOC_035948
TCONS_00070074	-	4:6226404-6226647	3.84457	0	-inf	down	0.00185	0.0196548	XLOC_041649
TCONS_00072660	-	4:66513725-66513969	4.39073	0	-inf	down	0.00165	0.0196548	XLOC_043267
TCONS_00093002	-	8:10335136-10335338	13.5263	0	-inf	down	0.00165	0.0196548	XLOC_055379
TCONS_00093285	-	8:14180681-14180916	4.97844	0	-inf	down	0.0027	0.0248376	XLOC_055539
TCONS_00047944	-	2:109925680-109926082	1.28994	0	-inf	down	5e-05	0.00123574	XLOC_028690
TCONS_00063903	-	3:87247259-87247466	11.4625	0	-inf	down	0.00165	0.0196548	XLOC_037750
TCONS_00083661	-	5:41385239-41385902	0	0.355594	inf	up	0.00155	0.0196548	XLOC_049852
TCONS_00075279	-	4:33231517-33231790	2.72945	0	-inf	down	0.0017	0.0196548	XLOC_044817
TCONS_00067873	-	3:76567597-76567993	1.10677	0	-inf	down	5e-05	0.00123574	XLOC_040257
TCONS_00035677	-	19:2702411-2702705	1.58505	0	-inf	down	0.00185	0.0196548	XLOC_021061
TCONS_00042165	-	2:111616325-111616711	0.775887	0	-inf	down	0.0018	0.0196548	XLOC_024974
TCONS_00074921	-	4:21706292-21706533	5.0193	0	-inf	down	0.0012	0.019493	XLOC_044571
TCONS_00022467	-	11:13840753-13841000	5.0078	0	-inf	down	0.0015	0.0196548	XLOC_014120
TCONS_00065223	-	3:12831806-12832040	5.096	0	-inf	down	0.0027	0.0248376	XLOC_038577
TCONS_00001475	-	1:39058141-39058606	0	0.614571	inf	up	0.0012	0.019493	XLOC_000943
TCONS_00046325	-	2:62657353-62657659	1.34768	0	-inf	down	0.00185	0.0196548	XLOC_027644
TCONS_00079387	-	5:26698861-26699135	2.87242	0	-inf	down	0.0014	0.0196548	XLOC_047283
TCONS_00091743	-	7:21117193-21117569	0	0.871419	inf	up	0.0033	0.0293737	XLOC_054660
TCONS_00078672	-	5:15665623-15665905	1.89465	0	-inf	down	0.00185	0.0196548	XLOC_046924
TCONS_00017686	-	10:10783392-10784028	0	0.359671	inf	up	0.00195	0.0205048	XLOC_011251
TCONS_00001349	-	1:35458729-35459192	0	0.615607	inf	up	0.0018	0.0196548	XLOC_000850
TCONS_00088270	-	6:30531594-30531887	2.00969	0	-inf	down	0.00165	0.0196548	XLOC_052533
TCONS_00050633	-	20:142909-143281	0.687615	0	-inf	down	0.00185	0.0196548	XLOC_030292
TCONS_00042789	-	2:129040973-129041423	0.662965	0	-inf	down	0.00145	0.0196548	XLOC_025393
TCONS_00011071	-	1:53467860-53468452	0.40476	0	-inf	down	0.00185	0.0196548	XLOC_007133
TCONS_00098543	-	9:12450177-12450440	2.60179	0	-inf	down	0.00185	0.0196548	XLOC_058647
TCONS_00047831	-	2:105814294-105814510	8.11792	0	-inf	down	0.0027	0.0248376	XLOC_028608
TCONS_00100082	-	Z:1565206-1565456	4.15768	0	-inf	down	0.00165	0.0196548	XLOC_059533
TCONS_00071646	-	4:40613805-40614060	3.01679	0	-inf	down	0.00185	0.0196548	XLOC_042627
TCONS_00008077	-	1:170406108-170406376	3.37607	0	-inf	down	0.0015	0.0196548	XLOC_005282
TCONS_00053401	-	22:1490819-1491075	2.96002	0	-inf	down	0.00185	0.0196548	XLOC_031747
TCONS_00022887	-	12:5029312-5029561	3.67647	0	-inf	down	0.0027	0.0248376	XLOC_014400
TCONS_00088477	-	6:7625896-7626098	15.4586	0	-inf	down	0.0014	0.0196548	XLOC_052666
TCONS_00047948	-	2:109934989-109938256	0.121537	0.488797	2.00785	up	0.00205	0.021269	XLOC_028694
TCONS_00070839	-	4:20432476-20432710	5.096	0	-inf	down	0.0027	0.0248376	XLOC_042171
TCONS_00072082	-	4:51742984-51743423	0	0.59878	inf	up	0.00205	0.021269	XLOC_042889
TCONS_00012473	-	1:81675341-81675714	0.682156	0	-inf	down	0.00185	0.0196548	XLOC_007969
TCONS_00059019	-	28:2677521-2678056	0.462563	0	-inf	down	0.00145	0.0196548	XLOC_034749
TCONS_00043137	-	2:139517778-139518131	0.742944	0	-inf	down	0.00225	0.02264	XLOC_025642
TCONS_00069350	-	3:109313787-109314023	6.36172	0	-inf	down	0.0015	0.0196548	XLOC_041175
TCONS_00104383	-	Z:51689063-51689346	2.02089	0	-inf	down	0.0027	0.0248376	XLOC_062026
TCONS_00067331	-	3:57220400-57221434	2.85107	0	-inf	down	0.00185	0.0196548	XLOC_039900
TCONS_00045228	-	2:39119171-39119753	0.458817	0	-inf	down	0.00105	0.017678	XLOC_026949
TCONS_00040559	-	2:66198697-66198967	2.49507	0	-inf	down	0.0027	0.0248376	XLOC_023878
TCONS_00010280	-	1:37543636-37544632	0	0.274902	inf	up	5e-05	0.00123574	XLOC_006656
TCONS_00089101	-	7:10682989-10683226	4.75497	0	-inf	down	0.0027	0.0248376	XLOC_053044
TCONS_00017293	-	10:5048214-5048610	0.591108	0	-inf	down	0.0025	0.0245389	XLOC_011062
TCONS_00038544	-	2:20860111-20860484	0.795848	0	-inf	down	0.00165	0.0196548	XLOC_022552
TCONS_00056768	-	26:2219376-2219803	0.443164	0	-inf	down	0.003	0.027076	XLOC_033513
TCONS_00070640	-	4:18709811-18710111	1.93047	0	-inf	down	0.0025	0.0245389	XLOC_042024
TCONS_00048654	-	2:128805039-128805417	0.820016	0	-inf	down	0.00165	0.0196548	XLOC_029146
TCONS_00086789	-	6:5573070-5573316	4.21025	0	-inf	down	0.00165	0.0196548	XLOC_051626
TCONS_00015782	-	1:171511022-171511262	8.18461	0	-inf	down	5e-05	0.00123574	XLOC_010163
TCONS_00080182	-	5:37885090-37885332	4.25564	0	-inf	down	0.0027	0.0248376	XLOC_047782
TCONS_00076491	-	4:59490533-59490751	8.26071	0	-inf	down	0.00165	0.0196548	XLOC_045590
TCONS_00001444	-	1:38279200-38279869	0	0.423724	inf	up	0.0001	0.00232394	XLOC_000920
TCONS_00043073	-	2:139324998-139325216	7.67066	0	-inf	down	0.0027	0.0248376	XLOC_025593
TCONS_00022245	-	11:15407536-15407795	4.43113	0	-inf	down	0.00145	0.0196548	XLOC_014004
TCONS_00041975	-	2:108822417-108822917	0	0.694099	inf	up	0.0014	0.0196548	XLOC_024819
TCONS_00102594	-	Z:3828020-3828308	2.1615	0	-inf	down	0.00165	0.0196548	XLOC_060993
TCONS_00011483	-	1:61060934-61061165	5.89497	0	-inf	down	0.00165	0.0196548	XLOC_007377
TCONS_00066210	-	3:30396167-30396384	8.46016	0	-inf	down	0.00135	0.0196548	XLOC_039216
TCONS_00030607	-	15:382680-382959	2.48306	0	-inf	down	0.00165	0.0196548	XLOC_018655
TCONS_00007298	-	1:146612099-146612366	3.23279	0	-inf	down	0.0014	0.0196548	XLOC_004693
TCONS_00102693	-	Z:7503212-7503416	13.5432	0	-inf	down	0.00165	0.0196548	XLOC_061042
TCONS_00033144	-	17:1354878-1355175	2.2798	0	-inf	down	0.0016	0.0196548	XLOC_019799
TCONS_00001235	-	1:34124247-34124580	0.983599	0	-inf	down	0.00185	0.0196548	XLOC_000770
TCONS_00096574	-	9:9227825-9228067	4.583	0	-inf	down	0.00165	0.0196548	XLOC_057429
TCONS_00049717	-	20:1564391-1564659	2.07905	0	-inf	down	0.00225	0.02264	XLOC_029782
TCONS_00028770	-	14:4517386-4517642	3.70003	0	-inf	down	0.00165	0.0196548	XLOC_017682
TCONS_00101923	-	Z:57180684-57180883	10.9168	0	-inf	down	0.00225	0.02264	XLOC_060590
TCONS_00100320	-	Z:9307021-9307293	2.9693	0	-inf	down	0.0014	0.0196548	XLOC_059646
TCONS_00015492	-	1:166577563-166577824	2.69764	0	-inf	down	0.00185	0.0196548	XLOC_009975
TCONS_00048647	-	2:128581833-128582053	7.27769	0	-inf	down	0.0013	0.0196548	XLOC_029142
TCONS_00092485	-	7:7978446-7978752	1.79691	0	-inf	down	0.0014	0.0196548	XLOC_055086
TCONS_00009714	-	1:15716347-15716718	0.9298	0	-inf	down	0.0019	0.0200593	XLOC_006281
TCONS_00073206	-	4:84127919-84128146	8.83093	0	-inf	down	0.00145	0.0196548	XLOC_043579
TCONS_00043928	-	2:12046860-12047150	1.9588	0	-inf	down	0.00165	0.0196548	XLOC_026101
TCONS_00038780	-	2:26971093-26971565	0	0.58053	inf	up	0.0019	0.0200593	XLOC_022701
TCONS_00010570	-	1:44429624-44429839	0	10.6512	inf	up	0.00205	0.021269	XLOC_006845
TCONS_00015892	-	1:174434388-174434592	10.8346	0	-inf	down	0.00185	0.0196548	XLOC_010222
TCONS_00005382	-	1:104708706-104709017	1.58124	0	-inf	down	0.00165	0.0196548	XLOC_003431
TCONS_00048661	-	2:128817597-128817867	2.30314	0	-inf	down	0.00185	0.0196548	XLOC_029153
TCONS_00028430	-	14:1971514-1971728	9.26359	0	-inf	down	0.00165	0.0196548	XLOC_017495
TCONS_00050635	-	20:144084-144318	5.88	0	-inf	down	0.00165	0.0196548	XLOC_030294
TCONS_00042022	-	2:110195118-110195407	1.7038	0	-inf	down	0.00185	0.0196548	XLOC_024862
TCONS_00003783	-	1:75344272-75344535	2.81861	0	-inf	down	0.0027	0.0248376	XLOC_002395
TCONS_00027690	-	14:7787312-7787534	10.0514	0	-inf	down	0.00145	0.0196548	XLOC_017112
TCONS_00075983	-	4:49311945-49312318	1.19377	0	-inf	down	0.0015	0.0196548	XLOC_045235
TCONS_00021000	-	11:16828117-16828431	1.09577	0	-inf	down	0.00245	0.0242291	XLOC_013241
TCONS_00015125	-	1:151383457-151383714	3.38896	0	-inf	down	0.00165	0.0196548	XLOC_009702
TCONS_00024192	-	12:8414707-8415248	0	0.661104	inf	up	5e-05	0.00123574	XLOC_015054
TCONS_00104988	-	Z:72804848-72805134	2.22724	0	-inf	down	0.00165	0.0196548	XLOC_062357
TCONS_00052595	-	21:3283782-3284017	6.89322	0	-inf	down	0.0016	0.0196548	XLOC_031296
TCONS_00013387	-	1:105282618-105282883	2.51086	0	-inf	down	0.00185	0.0196548	XLOC_008557
TCONS_00018110	-	10:16495794-16496043	4.24209	0	-inf	down	0.00165	0.0196548	XLOC_011527
TCONS_00038787	-	2:27189908-27190224	1.28744	0	-inf	down	0.0026	0.0248376	XLOC_022708
TCONS_00062769	-	3:54949890-54950090	12.4339	0	-inf	down	0.00185	0.0196548	XLOC_037058
TCONS_00008162	-	1:171959506-171959737	8.00032	0	-inf	down	0.00145	0.0196548	XLOC_005324
TCONS_00071768	-	4:43422641-43422886	5.22031	0	-inf	down	0.0015	0.0196548	XLOC_042716
TCONS_00066755	-	3:41644370-41644824	0	0.801109	inf	up	0.00125	0.0196548	XLOC_039554
TCONS_00022469	-	11:13850972-13851280	1.31359	0	-inf	down	0.00185	0.0196548	XLOC_014122
TCONS_00055723	-	24:5567376-5567676	2.18821	0	-inf	down	0.0016	0.0196548	XLOC_033020
TCONS_00074487	-	4:14210225-14210542	1.27417	0	-inf	down	0.0027	0.0248376	XLOC_044263
TCONS_00092501	-	7:8041583-8041806	6.18237	0	-inf	down	0.00185	0.0196548	XLOC_055102
TCONS_00090562	-	7:35958209-35958497	3.00953	0	-inf	down	0.00145	0.0196548	XLOC_053939
TCONS_00101451	-	Z:41237784-41238368	0	0.393247	inf	up	0.002	0.0209519	XLOC_060288
TCONS_00014549	-	1:132000897-132001218	8.99333	0	-inf	down	0.0015	0.0196548	XLOC_009341
TCONS_00027678	-	14:7761298-7761545	3.60541	0	-inf	down	0.00175	0.0196548	XLOC_017100
TCONS_00081205	-	5:57902000-57902313	1.43989	0	-inf	down	0.00165	0.0196548	XLOC_048445
TCONS_00002750	-	1:62292228-62292521	1.87571	0	-inf	down	0.00165	0.0196548	XLOC_001707
TCONS_00067019	-	3:50428347-50428773	0	0.588471	inf	up	0.00235	0.0234331	XLOC_039714
TCONS_00059408	-	28:890825-891032	22.0457	0	-inf	down	5e-05	0.00123574	XLOC_034954
TCONS_00038404	-	2:17531540-17531778	5.36384	0	-inf	down	0.00165	0.0196548	XLOC_022476
TCONS_00067792	-	3:74487280-74487492	8.42346	0	-inf	down	0.00185	0.0196548	XLOC_040215
TCONS_00066491	-	3:37254602-37254884	2.27214	0	-inf	down	0.00125	0.0196548	XLOC_039383
TCONS_00002941	-	1:64741165-64746090	0.133544	0.323307	1.27558	up	0.0049	0.041117	XLOC_001833
TCONS_00022283	-	11:16805416-16805748	0.99404	0	-inf	down	0.00185	0.0196548	XLOC_014034
TCONS_00032379	-	17:6749750-6750013	2.46922	0	-inf	down	0.0017	0.0196548	XLOC_019462
TCONS_00076998	-	4:72170717-72170997	2.44392	0	-inf	down	0.00165	0.0196548	XLOC_045852
TCONS_00072154	-	4:53466875-53467150	2.47244	0	-inf	down	0.00165	0.0196548	XLOC_042942
TCONS_00070077	-	4:6260243-6260631	0.608944	0	-inf	down	0.00185	0.0196548	XLOC_041652
TCONS_00104163	-	Z:44296218-44296530	1.45767	0	-inf	down	0.00165	0.0196548	XLOC_061894
TCONS_00062977	-	3:58813277-58813606	2.13859	0	-inf	down	5e-05	0.00123574	XLOC_037193
TCONS_00006796	-	1:133096433-133097169	0	0.363381	inf	up	5e-05	0.00123574	XLOC_004356
TCONS_00086135	-	6:25839925-25840543	0	0.374549	inf	up	0.00135	0.0196548	XLOC_051252
TCONS_00022500	-	12:162377-162653	3.8223	0	-inf	down	0.00105	0.017678	XLOC_014147
TCONS_00064193	-	3:97771836-97772415	6.67534	1.24683	-2.42058	down	0.00055	0.0102582	XLOC_037955
TCONS_00092481	-	7:7921411-7921708	1.77318	0	-inf	down	0.00165	0.0196548	XLOC_055082
TCONS_00067641	-	3:65734513-65735040	0	0.370564	inf	up	0.00255	0.0248376	XLOC_040118
TCONS_00097977	-	9:4191606-4191900	3.30219	0	-inf	down	5e-05	0.00123574	XLOC_058288
TCONS_00048784	-	2:133685035-133685252	8.49656	0	-inf	down	0.00165	0.0196548	XLOC_029231
TCONS_00026280	-	13:8326240-8326460	8.37469	0	-inf	down	0.00165	0.0196548	XLOC_016339
TCONS_00087365	-	6:14933601-14933957	1.24924	0	-inf	down	0.0014	0.0196548	XLOC_052010
TCONS_00015434	-	1:163616421-163616702	2.24531	0	-inf	down	0.00165	0.0196548	XLOC_009927
TCONS_00056675	-	26:1535835-1536076	4.34927	0	-inf	down	0.0027	0.0248376	XLOC_033474
TCONS_00063459	-	3:75598696-75598982	1.71352	0	-inf	down	0.0017	0.0196548	XLOC_037490
TCONS_00099987	-	Z:149879-150085	10.9911	0	-inf	down	0.0027	0.0248376	XLOC_059479
TCONS_00061291	-	3:27026018-27026390	0.929942	0	-inf	down	0.00165	0.0196548	XLOC_036083
TCONS_00092442	-	7:35953578-35953782	18.9605	0	-inf	down	0.0015	0.0196548	XLOC_055049
TCONS_00022480	-	11:13969487-13969930	0	0.474374	inf	up	0.00295	0.026728	XLOC_014133
TCONS_00049588	-	20:95945-96159	13.0449	0	-inf	down	0.00115	0.0189965	XLOC_029715
TCONS_00069549	-	4:63461-63713	3.99621	0	-inf	down	0.00165	0.0196548	XLOC_041325
TCONS_00082142	-	5:14625367-14625684	1.34544	0	-inf	down	0.0013	0.0196548	XLOC_048995
TCONS_00093109	-	8:11452408-11452725	1.46548	0	-inf	down	0.00225	0.02264	XLOC_055450
TCONS_00040556	-	2:66193699-66193914	9.64114	0	-inf	down	0.00165	0.0196548	XLOC_023875
TCONS_00033702	-	17:9284322-9284548	6.67393	0	-inf	down	0.00165	0.0196548	XLOC_020080
TCONS_00100923	-	Z:25252296-25252770	0.839563	0	-inf	down	5e-05	0.00123574	XLOC_059976
TCONS_00038302	-	2:14794946-14795259	2.46838	0	-inf	down	0.0001	0.00232394	XLOC_022431
TCONS_00047907	-	2:109080774-109080978	11.7374	0	-inf	down	0.0027	0.0248376	XLOC_028660
TCONS_00100233	-	Z:8493040-8493240	14.5062	0	-inf	down	0.00165	0.0196548	XLOC_059607
TCONS_00007596	-	1:158461730-158462923	0	0.311406	inf	up	5e-05	0.00123574	XLOC_004929
TCONS_00054529	-	23:2634142-2634608	0.971475	0	-inf	down	5e-05	0.00123574	XLOC_032396
TCONS_00023039	-	12:8975050-8975273	7.72797	0	-inf	down	0.00165	0.0196548	XLOC_014484
TCONS_00041978	-	2:108841160-108842495	0	0.391545	inf	up	5e-05	0.00123574	XLOC_024822
TCONS_00086152	-	6:26539998-26540229	8.84246	0	-inf	down	0.0015	0.0196548	XLOC_051260
TCONS_00070441	-	4:14151915-14152218	1.51831	0	-inf	down	0.0027	0.0248376	XLOC_041916
TCONS_00011706	-	1:67732731-67733116	0.985449	0	-inf	down	0.00145	0.0196548	XLOC_007523
TCONS_00071530	-	4:38238137-38238446	1.51324	0	-inf	down	0.00165	0.0196548	XLOC_042555
TCONS_00075139	-	4:30091789-30092014	6.3579	0	-inf	down	0.0027	0.0248376	XLOC_044729
TCONS_00102788	-	Z:9063775-9064015	5.47189	0	-inf	down	0.0014	0.0196548	XLOC_061098
TCONS_00040838	-	2:76247574-76247904	1.18475	0	-inf	down	0.00165	0.0196548	XLOC_024087
TCONS_00026505	-	13:10525204-10525463	3.26505	0	-inf	down	0.00165	0.0196548	XLOC_016506
TCONS_00010592	-	1:44743174-44743576	0	0.686794	inf	up	0.00215	0.0220615	XLOC_006860
TCONS_00080485	-	5:45926320-45926604	1.8369	0	-inf	down	0.00185	0.0196548	XLOC_047993
TCONS_00074882	-	4:20479903-20480209	1.45999	0	-inf	down	0.0027	0.0248376	XLOC_044540
TCONS_00103421	-	Z:24979295-24979584	1.64149	0	-inf	down	0.0017	0.0196548	XLOC_061442
TCONS_00045424	-	2:43760742-43761147	0	0.675778	inf	up	0.00235	0.0234331	XLOC_027069
TCONS_00098086	-	9:5036984-5037262	2.01851	0	-inf	down	0.00185	0.0196548	XLOC_058330
TCONS_00015390	-	1:161146115-161146382	3.17362	0	-inf	down	0.00145	0.0196548	XLOC_009887
TCONS_00005469	-	1:105234465-105234799	1.05446	0	-inf	down	0.0027	0.0248376	XLOC_003473
TCONS_00049824	-	20:4773382-4773623	4.34927	0	-inf	down	0.0027	0.0248376	XLOC_029863
TCONS_00072656	-	4:66413080-66413373	1.60775	0	-inf	down	0.00185	0.0196548	XLOC_043264
TCONS_00090934	-	7:4885851-4886108	3.20217	0	-inf	down	0.00205	0.021269	XLOC_054177
TCONS_00005656	-	1:109169306-109169506	13.4701	0	-inf	down	0.0027	0.0248376	XLOC_003604
TCONS_00001428	-	1:38193756-38193964	14.2787	0	-inf	down	0.0016	0.0196548	XLOC_000910
TCONS_00032025	-	17:1942403-1942750	0.855114	0	-inf	down	0.00185	0.0196548	XLOC_019302
TCONS_00051981	-	21:4535823-4536100	2.22228	0	-inf	down	0.0027	0.0248376	XLOC_031012
TCONS_00048231	-	2:118953296-118954150	0	0.268155	inf	up	5e-05	0.00123574	XLOC_028871
TCONS_00019748	-	10:18696759-18697357	0.57851	0	-inf	down	5e-05	0.00123574	XLOC_012481
TCONS_00026502	-	13:10454001-10454263	3.75288	0	-inf	down	0.0015	0.0196548	XLOC_016503
TCONS_00043906	-	2:11726695-11729189	0.220091	0.623539	1.50238	up	0.0034	0.0301045	XLOC_026082
TCONS_00081203	-	5:57899387-57899704	1.27417	0	-inf	down	0.0027	0.0248376	XLOC_048443
TCONS_00006254	-	1:122805100-122805439	0	1.38286	inf	up	0.00285	0.0260013	XLOC_003976
TCONS_00081114	-	5:55536920-55537146	6.67393	0	-inf	down	0.00165	0.0196548	XLOC_048375
TCONS_00005955	-	1:117477885-117478297	0.648075	0	-inf	down	0.00165	0.0196548	XLOC_003806
TCONS_00051817	-	21:2830208-2830464	3.45336	0	-inf	down	0.00165	0.0196548	XLOC_030939
TCONS_00004445	-	1:83795333-83795950	0	0.438859	inf	up	0.00165	0.0196548	XLOC_002794
TCONS_00022240	-	11:15364876-15365167	2.74259	0	-inf	down	0.0016	0.0196548	XLOC_013999
TCONS_00033811	-	18:641868-643021	0	0.493632	inf	up	5e-05	0.00123574	XLOC_020151
TCONS_00061140	-	3:24760266-24760549	4.35268	0	-inf	down	5e-05	0.00123574	XLOC_035982
TCONS_00081025	-	5:53293837-53295112	0	0.285857	inf	up	0.0003	0.00613424	XLOC_048319
TCONS_00016277	-	1:185025492-185025864	0.802218	0	-inf	down	0.00165	0.0196548	XLOC_010444
TCONS_00059892	-	3:337637-337877	4.10392	0	-inf	down	0.00185	0.0196548	XLOC_035205
TCONS_00075094	-	4:29396301-29396782	0	0.412464	inf	up	0.00425	0.036389	XLOC_044701
TCONS_00038289	-	2:14559596-14560133	0	0.578331	inf	up	0.0011	0.0182783	XLOC_022418
TCONS_00038814	-	2:28951118-28962283	0.20823	0.52918	1.34558	up	5e-05	0.00123574	XLOC_022728
TCONS_00052867	-	21:5931864-5932199	1.204	0	-inf	down	0.0015	0.0196548	XLOC_031452
TCONS_00061606	-	3:32391270-32391607	1.96602	0	-inf	down	5e-05	0.00123574	XLOC_036317
TCONS_00051141	-	20:8778697-8779013	1.57694	0	-inf	down	0.0013	0.0196548	XLOC_030557
TCONS_00103844	-	Z:35292041-35292310	3.1235	0	-inf	down	0.0014	0.0196548	XLOC_061711
TCONS_00091465	-	7:13714008-13714295	1.7552	0	-inf	down	0.00185	0.0196548	XLOC_054479
TCONS_00065038	-	3:9432140-9432462	1.57204	0	-inf	down	0.0015	0.0196548	XLOC_038436
TCONS_00010091	-	1:30865716-30865930	9.92528	0	-inf	down	0.00165	0.0196548	XLOC_006515
TCONS_00005574	-	1:106608717-106609006	1.84579	0	-inf	down	0.0027	0.0248376	XLOC_003547
TCONS_00026368	-	13:9125106-9125308	15.4586	0	-inf	down	0.0014	0.0196548	XLOC_016418
TCONS_00105106	-	Z:80858592-80858812	6.69975	0	-inf	down	0.00185	0.0196548	XLOC_062444
TCONS_00087519	-	6:18530049-18530274	5.86883	0	-inf	down	0.00185	0.0196548	XLOC_052098
TCONS_00049830	-	20:4798432-4799164	0	0.380799	inf	up	5e-05	0.00123574	XLOC_029869
TCONS_00035794	-	19:4256295-4256548	3.39644	0	-inf	down	0.0027	0.0248376	XLOC_021114
TCONS_00045887	-	2:55808594-55808869	16.9044	0	-inf	down	5e-05	0.00123574	XLOC_027346
TCONS_00079647	-	5:29337204-29337785	0	0.396763	inf	up	0.0019	0.0200593	XLOC_047456
TCONS_00071655	-	4:41806734-41807039	1.81738	0	-inf	down	0.0022	0.0224977	XLOC_042634
TCONS_00065745	-	3:21565019-21565300	2.72644	0	-inf	down	0.0015	0.0196548	XLOC_038922
TCONS_00009586	-	1:13144249-13144490	4.34927	0	-inf	down	0.0027	0.0248376	XLOC_006181
TCONS_00024373	-	12:9720604-9721065	0.594795	0	-inf	down	0.0016	0.0196548	XLOC_015166
TCONS_00082949	-	5:27600929-27601218	3.83356	0	-inf	down	5e-05	0.00123574	XLOC_049381
TCONS_00059075	-	28:3004637-3004914	2.05134	0	-inf	down	0.00185	0.0196548	XLOC_034779
TCONS_00008751	-	1:185389937-185390247	1.28086	0	-inf	down	0.00185	0.0196548	XLOC_005680
TCONS_00104700	-	Z:63186259-63186481	7.93529	0	-inf	down	0.00165	0.0196548	XLOC_062192
TCONS_00077670	-	4:44196678-44196908	6.47158	0	-inf	down	0.00165	0.0196548	XLOC_046250
TCONS_00044182	-	2:17243854-17244396	0	0.352836	inf	up	0.00215	0.0220615	XLOC_026256
TCONS_00031204	-	15:7315950-7316276	1.41445	0	-inf	down	0.0014	0.0196548	XLOC_018861
TCONS_00010157	-	1:33544946-33545231	1.80902	0	-inf	down	0.00185	0.0196548	XLOC_006567
TCONS_00071637	-	4:39494820-39495161	0.981945	0	-inf	down	0.0027	0.0248376	XLOC_042618
TCONS_00053413	-	22:1509864-1510116	3.19697	0	-inf	down	0.00185	0.0196548	XLOC_031759
TCONS_00006815	-	1:133160142-133160350	11.1056	0	-inf	down	0.00165	0.0196548	XLOC_004373
TCONS_00076451	-	4:59102887-59103136	4.8077	0	-inf	down	0.0015	0.0196548	XLOC_045551
TCONS_00046569	-	2:68058340-68058671	1.08839	0	-inf	down	0.0027	0.0248376	XLOC_027817
TCONS_00101494	-	Z:42200875-42201165	1.9588	0	-inf	down	0.00165	0.0196548	XLOC_060306
TCONS_00087060	-	6:11822845-11823326	0	0.547986	inf	up	0.00145	0.0196548	XLOC_051791
TCONS_00016126	-	1:179233743-179234006	2.81861	0	-inf	down	0.0027	0.0248376	XLOC_010354
TCONS_00016469	-	1:190789876-190790136	4.35025	0	-inf	down	0.00145	0.0196548	XLOC_010548
TCONS_00001451	-	1:38571735-38571974	4.5457	0	-inf	down	0.0027	0.0248376	XLOC_000927
TCONS_00088848	-	7:5498012-5498256	4.07711	0	-inf	down	0.0027	0.0248376	XLOC_052891
TCONS_00059455	-	28:1185023-1185286	3.03542	0	-inf	down	0.00165	0.0196548	XLOC_034980
TCONS_00076432	-	4:58197934-58198214	2.11806	0	-inf	down	0.0027	0.0248376	XLOC_045533
TCONS_00091574	-	7:16802991-16803306	1.50575	0	-inf	down	0.00165	0.0196548	XLOC_054549
TCONS_00007224	-	1:143768284-143768585	1.7815	0	-inf	down	0.002	0.0209519	XLOC_004648
TCONS_00091889	-	7:22993818-22994196	0.771894	0	-inf	down	0.00215	0.0220615	XLOC_054742
TCONS_00053090	-	22:2094865-2095247	0.691149	0	-inf	down	0.00245	0.0242291	XLOC_031585
TCONS_00010432	-	1:39954561-39954904	1.11091	0	-inf	down	0.00165	0.0196548	XLOC_006744
TCONS_00005569	-	1:106568776-106569150	0	1.52525	inf	up	0.0013	0.0196548	XLOC_003542
TCONS_00096274	-	9:3981932-3982168	4.49063	0	-inf	down	0.00185	0.0196548	XLOC_057229
TCONS_00022708	-	12:2832941-2833206	2.78321	0	-inf	down	0.0013	0.0196548	XLOC_014289
TCONS_00094256	-	8:3259099-3259612	0	0.698937	inf	up	0.00155	0.0196548	XLOC_056125
TCONS_00061848	-	3:37604291-37604595	1.3832	0	-inf	down	0.00185	0.0196548	XLOC_036454
TCONS_00001542	-	1:40685666-40685937	2.45332	0	-inf	down	0.0027	0.0248376	XLOC_000987
TCONS_00050569	-	20:14105754-14105986	4.22885	0	-inf	down	0.00225	0.02264	XLOC_030251
TCONS_00069547	-	4:62290-62560	2.44866	0	-inf	down	0.0033	0.0293737	XLOC_041323
TCONS_00100494	-	Z:16025003-16025298	2.47452	0	-inf	down	0.00145	0.0196548	XLOC_059728
TCONS_00037846	-	2:4791935-4792171	7.48438	0	-inf	down	0.00185	0.0196548	XLOC_022138
TCONS_00100621	-	Z:17726570-17726835	2.51086	0	-inf	down	0.00185	0.0196548	XLOC_059817
TCONS_00046006	-	2:58645399-58645719	1.13551	0	-inf	down	0.00185	0.0196548	XLOC_027423
TCONS_00014858	-	1:141784992-141785199	9.82501	0	-inf	down	0.00185	0.0196548	XLOC_009539
TCONS_00072964	-	4:76484497-76484978	0	0.985211	inf	up	5e-05	0.00123574	XLOC_043440
TCONS_00071051	-	4:25304074-25304274	15.5424	0	-inf	down	0.00165	0.0196548	XLOC_042281
TCONS_00022162	-	11:14505281-14505598	1.27417	0	-inf	down	0.0027	0.0248376	XLOC_013938
TCONS_00073189	-	4:83650158-83650405	3.82949	0	-inf	down	0.0027	0.0248376	XLOC_043562
TCONS_00088559	-	7:931050-931363	0	2.17205	inf	up	0.002	0.0209519	XLOC_052724
TCONS_00103632	-	Z:29321784-29322327	0	0.52402	inf	up	0.00135	0.0196548	XLOC_061583
TCONS_00047802	-	2:104643915-104644193	2.01851	0	-inf	down	0.00185	0.0196548	XLOC_028583
TCONS_00098653	-	9:13759515-13760023	0.457881	0	-inf	down	0.0015	0.0196548	XLOC_058719
TCONS_00015124	-	1:151191689-151192014	1.07271	0	-inf	down	0.00185	0.0196548	XLOC_009701
TCONS_00089800	-	7:21637502-21637782	2.76977	0	-inf	down	0.0015	0.0196548	XLOC_053482
TCONS_00063993	-	3:93320992-93321491	0.698092	0	-inf	down	5e-05	0.00123574	XLOC_037807
TCONS_00006837	-	1:133259181-133259402	9.11019	0	-inf	down	0.0012	0.019493	XLOC_004380
TCONS_00049591	-	20:100805-101073	3.77326	0	-inf	down	0.00145	0.0196548	XLOC_029718
TCONS_00046937	-	2:84148332-84148697	0	3.89885	inf	up	5e-05	0.00123574	XLOC_028024
TCONS_00065074	-	3:9867237-9867453	7.49347	0	-inf	down	0.00185	0.0196548	XLOC_038462
TCONS_00086471	-	6:32752657-32753197	0.693669	0	-inf	down	5e-05	0.00123574	XLOC_051423
TCONS_00037658	-	2:1298647-1298887	4.78791	0	-inf	down	0.00165	0.0196548	XLOC_022036
TCONS_00023594	-	12:19861371-19861810	1.07921	0	-inf	down	5e-05	0.00123574	XLOC_014771
TCONS_00087295	-	6:14247080-14247405	1.14521	0	-inf	down	0.00175	0.0196548	XLOC_051957
TCONS_00057778	-	26:1553202-1553478	2.77986	0	-inf	down	0.0014	0.0196548	XLOC_034082
TCONS_00022164	-	11:14514295-14514561	2.87836	0	-inf	down	0.00165	0.0196548	XLOC_013940
TCONS_00036120	-	19:6677545-6677792	3.53491	0	-inf	down	0.00185	0.0196548	XLOC_021271
TCONS_00101094	-	Z:29868944-29869247	2.21907	0	-inf	down	0.00145	0.0196548	XLOC_060057
TCONS_00080332	-	5:41500978-41501199	6.52054	0	-inf	down	0.00185	0.0196548	XLOC_047902
TCONS_00006813	-	1:133145768-133146145	0.826365	0	-inf	down	0.00165	0.0196548	XLOC_004371
TCONS_00057091	-	26:5315656-5315906	26.7832	63.8263	1.25283	up	0.00265	0.0248376	XLOC_033690
TCONS_00093843	-	8:26634998-26635223	8.80325	0	-inf	down	0.0016	0.0196548	XLOC_055839
TCONS_00035747	-	19:3576318-3576579	3.13476	0	-inf	down	0.00165	0.0196548	XLOC_021093
TCONS_00082023	-	5:13067155-13067377	9.52235	0	-inf	down	0.0016	0.0196548	XLOC_048919
TCONS_00006662	-	1:129972818-129973147	0.939947	0	-inf	down	0.0033	0.0293737	XLOC_004280
TCONS_00096752	-	9:10922375-10922891	0	0.430834	inf	up	0.00245	0.0242291	XLOC_057578
TCONS_00022536	-	12:255062-255384	1.10968	0	-inf	down	0.00185	0.0196548	XLOC_014180
TCONS_00009025	-	1:192818544-192819089	0.470169	0	-inf	down	0.00185	0.0196548	XLOC_005853
TCONS_00053712	-	23:1136089-1136397	1.42306	0	-inf	down	0.0027	0.0248376	XLOC_031963
TCONS_00070062	-	4:5982934-5983350	1.11312	0	-inf	down	5e-05	0.00123574	XLOC_041637
TCONS_00022461	-	11:9960371-9961395	0	0.29632	inf	up	5e-05	0.00123574	XLOC_014114
TCONS_00007219	-	1:143761087-143761399	1.2212	0	-inf	down	0.0017	0.0196548	XLOC_004643
TCONS_00026606	-	13:11867584-11867912	1.12423	0	-inf	down	0.0027	0.0248376	XLOC_016573
TCONS_00012097	-	1:75219263-75219675	0.648075	0	-inf	down	0.00165	0.0196548	XLOC_007757
TCONS_00090387	-	7:33214192-33214420	5.89268	0	-inf	down	0.0027	0.0248376	XLOC_053824
TCONS_00080498	-	5:46678022-46678228	9.39539	0	-inf	down	0.0017	0.0196548	XLOC_048006
TCONS_00008531	-	1:179718158-179718443	2.11053	0	-inf	down	0.00165	0.0196548	XLOC_005547
TCONS_00025102	-	13:2385884-2386565	0.690382	0	-inf	down	5e-05	0.00123574	XLOC_015610
TCONS_00025188	-	13:7456499-7456708	10.7647	0	-inf	down	0.00165	0.0196548	XLOC_015682
TCONS_00069491	-	3:46729992-46730196	10.8346	0	-inf	down	0.00185	0.0196548	XLOC_041267
TCONS_00054642	-	23:4221547-4221768	6.52054	0	-inf	down	0.00185	0.0196548	XLOC_032442
TCONS_00008064	-	1:170031580-170031823	4.16495	0	-inf	down	0.0027	0.0248376	XLOC_005270
TCONS_00022868	-	12:4998086-4998451	0.788865	0	-inf	down	0.0027	0.0248376	XLOC_014381
TCONS_00063028	-	3:61233081-61233352	2.45332	0	-inf	down	0.0027	0.0248376	XLOC_037233
TCONS_00026297	-	13:8346950-8347210	2.60321	0	-inf	down	0.0017	0.0196548	XLOC_016356
TCONS_00102801	-	Z:9106340-9106549	13.0714	0	-inf	down	0.0015	0.0196548	XLOC_061110
TCONS_00063127	-	3:65789385-65789735	1.03967	0	-inf	down	0.00125	0.0196548	XLOC_037289
TCONS_00013877	-	1:117859374-117859612	4.29107	0	-inf	down	0.00185	0.0196548	XLOC_008887
TCONS_00020980	-	11:16455426-16455673	3.53491	0	-inf	down	0.00185	0.0196548	XLOC_013224
TCONS_00089783	-	7:21377468-21377721	3.39644	0	-inf	down	0.0027	0.0248376	XLOC_053473
TCONS_00067367	-	3:58649621-58649826	11.3553	0	-inf	down	0.0027	0.0248376	XLOC_039918
TCONS_00000272	-	1:3436540-3436835	1.56285	0	-inf	down	0.00185	0.0196548	XLOC_000154
TCONS_00074682	-	4:17585437-17585782	1.23482	0	-inf	down	0.0015	0.0196548	XLOC_044394
TCONS_00066192	-	3:30279216-30279436	7.25806	0	-inf	down	0.0027	0.0248376	XLOC_039211
TCONS_00017548	-	10:9297523-9297744	7.60729	0	-inf	down	0.00165	0.0196548	XLOC_011183
TCONS_00049284	-	2:142512578-142512927	0.83913	0	-inf	down	0.00185	0.0196548	XLOC_029542
TCONS_00061538	-	3:31262190-31262432	8.18392	0	-inf	down	5e-05	0.00123574	XLOC_036275
TCONS_00049822	-	20:4766036-4766499	0	0.525361	inf	up	0.00205	0.021269	XLOC_029861
TCONS_00047265	-	2:93511990-93512360	0.647963	0	-inf	down	0.00225	0.02264	XLOC_028236
TCONS_00101227	-	Z:33414519-33414743	7.52831	0	-inf	down	0.00165	0.0196548	XLOC_060158
TCONS_00019001	-	10:7261850-7262168	0	1.441	inf	up	0.00235	0.0234331	XLOC_012008
TCONS_00091211	-	7:10256693-10256949	4.19337	0	-inf	down	0.0015	0.0196548	XLOC_054345
TCONS_00077456	-	4:85617043-85617383	0	1.72535	inf	up	0.0019	0.0200593	XLOC_046116
TCONS_00039132	-	2:39153674-39153985	1.33858	0	-inf	down	0.00175	0.0196548	XLOC_022924
TCONS_00022118	-	11:14214641-14214883	4.25564	0	-inf	down	0.0027	0.0248376	XLOC_013898
TCONS_00069459	-	3:13489185-13489490	1.3623	0	-inf	down	0.00205	0.021269	XLOC_041235
TCONS_00038768	-	2:26332068-26332654	0.432683	0	-inf	down	0.0015	0.0196548	XLOC_022691
TCONS_00083898	-	5:46056559-46056812	3.13518	0	-inf	down	0.00185	0.0196548	XLOC_049989
TCONS_00003235	-	1:68181121-68181453	1.15971	0	-inf	down	0.00165	0.0196548	XLOC_002057
TCONS_00020975	-	11:16408810-16409801	0	0.366307	inf	up	5e-05	0.00123574	XLOC_013219
TCONS_00030936	-	15:5357584-5357873	2.12975	0	-inf	down	0.00165	0.0196548	XLOC_018787
TCONS_00009431	-	1:7148986-7149232	3.67903	0	-inf	down	0.00175	0.0196548	XLOC_006080
TCONS_00074251	-	4:10930255-10930540	2.26128	0	-inf	down	0.00165	0.0196548	XLOC_044123
TCONS_00083631	-	5:41294014-41294609	0	0.351441	inf	up	0.0018	0.0196548	XLOC_049822
TCONS_00060355	-	3:9988176-9988418	5.56507	0	-inf	down	0.0015	0.0196548	XLOC_035456
TCONS_00100225	-	Z:8219338-8219629	4.13674	0	-inf	down	5e-05	0.00123574	XLOC_059601
TCONS_00059895	-	3:355043-355333	1.81889	0	-inf	down	0.0027	0.0248376	XLOC_035208
TCONS_00007593	-	1:158457777-158458193	0	0.752712	inf	up	0.00155	0.0196548	XLOC_004926
TCONS_00094793	-	8:9878271-9878525	3.38894	0	-inf	down	0.0013	0.0196548	XLOC_056403
TCONS_00052956	-	21:3569966-3570211	3.992	0	-inf	down	0.0027	0.0248376	XLOC_031499
TCONS_00052845	-	21:5798753-5799110	0.9752	0	-inf	down	0.00165	0.0196548	XLOC_031435
TCONS_00014765	-	1:137101985-137102185	12.4339	0	-inf	down	0.00185	0.0196548	XLOC_009475
TCONS_00074824	-	4:19660304-19660948	0	0.505105	inf	up	5e-05	0.00123574	XLOC_044499
TCONS_00048093	-	2:114196937-114197320	0.78958	0	-inf	down	0.00165	0.0196548	XLOC_028777
TCONS_00050238	-	20:10349882-10350109	8.36614	0	-inf	down	0.0016	0.0196548	XLOC_030052
TCONS_00100584	-	Z:17623877-17624146	3.70916	0	-inf	down	0.00145	0.0196548	XLOC_059790
TCONS_00024731	-	12:16440254-16440497	5.12609	0	-inf	down	0.0014	0.0196548	XLOC_015371
TCONS_00037662	-	2:1472124-1472571	1.48291	0	-inf	down	5e-05	0.00123574	XLOC_022038
TCONS_00048278	-	2:120588207-120588535	1.03775	0	-inf	down	0.00185	0.0196548	XLOC_028914
TCONS_00064565	-	3:106721677-106722124	0.830098	0	-inf	down	5e-05	0.00123574	XLOC_038147
TCONS_00001123	-	1:31125847-31126087	5.47189	0	-inf	down	0.0014	0.0196548	XLOC_000704
TCONS_00086342	-	6:30757309-30758169	0	0.316443	inf	up	5e-05	0.00123574	XLOC_051356
TCONS_00040351	-	2:62766090-62766437	1.14015	0	-inf	down	0.0014	0.0196548	XLOC_023712
TCONS_00105189	-	Z:44757195-44757419	9.53586	0	-inf	down	0.00145	0.0196548	XLOC_062495
TCONS_00005753	-	1:110037634-110037954	1.13551	0	-inf	down	0.00185	0.0196548	XLOC_003671
TCONS_00025633	-	13:13670583-13670784	13.0031	0	-inf	down	0.0027	0.0248376	XLOC_015909
TCONS_00014676	-	1:135369478-135369714	4.86484	0	-inf	down	0.0027	0.0248376	XLOC_009429
TCONS_00088455	-	6:7189426-7189809	0.643133	0	-inf	down	0.0017	0.0196548	XLOC_052644
TCONS_00028138	-	14:13845625-13845905	2.44392	0	-inf	down	0.00165	0.0196548	XLOC_017348
TCONS_00011691	-	1:67474765-67475152	0.613364	0	-inf	down	0.00185	0.0196548	XLOC_007509
TCONS_00018072	-	10:16337562-16337791	5.7483	0	-inf	down	0.0027	0.0248376	XLOC_011501
TCONS_00044526	-	2:22989278-22989538	2.97649	0	-inf	down	0.0027	0.0248376	XLOC_026507
TCONS_00042245	-	2:113576392-113576753	1.25562	0	-inf	down	0.00185	0.0196548	XLOC_025030
TCONS_00054534	-	23:2643162-2643524	0.746928	0	-inf	down	0.00185	0.0196548	XLOC_032401
TCONS_00005804	-	1:111044561-111045016	0	0.547824	inf	up	0.00205	0.021269	XLOC_003714
TCONS_00079391	-	5:26704177-26704523	0.863306	0	-inf	down	0.00185	0.0196548	XLOC_047287
TCONS_00001654	-	1:44758117-44758378	3.37205	0	-inf	down	0.00165	0.0196548	XLOC_001062
TCONS_00038221	-	2:13515668-13516015	0	1.09789	inf	up	0.00235	0.0234331	XLOC_022376
TCONS_00084795	-	5:29258245-29258660	0	0.694542	inf	up	0.00205	0.021269	XLOC_050513
TCONS_00043860	-	2:11257382-11257613	5.05283	0	-inf	down	0.00185	0.0196548	XLOC_026044
TCONS_00064668	-	3:109112532-109112882	0	1.01688	inf	up	0.00235	0.0234331	XLOC_038227
TCONS_00018172	ENSGALG00000023340	10:17183611-17188183	7.37071	3.3646	-1.13137	down	5e-05	0.00123574	XLOC_011561
TCONS_00046200	-	2:60270534-60272745	2.26369	0.530142	-2.09422	down	0.0012	0.019493	XLOC_027509
TCONS_00048618	PABPC1	2:128374261-128375995	179.954	498.69	1.47052	up	0.00525	0.0437223	XLOC_029123
TCONS_00007639	-	1:158973171-158973637	0	1.02832	inf	up	5e-05	0.00123574	XLOC_004972
TCONS_00099367	-	9:12147845-12148055	8.29664	0	-inf	down	0.0017	0.0196548	XLOC_059094
TCONS_00077893	-	5:2576775-2577042	3.43484	0	-inf	down	0.0015	0.0196548	XLOC_046373
TCONS_00008614	-	1:182256201-182256476	2.64904	0	-inf	down	0.00165	0.0196548	XLOC_005609
TCONS_00008905	-	1:191738052-191738670	0	0.52958	inf	up	5e-05	0.00123574	XLOC_005781
TCONS_00015757	-	1:171370164-171370477	1.23419	0	-inf	down	0.00185	0.0196548	XLOC_010140
TCONS_00085057	-	6:7503687-7503941	3.07514	0	-inf	down	0.00185	0.0196548	XLOC_050679
TCONS_00021629	-	11:2587506-2587896	0.604282	0	-inf	down	0.0032	0.0286718	XLOC_013577
TCONS_00050363	-	20:11730791-11731059	0	2.80566	inf	up	0.00245	0.0242291	XLOC_030131
TCONS_00019716	-	10:18131421-18131696	2.02487	0	-inf	down	0.0017	0.0196548	XLOC_012461
TCONS_00013929	-	1:118939199-118941600	1.15735	0	-inf	down	5e-05	0.00123574	XLOC_008919
TCONS_00081609	-	5:5432445-5432660	7.71291	0	-inf	down	0.00185	0.0196548	XLOC_048677
TCONS_00065850	-	3:22905003-22905390	0	1.01096	inf	up	0.0019	0.0200593	XLOC_038986
TCONS_00035541	-	18:9135245-9135533	1.7292	0	-inf	down	0.00185	0.0196548	XLOC_020999
TCONS_00025932	-	13:845759-846018	3.03183	0	-inf	down	0.0027	0.0248376	XLOC_016095
TCONS_00067759	-	3:71841193-71841555	1.05815	0	-inf	down	0.0015	0.0196548	XLOC_040192
TCONS_00010776	-	1:48858018-48858311	1.60775	0	-inf	down	0.00185	0.0196548	XLOC_006956
TCONS_00053456	-	22:1654243-1654506	2.81861	0	-inf	down	0.0027	0.0248376	XLOC_031786
TCONS_00009667	-	1:14152020-14152603	0	0.68339	inf	up	0.00145	0.0196548	XLOC_006246
TCONS_00016376	-	1:187726627-187727855	0	0.32375	inf	up	5e-05	0.00123574	XLOC_010512
TCONS_00034312	-	18:8838374-8838695	1.83896	0	-inf	down	0.0012	0.019493	XLOC_020413
TCONS_00069646	-	4:716023-716704	7.25806	0	-inf	down	0.0027	0.0248376	XLOC_041389
TCONS_00005148	-	1:95953647-95954347	0	0.383395	inf	up	5e-05	0.00123574	XLOC_003265
TCONS_00035866	-	19:4771357-4771688	0.91096	0	-inf	down	0.00225	0.02264	XLOC_021160
TCONS_00032834	-	17:9293423-9293692	2.53785	0	-inf	down	0.0027	0.0248376	XLOC_019653
TCONS_00092593	-	8:1978993-1984057	0.147305	0.560706	1.92844	up	0.0018	0.0196548	XLOC_055160
TCONS_00044751	-	2:29689903-29690227	1.808	0	-inf	down	0.00185	0.0196548	XLOC_026637
TCONS_00085162	-	6:8808870-8809174	1.61374	0	-inf	down	0.00165	0.0196548	XLOC_050728
TCONS_00102035	-	Z:60897028-60897231	12.1389	0	-inf	down	0.0027	0.0248376	XLOC_060642
TCONS_00087522	-	6:18540846-18541078	4.93271	0	-inf	down	0.00185	0.0196548	XLOC_052101
TCONS_00071118	-	4:29498560-29498796	7.11016	0	-inf	down	0.00145	0.0196548	XLOC_042333
TCONS_00090257	-	7:29200031-29200348	1.17616	0	-inf	down	0.00185	0.0196548	XLOC_053753
TCONS_00022287	-	11:16815693-16816095	0.841281	0	-inf	down	0.0012	0.019493	XLOC_014038
TCONS_00011671	-	1:67392010-67392442	0.518207	0	-inf	down	0.00175	0.0196548	XLOC_007492
TCONS_00022059	-	11:13442899-13443126	7.43657	0	-inf	down	0.0014	0.0196548	XLOC_013840
TCONS_00023735	-	12:1568124-1568350	8.58077	0	-inf	down	0.0016	0.0196548	XLOC_014844
TCONS_00033915	-	18:3553504-3553827	1.73567	0	-inf	down	0.00135	0.0196548	XLOC_020208
TCONS_00039645	-	2:47941821-47942073	4.26263	0	-inf	down	0.0014	0.0196548	XLOC_023246
TCONS_00006005	-	1:117928305-117928527	7.93529	0	-inf	down	0.00165	0.0196548	XLOC_003830
TCONS_00081547	-	5:3858600-3858851	3.53233	0	-inf	down	0.0027	0.0248376	XLOC_048634
TCONS_00060664	-	3:16437444-16437704	4.77254	0	-inf	down	5e-05	0.00123574	XLOC_035635
TCONS_00068456	-	3:90618763-90619048	1.95977	0	-inf	down	0.0027	0.0248376	XLOC_040622
TCONS_00068747	-	3:97424832-97425171	0.924712	0	-inf	down	0.00185	0.0196548	XLOC_040810
TCONS_00102553	-	Z:1813112-1813391	2.15198	0	-inf	down	0.0027	0.0248376	XLOC_060960
TCONS_00007028	-	1:140324807-140325735	0	0.286837	inf	up	5e-05	0.00123574	XLOC_004492
TCONS_00010512	-	1:43472925-43473188	3.25224	0	-inf	down	0.00165	0.0196548	XLOC_006793
TCONS_00035710	-	19:3263925-3264258	1.72085	0	-inf	down	0.00135	0.0196548	XLOC_021072
TCONS_00054313	-	23:1330039-1330300	2.92245	0	-inf	down	0.0027	0.0248376	XLOC_032301
TCONS_00024591	-	12:14342251-14342520	3.31872	0	-inf	down	0.0015	0.0196548	XLOC_015276
TCONS_00056902	-	26:3421061-3421357	2.29503	0	-inf	down	0.0016	0.0196548	XLOC_033574
TCONS_00096758	-	9:10944223-10944547	1.2656	0	-inf	down	0.00165	0.0196548	XLOC_057584
TCONS_00100627	-	Z:17733822-17734037	7.71291	0	-inf	down	0.00185	0.0196548	XLOC_059823
TCONS_00104336	-	Z:49579166-49579446	2.28099	0	-inf	down	0.00165	0.0196548	XLOC_062001
TCONS_00022633	-	12:1787919-1788181	2.86985	0	-inf	down	0.0027	0.0248376	XLOC_014242
TCONS_00009956	-	1:25073159-25073611	0.816594	0	-inf	down	5e-05	0.00123574	XLOC_006427
TCONS_00028417	-	14:1869577-1869810	7.22455	0	-inf	down	0.0016	0.0196548	XLOC_017482
TCONS_00101402	-	Z:39187563-39187792	6.63265	0	-inf	down	0.00165	0.0196548	XLOC_060262
TCONS_00015077	-	1:148059765-148060945	0	0.376285	inf	up	5e-05	0.00123574	XLOC_009656
TCONS_00069415	-	3:110088678-110089169	0	0.580455	inf	up	0.0015	0.0196548	XLOC_041208
TCONS_00071531	-	4:38250229-38250566	0.943655	0	-inf	down	0.00185	0.0196548	XLOC_042556
TCONS_00102338	-	Z:78531024-78531230	12.6821	0	-inf	down	0.00165	0.0196548	XLOC_060829
TCONS_00069397	-	3:109779068-109779602	0.610811	0	-inf	down	5e-05	0.00123574	XLOC_041196
TCONS_00046683	-	2:75745729-75745984	3.01679	0	-inf	down	0.00185	0.0196548	XLOC_027889
TCONS_00035238	-	18:9059274-9059549	2.11923	0	-inf	down	0.00185	0.0196548	XLOC_020874
TCONS_00074885	-	4:20493634-20493843	11.5336	0	-inf	down	0.00165	0.0196548	XLOC_044543
TCONS_00100540	-	Z:16950247-16950511	4.47252	0	-inf	down	0.0015	0.0196548	XLOC_059759
TCONS_00035898	-	19:4990577-4990823	3.60879	0	-inf	down	0.00185	0.0196548	XLOC_021181
TCONS_00078212	-	5:8964812-8965140	1.03775	0	-inf	down	0.00185	0.0196548	XLOC_046571
TCONS_00068779	-	3:99132842-99133530	0	0.443011	inf	up	5e-05	0.00123574	XLOC_040835
TCONS_00010973	-	1:51225622-51225901	1.81352	0	-inf	down	0.0025	0.0245389	XLOC_007071
TCONS_00098890	-	9:16315634-16315923	1.5047	0	-inf	down	0.00225	0.02264	XLOC_058856
TCONS_00007383	-	1:151990830-151991144	1.82887	0	-inf	down	0.0016	0.0196548	XLOC_004765
TCONS_00078554	-	5:12998865-12999504	0.39086	0	-inf	down	0.00105	0.017678	XLOC_046850
TCONS_00087049	-	6:11654416-11654757	0.826884	0	-inf	down	0.00225	0.02264	XLOC_051780
TCONS_00050366	-	20:11738194-11738457	2.60179	0	-inf	down	0.00185	0.0196548	XLOC_030134
TCONS_00078171	-	5:8672205-8672610	0	0.671852	inf	up	0.00215	0.0220615	XLOC_046537
TCONS_00104704	-	Z:63190212-63190699	0	0.521399	inf	up	0.00155	0.0196548	XLOC_062196
TCONS_00085556	-	6:16622367-16622647	2.28099	0	-inf	down	0.00165	0.0196548	XLOC_050922
TCONS_00079390	-	5:26701205-26701581	0.903702	0	-inf	down	0.0012	0.019493	XLOC_047286
TCONS_00018500	-	10:30587-30813	9.93892	0	-inf	down	5e-05	0.00123574	XLOC_011741
TCONS_00022243	-	11:15395896-15396121	6.3579	0	-inf	down	0.0027	0.0248376	XLOC_014002
TCONS_00010211	-	1:34625207-34625555	0.775943	0	-inf	down	0.00225	0.02264	XLOC_006602
TCONS_00047899	-	2:108029287-108029487	15.5424	0	-inf	down	0.00165	0.0196548	XLOC_028653
TCONS_00056972	-	26:4048181-4048542	0.754541	0	-inf	down	0.00205	0.021269	XLOC_033628
TCONS_00046284	-	2:61855694-61855913	9.18175	0	-inf	down	0.0014	0.0196548	XLOC_027620
TCONS_00060275	-	3:8747756-8747967	10.85	0	-inf	down	0.00165	0.0196548	XLOC_035417
TCONS_00050360	-	20:11675864-11676145	2.08493	0	-inf	down	0.0027	0.0248376	XLOC_030128
TCONS_00091398	-	7:12260696-12260948	3.46339	0	-inf	down	0.0027	0.0248376	XLOC_054444
TCONS_00053592	-	22:3254629-3255123	0.742683	0	-inf	down	5e-05	0.00123574	XLOC_031860
TCONS_00101911	-	Z:56944622-56945007	0.622389	0	-inf	down	0.00185	0.0196548	XLOC_060584
TCONS_00065333	-	3:14639713-14639925	9.82737	0	-inf	down	0.00165	0.0196548	XLOC_038666
TCONS_00030855	-	15:4435882-4436153	2.64204	0	-inf	down	0.00165	0.0196548	XLOC_018745
TCONS_00018059	-	10:15543347-15543604	3.38896	0	-inf	down	0.00165	0.0196548	XLOC_011490
TCONS_00092130	-	7:29016725-29017045	1.03922	0	-inf	down	0.0033	0.0293737	XLOC_054856
TCONS_00024489	-	12:11712236-11712629	0	0.929905	inf	up	0.00145	0.0196548	XLOC_015225
TCONS_00037892	-	2:6166788-6167254	0	0.908451	inf	up	5e-05	0.00123574	XLOC_022161
TCONS_00015395	-	1:161345921-161346261	1.06229	0	-inf	down	0.0013	0.0196548	XLOC_009892
TCONS_00088458	-	6:7585023-7585416	0.701328	0	-inf	down	0.0013	0.0196548	XLOC_052647
TCONS_00010457	-	1:41994364-41994578	7.94022	0	-inf	down	0.00185	0.0196548	XLOC_006757
TCONS_00082971	-	5:28014100-28014349	4.52489	0	-inf	down	0.0014	0.0196548	XLOC_049392
TCONS_00027791	-	14:8782508-8782742	4.704	0	-inf	down	0.00185	0.0196548	XLOC_017171
TCONS_00075025	-	4:28441695-28442028	0.983599	0	-inf	down	0.00185	0.0196548	XLOC_044656
TCONS_00017993	-	10:14431278-14431570	1.76688	0	-inf	down	0.0027	0.0248376	XLOC_011431
TCONS_00016676	-	1:193755672-193756224	0.439536	0	-inf	down	0.0012	0.019493	XLOC_010670
TCONS_00077480	-	4:87920038-87920712	0.384368	0	-inf	down	5e-05	0.00123574	XLOC_046134
TCONS_00084453	-	5:55838816-55839242	0	1.14578	inf	up	5e-05	0.00123574	XLOC_050342
TCONS_00024304	-	12:9309734-9310340	0	0.531958	inf	up	5e-05	0.00123574	XLOC_015130
TCONS_00087330	-	6:14384970-14385241	2.2646	0	-inf	down	0.00185	0.0196548	XLOC_051992
TCONS_00025006	-	13:1136710-1136968	3.08865	0	-inf	down	0.0027	0.0248376	XLOC_015529
TCONS_00003693	-	1:73926017-73926225	13.87	0	-inf	down	0.0019	0.0200593	XLOC_002332
TCONS_00015920	-	1:174585204-174585409	13.1022	0	-inf	down	0.00165	0.0196548	XLOC_010242
TCONS_00048550	-	2:127388667-127389373	0	0.344618	inf	up	0.00175	0.0196548	XLOC_029082
TCONS_00104784	-	Z:66073327-66073641	1.62189	0	-inf	down	0.00155	0.0196548	XLOC_062240
TCONS_00086133	-	6:25836005-25836389	0	0.893669	inf	up	0.00175	0.0196548	XLOC_051250
TCONS_00042367	-	2:119153731-119158923	0.077926	0.44562	2.51564	up	0.0005	0.00944295	XLOC_025108
TCONS_00016837	-	1:62349747-62350110	0	0.947042	inf	up	0.00215	0.0220615	XLOC_010776
TCONS_00009966	-	1:25698466-25698800	1.04495	0	-inf	down	0.00175	0.0196548	XLOC_006435
TCONS_00061980	-	3:39956117-39956399	2.5262	0	-inf	down	0.0014	0.0196548	XLOC_036547
TCONS_00094286	-	8:3349383-3349729	1.2955	0	-inf	down	0.00125	0.0196548	XLOC_056155
TCONS_00054670	-	23:4893686-4893904	7.67066	0	-inf	down	0.0027	0.0248376	XLOC_032459
TCONS_00025317	-	13:9439433-9439801	1.53893	0	-inf	down	5e-05	0.00123574	XLOC_015758
TCONS_00090523	-	7:35650910-35651145	4.30316	0	-inf	down	0.0017	0.0196548	XLOC_053919
TCONS_00016333	-	1:185987892-185988502	0	0.365192	inf	up	0.0021	0.0216488	XLOC_010476
TCONS_00011443	-	1:59829261-59829501	4.44591	0	-inf	down	0.0027	0.0248376	XLOC_007347
TCONS_00080235	-	5:39294490-39294711	7.60729	0	-inf	down	0.00165	0.0196548	XLOC_047819
TCONS_00058267	-	27:5036325-5036579	3.33141	0	-inf	down	0.0027	0.0248376	XLOC_034363
TCONS_00039619	-	2:47380149-47380366	7.28277	0	-inf	down	0.00185	0.0196548	XLOC_023227
TCONS_00061004	-	3:21412969-21413182	6.95799	0	-inf	down	0.00225	0.02264	XLOC_035879
TCONS_00090489	-	7:35075730-35076267	0	0.485477	inf	up	0.00165	0.0196548	XLOC_053890
TCONS_00103254	-	Z:21522033-21522243	8.94736	0	-inf	down	0.00185	0.0196548	XLOC_061357
TCONS_00015527	-	1:167407060-167407318	5.22695	0	-inf	down	0.00105	0.017678	XLOC_010002
TCONS_00047584	-	2:100118314-100118657	0	1.596	inf	up	0.00115	0.0189965	XLOC_028449
TCONS_00067509	-	3:60811030-60811264	5.88	0	-inf	down	0.00165	0.0196548	XLOC_040019
TCONS_00028063	-	14:13283626-13283991	0.728183	0	-inf	down	0.00185	0.0196548	XLOC_017309
TCONS_00053068	-	22:1748951-1749178	6.04221	0	-inf	down	0.0027	0.0248376	XLOC_031568
TCONS_00034265	-	18:8074094-8074436	0.897494	0	-inf	down	0.00185	0.0196548	XLOC_020374
TCONS_00054318	-	23:1375001-1375277	2.60612	0	-inf	down	0.00165	0.0196548	XLOC_032306
TCONS_00103441	-	Z:26183318-26183542	8.0302	0	-inf	down	0.0014	0.0196548	XLOC_061458
TCONS_00057502	-	26:3395869-3396080	10.1266	0	-inf	down	0.00165	0.0196548	XLOC_033954
TCONS_00102615	-	Z:3990903-3991357	0	0.568894	inf	up	0.00265	0.0248376	XLOC_061009
TCONS_00018870	-	10:5062373-5062667	1.58505	0	-inf	down	0.00185	0.0196548	XLOC_011949
TCONS_00001584	-	1:40984557-40984995	0.705981	0	-inf	down	0.00145	0.0196548	XLOC_001023
TCONS_00105026	-	Z:76274567-76274788	13.0008	0	-inf	down	5e-05	0.00123574	XLOC_062389
TCONS_00030729	-	15:1484546-1484822	2.43237	0	-inf	down	0.00165	0.0196548	XLOC_018709
TCONS_00100386	-	Z:11563725-11563985	3.20545	0	-inf	down	0.00165	0.0196548	XLOC_059676
TCONS_00071230	-	4:31859451-31859680	7.95919	0	-inf	down	0.0016	0.0196548	XLOC_042390
TCONS_00014365	-	1:126806437-126806647	12.6754	0	-inf	down	0.0015	0.0196548	XLOC_009235
TCONS_00023561	-	12:19317322-19317820	0.443684	0	-inf	down	0.00125	0.0196548	XLOC_014752
TCONS_00075099	-	4:29406095-29407885	0	0.408264	inf	up	5e-05	0.00123574	XLOC_044704
TCONS_00038512	-	2:20321329-20322144	0	0.34038	inf	up	5e-05	0.00123574	XLOC_022535
TCONS_00088259	-	6:30351887-30352198	1.26499	0	-inf	down	0.00185	0.0196548	XLOC_052528
TCONS_00062879	-	3:56841798-56842038	6.45574	0	-inf	down	0.00135	0.0196548	XLOC_037136
TCONS_00057962	-	27:2762054-2762319	2.51086	0	-inf	down	0.00185	0.0196548	XLOC_034199
TCONS_00104191	-	Z:44607736-44608038	2.01197	0	-inf	down	0.0015	0.0196548	XLOC_061905
TCONS_00010521	-	1:43885929-43886201	1.76919	0	-inf	down	0.00395	0.0342035	XLOC_006800
TCONS_00084560	-	5:57597358-57597611	5.427	0	-inf	down	0.0014	0.0196548	XLOC_050406
TCONS_00012875	-	1:92680157-92680361	10.8346	0	-inf	down	0.00185	0.0196548	XLOC_008198
TCONS_00041704	-	2:103512852-103513082	5.6087	0	-inf	down	0.0027	0.0248376	XLOC_024655
TCONS_00018173	-	10:17191402-17191610	15.8652	0	-inf	down	0.00185	0.0196548	XLOC_011564
TCONS_00064183	-	3:97418447-97418681	5.096	0	-inf	down	0.0027	0.0248376	XLOC_037946
TCONS_00093629	-	8:20889775-20889977	18.3571	0	-inf	down	0.00145	0.0196548	XLOC_055726
TCONS_00038928	-	2:32161789-32162175	0	0.820387	inf	up	0.00225	0.02264	XLOC_022794
TCONS_00005470	-	1:105236658-105237002	0.880111	0	-inf	down	0.00185	0.0196548	XLOC_003474
TCONS_00017535	-	10:8814733-8815093	0.886565	0	-inf	down	0.00165	0.0196548	XLOC_011170
TCONS_00010273	-	1:37450959-37451283	1.1752	0	-inf	down	0.0027	0.0248376	XLOC_006649
TCONS_00081557	-	5:4506700-4508024	0.727069	0	-inf	down	0.0001	0.00232394	XLOC_048640
TCONS_00090936	-	7:4890563-4891642	0.370221	0	-inf	down	5e-05	0.00123574	XLOC_054179
TCONS_00048753	-	2:131373134-131373509	0.783384	0	-inf	down	0.00165	0.0196548	XLOC_029207
TCONS_00045883	-	2:55702652-55703104	0.504936	0	-inf	down	0.0013	0.0196548	XLOC_027342
TCONS_00014566	-	1:132323589-132323895	1.74959	0	-inf	down	0.0013	0.0196548	XLOC_009352
TCONS_00070075	-	4:6235288-6235536	3.46325	0	-inf	down	0.00185	0.0196548	XLOC_041650
TCONS_00097318	-	9:17660676-17661372	0	0.40295	inf	up	5e-05	0.00123574	XLOC_057924
TCONS_00038171	-	2:12276420-12276685	2.72009	0	-inf	down	0.0027	0.0248376	XLOC_022360
TCONS_00101515	-	Z:43110636-43110864	7.25253	0	-inf	down	0.0014	0.0196548	XLOC_060317
TCONS_00081971	-	5:11987933-11988160	5.57743	0	-inf	down	0.00185	0.0196548	XLOC_048889
TCONS_00030904	-	15:5223504-5223753	3.67647	0	-inf	down	0.0027	0.0248376	XLOC_018768
TCONS_00001462	-	1:38854509-38855189	0	0.297949	inf	up	0.00295	0.026728	XLOC_000930
TCONS_00000353	-	1:6659685-6659977	2.0387	0	-inf	down	0.00165	0.0196548	XLOC_000198
TCONS_00017970	-	10:14199863-14200102	8.32025	0	-inf	down	5e-05	0.00123574	XLOC_011408
TCONS_00024730	-	12:16433475-16433800	1.24982	0	-inf	down	0.0017	0.0196548	XLOC_015370
TCONS_00082657	-	5:23646918-23647195	2.39323	0	-inf	down	0.00165	0.0196548	XLOC_049253
TCONS_00011619	-	1:64872376-64872645	3.1235	0	-inf	down	0.0014	0.0196548	XLOC_007453
TCONS_00016162	-	1:180252418-180260743	0.958773	10.388	3.43758	up	5e-05	0.00123574	XLOC_010373
TCONS_00047873	-	2:106976035-106976321	2.07876	0	-inf	down	0.00165	0.0196548	XLOC_028638
TCONS_00003005	-	1:65600836-65601116	2.44392	0	-inf	down	0.00165	0.0196548	XLOC_001883
TCONS_00094995	-	8:12867091-12867319	5.4394	0	-inf	down	0.00185	0.0196548	XLOC_056536
TCONS_00030545	-	15:12174016-12174426	0.831252	0	-inf	down	0.00145	0.0196548	XLOC_018626
TCONS_00080305	-	5:41347291-41347767	0	0.833601	inf	up	5e-05	0.00123574	XLOC_047879
TCONS_00032427	-	17:6954810-6955025	8.99839	0	-inf	down	0.00165	0.0196548	XLOC_019480
TCONS_00008370	-	1:176382108-176382316	9.51912	0	-inf	down	0.00185	0.0196548	XLOC_005459
TCONS_00095155	-	8:15250206-15250519	0	1.60505	inf	up	0.00285	0.0260013	XLOC_056635
TCONS_00010480	-	1:43086992-43087273	3.0472	0	-inf	down	0.00145	0.0196548	XLOC_006771
TCONS_00033233	-	17:2598171-2598450	1.98645	0	-inf	down	0.00185	0.0196548	XLOC_019853
TCONS_00055718	-	24:5529972-5530275	1.86869	0	-inf	down	0.0014	0.0196548	XLOC_033015
TCONS_00067057	-	3:51772880-51773478	0	0.41341	inf	up	0.00135	0.0196548	XLOC_039732
TCONS_00012535	-	1:82732586-82732859	3.46785	0	-inf	down	0.00145	0.0196548	XLOC_008016
TCONS_00092707	-	8:4358579-4358854	2.64904	0	-inf	down	0.00165	0.0196548	XLOC_055227
TCONS_00025191	-	13:7473341-7473688	1.78149	0	-inf	down	5e-05	0.00123574	XLOC_015685
TCONS_00081122	-	5:55561714-55562025	1.26499	0	-inf	down	0.00185	0.0196548	XLOC_048382
TCONS_00077966	-	5:3565531-3565794	0	3.73646	inf	up	0.00205	0.021269	XLOC_046414
TCONS_00015315	-	1:159681252-159681515	2.46922	0	-inf	down	0.0017	0.0196548	XLOC_009824
TCONS_00024824	-	12:19279110-19279408	0	2.15528	inf	up	0.00205	0.021269	XLOC_015435
TCONS_00026321	-	13:8390322-8390717	0.676204	0	-inf	down	0.00165	0.0196548	XLOC_016378
TCONS_00009306	-	1:1349272-1349551	1.98645	0	-inf	down	0.00185	0.0196548	XLOC_006009
TCONS_00086710	-	6:3803686-3804130	0	0.634809	inf	up	0.00155	0.0196548	XLOC_051583
TCONS_00005491	-	1:105651876-105652844	0	0.384769	inf	up	5e-05	0.00123574	XLOC_003495
TCONS_00089028	-	7:7715246-7715565	2.56384	0	-inf	down	5e-05	0.00123574	XLOC_052994
TCONS_00069545	-	4:41719-41957	9.29731	0	-inf	down	5e-05	0.00123574	XLOC_041321
TCONS_00099904	-	W:240799-241170	1.80128	0	-inf	down	5e-05	0.00123574	XLOC_059414
TCONS_00010427	-	1:39641832-39642068	5.23906	0	-inf	down	0.00165	0.0196548	XLOC_006739
TCONS_00104297	-	Z:46640842-46641377	0	0.469796	inf	up	0.0019	0.0200593	XLOC_061972
TCONS_00104775	-	Z:66029008-66029316	1.86092	0	-inf	down	0.0015	0.0196548	XLOC_062231
TCONS_00103378	-	Z:24593112-24593337	6.3579	0	-inf	down	0.0027	0.0248376	XLOC_061422
TCONS_00052594	-	21:3282029-3282390	0.941713	0	-inf	down	0.00165	0.0196548	XLOC_031295
TCONS_00049245	-	2:142057084-142057352	2.38311	0	-inf	down	0.00185	0.0196548	XLOC_029530
TCONS_00026202	-	13:7741790-7742180	0.600279	0	-inf	down	0.00185	0.0196548	XLOC_016283
TCONS_00103439	-	Z:26178523-26178834	1.26499	0	-inf	down	0.00185	0.0196548	XLOC_061456
TCONS_00063709	-	3:80406316-80452124	0.10471	2.52925	4.59424	up	0.00195	0.0205048	XLOC_037631
TCONS_00035224	-	18:8361616-8361887	1.979	0	-inf	down	0.00225	0.02264	XLOC_020860
TCONS_00003359	-	1:70094375-70094610	6.89322	0	-inf	down	0.0016	0.0196548	XLOC_002118
TCONS_00084316	-	5:54312061-54312508	0.591149	0	-inf	down	0.0013	0.0196548	XLOC_050257
TCONS_00037812	-	2:4392141-4392407	2.46716	0	-inf	down	0.00185	0.0196548	XLOC_022123
TCONS_00092380	-	7:34890956-34891775	0	0.383293	inf	up	5e-05	0.00123574	XLOC_055015
TCONS_00004605	-	1:84895829-84896451	0.392991	0	-inf	down	0.0017	0.0196548	XLOC_002908
TCONS_00095804	-	8:25670986-25671238	4.26263	0	-inf	down	0.0014	0.0196548	XLOC_056983
TCONS_00069399	-	3:109781436-109781713	2.03568	0	-inf	down	0.00295	0.026728	XLOC_041198
TCONS_00071709	-	4:42106673-42106969	1.3669	0	-inf	down	0.00225	0.02264	XLOC_042668
TCONS_00017973	-	10:14233400-14233773	0.739002	0	-inf	down	0.0027	0.0248376	XLOC_011411
TCONS_00043015	-	2:137686235-137686634	0.799017	0	-inf	down	0.0015	0.0196548	XLOC_025546
TCONS_00046285	-	2:61874788-61875032	5.01798	0	-inf	down	0.0014	0.0196548	XLOC_027621
TCONS_00092752	-	8:5113705-5114229	0.486513	0	-inf	down	0.00135	0.0196548	XLOC_055251
TCONS_00100462	-	Z:13894279-13894537	3.56383	0	-inf	down	0.00165	0.0196548	XLOC_059710
TCONS_00087863	-	6:23423905-23424236	1.00467	0	-inf	down	0.00185	0.0196548	XLOC_052280
TCONS_00047858	-	2:106206613-106207099	0.444495	0	-inf	down	0.0015	0.0196548	XLOC_028625
TCONS_00105055	-	Z:78538883-78539307	0.649542	0	-inf	down	0.00175	0.0196548	XLOC_062413
TCONS_00067188	-	3:55663252-55663747	0	0.876145	inf	up	5e-05	0.00123574	XLOC_039817
TCONS_00023420	-	12:15466264-15466808	0.426132	0	-inf	down	0.00155	0.0196548	XLOC_014664
TCONS_00084266	-	5:53838444-53838711	2.62665	0	-inf	down	0.0027	0.0248376	XLOC_050226
TCONS_00084906	-	6:2220808-2221324	0.640948	0	-inf	down	5e-05	0.00123574	XLOC_050585
TCONS_00026530	-	13:10821061-10821584	0	0.450034	inf	up	0.00245	0.0242291	XLOC_016525
TCONS_00056771	-	26:2322641-2322983	1.27145	0	-inf	down	0.0015	0.0196548	XLOC_033516
TCONS_00010440	-	1:40125970-40126571	0	0.661487	inf	up	5e-05	0.00123574	XLOC_006746
TCONS_00072661	-	4:66519529-66519867	1.16763	0	-inf	down	0.00165	0.0196548	XLOC_043268
TCONS_00066716	-	3:41277076-41277405	1.11155	0	-inf	down	0.00245	0.0242291	XLOC_039535
TCONS_00053589	-	22:3243878-3244238	0.886565	0	-inf	down	0.00165	0.0196548	XLOC_031857
TCONS_00006934	-	1:136160761-136160967	10.1456	0	-inf	down	0.00185	0.0196548	XLOC_004432
TCONS_00103448	-	Z:26403847-26404115	2.38311	0	-inf	down	0.00185	0.0196548	XLOC_061465
TCONS_00043814	-	2:9573255-9573490	0	6.4793	inf	up	0.00205	0.021269	XLOC_026019
TCONS_00100625	-	Z:17731609-17731818	13.7841	0	-inf	down	0.00135	0.0196548	XLOC_059821
TCONS_00003723	PRMT8	1:74651168-74660773	7.23002	1.5388	-2.23219	down	0.003	0.027076	XLOC_002353
TCONS_00020351	-	11:3882945-3883215	2.30314	0	-inf	down	0.00185	0.0196548	XLOC_012780
TCONS_00047233	-	2:91842954-91843298	1.10014	0	-inf	down	0.00165	0.0196548	XLOC_028210
TCONS_00073202	-	4:84124598-84124981	0.631664	0	-inf	down	0.00185	0.0196548	XLOC_043575
TCONS_00048725	-	2:130943255-130943823	0	0.884105	inf	up	5e-05	0.00123574	XLOC_029189
TCONS_00092317	-	7:34216989-34217297	1.86092	0	-inf	down	0.0015	0.0196548	XLOC_054979
TCONS_00061456	-	3:29940488-29940894	0.673215	0	-inf	down	0.00165	0.0196548	XLOC_036222
TCONS_00060468	-	3:12993293-12993607	1.19321	0	-inf	down	0.0017	0.0196548	XLOC_035521
TCONS_00047528	-	2:98737952-98738263	1.13264	0	-inf	down	0.00225	0.02264	XLOC_028400
TCONS_00094735	-	8:8172366-8172771	0.813106	0	-inf	down	0.0016	0.0196548	XLOC_056355
TCONS_00061003	-	3:21412480-21412695	10.2839	0	-inf	down	0.0014	0.0196548	XLOC_035878
TCONS_00048746	-	2:131346487-131346895	0	0.807739	inf	up	0.00225	0.02264	XLOC_029200
TCONS_00078548	-	5:12518791-12519021	5.17727	0	-inf	down	0.00185	0.0196548	XLOC_046844
TCONS_00083305	-	5:35137313-35137529	8.74238	0	-inf	down	0.00165	0.0196548	XLOC_049627
TCONS_00022895	-	12:5038850-5039991	4.94316	2.16165	-1.1933	down	0.00245	0.0242291	XLOC_014408
TCONS_00034787	-	18:3033661-3033999	0.85636	0	-inf	down	0.0025	0.0245389	XLOC_020666
TCONS_00001632	-	1:43933828-43934063	5.3614	0	-inf	down	0.00165	0.0196548	XLOC_001045
TCONS_00082153	-	5:15027240-15027519	1.98645	0	-inf	down	0.00185	0.0196548	XLOC_048998
TCONS_00094108	-	8:268475-268677	12.5602	0	-inf	down	0.0027	0.0248376	XLOC_056017
TCONS_00074990	-	4:25576845-25577100	2.85108	0	-inf	down	0.0017	0.0196548	XLOC_044625
TCONS_00098746	-	9:14796730-14796970	3.5302	0	-inf	down	0.00225	0.02264	XLOC_058780
TCONS_00020608	-	11:10769783-10770113	1.43862	0	-inf	down	0.0015	0.0196548	XLOC_012956
TCONS_00101974	-	Z:59172964-59173198	6.664	0	-inf	down	0.0015	0.0196548	XLOC_060617
TCONS_00004608	-	1:84913835-84914111	2.9536	0	-inf	down	0.0015	0.0196548	XLOC_002911
TCONS_00052856	-	21:5859948-5860245	0	1.95762	inf	up	0.00365	0.0319613	XLOC_031445
TCONS_00046542	-	2:67542791-67545064	0.200502	0.677391	1.75637	up	0.00435	0.0370866	XLOC_027793
TCONS_00072539	-	4:63958568-63959096	0.355744	0	-inf	down	0.00205	0.021269	XLOC_043200
TCONS_00019571	-	10:16348320-16348528	11.1056	0	-inf	down	0.00165	0.0196548	XLOC_012390
TCONS_00072480	-	4:62020238-62020490	3.19697	0	-inf	down	0.00185	0.0196548	XLOC_043173
TCONS_00047787	-	2:104228845-104229413	0	0.84722	inf	up	5e-05	0.00123574	XLOC_028571
TCONS_00053726	-	23:1301332-1301607	3.37479	0	-inf	down	0.0012	0.019493	XLOC_031971
TCONS_00008528	-	1:179700480-179700843	0.740584	0	-inf	down	0.00185	0.0196548	XLOC_005544
TCONS_00015165	-	1:152210794-152211001	10.6438	0	-inf	down	0.0027	0.0248376	XLOC_009734
TCONS_00001476	-	1:39060032-39060371	0.995755	0	-inf	down	0.00175	0.0196548	XLOC_000944
TCONS_00066627	-	3:39849461-39849854	0	0.957333	inf	up	0.0018	0.0196548	XLOC_039488
TCONS_00067772	-	3:72307707-72307917	11.1842	0	-inf	down	0.00165	0.0196548	XLOC_040197
TCONS_00096875	-	9:13170553-13170920	0.898937	0	-inf	down	0.002	0.0209519	XLOC_057670
TCONS_00039420	-	2:43439502-43439807	1.82035	0	-inf	down	0.0014	0.0196548	XLOC_023125
TCONS_00079333	-	5:25760029-25760252	8.20505	0	-inf	down	0.0022	0.0224977	XLOC_047242
TCONS_00049927	-	20:5778925-5779234	1.15988	0	-inf	down	0.00225	0.02264	XLOC_029917
TCONS_00103666	-	Z:29423106-29423476	0.698777	0	-inf	down	0.00185	0.0196548	XLOC_061617
TCONS_00046083	-	2:58970017-58970407	0.664268	0	-inf	down	0.00175	0.0196548	XLOC_027483
TCONS_00060471	-	3:13918681-13919085	0.92353	0	-inf	down	0.00085	0.0147967	XLOC_035524
TCONS_00067171	-	3:55214858-55215186	1.81607	0	-inf	down	0.0015	0.0196548	XLOC_039806
TCONS_00099223	-	9:22790505-22790937	0.883216	0	-inf	down	0.00165	0.0196548	XLOC_059024
TCONS_00013450	-	1:105720665-105720915	3.60332	0	-inf	down	0.0027	0.0248376	XLOC_008608
TCONS_00100026	-	Z:984264-984469	11.3553	0	-inf	down	0.0027	0.0248376	XLOC_059494
TCONS_00031297	-	15:8020553-8020896	0.888729	0	-inf	down	0.00185	0.0196548	XLOC_018910
TCONS_00030552	-	15:12192523-12192845	1.00053	0	-inf	down	0.00225	0.02264	XLOC_018633
TCONS_00022555	-	12:397743-397986	3.84457	0	-inf	down	0.00185	0.0196548	XLOC_014199
TCONS_00094894	-	8:11326377-11326685	1.53252	0	-inf	down	0.00165	0.0196548	XLOC_056471
TCONS_00044311	-	2:20525145-20525524	0.651005	0	-inf	down	0.00185	0.0196548	XLOC_026356
TCONS_00005983	-	1:117711955-117712603	0.307902	0	-inf	down	0.00255	0.0248376	XLOC_003817
TCONS_00096456	-	9:7617135-7617409	2.33385	0	-inf	down	0.0027	0.0248376	XLOC_057337
TCONS_00005300	-	1:102381073-102381663	0	0.461148	inf	up	0.00125	0.0196548	XLOC_003386
TCONS_00089547	-	7:16435377-16435658	2.23833	0	-inf	down	0.00165	0.0196548	XLOC_053337
TCONS_00005706	-	1:109864013-109864359	1.07913	0	-inf	down	0.00165	0.0196548	XLOC_003643
TCONS_00038146	-	2:11767990-11768403	0.644059	0	-inf	down	0.00165	0.0196548	XLOC_022335
TCONS_00025115	-	13:2531856-2532064	11.1056	0	-inf	down	0.00165	0.0196548	XLOC_015623
TCONS_00001043	-	1:29265184-29265441	3.8731	0	-inf	down	0.0014	0.0196548	XLOC_000654
TCONS_00065325	-	3:14578231-14578480	4.24209	0	-inf	down	0.00165	0.0196548	XLOC_038658
TCONS_00043192	-	2:141477241-141477642	0.650487	0	-inf	down	0.00195	0.0205048	XLOC_025678
TCONS_00043258	-	2:146398159-146398498	1.00177	0	-inf	down	0.0027	0.0248376	XLOC_025732
TCONS_00001767	-	1:47248316-47248951	0	0.473017	inf	up	5e-05	0.00123574	XLOC_001138
TCONS_00004609	-	1:84914581-84915287	3.41728	1.43308	-1.25373	down	0.0043	0.0367572	XLOC_002912
TCONS_00020028	-	11:881010-881397	0.66653	0	-inf	down	0.00225	0.02264	XLOC_012591
TCONS_00074692	-	4:17643555-17643906	0.755829	0	-inf	down	0.00225	0.02264	XLOC_044403
TCONS_00089685	-	7:19633400-19633698	1.624	0	-inf	down	0.0027	0.0248376	XLOC_053403
TCONS_00088928	-	7:6694959-6695418	0.633949	0	-inf	down	0.00145	0.0196548	XLOC_052935
TCONS_00069503	-	3:56078629-56078886	4.35723	0	-inf	down	0.0016	0.0196548	XLOC_041279
TCONS_00023059	-	12:9060968-9061190	6.87725	0	-inf	down	0.0027	0.0248376	XLOC_014491
TCONS_00081131	-	5:55587980-55588284	1.61374	0	-inf	down	0.00165	0.0196548	XLOC_048391
TCONS_00073888	-	4:3567757-3568106	0.839052	0	-inf	down	0.0017	0.0196548	XLOC_043969
TCONS_00061748	-	3:34686103-34686452	1.18877	0	-inf	down	0.0015	0.0196548	XLOC_036386
TCONS_00060205	-	3:5996665-5997014	1.39842	0	-inf	down	0.0012	0.019493	XLOC_035377
TCONS_00098102	-	9:5183641-5184034	0	1.03198	inf	up	0.0016	0.0196548	XLOC_058339
TCONS_00103664	-	Z:29421662-29421905	4.16495	0	-inf	down	0.0027	0.0248376	XLOC_061615
TCONS_00063081	-	3:64854830-64855304	0	0.627237	inf	up	0.0019	0.0200593	XLOC_037265
TCONS_00031603	-	15:11488737-11489031	1.58505	0	-inf	down	0.00185	0.0196548	XLOC_019057
TCONS_00092579	gga-mir-181a-1	8:1923617-1994307	0.0797937	0.438666	2.45877	up	0.00265	0.0248376	XLOC_055160
TCONS_00055430	-	24:1747740-1748021	1.69153	0	-inf	down	0.00225	0.02264	XLOC_032854
TCONS_00009916	-	1:23288570-23288850	1.95514	0	-inf	down	0.00185	0.0196548	XLOC_006404
TCONS_00081598	-	5:5013413-5013638	8.80325	0	-inf	down	0.0016	0.0196548	XLOC_048669
TCONS_00049820	-	20:4756061-4756288	8.14957	0	-inf	down	0.00125	0.0196548	XLOC_029859
TCONS_00064882	-	3:3250760-3251025	2.51086	0	-inf	down	0.00185	0.0196548	XLOC_038352
TCONS_00071802	-	4:44404941-44405146	11.3553	0	-inf	down	0.0027	0.0248376	XLOC_042740
TCONS_00043023	-	2:137706088-137706557	0.600545	0	-inf	down	0.0012	0.019493	XLOC_025554
TCONS_00015347	-	1:160975364-160975788	0	0.595864	inf	up	0.00235	0.0234331	XLOC_009855
TCONS_00080635	-	5:49538796-49539111	1.2046	0	-inf	down	0.00185	0.0196548	XLOC_048075
TCONS_00040701	-	2:69517039-69517262	7.21277	0	-inf	down	0.00165	0.0196548	XLOC_023977
TCONS_00092747	-	8:5107906-5108171	4.14019	0	-inf	down	0.0013	0.0196548	XLOC_055246
TCONS_00017972	-	10:14232458-14232847	0.618846	0	-inf	down	0.0025	0.0245389	XLOC_011410
TCONS_00094028	-	8:27713310-27713606	1.54112	0	-inf	down	0.00185	0.0196548	XLOC_055967
TCONS_00080129	-	5:37520842-37521079	4.38921	0	-inf	down	0.00185	0.0196548	XLOC_047763
TCONS_00092666	-	8:3971023-3971273	3.32615	0	-inf	down	0.00185	0.0196548	XLOC_055210
TCONS_00008330	-	1:175632514-175633136	0	0.470316	inf	up	5e-05	0.00123574	XLOC_005436
TCONS_00063778	-	3:81791232-81791540	1.97039	0	-inf	down	0.0016	0.0196548	XLOC_037675
TCONS_00008904	-	1:191737445-191737669	9.03398	0	-inf	down	0.0016	0.0196548	XLOC_005780
TCONS_00040653	-	2:68268833-68269099	3.08395	0	-inf	down	0.00165	0.0196548	XLOC_023950
TCONS_00005115	-	1:94669636-94669895	0	3.71067	inf	up	0.00325	0.0290393	XLOC_003238
TCONS_00042179	-	2:111740889-111741123	7.84	0	-inf	down	0.00185	0.0196548	XLOC_024983
TCONS_00084281	-	5:53921493-53921885	0.690485	0	-inf	down	0.00165	0.0196548	XLOC_050235
TCONS_00092461	-	7:393249-393546	1.77318	0	-inf	down	0.00165	0.0196548	XLOC_055062
TCONS_00078993	-	5:21312611-21312925	1.09378	0	-inf	down	0.00225	0.02264	XLOC_047108
TCONS_00004830	-	1:88294898-88295234	0.953378	0	-inf	down	0.00185	0.0196548	XLOC_003045
TCONS_00030192	-	15:8223031-8224090	0	0.334932	inf	up	5e-05	0.00123574	XLOC_018438
TCONS_00067754	-	3:71695898-71696220	1.47957	0	-inf	down	0.0014	0.0196548	XLOC_040187
TCONS_00053093	-	22:2147032-2147337	2.21421	0	-inf	down	0.0018	0.0196548	XLOC_031588
TCONS_00099935	-	W:436988-437254	3.08395	0	-inf	down	0.00165	0.0196548	XLOC_059432
TCONS_00051442	-	20:11436334-11436582	3.46325	0	-inf	down	0.00185	0.0196548	XLOC_030729
TCONS_00087409	-	6:16066993-16067221	6.27951	0	-inf	down	0.0017	0.0196548	XLOC_052028
TCONS_00089936	-	7:22347325-22347697	0	1.4914	inf	up	0.0018	0.0196548	XLOC_053554
TCONS_00001372	-	1:36169874-36170130	3.20669	0	-inf	down	0.0027	0.0248376	XLOC_000868
TCONS_00053590	-	22:3250128-3250418	1.61855	0	-inf	down	0.0017	0.0196548	XLOC_031858
TCONS_00070065	-	4:6029936-6030206	2.48601	0	-inf	down	0.0026	0.0248376	XLOC_041640
TCONS_00052226	-	21:6749457-6749898	1.12985	0	-inf	down	5e-05	0.00123574	XLOC_031126
TCONS_00060814	-	3:17866429-17866743	1.42246	0	-inf	down	0.00165	0.0196548	XLOC_035742
TCONS_00056890	-	26:3203506-3203747	8.69855	0	-inf	down	5e-05	0.00123574	XLOC_033563
TCONS_00019719	-	10:18163608-18163823	7.71291	0	-inf	down	0.00185	0.0196548	XLOC_012464
TCONS_00008689	-	1:184720533-184721254	0	0.27049	inf	up	0.00225	0.02264	XLOC_005640
TCONS_00101687	-	Z:50597852-50598065	8.17679	0	-inf	down	0.00185	0.0196548	XLOC_060436
TCONS_00044440	-	2:22372522-22372943	0	0.47567	inf	up	0.0045	0.0381258	XLOC_026466
TCONS_00065039	-	3:9434312-9434627	1.30499	0	-inf	down	0.0027	0.0248376	XLOC_038437
TCONS_00014733	-	1:136691328-136691614	1.77611	0	-inf	down	0.00205	0.021269	XLOC_009464
TCONS_00059339	-	28:433660-434204	0	0.484906	inf	up	0.00135	0.0196548	XLOC_034915
TCONS_00040679	-	2:68537935-68538467	0.516774	0	-inf	down	0.0015	0.0196548	XLOC_023961
TCONS_00043651	-	2:5770159-5770480	1.8692	0	-inf	down	0.00135	0.0196548	XLOC_025948
TCONS_00028428	-	14:1968544-1968912	0.769464	0	-inf	down	0.0027	0.0248376	XLOC_017493
TCONS_00037645	-	2:1066239-1066494	3.25331	0	-inf	down	0.00245	0.0242291	XLOC_022030
TCONS_00045619	-	2:49267365-49267586	8.15067	0	-inf	down	0.00165	0.0196548	XLOC_027165
TCONS_00053685	-	23:1011512-1011727	10.8304	0	-inf	down	0.00135	0.0196548	XLOC_031936
TCONS_00074514	-	4:15529801-15530214	0.484899	0	-inf	down	0.00355	0.0311961	XLOC_044285
TCONS_00067065	-	3:51917224-51917513	1.5047	0	-inf	down	0.00225	0.02264	XLOC_039737
TCONS_00083623	-	5:41269575-41270435	0.385615	0	-inf	down	5e-05	0.00123574	XLOC_049814
TCONS_00015706	-	1:170254301-170254546	4.60616	0	-inf	down	0.00165	0.0196548	XLOC_010098
TCONS_00040782	-	2:74746189-74746478	1.5047	0	-inf	down	0.00225	0.02264	XLOC_024052
TCONS_00055198	-	24:5589673-5590012	0.919159	0	-inf	down	0.0017	0.0196548	XLOC_032741
TCONS_00090233	-	7:28034040-28034273	4.50633	0	-inf	down	0.0017	0.0196548	XLOC_053739
TCONS_00045526	-	2:46602526-46602812	1.93028	0	-inf	down	0.0027	0.0248376	XLOC_027121
TCONS_00103770	-	Z:34002102-34002329	5.57743	0	-inf	down	0.00185	0.0196548	XLOC_061662
TCONS_00067746	-	3:70937439-70937745	1.22971	0	-inf	down	0.0041	0.035306	XLOC_040179
TCONS_00007910	-	1:168804715-168804970	4.27379	0	-inf	down	0.0015	0.0196548	XLOC_005155
TCONS_00004432	-	1:83751434-83751762	1.21012	0	-inf	down	0.00165	0.0196548	XLOC_002781
TCONS_00012150	-	1:76246118-76246446	1.46795	0	-inf	down	0.0018	0.0196548	XLOC_007789
TCONS_00007788	-	1:166822427-166822938	0	0.415606	inf	up	0.0022	0.0224977	XLOC_005091
TCONS_00013052	-	1:97048619-97048822	0	15.2528	inf	up	0.00205	0.021269	XLOC_008343
TCONS_00042218	-	2:112705200-112705834	0	0.40531	inf	up	0.00125	0.0196548	XLOC_025009
TCONS_00092518	-	7:11750295-11750557	3.09061	0	-inf	down	0.00165	0.0196548	XLOC_055119
TCONS_00104164	-	Z:44308408-44308643	4.59548	0	-inf	down	0.00185	0.0196548	XLOC_061895
TCONS_00004604	-	1:84881072-84881381	1.29706	0	-inf	down	0.00185	0.0196548	XLOC_002907
TCONS_00031206	-	15:7392876-7393223	0	1.73917	inf	up	0.0015	0.0196548	XLOC_018863
TCONS_00093985	-	8:27399567-27399822	3.01679	0	-inf	down	0.00185	0.0196548	XLOC_055946
TCONS_00011482	-	1:61041547-61041866	1.62747	0	-inf	down	0.0015	0.0196548	XLOC_007376
TCONS_00097609	-	9:23435037-23436409	0	0.406523	inf	up	0.0021	0.0216488	XLOC_058061
TCONS_00048227	-	2:118943418-118944469	0	0.339931	inf	up	5e-05	0.00123574	XLOC_028867
TCONS_00015991	-	1:176740805-176741014	8.55293	0	-inf	down	0.0017	0.0196548	XLOC_010287
TCONS_00046762	-	2:79657588-79657866	2.01851	0	-inf	down	0.00185	0.0196548	XLOC_027926
TCONS_00082668	-	5:23714821-23715243	0.716715	0	-inf	down	0.0012	0.019493	XLOC_049264
TCONS_00073091	-	4:80581970-80582234	3.19465	0	-inf	down	0.00165	0.0196548	XLOC_043517
TCONS_00035682	-	19:2940339-2940578	5.24772	0	-inf	down	0.0013	0.0196548	XLOC_021063
TCONS_00041736	-	2:105014517-105014768	3.80405	0	-inf	down	0.00165	0.0196548	XLOC_024683
TCONS_00000627	-	1:12540324-12540617	1.74173	0	-inf	down	0.0027	0.0248376	XLOC_000412
TCONS_00012437	-	1:79880542-79880840	1.87385	0	-inf	down	0.00165	0.0196548	XLOC_007942
TCONS_00017298	-	10:5052779-5053061	2.84197	0	-inf	down	0.0016	0.0196548	XLOC_011067
TCONS_00090746	-	7:2169965-2170266	1.79913	0	-inf	down	0.00165	0.0196548	XLOC_054066
TCONS_00013719	-	1:111096834-111097157	1.73711	0	-inf	down	0.00145	0.0196548	XLOC_008771
TCONS_00015447	-	1:164992987-164993252	5.44019	0	-inf	down	5e-05	0.00123574	XLOC_009940
TCONS_00094506	-	8:4942339-4942611	2.9693	0	-inf	down	0.0014	0.0196548	XLOC_056237
TCONS_00093634	-	8:21096180-21096410	5.17727	0	-inf	down	0.00185	0.0196548	XLOC_055731
TCONS_00003358	-	1:70083428-70083686	2.83746	0	-inf	down	0.00205	0.021269	XLOC_002117
TCONS_00043344	-	2:267357-267902	0.684532	0	-inf	down	0.0001	0.00232394	XLOC_025770
TCONS_00036303	-	19:8361242-8361551	1.29706	0	-inf	down	0.00185	0.0196548	XLOC_021354
TCONS_00072302	-	4:57603110-57603316	16.9094	0	-inf	down	0.00185	0.0196548	XLOC_043033
TCONS_00104000	-	Z:40972251-40972580	1.11207	0	-inf	down	0.0027	0.0248376	XLOC_061795
TCONS_00061038	-	3:22450365-22451304	0	0.285919	inf	up	5e-05	0.00123574	XLOC_035902
TCONS_00005707	-	1:109873687-109874060	0.682156	0	-inf	down	0.00185	0.0196548	XLOC_003644
TCONS_00071059	-	4:25473809-25474087	2.52314	0	-inf	down	0.00165	0.0196548	XLOC_042289
TCONS_00089410	-	7:15545207-15545494	0	2.52724	inf	up	0.00205	0.021269	XLOC_053231
TCONS_00063277	-	3:68236321-68236666	1.81591	0	-inf	down	5e-05	0.00123574	XLOC_037390
TCONS_00029091	-	14:8968929-8969249	1.41939	0	-inf	down	0.00165	0.0196548	XLOC_017843
TCONS_00095809	-	8:26190502-26190812	1.3876	0	-inf	down	0.0027	0.0248376	XLOC_056988
TCONS_00003565	-	1:72402974-72403206	5.34377	0	-inf	down	0.0027	0.0248376	XLOC_002230
TCONS_00022171	-	11:14536928-14537198	2.49507	0	-inf	down	0.0027	0.0248376	XLOC_013947
TCONS_00020238	-	11:3016974-3017208	7.448	0	-inf	down	0.00145	0.0196548	XLOC_012683
TCONS_00009712	-	1:15713937-15714160	5.76262	0	-inf	down	0.0017	0.0196548	XLOC_006279
TCONS_00003237	-	1:68182732-68183087	1.12512	0	-inf	down	0.0015	0.0196548	XLOC_002059
TCONS_00080912	-	5:51226981-51227277	0	2.41796	inf	up	0.00155	0.0196548	XLOC_048252
TCONS_00042180	-	2:111741634-111741890	3.45336	0	-inf	down	0.00165	0.0196548	XLOC_024984
TCONS_00044530	-	2:23021285-23021593	1.84444	0	-inf	down	0.0011	0.0182783	XLOC_026511
TCONS_00036301	-	19:8301751-8302037	1.93028	0	-inf	down	0.0027	0.0248376	XLOC_021352
TCONS_00025849	-	13:17662670-17663018	1.12941	0	-inf	down	0.0014	0.0196548	XLOC_016042
TCONS_00084843	-	6:530094-530296	12.5602	0	-inf	down	0.0027	0.0248376	XLOC_050538
TCONS_00011057	-	1:53442211-53442512	1.43931	0	-inf	down	0.00185	0.0196548	XLOC_007119
TCONS_00040628	-	2:67782750-67783095	0.797057	0	-inf	down	0.00225	0.02264	XLOC_023932
TCONS_00065741	-	3:21529034-21529237	17.7414	0	-inf	down	0.00145	0.0196548	XLOC_038918
TCONS_00034153	-	18:5980632-5980902	2.687	0	-inf	down	0.00165	0.0196548	XLOC_020316
TCONS_00074209	-	4:9384021-9384326	2.27543	0	-inf	down	0.00185	0.0196548	XLOC_044104
TCONS_00004948	-	1:91468415-91468949	0.494264	0	-inf	down	0.00135	0.0196548	XLOC_003103
TCONS_00058083	-	27:3575481-3576042	0.427116	0	-inf	down	0.0012	0.019493	XLOC_034262
TCONS_00012482	-	1:81814755-81815279	0.596548	0	-inf	down	5e-05	0.00123574	XLOC_007978
TCONS_00076647	-	4:61297637-61298073	0.638564	0	-inf	down	0.0015	0.0196548	XLOC_045678
TCONS_00102949	-	Z:11776945-11777151	10.1456	0	-inf	down	0.00185	0.0196548	XLOC_061181
TCONS_00104334	-	Z:49567211-49567504	2.41163	0	-inf	down	0.0016	0.0196548	XLOC_061999
TCONS_00064714	-	3:110085631-110085853	6.34823	0	-inf	down	0.00185	0.0196548	XLOC_038267
TCONS_00040562	-	2:66204761-66205060	2.6695	0	-inf	down	0.0013	0.0196548	XLOC_023881
TCONS_00074507	-	4:15513924-15514230	1.5723	0	-inf	down	0.00165	0.0196548	XLOC_044278
TCONS_00072182	-	4:53750820-53751044	6.52454	0	-inf	down	0.0027	0.0248376	XLOC_042957
TCONS_00074203	-	4:9376335-9376630	1.42832	0	-inf	down	0.0033	0.0293737	XLOC_044098
TCONS_00034717	-	18:2258496-2258747	3.53233	0	-inf	down	0.0027	0.0248376	XLOC_020625
TCONS_00063555	-	3:77486487-77486839	0.885578	0	-inf	down	0.00175	0.0196548	XLOC_037522
TCONS_00030007	-	15:5991532-5991940	0.582194	0	-inf	down	0.00295	0.026728	XLOC_018318
TCONS_00078662	-	5:15575766-15576045	2.48306	0	-inf	down	0.00165	0.0196548	XLOC_046920
TCONS_00025655	-	13:13768876-13769178	1.2985	0	-inf	down	0.0025	0.0245389	XLOC_015925
TCONS_00007399	-	1:152375184-152384913	0.208623	0.423356	1.02098	up	0.00015	0.00332244	XLOC_004775
TCONS_00100498	-	Z:16276793-16277312	0.804845	0	-inf	down	5e-05	0.00123574	XLOC_059732
TCONS_00084199	-	5:52530688-52530925	6.21804	0	-inf	down	0.0015	0.0196548	XLOC_050190
TCONS_00075243	-	4:31344126-31344454	1.12423	0	-inf	down	0.0027	0.0248376	XLOC_044798
TCONS_00069996	-	4:4032713-4033024	0	2.98219	inf	up	0.0013	0.0196548	XLOC_041604
