# Supplementary material for: Analysis of long noncoding RNA and mRNA using RNA sequencing during the differentiation of intramuscular preadipocytes in chicken
Source: PLoS One. 2017 Feb 15;12(2):e0172389. doi: 10.1371/journal.pone.0172389 (PMC5310915; doi:10.1371/journal.pone.0172389)
Supplement: S2 Appendix — (ZIP) [file pone.0172389.s002.zip › I0-VS-I6.DiffExpGeneFilter.anno.xls]

GeneID	GeneName	RefGeneID	GenePos	I0_FPKM	I6_FPKM	log2(I6/I0)	up-or-down	p_value	q_value	Description
XLOC_057787	LAMP3	ENSGALG00000008759	9:15845895-15861501	0.171843	0.451257	1.39286	up	0.0017	0.0128018	lysosome-associated membrane glycoprotein 3 precursor [Source:RefSeq peptide;Acc:NP_001139604]
XLOC_042927	CCNA2	ENSGALG00000011881	4:53350908-53358439	11.2865	4.06383	-1.47368	down	5e-05	0.000753905	cyclin A2 [Source:HGNC Symbol;Acc:HGNC:1578]
XLOC_021662	MIS12	ENSGALG00000001632	19:3327704-3416405	2.00324	0.393994	-2.34609	down	0.0002	0.0024522	protein MIS12 homolog [Source:RefSeq peptide;Acc:NP_001038142]
XLOC_046479	EIF3M	ENSGALG00000012109	5:5539085-5625129	69.0578	143.266	1.05282	up	5e-05	0.000753905	Eukaryotic translation initiation factor 3 subunit M [Source:UniProtKB/Swiss-Prot;Acc:Q5ZJ64]
XLOC_023734	NEDD9	ENSGALG00000012747	2:63105641-63218915	33.1556	103.188	1.63795	up	5e-05	0.000753905	neural precursor cell expressed, developmentally down-regulated 9 [Source:HGNC Symbol;Acc:HGNC:7733]
XLOC_034016	ENSGALG00000023791	ENSGALG00000023791	26:4554865-4614405	148.567	68.0093	-1.12731	down	5e-05	0.000753905	-
XLOC_050403	Metazoa_SRP	ENSGALG00000028887	5:57588687-57588986	32.093	100.309	1.64412	up	5e-05	0.000753905	-
XLOC_030703	DDX27	ENSGALG00000006974	20:11098518-11104465	26.5095	13.1819	-1.00796	down	5e-05	0.000753905	probable ATP-dependent RNA helicase DDX27 [Source:RefSeq peptide;Acc:NP_001006293]
XLOC_051097	ENTPD1	ENSGALG00000007078	6:21551706-21581844	1.39139	3.59157	1.36809	up	5e-05	0.000753905	ectonucleoside triphosphate diphosphohydrolase 1 [Source:RefSeq peptide;Acc:NP_001012925]
XLOC_056258	CENPL	ENSGALG00000026825	8:5511275-5536458	2.35117	0.270345	-3.12051	down	0.00265	0.0189931	centromere protein L [Source:RefSeq peptide;Acc:NP_001006569]
XLOC_040064	NT5DC1	ENSGALG00000014964	3:63335148-63456971	3.51944	7.67737	1.12527	up	0.00165	0.0124501	5'-nucleotidase domain containing 1 [Source:HGNC Symbol;Acc:HGNC:21556]
XLOC_018826	TMEM116	ENSGALG00000004760	15:6241508-6254635	1.10999	2.97332	1.42153	up	5e-05	0.000753905	transmembrane protein 116 [Source:HGNC Symbol;Acc:HGNC:25084]
XLOC_031826	SFRP1	ENSGALG00000003473	22:2562231-2574660	0.781604	6.72058	3.10408	up	5e-05	0.000753905	secreted frizzled-related protein 1 precursor [Source:RefSeq peptide;Acc:NP_989884]
XLOC_059286	ENSGALG00000018356	ENSGALG00000018356	MT:16107-16775	236.288	59.3077	-1.99425	down	5e-05	0.000753905	-
XLOC_016206	SPDL1	ENSGALG00000001942	13:3495327-3519105	1.77321	0.829794	-1.09554	down	5e-05	0.000753905	spindle apparatus coiled-coil protein 1 [Source:HGNC Symbol;Acc:HGNC:26010]
XLOC_046411	FIBIN	ENSGALG00000023904	5:3505003-3511707	1.27769	2.83879	1.15174	up	5e-05	0.000753905	fin bud initiation factor homolog precursor [Source:RefSeq peptide;Acc:NP_001264523]
XLOC_056788	SCL	ENSGALG00000023296	8:20808554-20813839	2.53103	0.78518	-1.68863	down	5e-05	0.000753905	Gallus gallus T-cell acute lymphocytic leukemia 1 (TAL1), mRNA. [Source:RefSeq mRNA;Acc:NM_205352]
XLOC_016382	STC2	ENSGALG00000002893	13:8560156-8571497	12.4587	5.1908	-1.26312	down	5e-05	0.000753905	stanniocalcin 2 [Source:HGNC Symbol;Acc:HGNC:11374]
XLOC_009427	ST6GAL2	ENSGALG00000016803	1:135003311-135054664	30.2948	9.74044	-1.63701	down	5e-05	0.000753905	beta-galactoside alpha-2,6-sialyltransferase 2 [Source:RefSeq peptide;Acc:NP_001161219]
XLOC_046371	NELL1	ENSGALG00000003777	5:2243249-2526968	0.860806	1.93541	1.16888	up	0.00045	0.00405353	neural EGFL like 1 [Source:HGNC Symbol;Acc:HGNC:7750]
XLOC_019015	SLC7A4	ENSGALG00000002204	15:10038153-10080934	0.64571	1.9377	1.58539	up	0.00555	0.0361084	solute carrier family 7 member 4 [Source:HGNC Symbol;Acc:HGNC:11062]
XLOC_043513	HTRA3	ENSGALG00000015575	4:80438629-80461899	2.43641	16.2521	2.73779	up	5e-05	0.000753905	HtrA serine peptidase 3 [Source:HGNC Symbol;Acc:HGNC:30406]
XLOC_057951	MECOM	ENSGALG00000009437	9:19430119-19752139	3.65689	1.5951	-1.19697	down	5e-05	0.000753905	MDS1 and EVI1 complex locus [Source:HGNC Symbol;Acc:HGNC:3498]
XLOC_055702	NASP	ENSGALG00000010255	8:20075379-20085978	9.99241	3.57664	-1.48223	down	5e-05	0.000753905	nuclear autoantigenic sperm protein (histone-binding) [Source:HGNC Symbol;Acc:HGNC:7644]
XLOC_002053	SSPN	ENSGALG00000014042	1:67762798-67787318	5.02716	11.5494	1.19999	up	5e-05	0.000753905	sarcospan [Source:HGNC Symbol;Acc:HGNC:11322]
XLOC_040848	ENSGALG00000016471	ENSGALG00000016471	3:100224718-100231095	13.1318	33.5371	1.35269	up	5e-05	0.000753905	-
XLOC_005659	SNORA8	ENSGALG00000017815	1:185060358-185071837	34.2202	81.8953	1.25893	up	5e-05	0.000753905	-
XLOC_018434	ENSGALG00000005204	ENSGALG00000005204	15:8101743-8107045	35.7577	102.769	1.52308	up	5e-05	0.000753905	-
XLOC_034480	IGF2BP1	ENSGALG00000001293	27:3426959-3459259	32.4196	15.6307	-1.05248	down	5e-05	0.000753905	Insulin-like growth factor 2 mRNA-binding protein 1 [Source:UniProtKB/Swiss-Prot;Acc:O42254]
XLOC_006718	E2F7	ENSGALG00000010265	1:38215230-38234268	4.18274	1.60205	-1.38453	down	5e-05	0.000753905	E2F transcription factor 7 [Source:HGNC Symbol;Acc:HGNC:23820]
XLOC_051187	SORCS3	ENSGALG00000008434	6:23967358-24235717	2.48934	0.501225	-2.31223	down	5e-05	0.000753905	sortilin-related VPS10 domain containing receptor 3 [Source:HGNC Symbol;Acc:HGNC:16699]
XLOC_023700	GFOD1	ENSGALG00000012730	2:62220225-62292789	15.0711	7.34233	-1.03748	down	5e-05	0.000753905	glucose-fructose oxidoreductase domain containing 1 [Source:HGNC Symbol;Acc:HGNC:21096]
XLOC_014081	DBNDD1	ENSGALG00000000528	11:18297074-18308190	9.53269	23.6145	1.30872	up	5e-05	0.000753905	dysbindin (dystrobrevin binding protein 1) domain containing 1 [Source:HGNC Symbol;Acc:HGNC:28455]
XLOC_051268	CASP7	ENSGALG00000008933	6:27042297-27062965	0.651714	2.15142	1.72298	up	5e-05	0.000753905	caspase 7 [Source:HGNC Symbol;Acc:HGNC:1508]
XLOC_058768	NCL	ENSGALG00000007705	9:14750403-14757842	119.978	57.229	-1.06795	down	5e-05	0.000753905	nucleolin [Source:RefSeq peptide;Acc:NP_990596]
XLOC_035187	TNFAIP8L1	ENSGALG00000004266	28:4703153-4710012	4.27654	2.12621	-1.00816	down	0.0001	0.00142418	tumor necrosis factor alpha-induced protein 8-like protein 1 [Source:RefSeq peptide;Acc:NP_001006343]
XLOC_022092	ENSGALG00000005498	ENSGALG00000005498	2:3872093-3930317	18.4476	49.5174	1.4245	up	0.00525	0.0344704	-
XLOC_011771	RPS17L	ENSGALG00000002157	10:834929-836457	3999.03	14227.6	1.83097	up	5e-05	0.000753905	40S ribosomal protein S17 [Source:UniProtKB/Swiss-Prot;Acc:P08636]
XLOC_037660	MB21D1	ENSGALG00000015925	3:80936782-80943626	1.20246	0.35013	-1.78002	down	5e-05	0.000753905	Mab-21 domain containing 1 [Source:HGNC Symbol;Acc:HGNC:21367]
XLOC_037508	TBX18	ENSGALG00000015834	3:76646413-76672255	1.98225	0.912288	-1.11958	down	5e-05	0.000753905	Gallus gallus T-box 18 (TBX18), mRNA. [Source:RefSeq mRNA;Acc:NM_204453]
XLOC_006388	ENSGALG00000008755	ENSGALG00000008755	1:21832702-21860726	5.85066	12.7956	1.12898	up	5e-05	0.000753905	-
XLOC_001596	PKP2	ENSGALG00000012913	1:58971759-59016900	28.6218	11.8481	-1.27246	down	5e-05	0.000753905	plakophilin 2 [Source:HGNC Symbol;Acc:HGNC:9024]
XLOC_042605	RWDD4	ENSGALG00000010658	4:39225853-39235404	7.96146	17.9289	1.17118	up	5e-05	0.000753905	RWD domain containing 4 [Source:HGNC Symbol;Acc:HGNC:23750]
XLOC_029536	gga-mir-30d	ENSGALG00000018290	2:142221269-142250730	0.542996	1.61064	1.56862	up	5e-05	0.000753905	-
XLOC_051038	ENSGALG00000006504	ENSGALG00000006504	6:19304472-19375456	0.391702	1.26139	1.68719	up	0.00025	0.00282553	-
XLOC_062278	ENSGALG00000026501	ENSGALG00000026501	Z:69478172-69551287	2.02932	19.0235	3.22872	up	5e-05	0.000753905	-
XLOC_032057	STMN1	ENSGALG00000001475	23:3198616-3201919	73.2475	22.9342	-1.67528	down	5e-05	0.000753905	Stathmin [Source:UniProtKB/Swiss-Prot;Acc:P31395]
XLOC_011770	PATL2	ENSGALG00000002167	10:821409-827514	1.17372	0.252777	-2.21515	down	0.00045	0.00405353	protein associated with topoisomerase II homolog 2 (yeast) [Source:HGNC Symbol;Acc:HGNC:33630]
XLOC_049531	ARHGAP11A	ENSGALG00000009731	5:29863999-29977797	0.985136	0.458036	-1.10486	down	0.0008	0.00653214	rho GTPase-activating protein 11A [Source:RefSeq peptide;Acc:NP_001006479]
XLOC_020258	CYGB	ENSGALG00000001892	18:4316180-4327768	0.718941	0.234805	-1.61441	down	5e-05	0.000753905	cytoglobin [Source:RefSeq peptide;Acc:NP_001008789]
XLOC_061351	SGTB	ENSGALG00000014768	Z:20491306-20561786	2.4792	6.27553	1.33986	up	5e-05	0.000753905	small glutamine-rich tetratricopeptide repeat-containing protein beta [Source:RefSeq peptide;Acc:NP_001026589]
XLOC_001795	PTPRO	ENSGALG00000013085	1:62779915-63083771	3.20752	0.715407	-2.16462	down	0.00445	0.0300074	receptor-type tyrosine-protein phosphatase O [Source:RefSeq peptide;Acc:NP_989453]
XLOC_028314	IMPA2	ENSGALG00000013814	2:97173426-97401313	1.78901	3.64681	1.02748	up	0.00565	0.0367049	inositol(myo)-1(or 4)-monophosphatase 2 [Source:HGNC Symbol;Acc:HGNC:6051]
XLOC_041822	ENSGALG00000009628	ENSGALG00000009628	4:11342240-11348947	0.0352537	0.858238	4.60553	up	0.00185	0.0138056	-
XLOC_023499	RAMP3	ENSGALG00000027575	2:54559442-54620185	1.0503	0.34652	-1.59979	down	0.00105	0.00832165	Gallus gallus receptor (G protein-coupled) activity modifying protein 3 (RAMP3), mRNA. [Source:RefSeq mRNA;Acc:NM_001144973]
XLOC_013181	BCO1	ENSGALG00000005408	11:14882015-14937171	0.0896334	0.348944	1.96089	up	0.0051	0.0338724	Beta,beta-carotene 15,15'-monooxygenase [Source:UniProtKB/Swiss-Prot;Acc:Q9I993]
XLOC_049910	RPS6KA5	ENSGALG00000010698	5:43378366-43451410	1.8828	4.7251	1.32746	up	5e-05	0.000753905	ribosomal protein S6 kinase alpha-5 [Source:RefSeq peptide;Acc:NP_001012605]
XLOC_037369	ATG5	ENSGALG00000015387	3:67655975-67730401	5.02447	10.2528	1.02897	up	0.0015	0.0114489	autophagy protein 5 [Source:RefSeq peptide;Acc:NP_001006409]
XLOC_022200	EN2	ENSGALG00000023430	2:7875411-7877529	15.3617	7.66631	-1.00273	down	5e-05	0.000753905	Homeobox protein engrailed-2 [Source:UniProtKB/Swiss-Prot;Acc:Q05917]
XLOC_045227	PPP1R3B	ENSGALG00000027275	4:48960038-48966683	17.4816	39.2851	1.16814	up	5e-05	0.000753905	protein phosphatase 1 regulatory subunit 3B [Source:HGNC Symbol;Acc:HGNC:14942]
XLOC_000467	PRKAR2B	ENSGALG00000008060	1:14328389-14348899	0.0911869	0.492652	2.43367	up	0.0034	0.0237193	protein kinase, cAMP-dependent, regulatory subunit type II beta [Source:HGNC Symbol;Acc:HGNC:9392]
XLOC_029214	EIF3E	ENSGALG00000016093	2:131405147-131425618	101.551	219.461	1.11176	up	5e-05	0.000753905	eukaryotic translation initiation factor 3 subunit E [Source:RefSeq peptide;Acc:NP_001006349]
XLOC_024615	GATA6	ENSGALG00000014976	2:102287737-102323485	33.0023	11.9302	-1.46795	down	5e-05	0.000753905	GATA binding protein 6 [Source:HGNC Symbol;Acc:HGNC:4174]
XLOC_018431	MIF	ENSGALG00000006326	15:8090141-8091977	487.055	1034.97	1.08743	up	5e-05	0.000753905	macrophage migration inhibitory factor (glycosylation-inhibiting factor) [Source:HGNC Symbol;Acc:HGNC:7097]
XLOC_045800	LIMCH1	ENSGALG00000014258	4:68063117-68230063	8.85807	2.67168	-1.72925	down	5e-05	0.000753905	LIM and calponin homology domains 1 [Source:HGNC Symbol;Acc:HGNC:29191]
XLOC_012438	PARP16	ENSGALG00000007365	10:17314081-17318997	11.5211	29.3543	1.34929	up	5e-05	0.000753905	poly(ADP-ribose) polymerase family member 16 [Source:HGNC Symbol;Acc:HGNC:26040]
XLOC_033482	SNRPE	ENSGALG00000000137	26:1620030-1622178	10.7134	5.31199	-1.01209	down	0.00035	0.00344234	Small nuclear ribonucleoprotein E [Source:UniProtKB/Swiss-Prot;Acc:P62303]
XLOC_031641	NCAPH	ENSGALG00000024128	22:2937098-2946789	6.87389	2.15513	-1.67335	down	5e-05	0.000753905	non-SMC condensin I complex subunit H [Source:HGNC Symbol;Acc:HGNC:1112]
XLOC_038293	FANCL	ENSGALG00000007879	3:855514-929281	2.39943	0.893344	-1.42541	down	0.0067	0.0427079	E3 ubiquitin-protein ligase FANCL [Source:RefSeq peptide;Acc:NP_001029113]
XLOC_002428	NCAPD2	ENSGALG00000014439	1:76401634-76426364	10.9067	4.26813	-1.35354	down	0.00045	0.00405353	condensin complex subunit 1 [Source:RefSeq peptide;Acc:NP_001074331]
XLOC_019641	CRB2	ENSGALG00000001169	17:8974476-9198582	9.91686	2.1615	-2.19785	down	5e-05	0.000753905	crumbs family member 2 [Source:HGNC Symbol;Acc:HGNC:18688]
XLOC_013376	CDH3	ENSGALG00000026291	11:18310976-18316940	0.0879654	0.454387	2.36891	up	0.0029	0.0206228	cadherin 3, type 1, P-cadherin (placental) [Source:HGNC Symbol;Acc:HGNC:1762]
XLOC_023795	LYRM4	ENSGALG00000027339	2:65290050-65613762	25.5903	59.9131	1.22728	up	0.00525	0.0344704	LYR motif-containing protein 4 [Source:RefSeq peptide;Acc:NP_001185817]
XLOC_029190	ANG-1	ENSGALG00000016083	2:130946313-131114196	4.48998	12.579	1.48624	up	5e-05	0.000753905	angiopoietin-1 precursor [Source:RefSeq peptide;Acc:NP_001186376]
XLOC_015876	GFPT2	ENSGALG00000013760	13:13243832-13261021	0.15715	0.812243	2.36977	up	0.0005	0.0044285	glutamine-fructose-6-phosphate transaminase 2 [Source:HGNC Symbol;Acc:HGNC:4242]
XLOC_003758	RPGR	ENSGALG00000016255	1:112266486-112376058	3.8703	10.1829	1.39563	up	5e-05	0.000753905	retinitis pigmentosa GTPase regulator [Source:HGNC Symbol;Acc:HGNC:10295]
XLOC_051147	gga-mir-146b	ENSGALG00000021782	6:22677837-22687533	0.17492	0.465208	1.41118	up	0.00415	0.0282147	-
XLOC_001592	FAM180A	ENSGALG00000028459	1:58482770-58513575	1.16331	2.97146	1.35294	up	5e-05	0.000753905	FAM180A protein [Source:UniProtKB/TrEMBL;Acc:G1E6K3]
XLOC_007827	CDCA3	ENSGALG00000014513	1:76736133-76738320	17.2004	3.19786	-2.42726	down	5e-05	0.000753905	cell division cycle-associated protein 3 isoform 1 [Source:RefSeq peptide;Acc:NP_001265065]
XLOC_024466	APCDD1	ENSGALG00000000894	2:98186516-98217765	9.50988	2.05327	-2.2115	down	5e-05	0.000753905	Protein APCDD1 [Source:UniProtKB/Swiss-Prot;Acc:Q5R2I8]
XLOC_002418	ENSGALG00000022964	ENSGALG00000022964	1:75682715-75711590	0.0549887	0.281957	2.35827	up	0.00345	0.0240174	-
XLOC_000218	SEMA3D	ENSGALG00000006563	1:8176854-8325591	29.8941	78.3578	1.39022	up	5e-05	0.000753905	Semaphorin-3D [Source:UniProtKB/Swiss-Prot;Acc:Q90663]
XLOC_029018	CDH17	ENSGALG00000015947	2:125754666-125795462	0.547885	1.55691	1.50674	up	5e-05	0.000753905	cadherin-17 precursor [Source:RefSeq peptide;Acc:NP_001186424]
XLOC_012121	SHC4	ENSGALG00000005011	10:9868373-9897139	33.4672	8.99361	-1.89578	down	5e-05	0.000753905	SHC (Src homology 2 domain containing) family member 4 [Source:HGNC Symbol;Acc:HGNC:16743]
XLOC_034416	KIF18B	ENSGALG00000000878	27:1315070-1323798	2.82026	0.511509	-2.463	down	5e-05	0.000753905	Kinesin-like protein KIF18B [Source:UniProtKB/Swiss-Prot;Acc:Q5ZLK6]
XLOC_014457	NINJ1	ENSGALG00000026891	12:6600386-6618168	9.55945	23.5854	1.3029	up	5e-05	0.000753905	ninjurin-1 [Source:RefSeq peptide;Acc:NP_001264806]
XLOC_032716	SIDT2	ENSGALG00000011896	24:5220743-5228445	62.8345	140.606	1.16203	up	5e-05	0.000753905	SID1 transmembrane family member 2 [Source:HGNC Symbol;Acc:HGNC:24272]
XLOC_010999	HERC1	ENSGALG00000003381	10:3433413-3640935	22.469	9.52996	-1.2374	down	5e-05	0.000753905	HECT and RLD domain containing E3 ubiquitin protein ligase family member 1 [Source:HGNC Symbol;Acc:HGNC:4867]
XLOC_013205	WFDC1	ENSGALG00000005503	11:16191124-16203598	0.0480184	24.5383	8.99723	up	0.0006	0.00507295	WAP four-disulfide core domain protein 1 [Source:UniProtKB/Swiss-Prot;Acc:Q8JG33]
XLOC_014323	ASPN	ENSGALG00000004722	12:3309298-3452441	0.783582	6.92967	3.14463	up	5e-05	0.000753905	asporin [Source:HGNC Symbol;Acc:HGNC:14872]
XLOC_010727	P4HA3	ENSGALG00000017311	1:194915189-194923866	7.05547	19.1825	1.44298	up	5e-05	0.000753905	prolyl 4-hydroxylase, alpha polypeptide III [Source:HGNC Symbol;Acc:HGNC:30135]
XLOC_056315	RNaseP_nuc	ENSGALG00000025650	8:6609346-6609668	7236.24	19203.9	1.40809	up	5e-05	0.000753905	-
XLOC_041407	KIF4A	ENSGALG00000004195	4:1248516-1265790	10.0266	1.71549	-2.54715	down	5e-05	0.000753905	chromosome-associated kinesin KIF4 [Source:RefSeq peptide;Acc:NP_990306]
XLOC_027808	SERPINB2	ENSGALG00000019552	2:67753129-67763712	2.10814	8.3212	1.98082	up	5e-05	0.000753905	serpin peptidase inhibitor, clade B (ovalbumin), member 2 [Source:HGNC Symbol;Acc:HGNC:8584]
XLOC_059861	CZH5ORF44	ENSGALG00000014767	Z:20444709-20490099	3.46702	7.58773	1.12997	up	5e-05	0.000753905	uncharacterized protein LOC427165 isoform 2 [Source:RefSeq peptide;Acc:NP_001006577]
XLOC_016440	UNC5A	ENSGALG00000018998	13:9604608-9658944	0.713237	6.44988	3.17682	up	0.0009	0.00726123	unc-5 netrin receptor A [Source:HGNC Symbol;Acc:HGNC:12567]
XLOC_023963	RNF152	ENSGALG00000028822	2:68541076-68785639	3.29638	0.591566	-2.47827	down	5e-05	0.000753905	ring finger protein 152 [Source:HGNC Symbol;Acc:HGNC:26811]
XLOC_030803	PARD6B	ENSGALG00000007994	20:13808589-13922927	1.74365	3.58434	1.03959	up	0.00765	0.0478297	partitioning defective 6 homolog beta [Source:RefSeq peptide;Acc:NP_001038106]
XLOC_052161	CEP55	ENSGALG00000006639	6:19959522-19974735	0.831597	0.237398	-1.80857	down	0.00035	0.00344234	centrosomal protein 55kDa [Source:HGNC Symbol;Acc:HGNC:1161]
XLOC_018115	CDC45	ENSGALG00000001616	15:663975-676726	2.59882	1.21376	-1.09837	down	5e-05	0.000753905	cell division cycle 45 [Source:HGNC Symbol;Acc:HGNC:1739]
XLOC_035977	DYNC2LI1	ENSGALG00000009954	3:24548056-24598091	0.797232	2.4485	1.61882	up	0.00285	0.0203	dynein, cytoplasmic 2, light intermediate chain 1 [Source:HGNC Symbol;Acc:HGNC:24595]
XLOC_036502	RHOU	ENSGALG00000025738	3:39092354-39130259	7.95631	3.40092	-1.22617	down	5e-05	0.000753905	ras homolog family member U [Source:HGNC Symbol;Acc:HGNC:17794]
XLOC_009492	RAB20	ENSGALG00000016844	1:138392843-138416609	1.30953	5.12816	1.9694	up	5e-05	0.000753905	RAB20, member RAS oncogene family [Source:HGNC Symbol;Acc:HGNC:18260]
XLOC_022024	CSPG5	ENSGALG00000028443	2:836596-844877	0.86228	2.17693	1.33607	up	5e-05	0.000753905	chondroitin sulfate proteoglycan 5 precursor [Source:RefSeq peptide;Acc:NP_990050]
XLOC_048982	LSP1	ENSGALG00000006583	5:13419871-13473345	159.631	390.614	1.291	up	5e-05	0.000753905	lymphocyte-specific protein 1 [Source:RefSeq peptide;Acc:NP_989673]
XLOC_060857	SRFBP1	ENSGALG00000005316	Z:80735397-80799325	0.265612	0.552586	1.05688	up	0.0071	0.0449005	serum response factor binding protein 1 [Source:HGNC Symbol;Acc:HGNC:26333]
XLOC_053106	GPR1	ENSGALG00000008589	7:12058651-12071393	14.4284	36.9179	1.35541	up	5e-05	0.000753905	G protein-coupled receptor 1 [Source:HGNC Symbol;Acc:HGNC:4463]
XLOC_000967	SYT1	ENSGALG00000010319	1:39115618-39383335	1.71626	0.732976	-1.22743	down	0.0001	0.00142418	Synaptotagmin-1 [Source:UniProtKB/Swiss-Prot;Acc:P47191]
XLOC_033728	MYOG	ENSGALG00000000172	26:960277-964046	0.790083	2.4476	1.63129	up	0.0001	0.00142418	Myogenin [Source:UniProtKB/Swiss-Prot;Acc:P17920]
XLOC_024920	LYN	ENSGALG00000018967	2:110829659-110899609	3.02303	7.09884	1.23159	up	5e-05	0.000753905	tyrosine-protein kinase Lyn [Source:RefSeq peptide;Acc:NP_001006390]
XLOC_026525	CALCR	ENSGALG00000009509	2:23184313-23325417	0.370586	0.794289	1.09986	up	0.00045	0.00405353	calcitonin receptor [Source:HGNC Symbol;Acc:HGNC:1440]
XLOC_046334	CASC5	ENSGALG00000004522	5:920666-949107	1.48391	0.425344	-1.8027	down	5e-05	0.000753905	cancer susceptibility candidate 5 [Source:HGNC Symbol;Acc:HGNC:24054]
XLOC_050343	PELI2	ENSGALG00000012124	5:55840341-55909453	0.59386	1.96021	1.72281	up	5e-05	0.000753905	pellino E3 ubiquitin protein ligase family member 2 [Source:HGNC Symbol;Acc:HGNC:8828]
XLOC_013355	CDT1	ENSGALG00000013784	11:17932050-17935844	6.90917	2.96448	-1.22074	down	5e-05	0.000753905	chromatin licensing and DNA replication factor 1 [Source:HGNC Symbol;Acc:HGNC:24576]
XLOC_005575	MMP27	ENSGALG00000019060	1:181720809-181729291	0.19713	0.739018	1.90647	up	0.00595	0.0383991	matrix metalloproteinase-27 precursor [Source:RefSeq peptide;Acc:NP_990331]
XLOC_004095	MID1	ENSGALG00000016603	1:123968606-124211390	100.037	34.9615	-1.5167	down	5e-05	0.000753905	midline 1 (Opitz/BBB syndrome) [Source:RefSeq peptide;Acc:NP_989460]
XLOC_031777	DUSP26	ENSGALG00000001633	22:1603069-1619730	1.84601	4.36223	1.24065	up	0.0006	0.00507295	dual specificity phosphatase 26 (putative) [Source:HGNC Symbol;Acc:HGNC:28161]
XLOC_060732	TEK	ENSGALG00000001840	Z:68386223-68425628	0.955082	0.271369	-1.81537	down	5e-05	0.000753905	TEK tyrosine kinase, endothelial [Source:HGNC Symbol;Acc:HGNC:11724]
XLOC_060226	ANXA1	ENSGALG00000015148	Z:35881517-35899231	75.101	208.69	1.47446	up	5e-05	0.000753905	annexin A1 [Source:RefSeq peptide;Acc:NP_996789]
XLOC_037877	RRM2	ENSGALG00000016442	3:96086175-96092245	14.6413	2.57835	-2.50552	down	5e-05	0.000753905	ribonucleotide reductase M2 [Source:HGNC Symbol;Acc:HGNC:10452]
XLOC_061416	ARHGEF28	ENSGALG00000014923	Z:24425970-24561168	0.157376	0.429419	1.44817	up	0.0008	0.00653214	Rho guanine nucleotide exchange factor 28 [Source:HGNC Symbol;Acc:HGNC:30322]
XLOC_028803	MYBL1	ENSGALG00000015522	2:114840235-114865431	0.885188	0.441186	-1.00459	down	0.00135	0.010394	myb-related protein A [Source:RefSeq peptide;Acc:NP_990563]
XLOC_012610	TPPP3	ENSGALG00000002103	11:1213865-1215689	0.291862	0	-inf	down	0.00035	0.00344234	tubulin polymerization-promoting protein family member 3 [Source:HGNC Symbol;Acc:HGNC:24162]
XLOC_061059	FANCG	ENSGALG00000002009	Z:8422479-8433655	2.99967	0.783109	-1.93752	down	5e-05	0.000753905	Fanconi anemia, complementation group G [Source:RefSeq peptide;Acc:NP_989709]
XLOC_057027	DEPDC1	ENSGALG00000011275	8:27683940-27694494	2.09485	0.429184	-2.28718	down	0.00055	0.00472882	DEP domain-containing protein 1A [Source:RefSeq peptide;Acc:NP_001012946]
XLOC_053593	MARCH4	ENSGALG00000011478	7:22892060-22970110	2.24552	0.286784	-2.96901	down	0.00075	0.00616576	membrane associated ring-CH-type finger 4 [Source:HGNC Symbol;Acc:HGNC:29269]
XLOC_021199	LRRC75A	ENSGALG00000002631	19:5084108-5130864	0.228538	0.90264	1.98172	up	0.00025	0.00282553	leucine rich repeat containing 75A [Source:HGNC Symbol;Acc:HGNC:32403]
XLOC_042237	TLL1	ENSGALG00000009567	4:23518998-23656964	0.792183	1.90116	1.26298	up	5e-05	0.000753905	tolloid-like protein 1 precursor [Source:RefSeq peptide;Acc:NP_990034]
XLOC_039530	SMOC2	ENSGALG00000011205	3:40938548-41074792	80.7133	36.9513	-1.12718	down	5e-05	0.000753905	SPARC related modular calcium binding 2 [Source:HGNC Symbol;Acc:HGNC:20323]
XLOC_054441	NRP2	ENSGALG00000008621	7:12163932-12245475	36.9319	77.2584	1.06482	up	5e-05	0.000753905	neuropilin 2 [Source:HGNC Symbol;Acc:HGNC:8005]
XLOC_008892	PHEX	ENSGALG00000016375	1:118326166-118422075	0.517201	2.93793	2.506	up	5e-05	0.000753905	phosphate regulating endopeptidase homolog, X-linked [Source:RefSeq peptide;Acc:NP_001186206]
XLOC_024766	MCM4	ENSGALG00000012915	2:107695681-107707788	16.916	3.77919	-2.16224	down	5e-05	0.000753905	minichromosome maintenance complex component 4 [Source:HGNC Symbol;Acc:HGNC:6947]
XLOC_029996	SLC17A9	ENSGALG00000028225	20:8789096-8807724	0.823909	0.152853	-2.43034	down	5e-05	0.000753905	solute carrier family 17 member 9 [Source:RefSeq peptide;Acc:NP_001006292]
XLOC_010079	CKAP2	ENSGALG00000017025	1:169701517-169710954	5.29889	1.34936	-1.97342	down	5e-05	0.000753905	cytoskeleton-associated protein 2 [Source:RefSeq peptide;Acc:NP_001006274]
XLOC_032717	TAGLN	ENSGALG00000011902	24:5229235-5232028	693.201	3201.6	2.20745	up	5e-05	0.000753905	Transgelin [Source:UniProtKB/Swiss-Prot;Acc:P19966]
XLOC_003515	MORC3	ENSGALG00000016040	1:106011588-106039528	3.89213	10.7355	1.46375	up	5e-05	0.000753905	MORC family CW-type zinc finger 3 [Source:RefSeq peptide;Acc:NP_001244153]
XLOC_020280	FASN	ENSGALG00000002747	18:4886001-4935063	139.828	61.4479	-1.18622	down	5e-05	0.000753905	fatty acid synthase [Source:RefSeq peptide;Acc:NP_990486]
XLOC_051526	BICC1	ENSGALG00000001847	6:254207-523892	10.7467	23.8358	1.14923	up	0.00015	0.0019571	protein bicaudal C homolog 1 [Source:RefSeq peptide;Acc:NP_001186436]
XLOC_048818	SNORA23	ENSGALG00000017862	5:8805039-8838065	6758.76	40497.3	2.583	up	5e-05	0.000753905	-
XLOC_033994	SCUBE3	ENSGALG00000002675	26:4077004-4107490	0.165156	0.509512	1.62529	up	5e-05	0.000753905	signal peptide, CUB domain, EGF-like 3 [Source:HGNC Symbol;Acc:HGNC:13655]
XLOC_053922	GALNT5	ENSGALG00000012544	7:35699034-35712432	0.526529	1.97993	1.91087	up	5e-05	0.000753905	polypeptide N-acetylgalactosaminyltransferase 5 [Source:HGNC Symbol;Acc:HGNC:4127]
XLOC_050952	BLOC1S2	ENSGALG00000005794	6:17117958-17123646	6.64032	19.1099	1.525	up	5e-05	0.000753905	biogenesis of lysosome-related organelles complex 1 subunit 2 [Source:RefSeq peptide;Acc:NP_001264281]
XLOC_002017	KCNJ8	ENSGALG00000026373	1:67101905-67111591	0.266534	0.810171	1.60391	up	5e-05	0.000753905	potassium channel, inwardly rectifying subfamily J, member 8 [Source:HGNC Symbol;Acc:HGNC:6269]
XLOC_038904	DTL	ENSGALG00000009837	3:21362146-21410862	2.17221	0.338356	-2.68255	down	5e-05	0.000753905	Denticleless protein homolog [Source:UniProtKB/Swiss-Prot;Acc:Q5ZJW8]
XLOC_030083	KIAA1755	ENSGALG00000023590	20:10698022-10708163	0.915418	2.61754	1.51571	up	5e-05	0.000753905	KIAA1755 [Source:HGNC Symbol;Acc:HGNC:29372]
XLOC_037415	FAXC	ENSGALG00000015489	3:70939964-70963966	7.85523	3.48768	-1.17138	down	5e-05	0.000753905	failed axon connections homolog [Source:HGNC Symbol;Acc:HGNC:20742]
XLOC_046418	METTL15	ENSGALG00000012153	5:3920768-4026116	1.0146	2.04035	1.00791	up	0.00445	0.0300074	putative S-adenosyl-L-methionine-dependent methyltransferase METT5D1 [Source:RefSeq peptide;Acc:NP_001186351]
XLOC_016997	ENSGALG00000005247	ENSGALG00000005247	14:5540770-5552985	0	0.408072	inf	up	5e-05	0.000753905	-
XLOC_038885	CENPF	ENSGALG00000009690	3:20355446-20391564	0.67349	0.0880901	-2.9346	down	5e-05	0.000753905	centromere protein F [Source:RefSeq peptide;Acc:NP_989976]
XLOC_040251	NT5E	ENSGALG00000015833	3:76373913-76397765	0.592846	0.102236	-2.53576	down	0.00585	0.0378739	5'-nucleotidase, ecto (CD73) [Source:HGNC Symbol;Acc:HGNC:8021]
XLOC_056219	PRRC2C	ENSGALG00000003290	8:4710531-4780759	37.4937	18.2848	-1.036	down	5e-05	0.000753905	proline-rich coiled-coil 2C [Source:HGNC Symbol;Acc:HGNC:24903]
XLOC_043875	MID2	ENSGALG00000003860	4:1701039-1749149	1.95173	4.30986	1.14288	up	5e-05	0.000753905	Uncharacterized protein [Source:UniProtKB/TrEMBL;Acc:F1NCH4]
XLOC_043023	ELOVL6	ENSGALG00000012131	4:57533047-57602558	14.7785	6.19488	-1.25435	down	0.00015	0.0019571	Elongation of very long chain fatty acids protein 6 [Source:UniProtKB/Swiss-Prot;Acc:Q5ZJR8]
XLOC_031980	ENSGALG00000000720	ENSGALG00000000720	23:1402268-1407058	11.1137	4.67114	-1.25049	down	5e-05	0.000753905	-
XLOC_040286	TTK	ENSGALG00000015874	3:78607952-78643792	0.761893	0.139175	-2.45269	down	5e-05	0.000753905	TTK protein kinase [Source:HGNC Symbol;Acc:HGNC:12401]
XLOC_042766	HNRNPDL	ENSGALG00000023199	4:45802372-45825305	33.4158	15.4608	-1.11191	down	0.00165	0.0124501	Heterogeneous nuclear ribonucleoprotein D-like [Source:UniProtKB/Swiss-Prot;Acc:Q5ZI72]
XLOC_001806	DERA	ENSGALG00000013095	1:63261286-63316947	7.92845	17.6333	1.15319	up	0.0018	0.0134781	putative deoxyribose-phosphate aldolase [Source:RefSeq peptide;Acc:NP_001006248]
XLOC_041098	XKR6	ENSGALG00000016646	3:106441018-106716115	9.68596	4.76108	-1.02461	down	0.0064	0.0410628	X-linked Kx blood group related 6 [Source:HGNC Symbol;Acc:HGNC:27806]
XLOC_052121	CH25H	ENSGALG00000006352	6:18874302-18877975	0.672341	3.69538	2.45846	up	5e-05	0.000753905	cholesterol 25-hydroxylase [Source:RefSeq peptide;Acc:NP_001264283]
XLOC_039718	TMEM242	ENSGALG00000013689	3:50808115-50830250	2.13863	4.65064	1.12074	up	5e-05	0.000753905	transmembrane protein 242 [Source:HGNC Symbol;Acc:HGNC:17206]
XLOC_041946	RPL39	ENSGALG00000008620	4:16462840-16465105	1490	3355.94	1.17141	up	5e-05	0.000753905	60S ribosomal protein L39 [Source:UniProtKB/Swiss-Prot;Acc:Q98TF5]
XLOC_028666	PCMTD1	ENSGALG00000015250	2:109168060-109214696	5.84131	15.2635	1.38572	up	5e-05	0.000753905	Protein-L-isoaspartate O-methyltransferase domain-containing protein 1 [Source:UniProtKB/Swiss-Prot;Acc:Q5ZMR3]
XLOC_032605	NTM	ENSGALG00000001437	24:1860916-2106123	0.44381	1.26065	1.50616	up	0.0073	0.0459455	protein CEPU-1 precursor [Source:RefSeq peptide;Acc:NP_990042]
XLOC_021945	ENSGALG00000023485	ENSGALG00000023485	19:9568066-9633760	0.492891	0	-inf	down	0.00025	0.00282553	-
XLOC_023752	ENSGALG00000012781	ENSGALG00000012781	2:64381609-64398492	16.2765	38.6476	1.24759	up	5e-05	0.000753905	-
XLOC_030055	TPX2	ENSGALG00000006267	20:10378009-10392964	7.63765	1.64932	-2.21126	down	5e-05	0.000753905	targeting protein for Xklp2 [Source:RefSeq peptide;Acc:NP_989768]
XLOC_002353	PRMT8	ENSGALG00000013272	1:74650722-74705631	15.5299	7.0895	-1.13129	down	5e-05	0.000753905	protein arginine methyltransferase 8 [Source:HGNC Symbol;Acc:HGNC:5188]
XLOC_032788	STT3A	ENSGALG00000001005	24:373403-377118	2.76638	0.703658	-1.97505	down	5e-05	0.000753905	STT3A, subunit of the oligosaccharyltransferase complex (catalytic) [Source:HGNC Symbol;Acc:HGNC:6172]
XLOC_000558	GPR37	ENSGALG00000027861	1:21614382-21629956	13.1406	3.64607	-1.84962	down	5e-05	0.000753905	probable G-protein coupled receptor 37 precursor [Source:RefSeq peptide;Acc:NP_001075168]
XLOC_033480	PI16	ENSGALG00000000560	26:1580562-1610869	3.39164	21.5117	2.66507	up	5e-05	0.000753905	peptidase inhibitor 16 [Source:HGNC Symbol;Acc:HGNC:21245]
XLOC_031001	SPEN	ENSGALG00000003662	21:4245489-4302032	18.2196	8.2853	-1.13686	down	5e-05	0.000753905	spen family transcriptional repressor [Source:HGNC Symbol;Acc:HGNC:17575]
XLOC_003759	DYNLT3	ENSGALG00000016259	1:112473617-112481419	4.70041	11.1521	1.24646	up	5e-05	0.000753905	dynein light chain Tctex-type 3 [Source:RefSeq peptide;Acc:NP_001264663]
XLOC_004829	TBC1D4	ENSGALG00000016925	1:154275492-154383017	1.19694	4.41251	1.88224	up	5e-05	0.000753905	TBC1 domain family member 4 [Source:HGNC Symbol;Acc:HGNC:19165]
XLOC_046320	BUB1B	ENSGALG00000004838	5:601358-626001	6.05421	0.81064	-2.9008	down	5e-05	0.000753905	mitotic checkpoint serine/threonine-protein kinase BUB1 beta [Source:RefSeq peptide;Acc:NP_989734]
XLOC_058890	ENSGALG00000027617	ENSGALG00000027617	9:17089499-17379917	0.986166	4.60563	2.2235	up	5e-05	0.000753905	-
XLOC_044897	ENSGALG00000028992	ENSGALG00000028992	4:37159320-37249158	2317.3	4672.5	1.01175	up	5e-05	0.000753905	-
XLOC_005841	LRRC32	ENSGALG00000000818	1:192780852-192802418	80.2533	35.0102	-1.19678	down	5e-05	0.000753905	leucine rich repeat containing 32 [Source:HGNC Symbol;Acc:HGNC:4161]
XLOC_017123	XYLT1	ENSGALG00000006757	14:7912058-8196456	1.70506	5.77102	1.75901	up	5e-05	0.000753905	xylosyltransferase I [Source:HGNC Symbol;Acc:HGNC:15516]
XLOC_022526	TRDMT1	ENSGALG00000008686	2:19698498-19730152	0.824617	1.80761	1.13229	up	5e-05	0.000753905	tRNA (cytosine-5-)-methyltransferase [Source:RefSeq peptide;Acc:NP_001020002]
XLOC_050205	PPP1R36	ENSGALG00000023014	5:52754965-52774887	0.542087	0.239433	-1.1789	down	0.00215	0.0157904	protein phosphatase 1 regulatory subunit 36 [Source:HGNC Symbol;Acc:HGNC:20097]
XLOC_061140	ENSGALG00000027887	ENSGALG00000027887	Z:10228699-10265537	12.4792	29.5577	1.24401	up	5e-05	0.000753905	-
XLOC_045869	RBPJ	ENSGALG00000014365	4:72831211-72980021	1.32908	2.93037	1.14066	up	5e-05	0.000753905	recombination signal binding protein for immunoglobulin kappa J region [Source:HGNC Symbol;Acc:HGNC:5724]
XLOC_012404	ADAMTS17	ENSGALG00000007069	10:16597909-16771697	0.511186	2.39593	2.22867	up	5e-05	0.000753905	ADAM metallopeptidase with thrombospondin type 1 motif 17 [Source:HGNC Symbol;Acc:HGNC:17109]
XLOC_043838	gga-mir-1586	ENSGALG00000025475	4:1218384-1224971	0.202099	0.537101	1.41013	up	0.0043	0.0291446	-
XLOC_058936	ENSGALG00000009458	ENSGALG00000009458	9:19788255-19950010	0.397128	0.0861902	-2.20401	down	0.00355	0.0246293	-
XLOC_033984	NGF	ENSGALG00000002556	26:3947429-3996543	0.152652	1.85078	3.59982	up	0.00275	0.0196141	Beta-nerve growth factor [Source:UniProtKB/Swiss-Prot;Acc:P05200]
XLOC_009491	COL4A1	ENSGALG00000016841	1:138129347-138389414	59.5036	160.045	1.42743	up	5e-05	0.000753905	collagen alpha-1(IV) chain precursor [Source:RefSeq peptide;Acc:NP_001155871]
XLOC_019902	MEGF9	ENSGALG00000023838	17:4571208-4594862	8.18858	2.83792	-1.52878	down	5e-05	0.000753905	multiple EGF-like-domains 9 [Source:HGNC Symbol;Acc:HGNC:3234]
XLOC_002100	PARVG	ENSGALG00000014203	1:69327838-69350968	0.293334	0.0671949	-2.12612	down	0.0074	0.0464754	parvin gamma [Source:HGNC Symbol;Acc:HGNC:14654]
XLOC_055357	BRINP3	ENSGALG00000004857	8:8196159-8401728	0.0676187	0.321616	2.24984	up	0.005	0.0332667	bone morphogenetic protein/retinoic acid inducible neural-specific 3 [Source:HGNC Symbol;Acc:HGNC:22393]
XLOC_029377	MRPL13	ENSGALG00000016405	2:136493398-136544734	25.5752	53.3707	1.0613	up	5e-05	0.000753905	Gallus gallus mitochondrial ribosomal protein L13 (MRPL13), nuclear gene encoding mitochondrial protein, mRNA. [Source:RefSeq mRNA;Acc:NM_001277471]
XLOC_032043	EPB41	ENSGALG00000001329	23:2547597-2622526	13.6187	6.17109	-1.142	down	5e-05	0.000753905	Erythroid protein 4.1 [Source:UniProtKB/Swiss-Prot;Acc:P12264]
XLOC_055232	gga-mir-214	ENSGALG00000024498	8:4512792-4688165	0.259639	0.951281	1.87337	up	0.00525	0.0344704	-
XLOC_018506	CIT	ENSGALG00000007354	15:9565536-9638663	1.97125	0.33424	-2.56016	down	5e-05	0.000753905	citron rho-interacting serine/threonine kinase [Source:HGNC Symbol;Acc:HGNC:1985]
XLOC_019017	SCARF2	ENSGALG00000020956	15:10095235-10105935	54.8692	122.968	1.16421	up	5e-05	0.000753905	scavenger receptor class F member 2 [Source:HGNC Symbol;Acc:HGNC:19869]
XLOC_016836	FAM20C	ENSGALG00000003640	14:1724259-1780784	3.018	9.40107	1.63923	up	5e-05	0.000753905	family with sequence similarity 20 member C [Source:HGNC Symbol;Acc:HGNC:22140]
XLOC_038174	MCM3	ENSGALG00000016676	3:107167549-107180274	34.1843	15.0684	-1.18181	down	5e-05	0.000753905	DNA replication licensing factor MCM3 [Source:RefSeq peptide;Acc:NP_001006421]
XLOC_056627	SH3GLB1	ENSGALG00000006284	8:14873567-14890526	18.9012	42.3552	1.16406	up	5e-05	0.000753905	Endophilin-B1 [Source:UniProtKB/Swiss-Prot;Acc:Q5ZIR1]
XLOC_026276	SPAG6	ENSGALG00000007892	2:17574544-17610182	1.10123	2.28454	1.05278	up	0.00025	0.00282553	Gallus gallus sperm associated antigen 6 (SPAG6), mRNA. [Source:RefSeq mRNA;Acc:NM_001199586]
XLOC_034530	TOP2A	ENSGALG00000003922	27:4416601-4434189	31.0001	4.89317	-2.66343	down	5e-05	0.000753905	DNA topoisomerase 2-alpha [Source:RefSeq peptide;Acc:NP_990122]
XLOC_001694	CECR2	ENSGALG00000013034	1:61872536-61924743	0.361249	1.28354	1.82907	up	5e-05	0.000753905	cat eye syndrome critical region protein 2 [Source:RefSeq peptide;Acc:NP_001124211]
XLOC_028911	HEY1	ENSGALG00000027364	2:120538143-120541693	3.26732	1.6178	-1.01408	down	5e-05	0.000753905	hes-related family bHLH transcription factor with YRPW motif 1 [Source:HGNC Symbol;Acc:HGNC:4880]
XLOC_038876	KCNK2	ENSGALG00000009687	3:20175603-20279796	0.529907	1.16662	1.13853	up	0.0004	0.00376336	potassium channel, two pore domain subfamily K, member 2 [Source:HGNC Symbol;Acc:HGNC:6277]
XLOC_015169	MCM2	ENSGALG00000006037	12:9725751-9737075	18.0965	5.81913	-1.63684	down	5e-05	0.000753905	DNA replication licensing factor MCM2 [Source:RefSeq peptide;Acc:NP_001006139]
XLOC_054506	HNRNPA3	ENSGALG00000009250	7:15323724-15341998	70.1457	29.0273	-1.27294	down	5e-05	0.000753905	heterogeneous nuclear ribonucleoprotein A3 [Source:HGNC Symbol;Acc:HGNC:24941]
XLOC_045275	ENSGALG00000011805	ENSGALG00000011805	4:51164855-51200505	34.8942	12.4909	-1.48211	down	5e-05	0.000753905	-
XLOC_057108	SCARNA6	ENSGALG00000025584	9:687873-708319	89.3469	405.636	2.1827	up	0.0026	0.0186752	-
XLOC_028830	MSC	ENSGALG00000019470	2:116915694-116918080	0.257771	1.70966	2.72955	up	0.00245	0.0177375	musculin [Source:HGNC Symbol;Acc:HGNC:7321]
XLOC_058809	ECE2	ENSGALG00000006272	9:15356158-15363464	40.0135	101.565	1.34384	up	5e-05	0.000753905	endothelin converting enzyme 2 [Source:HGNC Symbol;Acc:HGNC:13275]
XLOC_028971	MMP16	ENSGALG00000015896	2:123434708-123621341	14.727	33.9897	1.20663	up	5e-05	0.000753905	matrix metalloproteinase-16 [Source:RefSeq peptide;Acc:NP_990528]
XLOC_008444	5_8S_rRNA	ENSGALG00000025656	1:100350942-100351843	1323.96	3007.07	1.1835	up	5e-05	0.000753905	-
XLOC_049094	LMO2	ENSGALG00000028582	5:17708713-17718408	0.47696	0.127992	-1.89781	down	0.0047	0.0314527	Gallus gallus LIM domain only 2 (rhombotin-like 1) (LMO2), mRNA. [Source:RefSeq mRNA;Acc:NM_204271]
XLOC_044145	ZNF185	ENSGALG00000007488	4:11175536-11207186	1.58068	0.40954	-1.94847	down	0.0001	0.00142418	zinc finger protein 185 (LIM domain) [Source:HGNC Symbol;Acc:HGNC:12976]
XLOC_059015	ARHGEF26	ENSGALG00000010352	9:22672886-22714986	0.165586	0.468065	1.49913	up	0.0054	0.0352888	Rho guanine nucleotide exchange factor 26 [Source:HGNC Symbol;Acc:HGNC:24490]
XLOC_034814	ENSGALG00000024292	ENSGALG00000024292	28:3358471-3368087	0.101843	1.06779	3.39021	up	0.00015	0.0019571	-
XLOC_040238	C6ORF162	ENSGALG00000015812	3:75912084-75914739	2.2039	7.87566	1.83735	up	5e-05	0.000753905	chromosome 3 open reading frame, human C6orf162 [Source:RefSeq peptide;Acc:NP_001264949]
XLOC_057674	CLDN1	ENSGALG00000026862	9:13417521-13428100	32.6889	8.59964	-1.92645	down	5e-05	0.000753905	claudin-1 [Source:RefSeq peptide;Acc:NP_001013629]
XLOC_014502	MGLL	ENSGALG00000005990	12:9552453-9655915	3.91823	24.1157	2.6217	up	5e-05	0.000753905	monoglyceride lipase isoform 1 [Source:RefSeq peptide;Acc:NP_001264071]
XLOC_034469	NGFR	ENSGALG00000027311	27:3204182-3219385	0.0598231	0.717351	3.5839	up	0.0004	0.00376336	tumor necrosis factor receptor superfamily member 16 precursor [Source:RefSeq peptide;Acc:NP_001139605]
XLOC_061646	HAUS6	ENSGALG00000015091	Z:33442691-33461513	1.90952	0.686877	-1.47509	down	5e-05	0.000753905	HAUS augmin-like complex subunit 6 [Source:RefSeq peptide;Acc:NP_001026592]
XLOC_062245	SMC2	ENSGALG00000015691	Z:66288452-66312320	2.60163	0.476219	-2.44972	down	5e-05	0.000753905	structural maintenance of chromosomes protein 2 [Source:RefSeq peptide;Acc:NP_990561]
XLOC_015255	ADAMTS9	ENSGALG00000007392	12:13713808-13779455	0.68904	1.41714	1.04032	up	5e-05	0.000753905	ADAM metallopeptidase with thrombospondin type 1 motif 9 [Source:HGNC Symbol;Acc:HGNC:13202]
XLOC_036998	NHSL1	ENSGALG00000026981	3:53486439-53655602	0.902178	2.2804	1.3378	up	5e-05	0.000753905	NHS like 1 [Source:HGNC Symbol;Acc:HGNC:21021]
XLOC_039739	GPR126	ENSGALG00000013803	3:52145373-52255811	1.42041	0.575888	-1.30245	down	5e-05	0.000753905	G-protein coupled receptor 126 precursor [Source:RefSeq peptide;Acc:NP_001026242]
XLOC_061279	PLPP1	ENSGALG00000014711	Z:16596457-16720265	3.39521	9.66161	1.50876	up	5e-05	0.000753905	phospholipid phosphatase 1 [Source:HGNC Symbol;Acc:HGNC:9228]
XLOC_055373	COL11A1	ENSGALG00000005180	8:10152726-10292964	0.315388	4.33371	3.7804	up	5e-05	0.000753905	collagen, type XI, alpha 1 [Source:HGNC Symbol;Acc:HGNC:2186]
XLOC_029381	HAS2	ENSGALG00000016394	2:136937864-136957620	1.397	0.493592	-1.50094	down	5e-05	0.000753905	hyaluronan synthase 2 [Source:RefSeq peptide;Acc:NP_990137]
XLOC_045670	CENPE	ENSGALG00000013208	4:60597387-60634939	0.687004	0.122577	-2.48663	down	5e-05	0.000753905	centromere protein E [Source:HGNC Symbol;Acc:HGNC:1856]
XLOC_035577	gga-mir-3526	ENSGALG00000029121	3:14909014-14932913	43.9916	110.248	1.32545	up	5e-05	0.000753905	-
XLOC_005021	ENSGALG00000016934	ENSGALG00000016934	1:161176975-161182699	25.4875	7.50969	-1.76297	down	5e-05	0.000753905	-
XLOC_058132	ARHGEF4	ENSGALG00000002193	9:1793138-2000887	6.8382	16.1906	1.24347	up	5e-05	0.000753905	Rho guanine nucleotide exchange factor 4 [Source:HGNC Symbol;Acc:HGNC:684]
XLOC_013539	SF3B3	ENSGALG00000002531	11:1714128-1742698	133.703	61.6989	-1.11572	down	5e-05	0.000753905	Uncharacterized protein [Source:UniProtKB/TrEMBL;Acc:Q5ZI54]
XLOC_026761	HNRNPA2B1	ENSGALG00000011036	2:32308669-32341119	81.6642	31.1107	-1.39229	down	5e-05	0.000753905	heterogeneous nuclear ribonucleoproteins A2/B1 [Source:RefSeq peptide;Acc:NP_001026156]
XLOC_049286	SPTBN5	ENSGALG00000008940	5:24487379-24583608	0.17138	2.71359	3.98493	up	5e-05	0.000753905	spectrin, beta, non-erythrocytic 5 [Source:HGNC Symbol;Acc:HGNC:15680]
XLOC_014069	CBFA2T3	ENSGALG00000006234	11:17996279-18017927	3.23731	8.70573	1.42717	up	5e-05	0.000753905	protein CBFA2T3 [Source:RefSeq peptide;Acc:NP_001025751]
XLOC_044202	ENSGALG00000007710	ENSGALG00000007710	4:12189369-12200993	1.47959	6.47034	2.12864	up	5e-05	0.000753905	-
XLOC_013558	MT1	ENSGALG00000014616	11:2113549-2114397	1697.78	789.23	-1.10513	down	5e-05	0.000753905	metallothionein-3 [Source:RefSeq peptide;Acc:NP_001091007]
XLOC_055366	heme	ENSGALG00000005069	8:9632718-9819416	6.55655	2.51026	-1.3851	down	5e-05	0.000753905	Prostaglandin G/H synthase 2 [Source:UniProtKB/Swiss-Prot;Acc:P27607]
XLOC_046277	CHURC1	ENSGALG00000028027	5:162543-163994	1806.93	5732.37	1.66559	up	5e-05	0.000753905	protein Churchill [Source:RefSeq peptide;Acc:NP_990040]
XLOC_019749	Ex-FABP	ENSGALG00000024011	17:501841-504845	1.71091	12.3122	2.84726	up	5e-05	0.000753905	extracellular fatty acid-binding protein precursor [Source:RefSeq peptide;Acc:NP_990753]
XLOC_013251	GINS2	ENSGALG00000028131	11:17098226-17103722	8.57854	1.56665	-2.45305	down	5e-05	0.000753905	GINS complex subunit 2 (Psf2 homolog) [Source:HGNC Symbol;Acc:HGNC:24575]
XLOC_008175	ZFP92	ENSGALG00000015459	1:91248214-91253031	2.02747	0.513903	-1.98011	down	5e-05	0.000753905	zinc finger protein 92 homolog [Source:RefSeq peptide;Acc:NP_001012839]
XLOC_033071	LAMTOR2	ENSGALG00000018760	25:161292-163569	90.2115	193.701	1.10245	up	5e-05	0.000753905	late endosomal/lysosomal adaptor, MAPK and MTOR activator 2 [Source:HGNC Symbol;Acc:HGNC:29796]
XLOC_056176	TMEM121	ENSGALG00000002756	8:3867706-3870016	1.67813	0.56969	-1.55861	down	5e-05	0.000753905	Transmembrane protein 121 [Source:UniProtKB/Swiss-Prot;Acc:Q8QFN3]
XLOC_022534	ITGA8	ENSGALG00000008747	2:20217766-20319247	31.8033	82.8923	1.38206	up	5e-05	0.000753905	integrin alpha-8 precursor [Source:RefSeq peptide;Acc:NP_990619]
XLOC_010531	DLG2	ENSGALG00000017254	1:188459666-189196267	0.223106	0.822294	1.88192	up	5e-05	0.000753905	discs, large homolog 2 (Drosophila) [Source:HGNC Symbol;Acc:HGNC:2901]
XLOC_001268	PMM1	ENSGALG00000011944	1:49444104-49449793	13.274	6.50304	-1.02942	down	5e-05	0.000753905	phosphomannomutase 1 [Source:HGNC Symbol;Acc:HGNC:9114]
XLOC_019947	PTGES	ENSGALG00000027357	17:5675098-5693724	2.04144	4.2706	1.06485	up	0.0004	0.00376336	prostaglandin E synthase [Source:RefSeq peptide;Acc:NP_001181912]
XLOC_039802	c-myb	ENSGALG00000013956	3:54967895-54991469	0.915887	0.211204	-2.11653	down	5e-05	0.000753905	transcriptional activator Myb [Source:RefSeq peptide;Acc:NP_990637]
XLOC_032120	IFI27L2	ENSGALG00000021627	23:4295062-4296014	5.41871	18.722	1.78871	up	5e-05	0.000753905	interferon alpha-inducible protein 27-like protein 2 [Source:RefSeq peptide;Acc:NP_001002856]
XLOC_016633	TGFBI	ENSGALG00000006319	13:14295425-14512344	3.82263	37.7323	3.30316	up	5e-05	0.000753905	transforming growth factor-beta-induced protein ig-h3 precursor [Source:RefSeq peptide;Acc:NP_990367]
XLOC_046719	INSC	ENSGALG00000006059	5:10010797-10146924	0.0370829	0.792138	4.41692	up	0.0002	0.0024522	inscuteable homolog (Drosophila) [Source:HGNC Symbol;Acc:HGNC:33116]
XLOC_004351	MAP4K4	ENSGALG00000016781	1:132936539-133093717	58.963	25.1891	-1.22701	down	5e-05	0.000753905	mitogen-activated protein kinase kinase kinase kinase 4 [Source:HGNC Symbol;Acc:HGNC:6866]
XLOC_002166	PPAR	ENSGALG00000004974	1:71408755-71471281	1.40276	3.39495	1.27513	up	5e-05	0.000753905	peroxisome proliferator-activated receptor gamma [Source:RefSeq peptide;Acc:NP_001001460]
XLOC_017981	PPL	ENSGALG00000002201	14:13254046-13275561	16.6199	7.60092	-1.12866	down	5e-05	0.000753905	Uncharacterized protein [Source:UniProtKB/TrEMBL;Acc:F1NV96]
XLOC_046082	ST3GAL5	ENSGALG00000015749	4:84944143-84979248	5.98405	12.2752	1.03655	up	5e-05	0.000753905	lactosylceramide alpha-2,3-sialyltransferase [Source:RefSeq peptide;Acc:NP_001001192]
XLOC_048573	ENSGALG00000027778	ENSGALG00000027778	5:1418500-1427181	0.308777	0.850237	1.4613	up	0.00015	0.0019571	-
XLOC_027924	ADCY2	ENSGALG00000013060	2:79216416-79424621	1.09817	2.44727	1.15607	up	0.0013	0.0100471	adenylate cyclase 2 (brain) [Source:HGNC Symbol;Acc:HGNC:233]
XLOC_014018	COTL1	ENSGALG00000017644	11:16283417-16319327	21.624	85.413	1.98182	up	5e-05	0.000753905	coactosin-like protein [Source:RefSeq peptide;Acc:NP_001159797]
XLOC_052942	COL6A2	ENSGALG00000006126	7:6781120-6810349	33.2638	131.304	1.98089	up	5e-05	0.000753905	Collagen alpha-2(VI) chain [Source:UniProtKB/Swiss-Prot;Acc:P15988]
XLOC_061757	TLE1	ENSGALG00000012575	Z:38994761-39114050	11.4507	5.44871	-1.07144	down	5e-05	0.000753905	transducin like enhancer of split 1 [Source:HGNC Symbol;Acc:HGNC:11837]
XLOC_026575	NDUFA4	ENSGALG00000025999	2:26144941-26148789	149.919	410.774	1.45416	up	5e-05	0.000753905	NDUFA4, mitochondrial complex associated [Source:HGNC Symbol;Acc:HGNC:7687]
XLOC_033373	TDRKH	ENSGALG00000024012	25:2148025-2153155	1.74332	0.621694	-1.48756	down	0.00035	0.00344234	tudor and KH domain containing [Source:HGNC Symbol;Acc:HGNC:11713]
XLOC_020365	AXIN2	ENSGALG00000004021	18:7895134-7918236	4.15898	2.00433	-1.05311	down	5e-05	0.000753905	axin-2 [Source:RefSeq peptide;Acc:NP_989822]
XLOC_001262	CENPM	ENSGALG00000011914	1:49318309-49324877	2.20342	0.955249	-1.2058	down	0.00155	0.0117965	Centromere protein M [Source:UniProtKB/Swiss-Prot;Acc:Q1T7B9]
XLOC_006776	MKP3	ENSGALG00000011207	1:43164516-43176244	15.4659	7.64531	-1.01645	down	5e-05	0.000753905	dual specificity protein phosphatase 6 [Source:RefSeq peptide;Acc:NP_989685]
XLOC_009119	PRPS2	ENSGALG00000016592	1:122867494-122893422	0.519479	2.09463	2.01156	up	5e-05	0.000753905	Ribose-phosphate pyrophosphokinase 2 [Source:UniProtKB/Swiss-Prot;Acc:Q5ZI49]
XLOC_036562	THBS2	ENSGALG00000011200	3:40490003-40716916	2.96803	144.16	5.60203	up	5e-05	0.000753905	Thrombospondin-2 [Source:UniProtKB/Swiss-Prot;Acc:P35440]
XLOC_003091	PTGFRN	ENSGALG00000015464	1:91358446-91424437	81.021	28.3694	-1.51396	down	5e-05	0.000753905	prostaglandin F2 receptor inhibitor [Source:HGNC Symbol;Acc:HGNC:9601]
XLOC_042814	IGFBP7	ENSGALG00000011339	4:48581285-48621169	114.719	312.29	1.44479	up	5e-05	0.000753905	insulin like growth factor binding protein 7 [Source:HGNC Symbol;Acc:HGNC:5476]
XLOC_025714	RPLP1	ENSGALG00000016172	2:145289504-145290656	1215.6	3633.71	1.57977	up	5e-05	0.000753905	60S acidic ribosomal protein P1 [Source:UniProtKB/Swiss-Prot;Acc:P18660]
XLOC_010918	ENSGALG00000028247	ENSGALG00000028247	10:1828470-1838998	156.074	316.725	1.021	up	5e-05	0.000753905	-
XLOC_034993	NMRK2	ENSGALG00000025751	28:1455195-1459014	2.98851	0.591632	-2.33666	down	0.0015	0.0114489	nicotinamide riboside kinase 2 [Source:HGNC Symbol;Acc:HGNC:17871]
XLOC_055394	OLFM3	ENSGALG00000005203	8:10422343-10483093	9.24102	34.7892	1.91252	up	5e-05	0.000753905	olfactomedin 3 [Source:HGNC Symbol;Acc:HGNC:17990]
XLOC_027361	HSBP1L1	ENSGALG00000024483	2:56276631-56279702	6.96467	16.3428	1.23053	up	5e-05	0.000753905	heat shock factor binding protein 1-like 1 [Source:RefSeq peptide;Acc:NP_001129654]
XLOC_036868	VIP	ENSGALG00000013604	3:48775542-48795822	144.676	28.9812	-2.31963	down	5e-05	0.000753905	VIP peptides Intestinal peptide PHI-27-like Vasoactive intestinal peptide [Source:UniProtKB/Swiss-Prot;Acc:P48143]
XLOC_042877	IL8	ENSGALG00000026098	4:50355000-50359957	1.15721	0.516709	-1.16322	down	0.00115	0.0090089	Interleukin-8 [Source:UniProtKB/Swiss-Prot;Acc:P08317]
XLOC_013984	MPHOSPH6	ENSGALG00000005477	11:15265824-15273456	2.65848	5.78886	1.12268	up	5e-05	0.000753905	M-phase phosphoprotein 6 [Source:RefSeq peptide;Acc:NP_001264068]
XLOC_037601	FILIP1	ENSGALG00000015903	3:80071067-80175210	2.14411	4.57507	1.09341	up	0.00805	0.049941	filamin A interacting protein 1 [Source:HGNC Symbol;Acc:HGNC:21015]
XLOC_047453	C5H15ORF29	ENSGALG00000009633	5:29292840-29320174	4.08529	10.5993	1.37546	up	5e-05	0.000753905	chromosome 5 open reading frame, human C15orf29 [Source:RefSeq peptide;Acc:NP_001026369]
XLOC_055142	NTNG1	ENSGALG00000001896	8:822749-961447	2.38349	1.05293	-1.17866	down	0.0008	0.00653214	netrin G1 [Source:HGNC Symbol;Acc:HGNC:23319]
XLOC_035027	gga-mir-6615	ENSGALG00000026759	28:1742798-1791963	27.1721	13.3014	-1.03055	down	5e-05	0.000753905	-
XLOC_044064	ENSGALG00000006851	ENSGALG00000006851	4:6540700-6996306	2.25288	8.72121	1.95276	up	5e-05	0.000753905	-
XLOC_006401	CPED1	ENSGALG00000009002	1:22979672-23183320	2.23911	7.10139	1.66517	up	0.0039	0.0267072	cadherin-like and PC-esterase domain containing 1 [Source:HGNC Symbol;Acc:HGNC:26159]
XLOC_056950	DHCR24	ENSGALG00000010798	8:24157605-24165747	22.4021	6.1524	-1.86441	down	5e-05	0.000753905	24-dehydrocholesterol reductase [Source:RefSeq peptide;Acc:NP_001026459]
XLOC_020835	PRKCA	ENSGALG00000003943	18:7594958-7873113	1.33978	2.97582	1.15129	up	5e-05	0.000753905	Protein kinase C [Source:UniProtKB/TrEMBL;Acc:Q5F3X1]
XLOC_019380	GLE1	ENSGALG00000004738	17:5128827-5138100	4.96708	2.43937	-1.02589	down	5e-05	0.000753905	GLE1, RNA export mediator [Source:HGNC Symbol;Acc:HGNC:4315]
XLOC_036721	RAB32	ENSGALG00000012300	3:46154282-46177018	0.377135	0.992727	1.39632	up	5e-05	0.000753905	ras-related protein Rab-32 [Source:RefSeq peptide;Acc:NP_001264601]
XLOC_018647	SNAP29	ENSGALG00000001312	15:74361-83428	5.71747	11.4393	1.00055	up	5e-05	0.000753905	synaptosomal-associated protein 29 [Source:RefSeq peptide;Acc:NP_001025823]
XLOC_028469	NDC80	ENSGALG00000014801	2:100833488-100869864	1.92129	0.520291	-1.88468	down	5e-05	0.000753905	Kinetochore protein NDC80 homolog [Source:UniProtKB/Swiss-Prot;Acc:Q76I89]
XLOC_032567	ESAM	ENSGALG00000000957	24:285422-292873	35.9167	13.4196	-1.42031	down	5e-05	0.000753905	endothelial cell adhesion molecule [Source:HGNC Symbol;Acc:HGNC:17474]
XLOC_034585	BRCA1	ENSGALG00000002781	27:5149794-5171059	0.734109	0.133959	-2.45421	down	5e-05	0.000753905	breast cancer 1, early onset [Source:RefSeq peptide;Acc:NP_989500]
XLOC_000415	FGL2	ENSGALG00000008306	1:12549066-12605350	0.280363	0.713088	1.34679	up	0.0008	0.00653214	fibroleukin precursor [Source:RefSeq peptide;Acc:NP_001072954]
XLOC_021227	RPL23A	ENSGALG00000003966	19:5800726-5803129	232.434	471.345	1.01996	up	5e-05	0.000753905	ribosomal protein L23a [Source:HGNC Symbol;Acc:HGNC:10317]
XLOC_047001	ANO1	ENSGALG00000007617	5:17027126-17108690	4.14476	1.88849	-1.13405	down	5e-05	0.000753905	anoctamin 1, calcium activated chloride channel [Source:HGNC Symbol;Acc:HGNC:21625]
XLOC_023157	ENSGALG00000011942	ENSGALG00000011942	2:44567594-44579311	15.6334	5.65178	-1.46786	down	5e-05	0.000753905	-
XLOC_056729	U5	ENSGALG00000029046	8:19636537-19663305	1.50953	0.478317	-1.65806	down	5e-05	0.000753905	-
XLOC_038644	BMP2	ENSGALG00000008830	3:14436023-14450083	4.12078	1.42116	-1.53585	down	5e-05	0.000753905	bone morphogenetic protein 2 precursor [Source:RefSeq peptide;Acc:NP_989689]
XLOC_021849	TBX2	ENSGALG00000023577	19:7630832-7638493	10.9407	3.7425	-1.54763	down	5e-05	0.000753905	T-box 2 [Source:HGNC Symbol;Acc:HGNC:11597]
XLOC_060279	ENSGALG00000026583	ENSGALG00000026583	Z:40918277-40926463	3.62526	8.58072	1.24302	up	5e-05	0.000753905	-
XLOC_059862	NLN	ENSGALG00000014769	Z:20491306-20561786	5.41859	12.1856	1.16919	up	5e-05	0.000753905	neurolysin (metallopeptidase M3 family) [Source:HGNC Symbol;Acc:HGNC:16058]
XLOC_025500	NOV	ENSGALG00000016112	2:136064123-136069743	0.505156	2.61144	2.37005	up	5e-05	0.000753905	protein NOV precursor [Source:RefSeq peptide;Acc:NP_990599]
XLOC_029649	FAM83H	ENSGALG00000013875	2:148565718-148572305	16.3564	5.01298	-1.70611	down	5e-05	0.000753905	family with sequence similarity 83 member H [Source:HGNC Symbol;Acc:HGNC:24797]
XLOC_021474	WBSCR17	ENSGALG00000001130	19:1093539-1280698	18.8323	89.3232	2.24583	up	5e-05	0.000753905	Williams-Beuren syndrome chromosome region 17 [Source:HGNC Symbol;Acc:HGNC:16347]
XLOC_013085	VAT1L	ENSGALG00000013225	11:13443925-13490621	13.2108	5.68507	-1.21646	down	5e-05	0.000753905	vesicle amine transport 1-like [Source:HGNC Symbol;Acc:HGNC:29315]
XLOC_031017	MINOS1	ENSGALG00000004039	21:4740499-4754491	89.3951	179.491	1.00564	up	5e-05	0.000753905	mitochondrial inner membrane organizing system protein 1 [Source:RefSeq peptide;Acc:NP_001264834]
XLOC_025360	SPAG1	ENSGALG00000016037	2:128174553-128210503	0.459356	0.955439	1.05655	up	0.0013	0.0100471	sperm associated antigen 1 [Source:HGNC Symbol;Acc:HGNC:11212]
XLOC_035426	COMMD1	ENSGALG00000008931	3:8869799-8936431	21.9678	44.9664	1.03345	up	5e-05	0.000753905	copper metabolism (Murr1) domain containing 1 [Source:HGNC Symbol;Acc:HGNC:23024]
XLOC_001499	CCDC53	ENSGALG00000012760	1:55601446-55616701	13.4392	32.5135	1.2746	up	5e-05	0.000753905	coiled-coil domain containing 53 [Source:HGNC Symbol;Acc:HGNC:24256]
XLOC_041073	CENPO	ENSGALG00000016609	3:105085781-105100626	3.77002	0.922745	-2.03057	down	5e-05	0.000753905	centromere protein O [Source:RefSeq peptide;Acc:NP_001026270]
XLOC_028720	RPS20	ENSGALG00000014432	2:110901397-110904320	641.658	1453.35	1.17951	up	5e-05	0.000753905	ribosomal protein S20 [Source:HGNC Symbol;Acc:HGNC:10405]
XLOC_049717	PGF	ENSGALG00000026557	5:37392297-37405733	4.28407	32.9353	2.94258	up	5e-05	0.000753905	placental growth factor [Source:HGNC Symbol;Acc:HGNC:8893]
XLOC_007085	MCM5	ENSGALG00000012546	1:51939573-51947830	34.1802	9.97746	-1.77642	down	5e-05	0.000753905	DNA replication licensing factor MCM5 [Source:RefSeq peptide;Acc:NP_001006243]
XLOC_021440	HIP1	ENSGALG00000000930	19:310489-345303	178.864	359.291	1.00629	up	5e-05	0.000753905	huntingtin interacting protein 1 [Source:HGNC Symbol;Acc:HGNC:4913]
XLOC_053936	ENSGALG00000012564	ENSGALG00000012564	7:35942989-35948963	4.75179	10.2776	1.11295	up	0.00225	0.0164471	-
XLOC_047619	FOXG1	ENSGALG00000009853	5:32806682-32809353	6.57801	2.5255	-1.38108	down	5e-05	0.000753905	forkhead box protein G1 [Source:RefSeq peptide;Acc:NP_990524]
XLOC_055759	GPX7	ENSGALG00000010633	8:23344642-23353210	19.0431	49.1013	1.36649	up	5e-05	0.000753905	glutathione peroxidase 7 [Source:RefSeq peptide;Acc:NP_001156717]
XLOC_012124	COPS2	ENSGALG00000000404	10:9926896-9953973	1.59168	4.38428	1.46179	up	5e-05	0.000753905	COP9 signalosome complex subunit 2 [Source:RefSeq peptide;Acc:NP_001026767]
XLOC_034329	CDC6	ENSGALG00000028716	27:4392873-4396094	5.54517	1.10314	-2.32962	down	5e-05	0.000753905	cell division cycle 6 [Source:HGNC Symbol;Acc:HGNC:1744]
XLOC_010671	RRM1	ENSGALG00000017350	1:193761014-193781202	16.8521	7.59084	-1.1506	down	5e-05	0.000753905	ribonucleoside-diphosphate reductase large subunit [Source:RefSeq peptide;Acc:NP_001026008]
XLOC_003780	DMD	ENSGALG00000016281	1:113774389-114932830	3.66295	8.26681	1.17432	up	5e-05	0.000753905	dystrophin [Source:RefSeq peptide;Acc:NP_990630]
XLOC_058587	PLOD2	ENSGALG00000006783	9:10968804-11020863	47.3109	97.8596	1.04854	up	5e-05	0.000753905	procollagen-lysine, 2-oxoglutarate 5-dioxygenase 2 [Source:HGNC Symbol;Acc:HGNC:9082]
XLOC_015195	ENSGALG00000006449	ENSGALG00000006449	12:11004400-11220759	0.148712	1.28087	3.10653	up	5e-05	0.000753905	-
XLOC_045534	UNC5C	ENSGALG00000012219	4:58198531-58447378	36.9027	7.49534	-2.29966	down	5e-05	0.000753905	netrin receptor UNC5C precursor [Source:RefSeq peptide;Acc:NP_989782]
XLOC_007425	RERG	ENSGALG00000028186	1:62779915-63083771	4.32164	14.6139	1.75769	up	5e-05	0.000753905	RAS-like, estrogen-regulated, growth inhibitor [Source:HGNC Symbol;Acc:HGNC:15980]
XLOC_001490	IGF-I	ENSGALG00000007039	1:55432529-55484009	0	0.473081	inf	up	5e-05	0.000753905	Insulin-like growth factor I [Source:UniProtKB/Swiss-Prot;Acc:P18254]
XLOC_039940	CENPW	ENSGALG00000027454	3:59060254-59067262	3.40858	1.15795	-1.5576	down	0.00015	0.0019571	Centromere protein W [Source:UniProtKB/Swiss-Prot;Acc:P0DJH6]
XLOC_025915	XIRP1	ENSGALG00000006025	2:4934224-4977259	0.228419	0.499304	1.12823	up	0.0012	0.00935074	xin actin-binding repeat-containing protein 1 [Source:RefSeq peptide;Acc:NP_989679]
XLOC_000875	TBC1D15	ENSGALG00000010190	1:36415296-36445660	2.17384	6.14133	1.49831	up	5e-05	0.000753905	TBC1 domain family member 15 [Source:RefSeq peptide;Acc:NP_001012827]
XLOC_050092	HSP90AA1	ENSGALG00000011351	5:49387533-49394042	114.033	47.4583	-1.26472	down	5e-05	0.000753905	heat shock protein 90kDa alpha family class A member 1 [Source:HGNC Symbol;Acc:HGNC:5253]
XLOC_042851	RUFY3	ENSGALG00000011564	4:49442131-49559671	14.4089	6.28151	-1.19777	down	5e-05	0.000753905	RUN and FYVE domain containing 3 [Source:HGNC Symbol;Acc:HGNC:30285]
XLOC_051722	ENSGALG00000025843	ENSGALG00000025843	6:10643898-10644930	0	0.480539	inf	up	5e-05	0.000753905	-
XLOC_048503	FEN1	ENSGALG00000024076	5:245201-247884	15.212	4.21664	-1.85105	down	5e-05	0.000753905	Flap endonuclease 1 [Source:UniProtKB/Swiss-Prot;Acc:Q5ZLN4]
XLOC_020741	C18H17ORF67	ENSGALG00000024428	18:6230179-6235911	0	0.304739	inf	up	0.0003	0.00307881	uncharacterized protein LOC417400 precursor [Source:RefSeq peptide;Acc:NP_001264952]
XLOC_051120	ARHGAP19	ENSGALG00000007609	6:21907729-21926841	7.00021	1.15304	-2.60195	down	5e-05	0.000753905	rho GTPase-activating protein 19 [Source:RefSeq peptide;Acc:NP_001012927]
XLOC_060181	MAMDC2	ENSGALG00000015115	Z:34741038-34806237	4.32384	1.5958	-1.43804	down	5e-05	0.000753905	MAM domain containing 2 [Source:HGNC Symbol;Acc:HGNC:23673]
XLOC_001351	LGALS2	ENSGALG00000003213	1:51050040-51063777	6.93046	28.0727	2.01814	up	0.0001	0.00142418	lectin, galactoside-binding, soluble, 2 [Source:HGNC Symbol;Acc:HGNC:6562]
XLOC_055461	CNN3	ENSGALG00000005597	8:12361944-12425905	121.14	330.261	1.44693	up	5e-05	0.000753905	calponin 3, acidic [Source:HGNC Symbol;Acc:HGNC:2157]
XLOC_042378	EDNRA	ENSGALG00000010013	4:31349184-31378723	7.43254	15.6572	1.0749	up	5e-05	0.000753905	endothelin-1 receptor precursor [Source:RefSeq peptide;Acc:NP_989450]
XLOC_038202	RUNX2	ENSGALG00000026484	3:108984376-109079450	8.68579	4.05219	-1.09996	down	5e-05	0.000753905	runt-related transcription factor 2 [Source:RefSeq peptide;Acc:NP_989459]
XLOC_049924	FBLN5	ENSGALG00000010747	5:43735703-43782218	1.35928	15.3233	3.49482	up	5e-05	0.000753905	fibulin-5 precursor [Source:RefSeq peptide;Acc:NP_001264403]
XLOC_000418	ENSGALG00000008288	ENSGALG00000008288	1:12647568-12736820	0.32832	0.735059	1.16276	up	0.00535	0.0349966	-
XLOC_033437	TMEM9	ENSGALG00000000226	26:892814-901876	0.366166	1.56103	2.09193	up	0.00295	0.0209221	transmembrane protein 9 [Source:HGNC Symbol;Acc:HGNC:18823]
XLOC_059882	MRPS36	ENSGALG00000014789	Z:21776239-21783588	7.24591	15.1984	1.06868	up	5e-05	0.000753905	mitochondrial ribosomal protein S36 [Source:HGNC Symbol;Acc:HGNC:16631]
XLOC_031569	UNC5D	ENSGALG00000001608	22:1771613-1906213	0.698134	0.299747	-1.21976	down	0.00065	0.00543661	unc-5 netrin receptor D [Source:HGNC Symbol;Acc:HGNC:18634]
XLOC_055630	CDC20	ENSGALG00000009971	8:18577123-18582553	24.4874	6.4717	-1.91982	down	5e-05	0.000753905	cell division cycle protein 20 homolog [Source:RefSeq peptide;Acc:NP_001006536]
XLOC_034758	CFD	ENSGALG00000027497	28:2751171-2753071	0.359753	0	-inf	down	5e-05	0.000753905	complement factor D (adipsin) [Source:HGNC Symbol;Acc:HGNC:2771]
XLOC_054258	ITGB2	ENSGALG00000007511	7:7175042-7186743	1.97	0.203638	-3.27412	down	5e-05	0.000753905	integrin beta-2 precursor [Source:RefSeq peptide;Acc:NP_990582]
XLOC_015626	CO6	ENSGALG00000002118	13:2890225-3184306	2.49184	6.42157	1.36572	up	5e-05	0.000753905	calcium-activated potassium channel subunit beta-1 [Source:RefSeq peptide;Acc:NP_989933]
XLOC_032979	APOA1	ENSGALG00000007114	24:5106237-5107725	99.0299	676.024	2.77114	up	5e-05	0.000753905	Apolipoprotein A-I Proapolipoprotein A-I [Source:UniProtKB/Swiss-Prot;Acc:P08250]
XLOC_017014	ENSGALG00000005291	ENSGALG00000005291	14:5951589-5965451	2.06564	0.928125	-1.1542	down	5e-05	0.000753905	-
XLOC_031708	DOCK5	ENSGALG00000000311	22:827827-907734	2.56842	1.12736	-1.18793	down	5e-05	0.000753905	dedicator of cytokinesis 5 [Source:HGNC Symbol;Acc:HGNC:23476]
XLOC_024569	COLEC12	ENSGALG00000014910	2:101677347-101774019	1.59444	4.04253	1.3422	up	5e-05	0.000753905	collectin-12 [Source:RefSeq peptide;Acc:NP_001034688]
XLOC_038587	LAMP5	ENSGALG00000008918	3:13289975-13300537	2.71006	0.660761	-2.03613	down	5e-05	0.000753905	lysosomal associated membrane protein family member 5 [Source:HGNC Symbol;Acc:HGNC:16097]
XLOC_030049	REM1	ENSGALG00000023636	20:10320201-10331745	1.71851	7.43736	2.11364	up	5e-05	0.000753905	RAS (RAD and GEM)-like GTP-binding 1 [Source:HGNC Symbol;Acc:HGNC:15922]
XLOC_014922	GPX1	ENSGALG00000028204	12:2835898-2837354	147.549	312.175	1.08117	up	5e-05	0.000753905	glutathione peroxidase 1 [Source:RefSeq peptide;Acc:NP_001264782]
XLOC_053175	TTN	ENSGALG00000026366	7:14645942-14887622	0.0572981	0.339447	2.56663	up	5e-05	0.000753905	titin [Source:HGNC Symbol;Acc:HGNC:12403]
XLOC_021747	VTN	ENSGALG00000003589	19:5641392-5645577	0.224984	1.1491	2.3526	up	0.005	0.0332667	vitronectin precursor [Source:RefSeq peptide;Acc:NP_990392]
XLOC_036124	GLO1	ENSGALG00000010127	3:28858537-28865172	15.1335	50.5259	1.73927	up	5e-05	0.000753905	glyoxalase I [Source:HGNC Symbol;Acc:HGNC:4323]
XLOC_039062	MCFD2	ENSGALG00000010017	3:26207744-26291968	10.8825	23.3877	1.10374	up	5e-05	0.000753905	multiple coagulation factor deficiency 2 precursor [Source:RefSeq peptide;Acc:NP_001006400]
XLOC_051763	ENSGALG00000004747	ENSGALG00000004747	6:11502421-11504700	3.41894	8.93668	1.38619	up	5e-05	0.000753905	-
XLOC_022197	INSIG1	ENSGALG00000017394	2:7826193-7834057	43.4907	21.167	-1.03889	down	5e-05	0.000753905	insulin-induced gene 1 protein [Source:RefSeq peptide;Acc:NP_001026137]
XLOC_020739	MMD	ENSGALG00000003078	18:5919931-5933224	21.2919	45.9575	1.10999	up	5e-05	0.000753905	monocyte to macrophage differentiation protein [Source:RefSeq peptide;Acc:NP_001025875]
XLOC_029143	NCALD	ENSGALG00000013363	2:128659589-128710037	11.5685	5.09406	-1.18332	down	5e-05	0.000753905	Neurocalcin-delta [Source:UniProtKB/Swiss-Prot;Acc:P62758]
XLOC_002304	C1H12ORF4	ENSGALG00000017289	1:73175385-73213840	1.16265	3.41222	1.55329	up	5e-05	0.000753905	Uncharacterized protein [Source:UniProtKB/TrEMBL;Acc:Q5ZMU2]
XLOC_010006	HTR2A	ENSGALG00000016992	1:167643340-167674121	6.32758	2.34843	-1.42996	down	5e-05	0.000753905	5-hydroxytryptamine (serotonin) receptor 2A, G protein-coupled [Source:HGNC Symbol;Acc:HGNC:5293]
XLOC_016515	NIPAL4	ENSGALG00000003761	13:10642121-10680834	0.259861	0.610081	1.23126	up	0.00335	0.0233952	NIPA-like domain containing 4 [Source:HGNC Symbol;Acc:HGNC:28018]
XLOC_025834	ENSGALG00000026578	ENSGALG00000026578	2:2267601-2290945	1.47795	2.9841	1.0137	up	5e-05	0.000753905	-
XLOC_009998	ZC3H13	ENSGALG00000016984	1:167251924-167300491	6.65153	3.25242	-1.03217	down	5e-05	0.000753905	zinc finger CCCH-type containing 13 [Source:HGNC Symbol;Acc:HGNC:20368]
XLOC_003897	TRAPPC2	ENSGALG00000016578	1:122421124-122436059	9.54728	20.0165	1.06803	up	5e-05	0.000753905	Gallus gallus trafficking protein particle complex 2 (TRAPPC2), mRNA. [Source:RefSeq mRNA;Acc:NM_001006263]
XLOC_058626	HES4	ENSGALG00000028015	9:12410466-12423754	0.552457	1.16719	1.0791	up	0.00095	0.00761815	hes family bHLH transcription factor 4 [Source:HGNC Symbol;Acc:HGNC:24149]
XLOC_020009	VAV2	ENSGALG00000002699	17:7045509-7148174	44.7853	20.2409	-1.14575	down	5e-05	0.000753905	guanine nucleotide exchange factor VAV2 [Source:RefSeq peptide;Acc:NP_989473]
XLOC_002466	C1S	ENSGALG00000014603	1:76859151-76868459	18.0807	8.76862	-1.04403	down	5e-05	0.000753905	complement C1s subcomponent precursor [Source:RefSeq peptide;Acc:NP_001025948]
XLOC_041414	LPAR4	ENSGALG00000004121	4:1374532-1388211	0.662279	4.78269	2.85231	up	5e-05	0.000753905	lysophosphatidic acid receptor 4 [Source:RefSeq peptide;Acc:NP_001264978]
XLOC_044871	GPRIN3	ENSGALG00000025851	4:34692815-34721851	1.20839	0.230428	-2.3907	down	5e-05	0.000753905	GPRIN family member 3 [Source:HGNC Symbol;Acc:HGNC:27733]
XLOC_052169	KIF11	ENSGALG00000006790	6:20271500-20291871	2.58736	0.516823	-2.32374	down	5e-05	0.000753905	kinesin-like protein KIF11 [Source:RefSeq peptide;Acc:NP_001026401]
XLOC_045778	SLC10A4	ENSGALG00000014108	4:66054692-66056512	0.782211	4.29342	2.4565	up	5e-05	0.000753905	solute carrier family 10 member 4 [Source:HGNC Symbol;Acc:HGNC:22980]
XLOC_016018	ARHGAP26	ENSGALG00000007380	13:16744613-16907623	9.42508	2.95045	-1.67557	down	0.00015	0.0019571	Rho GTPase-activating protein 26 [Source:UniProtKB/Swiss-Prot;Acc:Q5ZMW5]
XLOC_033990	FANCE	ENSGALG00000002561	26:4021535-4026207	1.89147	0.796859	-1.24711	down	0.0002	0.0024522	Fanconi anemia complementation group E [Source:HGNC Symbol;Acc:HGNC:3586]
XLOC_053048	AOX1	ENSGALG00000008185	7:10696142-10736285	2.95063	12.4519	2.07727	up	5e-05	0.000753905	aldehyde oxidase [Source:RefSeq peptide;Acc:NP_001033781]
XLOC_000196	ENSGALG00000005870	ENSGALG00000005870	1:6582222-6603252	2.44693	0.53961	-2.18099	down	5e-05	0.000753905	-
XLOC_034168	ITGB3	ENSGALG00000000379	27:2302248-2319643	29.8981	60.1791	1.00921	up	5e-05	0.000753905	integrin beta-3 precursor [Source:RefSeq peptide;Acc:NP_989646]
XLOC_030085	TGM2	ENSGALG00000006775	20:10714656-10723053	3.51481	12.7578	1.85986	up	5e-05	0.000753905	protein-glutamine gamma-glutamyltransferase 2 [Source:RefSeq peptide;Acc:NP_990779]
XLOC_001477	NT5DC3	ENSGALG00000012734	1:54903959-54926131	4.25939	2.12165	-1.00546	down	5e-05	0.000753905	5'-nucleotidase domain containing 3 [Source:HGNC Symbol;Acc:HGNC:30826]
XLOC_035926	EML4	ENSGALG00000009915	3:22936037-23277253	39.6723	15.6573	-1.34129	down	5e-05	0.000753905	echinoderm microtubule associated protein like 4 [Source:HGNC Symbol;Acc:HGNC:1316]
XLOC_012201	ZFAND6	ENSGALG00000006505	10:12059479-12122886	46.228	107.549	1.21816	up	5e-05	0.000753905	AN1-type zinc finger protein 6 [Source:RefSeq peptide;Acc:NP_001264451]
XLOC_046969	INCENP	ENSGALG00000007537	5:16370273-16411563	10.6069	2.54485	-2.05936	down	5e-05	0.000753905	inner centromere protein [Source:RefSeq peptide;Acc:NP_990661]
XLOC_033011	MPZL2	ENSGALG00000007412	24:5465067-5470649	3.44688	1.25639	-1.45601	down	5e-05	0.000753905	myelin protein zero-like protein 2 precursor [Source:RefSeq peptide;Acc:NP_001239213]
XLOC_040632	FBXO25	ENSGALG00000016359	3:91200498-91281207	4.6073	16.085	1.80372	up	5e-05	0.000753905	F-box protein 25 [Source:HGNC Symbol;Acc:HGNC:13596]
XLOC_060173	PIP5K1B	ENSGALG00000015107	Z:34333000-34427873	0.473395	1.16162	1.29502	up	0.0011	0.00864538	phosphatidylinositol 4-phosphate 5-kinase type-1 beta [Source:RefSeq peptide;Acc:NP_001026593]
XLOC_023482	ENSGALG00000012391	ENSGALG00000012391	2:53983168-54267393	1.26646	0.444978	-1.50899	down	0.00045	0.00405353	-
XLOC_036123	SAYSD1	ENSGALG00000028573	3:28644979-28730284	1.81503	4.05685	1.16037	up	5e-05	0.000753905	SAYSVFN motif domain containing 1 [Source:HGNC Symbol;Acc:HGNC:21025]
XLOC_013346	ZFPM1	ENSGALG00000006099	11:17814464-17844815	67.1856	32.2428	-1.05917	down	5e-05	0.000753905	zinc finger protein, FOG family member 1 [Source:HGNC Symbol;Acc:HGNC:19762]
XLOC_016587	GPX3	ENSGALG00000004521	13:12336944-12488448	371.69	930.4	1.32375	up	0.0068	0.0432515	glutathione peroxidase 3 precursor [Source:RefSeq peptide;Acc:NP_001156704]
XLOC_047946	SLC24A4	ENSGALG00000010793	5:43921251-44004214	0.681217	0.144274	-2.2393	down	5e-05	0.000753905	solute carrier family 24 (sodium/potassium/calcium exchanger), member 4 [Source:HGNC Symbol;Acc:HGNC:10978]
XLOC_006539	RPAP3	ENSGALG00000009743	1:31369387-31384325	1.93109	4.05735	1.07112	up	5e-05	0.000753905	RNA polymerase II-associated protein 3 [Source:RefSeq peptide;Acc:NP_001006231]
XLOC_056662	PTGFR	ENSGALG00000008901	8:17636352-17656088	0.216695	0.698001	1.68757	up	0.00505	0.033574	prostaglandin F2-alpha receptor [Source:RefSeq peptide;Acc:NP_001038122]
XLOC_014085	CHTF8	ENSGALG00000000632	11:18358801-18360436	7.37285	2.73261	-1.43194	down	5e-05	0.000753905	CTF8, chromosome transmission fidelity factor 8 homolog [Source:RefSeq peptide;Acc:NP_001264567]
XLOC_028479	TYMS	ENSGALG00000014897	2:101603490-101612231	2.95658	1.11079	-1.41235	down	0.00025	0.00282553	thymidylate synthetase [Source:HGNC Symbol;Acc:HGNC:12441]
XLOC_015666	C1QTNF2	ENSGALG00000027232	13:7179847-7187416	2.9034	5.89768	1.0224	up	5e-05	0.000753905	complement C1q tumor necrosis factor-related protein 2 precursor [Source:RefSeq peptide;Acc:NP_001264631]
XLOC_018838	TMEM119	ENSGALG00000004893	15:6519692-6522405	6.45981	64.2419	3.31395	up	5e-05	0.000753905	transmembrane protein 119 [Source:HGNC Symbol;Acc:HGNC:27884]
XLOC_052142	ANKRD1	ENSGALG00000006491	6:19176299-19202539	1.76869	6.31853	1.83691	up	5e-05	0.000753905	ankyrin repeat domain-containing protein 1 [Source:RefSeq peptide;Acc:NP_989736]
XLOC_016421	KIF20A	ENSGALG00000003231	13:9368382-9397077	10.8885	2.48443	-2.13182	down	5e-05	0.000753905	kinesin-like protein KIF20A [Source:RefSeq peptide;Acc:NP_001012801]
XLOC_034766	ENSGALG00000002595	ENSGALG00000002595	28:2857320-2858019	819.421	2058.35	1.32881	up	5e-05	0.000753905	-
XLOC_042821	DUSP4	ENSGALG00000011419	4:48783507-48789732	3.83789	1.48892	-1.36604	down	5e-05	0.000753905	Gallus gallus dual specificity phosphatase 4 (DUSP4), mRNA. [Source:RefSeq mRNA;Acc:NM_204838]
XLOC_001170	SMCO3	ENSGALG00000011743	1:47910023-47910701	0	0.499235	inf	up	0.0002	0.0024522	single-pass membrane protein with coiled-coil domains 3 [Source:HGNC Symbol;Acc:HGNC:34401]
XLOC_041201	C3H6ORF138	ENSGALG00000016726	3:109785359-109871721	3.21826	0.772089	-2.05944	down	0.00075	0.00616576	patched domain-containing protein C6orf138 homolog [Source:RefSeq peptide;Acc:NP_001182491]
XLOC_004365	IL1R2	ENSGALG00000016782	1:133109395-133120405	1.16929	0.350507	-1.73812	down	0.0046	0.0309007	interleukin 1 receptor, type II [Source:HGNC Symbol;Acc:HGNC:5994]
XLOC_033355	CTSK	ENSGALG00000028147	25:1705569-1709073	183.986	373.264	1.0206	up	5e-05	0.000753905	cathepsin K precursor [Source:RefSeq peptide;Acc:NP_990302]
XLOC_038681	BIRC5	ENSGALG00000008713	3:14764583-14765717	16.377	4.51861	-1.85772	down	5e-05	0.000753905	survivin isoform 1 [Source:RefSeq peptide;Acc:NP_001012318]
XLOC_027386	SALL3	ENSGALG00000012657	2:57010718-57033622	6.29517	2.66596	-1.23959	down	5e-05	0.000753905	sal-like protein 3 [Source:RefSeq peptide;Acc:NP_989978]
XLOC_012918	PDCD5	ENSGALG00000004648	11:9338609-9342123	17.9252	36.0444	1.00778	up	5e-05	0.000753905	programmed cell death protein 5 [Source:RefSeq peptide;Acc:NP_001264515]
XLOC_056164	RGS2	ENSGALG00000002540	8:3555675-3558786	14.1744	5.4862	-1.36941	down	5e-05	0.000753905	regulator of G-protein signaling 2 [Source:RefSeq peptide;Acc:NP_989726]
XLOC_000230	SEMA3E	ENSGALG00000008509	1:9322530-9459193	0.52271	1.2921	1.30564	up	5e-05	0.000753905	semaphorin-3E precursor [Source:RefSeq peptide;Acc:NP_989573]
XLOC_060237	PCSK5	ENSGALG00000015164	Z:36921728-37183206	5.02515	10.1626	1.01604	up	5e-05	0.000753905	proprotein convertase subtilisin/kexin type 5 [Source:HGNC Symbol;Acc:HGNC:8747]
XLOC_053726	ENSGALG00000012061	ENSGALG00000012061	7:27688523-27706402	0.11324	0.569029	2.32912	up	0.00655	0.0419133	-
XLOC_022033	AQP1	ENSGALG00000005209	2:1093552-1113845	77.4979	22.0328	-1.8145	down	5e-05	0.000753905	aquaporin 1 (Colton blood group) [Source:RefSeq peptide;Acc:NP_001034542]
XLOC_045203	HPSE	ENSGALG00000011203	4:45858010-45863017	1.25524	0.410143	-1.61376	down	0.0038	0.02609	heparanase precursor [Source:RefSeq peptide;Acc:NP_989498]
XLOC_013369	SPIRE2	ENSGALG00000000521	11:18260412-18267198	0.657586	1.46782	1.15842	up	0.00095	0.00761815	spire-type actin nucleation factor 2 [Source:HGNC Symbol;Acc:HGNC:30623]
XLOC_042444	PLK4	ENSGALG00000010195	4:33788158-33802721	2.47942	0.90189	-1.45898	down	5e-05	0.000753905	polo-like kinase 4 [Source:HGNC Symbol;Acc:HGNC:11397]
XLOC_060769	CDO1	ENSGALG00000002358	Z:72766698-72776715	0.254642	1.79438	2.81694	up	0.00275	0.0196141	cysteine dioxygenase type 1 [Source:HGNC Symbol;Acc:HGNC:1795]
XLOC_022009	CDC25A	ENSGALG00000004934	2:565339-580311	9.76629	4.45175	-1.13344	down	0.0001	0.00142418	M-phase inducer phosphatase 1 [Source:RefSeq peptide;Acc:NP_001186501]
XLOC_015941	JSC	ENSGALG00000006346	13:14654458-14662648	7.83829	38.1306	2.28234	up	5e-05	0.000753905	C-X-C motif chemokine 14 precursor [Source:RefSeq peptide;Acc:NP_990043]
XLOC_062227	KIAA1958	ENSGALG00000023083	Z:65770833-65831560	1.19964	0.54963	-1.12607	down	5e-05	0.000753905	KIAA1958 [Source:HGNC Symbol;Acc:HGNC:23427]
XLOC_011675	KIF23	ENSGALG00000008095	10:18828577-18846398	6.2706	1.63557	-1.93881	down	5e-05	0.000753905	kinesin-like protein KIF23 [Source:RefSeq peptide;Acc:NP_001025725]
XLOC_002429	snoU85	ENSGALG00000025653	1:76401634-76426364	904.42	2255.96	1.31868	up	5e-05	0.000753905	-
XLOC_040290	SH3BGRL2	ENSGALG00000015877	3:78750531-78790685	1.4228	0.1666	-3.09427	down	5e-05	0.000753905	SH3 domain binding glutamate-rich protein like 2 [Source:HGNC Symbol;Acc:HGNC:15567]
XLOC_014898	TRAIP	ENSGALG00000002908	12:2549853-2567887	3.67997	0.448096	-3.03781	down	5e-05	0.000753905	TRAF-interacting protein [Source:RefSeq peptide;Acc:NP_001025757]
XLOC_054271	TMEFF2	ENSGALG00000007759	7:7716438-7885162	15.6367	34.5054	1.14189	up	5e-05	0.000753905	transmembrane protein with EGF-like and two follistatin-like domains 2 [Source:HGNC Symbol;Acc:HGNC:11867]
XLOC_027704	BMP6	ENSGALG00000012787	2:64423417-64549505	5.17705	41.1762	2.99161	up	5e-05	0.000753905	bone morphogenetic protein 6 [Source:HGNC Symbol;Acc:HGNC:1073]
XLOC_048404	GCH1	ENSGALG00000012200	5:56229033-56247707	1.56459	0.49406	-1.66303	down	5e-05	0.000753905	GTP cyclohydrolase 1 [Source:RefSeq peptide;Acc:NP_990554]
XLOC_019224	SAPCD2	ENSGALG00000009060	17:376200-391621	2.61387	0.996743	-1.39089	down	5e-05	0.000753905	suppressor APC domain containing 2 [Source:HGNC Symbol;Acc:HGNC:28055]
XLOC_000583	AASS	ENSGALG00000008953	1:22638790-22669004	0.580922	0.21354	-1.44384	down	0.00035	0.00344234	aminoadipate-semialdehyde synthase [Source:HGNC Symbol;Acc:HGNC:17366]
XLOC_021207	SERPINF1	ENSGALG00000003015	19:5403878-5418047	5.02857	46.0323	3.19443	up	5e-05	0.000753905	pigment epithelium-derived factor precursor [Source:RefSeq peptide;Acc:NP_001244218]
XLOC_056322	TNN	ENSGALG00000004538	8:7050618-7074630	0.0514696	0.346699	2.75189	up	0.0032	0.0224722	tenascin N [Source:HGNC Symbol;Acc:HGNC:22942]
XLOC_020448	Sox9	ENSGALG00000004386	18:9067762-9073622	13.9648	3.93397	-1.82774	down	5e-05	0.000753905	Transcription factor SOX-9 [Source:UniProtKB/Swiss-Prot;Acc:P48434]
XLOC_000724	SLC16A7	ENSGALG00000009759	1:31999957-32083492	0.201719	0.460009	1.18932	up	0.00095	0.00761815	monocarboxylate transporter 2 [Source:RefSeq peptide;Acc:NP_001186533]
XLOC_008429	C1H21ORF91	ENSGALG00000028290	1:98700853-98720026	0.55768	1.17153	1.07088	up	5e-05	0.000753905	protein EURL [Source:RefSeq peptide;Acc:NP_990068]
XLOC_041620	BRS3.5	ENSGALG00000006406	4:4301044-4307354	1.51792	0.136482	-3.47531	down	5e-05	0.000753905	bombesin receptor subtype-3 [Source:RefSeq peptide;Acc:NP_989737]
XLOC_033029	RPS25	ENSGALG00000007699	24:5657150-5658883	647.892	1622.38	1.32428	up	5e-05	0.000753905	ribosomal protein S25 [Source:HGNC Symbol;Acc:HGNC:10413]
XLOC_039320	KIF26B	ENSGALG00000010664	3:33667718-33957155	0.554696	0.125474	-2.14431	down	5e-05	0.000753905	kinesin family member 26B [Source:HGNC Symbol;Acc:HGNC:25484]
XLOC_018885	KREMEN1	ENSGALG00000005808	15:7722862-7826170	76.0721	35.3512	-1.10561	down	5e-05	0.000753905	kringle containing transmembrane protein 1 [Source:HGNC Symbol;Acc:HGNC:17550]
XLOC_012440	IGDCC3	ENSGALG00000007371	10:17337459-17420822	12.6438	4.26964	-1.56625	down	5e-05	0.000753905	immunoglobulin superfamily, DCC subclass, member 3 [Source:HGNC Symbol;Acc:HGNC:9700]
XLOC_022759	IL6	ENSGALG00000010915	2:30956300-30998226	0.863147	3.76808	2.12615	up	0.0065	0.0416438	Interleukin-6 [Source:UniProtKB/Swiss-Prot;Acc:Q90YI0]
XLOC_005722	RAB38	ENSGALG00000028018	1:187498827-187522674	3.0595	12.3736	2.0159	up	5e-05	0.000753905	RAB38, member RAS oncogene family [Source:HGNC Symbol;Acc:HGNC:9776]
XLOC_017376	GPRC5B	ENSGALG00000002028	14:14687104-14756568	1.33484	3.10657	1.21866	up	5e-05	0.000753905	G protein-coupled receptor, class C, group 5, member B [Source:HGNC Symbol;Acc:HGNC:13308]
XLOC_056195	PHGDH	ENSGALG00000002988	8:4233644-4236981	27.2045	80.2684	1.56099	up	5e-05	0.000753905	phosphoglycerate dehydrogenase [Source:HGNC Symbol;Acc:HGNC:8923]
XLOC_048512	TMEM138	ENSGALG00000025756	5:401582-403991	30.7981	69.2028	1.16799	up	5e-05	0.000753905	transmembrane protein 138 [Source:RefSeq peptide;Acc:NP_001264823]
XLOC_019421	PRRX2	ENSGALG00000028236	17:5655101-5671868	3.43281	7.59828	1.14628	up	5e-05	0.000753905	paired related homeobox 2 [Source:HGNC Symbol;Acc:HGNC:21338]
XLOC_034300	CISD3	ENSGALG00000029107	27:4006812-4007489	5.8006	20.7435	1.83839	up	5e-05	0.000753905	CDGSH iron sulfur domain 3 [Source:HGNC Symbol;Acc:HGNC:27578]
XLOC_028396	NDUFV2	ENSGALG00000014310	2:98526883-98541978	8.30546	17.7037	1.09192	up	5e-05	0.000753905	NADH:ubiquinone oxidoreductase core subunit V2 [Source:HGNC Symbol;Acc:HGNC:7717]
XLOC_015853	FLT4	ENSGALG00000005802	13:12667961-12716209	2.49498	0.671571	-1.89342	down	5e-05	0.000753905	fms-related tyrosine kinase 4 [Source:HGNC Symbol;Acc:HGNC:3767]
XLOC_047132	MYBPC3	ENSGALG00000008148	5:22280137-22339256	0.16471	0.541749	1.71769	up	0.00105	0.00832165	myosin binding protein C, cardiac [Source:HGNC Symbol;Acc:HGNC:7551]
XLOC_049005	CRACR2B	ENSGALG00000006868	5:15084053-15110235	0.366486	0.834123	1.1865	up	0.0003	0.00307881	calcium release activated channel regulator 2B [Source:HGNC Symbol;Acc:HGNC:28703]
XLOC_040119	AMD1	ENSGALG00000015049	3:65744040-65761993	79.1681	37.185	-1.0902	down	5e-05	0.000753905	S-adenosylmethionine decarboxylase proenzyme [Source:RefSeq peptide;Acc:NP_001012587]
XLOC_045281	FAT4	ENSGALG00000011823	4:51924592-52061166	4.38489	9.18787	1.06719	up	5e-05	0.000753905	FAT atypical cadherin 4 [Source:HGNC Symbol;Acc:HGNC:23109]
XLOC_025262	RIPK2	ENSGALG00000015899	2:124047334-124067627	2.4317	5.46333	1.16781	up	5e-05	0.000753905	receptor-interacting serine/threonine-protein kinase 2 [Source:RefSeq peptide;Acc:NP_001026114]
XLOC_033429	TNNI1	ENSGALG00000000313	26:773842-777490	0.475446	2.55525	2.42611	up	0.0059	0.0381603	troponin I type 1 (skeletal, slow) [Source:HGNC Symbol;Acc:HGNC:11945]
XLOC_028581	CDH2	ENSGALG00000015132	2:104448424-104563628	108.247	51.0605	-1.08405	down	5e-05	0.000753905	Cadherin-2 [Source:UniProtKB/Swiss-Prot;Acc:P10288]
XLOC_056712	EBNA1BP2	ENSGALG00000009045	8:18515255-18543111	12.9314	6.02986	-1.10068	down	5e-05	0.000753905	EBNA1 binding protein 2 [Source:HGNC Symbol;Acc:HGNC:15531]
XLOC_014202	RPL29	ENSGALG00000026978	12:530130-533027	52.6964	195.389	1.89058	up	5e-05	0.000753905	ribosomal protein L29 [Source:RefSeq peptide;Acc:NP_001165148]
XLOC_028037	PTPN3	ENSGALG00000022909	2:84609307-84785709	0.996955	2.82042	1.50031	up	5e-05	0.000753905	protein tyrosine phosphatase, non-receptor type 3 [Source:HGNC Symbol;Acc:HGNC:9655]
XLOC_040787	ENSGALG00000016441	ENSGALG00000016441	3:96068998-96073205	8.5955	18.387	1.09703	up	5e-05	0.000753905	-
XLOC_005026	DIAPH3	ENSGALG00000016937	1:161696534-161936267	1.54054	0.307974	-2.32256	down	5e-05	0.000753905	diaphanous related formin 3 [Source:HGNC Symbol;Acc:HGNC:15480]
XLOC_061841	Cdc14B	ENSGALG00000012627	Z:42070540-42120228	1.40112	2.84983	1.02429	up	5e-05	0.000753905	Cell division cycle 14-like protein B [Source:UniProtKB/TrEMBL;Acc:D5K9Y4]
XLOC_048991	ENSGALG00000006740	ENSGALG00000006740	5:14078240-14176709	0.472778	0.0797658	-2.56732	down	0.0061	0.0393	-
XLOC_012954	RRAD	ENSGALG00000005140	11:10672969-10676978	10.9629	32.738	1.57834	up	5e-05	0.000753905	GTP-binding protein RAD [Source:RefSeq peptide;Acc:NP_001264535]
XLOC_016646	FBXL21	ENSGALG00000006327	13:14537838-14552155	4.5939	11.1472	1.27889	up	5e-05	0.000753905	F-box and leucine-rich repeat protein 21 [Source:RefSeq peptide;Acc:NP_001257923]
XLOC_054880	CXCR4	ENSGALG00000012357	7:30263670-30266354	0.371263	2.22116	2.5808	up	5e-05	0.000753905	C-X-C chemokine receptor type 4 [Source:RefSeq peptide;Acc:NP_989948]
XLOC_059599	IL11Ra	ENSGALG00000005848	Z:8187057-8212152	5.32078	11.1897	1.07246	up	5e-05	0.000753905	interleukin-11 receptor subunit alpha precursor [Source:RefSeq peptide;Acc:NP_001038139]
XLOC_037543	FAM46A	ENSGALG00000015865	3:77839635-77873063	1.24804	2.91383	1.22325	up	5e-05	0.000753905	uncharacterized protein LOC421845 [Source:RefSeq peptide;Acc:NP_001026256]
XLOC_009071	MOSPD2	ENSGALG00000016568	1:121689089-121741660	3.75746	11.6863	1.63699	up	5e-05	0.000753905	motile sperm domain containing 2 [Source:RefSeq peptide;Acc:NP_001170988]
XLOC_020951	ABCC3	ENSGALG00000007522	18:10407532-10458254	20.6275	9.80746	-1.07262	down	5e-05	0.000753905	ATP binding cassette subfamily C member 3 [Source:HGNC Symbol;Acc:HGNC:54]
XLOC_054553	CDCA7	ENSGALG00000010829	7:16830039-16838026	11.5327	1.86444	-2.62891	down	5e-05	0.000753905	cell division cycle associated 7 [Source:HGNC Symbol;Acc:HGNC:14628]
XLOC_002334	NTF3	ENSGALG00000027299	1:74007473-74080634	0.608445	1.99811	1.71544	up	5e-05	0.000753905	Gallus gallus neurotrophin 3 (NTF3), transcript variant 2, mRNA. [Source:RefSeq mRNA;Acc:NM_001031488]
XLOC_045461	SYNPO2	ENSGALG00000011994	4:54229888-54322335	0.298821	0.604531	1.01654	up	0.0002	0.0024522	synaptopodin 2 [Source:HGNC Symbol;Acc:HGNC:17732]
XLOC_053176	FKBP7	ENSGALG00000009149	7:14887746-14907636	44.3379	113.506	1.35615	up	0.00025	0.00282553	FK506 binding protein 7 [Source:HGNC Symbol;Acc:HGNC:3723]
XLOC_000674	ANO6	ENSGALG00000009638	1:30541565-30613151	0.110625	0.734883	2.73184	up	5e-05	0.000753905	anoctamin 6 [Source:HGNC Symbol;Acc:HGNC:25240]
XLOC_032031	RHD	ENSGALG00000001233	23:2341220-2350363	0.875015	1.92698	1.13896	up	0.00105	0.00832165	Rh blood group D antigen [Source:RefSeq peptide;Acc:NP_989798]
XLOC_053879	RIF1	ENSGALG00000012484	7:34644556-34791689	4.9083	1.75674	-1.48232	down	5e-05	0.000753905	replication timing regulatory factor 1 [Source:HGNC Symbol;Acc:HGNC:23207]
XLOC_036355	HNRNPU	ENSGALG00000010671	3:34015135-34074390	62.6947	30.8682	-1.02222	down	5e-05	0.000753905	heterogeneous nuclear ribonucleoprotein U (scaffold attachment factor A) [Source:HGNC Symbol;Acc:HGNC:5048]
XLOC_035398	GALNT14	ENSGALG00000009078	3:7664658-7733883	0.861706	2.53502	1.55673	up	0.0033	0.0231009	polypeptide N-acetylgalactosaminyltransferase 14 [Source:HGNC Symbol;Acc:HGNC:22946]
XLOC_032020	SNORA73	ENSGALG00000021931	23:2106391-2107605	91812.9	380202	2.05	up	5e-05	0.000753905	-
XLOC_035194	UbI	ENSGALG00000004509	3:30835-32970	293.619	728.757	1.31149	up	5e-05	0.000753905	Ubiquitin-40S ribosomal protein S27a Ubiquitin 40S ribosomal protein S27a [Source:UniProtKB/Swiss-Prot;Acc:P79781]
XLOC_051667	CDK1	ENSGALG00000003085	6:8142504-8170966	26.8605	6.41221	-2.06659	down	5e-05	0.000753905	cyclin-dependent kinase 1 [Source:RefSeq peptide;Acc:NP_990645]
XLOC_054800	ITGB5	ENSGALG00000011778	7:26880671-27415642	89.9929	227.261	1.33647	up	5e-05	0.000753905	integrin beta-5 precursor [Source:RefSeq peptide;Acc:NP_989814]
XLOC_021215	HIC1	ENSGALG00000026718	19:5520665-5524129	7.67237	21.7147	1.50093	up	5e-05	0.000753905	Gallus gallus hypermethylated in cancer 1 (HIC1), mRNA. [Source:RefSeq mRNA;Acc:NM_205236]
XLOC_006461	DNAJB9	ENSGALG00000009492	1:28382859-28392521	2.24547	5.77032	1.36164	up	5e-05	0.000753905	dnaJ homolog subfamily B member 9 precursor [Source:RefSeq peptide;Acc:NP_001025906]
XLOC_028309	CIDEA	ENSGALG00000027737	2:97139602-97156128	1.38601	0.592899	-1.22508	down	5e-05	0.000753905	cell death activator CIDE-A [Source:RefSeq peptide;Acc:NP_001182052]
XLOC_054112	BARD1	ENSGALG00000003484	7:4098342-4197932	3.18243	0.329129	-3.27341	down	0.00015	0.0019571	BRCA1-associated RING domain protein 1 [Source:RefSeq peptide;Acc:NP_001026417]
XLOC_006180	RELN	ENSGALG00000008193	1:12856857-13129087	0.642046	0.20285	-1.66226	down	5e-05	0.000753905	reelin [Source:HGNC Symbol;Acc:HGNC:9957]
XLOC_050765	HNRNPH3	ENSGALG00000003947	6:10133366-10172671	82.4405	31.2077	-1.40145	down	5e-05	0.000753905	heterogeneous nuclear ribonucleoprotein H3 [Source:RefSeq peptide;Acc:NP_001012610]
XLOC_056560	CDC7	ENSGALG00000006051	8:13408141-13505322	0.834629	0.211711	-1.97904	down	0.00085	0.00689146	cell division cycle 7 [Source:HGNC Symbol;Acc:HGNC:1745]
XLOC_002930	ALCAM	ENSGALG00000015348	1:85893283-86011881	3.90022	0.898374	-2.11817	down	5e-05	0.000753905	CD166 antigen [Source:UniProtKB/Swiss-Prot;Acc:P42292]
XLOC_004447	GAS6	ENSGALG00000016820	1:136504494-136547639	1.4327	7.7695	2.43909	up	5e-05	0.000753905	growth arrest specific 6 [Source:HGNC Symbol;Acc:HGNC:4168]
XLOC_010208	BRCA2	ENSGALG00000017073	1:173820723-173857498	0.488672	0.182656	-1.41974	down	0.0001	0.00142418	breast cancer 2, early onset [Source:RefSeq peptide;Acc:NP_989607]
XLOC_052331	SORCS1	ENSGALG00000008465	6:24664739-25089059	34.6191	11.1019	-1.64076	down	5e-05	0.000753905	sortilin-related VPS10 domain containing receptor 1 [Source:HGNC Symbol;Acc:HGNC:16697]
XLOC_046296	C5H11ORF10	ENSGALG00000003630	5:247986-249858	111.421	235.236	1.07809	up	5e-05	0.000753905	Transmembrane protein 258 [Source:UniProtKB/Swiss-Prot;Acc:Q76LT9]
XLOC_025885	KIF9	ENSGALG00000005517	2:3930887-3953861	0.527784	1.12519	1.09215	up	0.0038	0.02609	kinesin family member 9 [Source:HGNC Symbol;Acc:HGNC:16666]
XLOC_018275	CDK2AP1	ENSGALG00000003410	15:5034960-5078411	24.6438	61.5362	1.32021	up	5e-05	0.000753905	cyclin-dependent kinase 2-associated protein 1 [Source:RefSeq peptide;Acc:NP_001034353]
XLOC_005555	GUCY1A2	ENSGALG00000017173	1:180048262-180193537	0.162308	0.756886	2.22134	up	5e-05	0.000753905	guanylate cyclase 1, soluble, alpha 2 [Source:HGNC Symbol;Acc:HGNC:4684]
XLOC_012212	TICRR	ENSGALG00000006631	10:12329820-12347381	3.42891	1.25924	-1.4452	down	5e-05	0.000753905	TOPBP1-interacting checkpoint and replication regulator [Source:HGNC Symbol;Acc:HGNC:28704]
XLOC_001865	PDE3A	ENSGALG00000013143	1:65035642-65279101	1.80011	4.68545	1.3801	up	5e-05	0.000753905	phosphodiesterase 3A [Source:HGNC Symbol;Acc:HGNC:8778]
XLOC_004397	C1H2ORF49	ENSGALG00000016796	1:134481594-134536397	0.622736	1.41313	1.1822	up	0.0005	0.0044285	ashwin [Source:RefSeq peptide;Acc:NP_001025984]
XLOC_061349	CENPK	ENSGALG00000014753	Z:20407953-20429467	3.39067	1.14595	-1.56502	down	5e-05	0.000753905	Centromere protein K [Source:UniProtKB/Swiss-Prot;Acc:Q1T7C1]
XLOC_047167	NUSAP1	ENSGALG00000008584	5:23859403-23873313	2.90078	0.911085	-1.67079	down	5e-05	0.000753905	nucleolar and spindle-associated protein 1 [Source:RefSeq peptide;Acc:NP_001026364]
XLOC_061718	ALDH1A1	ENSGALG00000015147	Z:35753340-35806349	0.860867	0.280315	-1.61874	down	0.00095	0.00761815	retinal dehydrogenase 1 [Source:RefSeq peptide;Acc:NP_989908]
XLOC_040520	COL19A1	ENSGALG00000016155	3:82230622-82485450	0.705818	2.14158	1.60131	up	5e-05	0.000753905	collagen, type XIX, alpha 1 [Source:HGNC Symbol;Acc:HGNC:2196]
XLOC_019860	TNC	ENSGALG00000007113	17:2638987-2761255	79.6523	159.697	1.00355	up	5e-05	0.000753905	tenascin precursor [Source:RefSeq peptide;Acc:NP_990787]
XLOC_055160	gga-mir-181b-1	ENSGALG00000021726	8:1923616-1994307	0.74179	2.29349	1.62846	up	0.0036	0.0249565	-
XLOC_023779	F13A1	ENSGALG00000012802	2:64967910-65167267	2.73848	7.00698	1.35542	up	5e-05	0.000753905	coagulation factor XIII A chain [Source:RefSeq peptide;Acc:NP_990016]
XLOC_007689	RAD51AP1	ENSGALG00000017290	1:73175385-73213840	0.841436	3.04857	1.85721	up	0.00225	0.0164471	RAD51 associated protein 1 [Source:HGNC Symbol;Acc:HGNC:16956]
XLOC_012974	CDH11	ENSGALG00000005278	11:11114509-11685950	7.86371	28.4147	1.85336	up	5e-05	0.000753905	cadherin-11 precursor [Source:RefSeq peptide;Acc:NP_001004371]
XLOC_033509	MFSD4	ENSGALG00000000695	26:2119264-2134332	0.705362	3.28835	2.22093	up	5e-05	0.000753905	major facilitator superfamily domain containing 4 [Source:HGNC Symbol;Acc:HGNC:25433]
XLOC_045884	NCAPG	ENSGALG00000014425	4:75480181-75509908	1.93971	0.406753	-2.25362	down	5e-05	0.000753905	non-SMC condensin I complex subunit G [Source:HGNC Symbol;Acc:HGNC:24304]
XLOC_033548	G0S2	ENSGALG00000023933	26:3082073-3082959	63.1383	129.588	1.03734	up	5e-05	0.000753905	G0/G1switch 2 [Source:RefSeq peptide;Acc:NP_001177853]
XLOC_020820	KPNA2	ENSGALG00000003584	18:6953317-6960739	52.2861	17.3615	-1.59053	down	5e-05	0.000753905	importin subunit alpha-2 [Source:RefSeq peptide;Acc:NP_001006209]
XLOC_025998	SHH	ENSGALG00000006379	2:8079192-8183222	4.78568	1.92027	-1.31742	down	5e-05	0.000753905	sonic hedgehog protein precursor [Source:RefSeq peptide;Acc:NP_990152]
XLOC_059931	POC5	ENSGALG00000014960	Z:23680089-23728529	0.786249	0.267802	-1.55382	down	0.0053	0.0347039	POC5 centriolar protein [Source:HGNC Symbol;Acc:HGNC:26658]
XLOC_030619	DNAJC5	ENSGALG00000006046	20:9862895-9882982	20.8199	9.30671	-1.16162	down	5e-05	0.000753905	dnaJ homolog subfamily C member 5 [Source:RefSeq peptide;Acc:NP_001264937]
XLOC_025280	FAM92A1	ENSGALG00000015929	2:125603274-125630097	7.83406	20.1967	1.36629	up	0.0001	0.00142418	family with sequence similarity 92 member A1 [Source:HGNC Symbol;Acc:HGNC:30452]
XLOC_044240	TMEM164	ENSGALG00000008076	4:13652756-13698076	65.8775	26.6251	-1.307	down	5e-05	0.000753905	transmembrane protein 164 [Source:RefSeq peptide;Acc:NP_001012904]
XLOC_027138	ANLN	ENSGALG00000012104	2:47314655-47343783	13.1526	3.02241	-2.12157	down	5e-05	0.000753905	anillin actin binding protein [Source:HGNC Symbol;Acc:HGNC:14082]
XLOC_015008	CARD19	ENSGALG00000026154	12:6621724-6642241	25.7793	12.6563	-1.02636	down	5e-05	0.000753905	caspase recruitment domain family member 19 [Source:HGNC Symbol;Acc:HGNC:28148]
XLOC_017356	CCNF	ENSGALG00000009201	14:14266395-14299215	8.23961	3.8857	-1.0844	down	5e-05	0.000753905	cyclin F [Source:HGNC Symbol;Acc:HGNC:1591]
XLOC_031704	CDCA2	ENSGALG00000000272	22:804613-816359	1.00684	0.169617	-2.56949	down	5e-05	0.000753905	cell division cycle associated 2 [Source:HGNC Symbol;Acc:HGNC:14623]
XLOC_023136	KIAA1143	ENSGALG00000011903	2:43804782-43810679	2.50369	6.17541	1.30248	up	5e-05	0.000753905	Uncharacterized protein KIAA1143 homolog [Source:UniProtKB/Swiss-Prot;Acc:Q5ZJ97]
XLOC_013640	ENSGALG00000021225	ENSGALG00000021225	11:7213140-7219185	1.28612	4.14676	1.68896	up	0.0004	0.00376336	-
XLOC_014605	PRKAR2A	ENSGALG00000007023	12:11717687-11770707	29.8122	13.5343	-1.13929	down	5e-05	0.000753905	protein kinase, cAMP-dependent, regulatory subunit type II alpha [Source:HGNC Symbol;Acc:HGNC:9391]
XLOC_029372	DSCC1	ENSGALG00000016417	2:136256810-136267634	1.51534	0.530426	-1.51441	down	0.00025	0.00282553	DNA replication and sister chromatid cohesion 1 [Source:HGNC Symbol;Acc:HGNC:24453]
XLOC_043241	USP46	ENSGALG00000013961	4:65597259-65624455	3.24185	6.79542	1.06775	up	5e-05	0.000753905	ubiquitin specific peptidase 46 [Source:HGNC Symbol;Acc:HGNC:20075]
XLOC_033377	S100A10	ENSGALG00000028774	25:2167012-2167332	16045.9	34451.8	1.10237	up	5e-05	0.000753905	Gallus gallus S100 calcium binding protein A10 (S100A10), mRNA. [Source:RefSeq mRNA;Acc:NM_205506]
XLOC_037607	COL12A1	ENSGALG00000015908	3:80211407-80318377	373.27	860.206	1.20446	up	5e-05	0.000753905	collagen alpha-1(XII) chain precursor [Source:RefSeq peptide;Acc:NP_990352]
XLOC_021830	U3	ENSGALG00000027959	19:7057454-7080767	4118.61	10087.5	1.29234	up	5e-05	0.000753905	-
XLOC_012215	FANCI	ENSGALG00000006658	10:12436947-12468013	2.54524	0.460997	-2.46497	down	0.00095	0.00761815	Fanconi anemia, complementation group I [Source:RefSeq peptide;Acc:NP_001108323]
XLOC_045067	HMGB2	ENSGALG00000010745	4:42740629-42743052	5.55068	1.49586	-1.89169	down	5e-05	0.000753905	high mobility group protein B2 [Source:RefSeq peptide;Acc:NP_990817]
XLOC_010655	RPS11	ENSGALG00000017299	1:193632471-193637101	82.0185	176.428	1.10505	up	5e-05	0.000753905	40S ribosomal protein S11 [Source:RefSeq peptide;Acc:NP_001026004]
XLOC_031474	CCDC30	ENSGALG00000004878	21:6404176-6428963	2.2899	1.13663	-1.01052	down	0.00045	0.00405353	coiled-coil domain containing 30 [Source:HGNC Symbol;Acc:HGNC:26103]
XLOC_032900	SORL1	ENSGALG00000006598	24:3481569-3516930	2.01622	0.986588	-1.03114	down	5e-05	0.000753905	sortilin-related receptor, L(DLR class) A repeats containing [Source:HGNC Symbol;Acc:HGNC:11185]
XLOC_058314	ADIPOQ	ENSGALG00000005554	9:4729435-4734790	3.29048	8.18096	1.31397	up	5e-05	0.000753905	adiponectin precursor [Source:RefSeq peptide;Acc:NP_996874]
XLOC_049224	ENSGALG00000022531	ENSGALG00000022531	5:23296035-23484167	1.37947	0.530694	-1.37816	down	5e-05	0.000753905	-
XLOC_005299	TRPC4	ENSGALG00000017044	1:171102507-171244344	5.03183	11.2291	1.15809	up	5e-05	0.000753905	transient receptor potential cation channel, subfamily C, member 4 [Source:HGNC Symbol;Acc:HGNC:12336]
XLOC_041171	CLIC5	ENSGALG00000016707	3:109244757-109301782	0.521836	0.22577	-1.20874	down	5e-05	0.000753905	chloride intracellular channel 5 [Source:HGNC Symbol;Acc:HGNC:13517]
XLOC_031665	GKN1	ENSGALG00000000114	22:243654-248360	7.17022	16.1754	1.17371	up	0.00015	0.0019571	gastrokine 1 [Source:HGNC Symbol;Acc:HGNC:23217]
XLOC_056890	LRP8	ENSGALG00000010692	8:23560896-23710577	4.4892	1.66964	-1.42692	down	5e-05	0.000753905	low-density lipoprotein receptor-related protein 8 precursor [Source:RefSeq peptide;Acc:NP_990517]
XLOC_021405	FBXO39	ENSGALG00000023480	19:9890873-9945003	3.49374	0.833396	-2.0677	down	5e-05	0.000753905	F-box protein 39 [Source:HGNC Symbol;Acc:HGNC:28565]
XLOC_017619	RADIL	ENSGALG00000004504	14:4010846-4030115	0.108807	0.607347	2.48075	up	0.0004	0.00376336	Ras association and DIL domains [Source:HGNC Symbol;Acc:HGNC:22226]
XLOC_019279	TOR4A	ENSGALG00000008623	17:1797857-1801316	5.38322	2.11942	-1.3448	down	5e-05	0.000753905	torsin family 4, member A [Source:HGNC Symbol;Acc:HGNC:25981]
XLOC_061302	PDE4D	ENSGALG00000014727	Z:18108740-18366839	0.847774	3.33575	1.97626	up	0.00025	0.00282553	phosphodiesterase 4D [Source:HGNC Symbol;Acc:HGNC:8783]
XLOC_035552	LRRN4	ENSGALG00000008815	3:14665552-14676380	1.16819	0.53192	-1.135	down	5e-05	0.000753905	leucine rich repeat neuronal 4 [Source:HGNC Symbol;Acc:HGNC:16208]
XLOC_015003	WNK2	ENSGALG00000005210	12:6453657-6563101	0.456898	1.09743	1.26418	up	5e-05	0.000753905	WNK lysine deficient protein kinase 2 [Source:HGNC Symbol;Acc:HGNC:14542]
XLOC_046509	DKK3	ENSGALG00000005551	5:7575449-7659629	56.0909	141.032	1.33018	up	5e-05	0.000753905	dickkopf-related protein 3 precursor [Source:RefSeq peptide;Acc:NP_990456]
XLOC_035249	BUB1	ENSGALG00000008233	3:3037096-3057283	4.42182	0.852324	-2.37517	down	5e-05	0.000753905	mitotic checkpoint serine/threonine-protein kinase BUB1 [Source:RefSeq peptide;Acc:NP_001012888]
XLOC_062122	fbn2	ENSGALG00000014686	Z:56586635-56749770	9.25328	3.07271	-1.59045	down	5e-05	0.000753905	Uncharacterized protein [Source:UniProtKB/TrEMBL;Acc:E1C3A6]
XLOC_028828	LACTB2	ENSGALG00000027615	2:116455966-116473143	0.820367	1.64614	1.00474	up	5e-05	0.000753905	beta-lactamase-like protein 2 [Source:RefSeq peptide;Acc:NP_001264336]
XLOC_036557	DLL1	ENSGALG00000011182	3:40170699-40178161	0.183954	1.58411	3.10625	up	5e-05	0.000753905	delta-like 1 precursor [Source:RefSeq peptide;Acc:NP_990304]
XLOC_018520	LRRC74B	ENSGALG00000028023	15:10038153-10080934	0.337851	0.789196	1.224	up	0.00525	0.0344704	leucine rich repeat containing 74B [Source:HGNC Symbol;Acc:HGNC:34301]
XLOC_053801	HNMT	ENSGALG00000012377	7:30750426-30795903	0.731972	15.5349	4.40758	up	5e-05	0.000753905	histamine N-methyltransferase isoform 1 [Source:RefSeq peptide;Acc:NP_001264802]
XLOC_022540	ACBD7	ENSGALG00000019663	2:20501821-20505075	4.68389	13.026	1.47562	up	5e-05	0.000753905	acyl-CoA binding domain containing 7 [Source:HGNC Symbol;Acc:HGNC:17715]
XLOC_025774	NOS3	ENSGALG00000027946	2:309931-322560	15.1734	33.5568	1.14507	up	0.003	0.0212426	nitric oxide synthase 3 [Source:HGNC Symbol;Acc:HGNC:7876]
XLOC_029990	NTSR1	ENSGALG00000005524	20:8575129-8625573	3.14046	1.32624	-1.24363	down	5e-05	0.000753905	neurotensin receptor type 1 [Source:RefSeq peptide;Acc:NP_001232911]
XLOC_019012	POLE	ENSGALG00000007665	15:10006819-10026839	5.91227	2.14726	-1.46121	down	5e-05	0.000753905	polymerase (DNA directed), epsilon, catalytic subunit [Source:HGNC Symbol;Acc:HGNC:9177]
XLOC_032625	HSPA8	ENSGALG00000006512	24:3069115-3075912	354.037	173.888	-1.02574	down	5e-05	0.000753905	heat shock cognate 71 kDa protein [Source:RefSeq peptide;Acc:NP_990334]
XLOC_001733	CALD1	ENSGALG00000013071	1:62400558-62598178	124.074	329.876	1.41073	up	0.0001	0.00142418	caldesmon [Source:RefSeq peptide;Acc:NP_989489]
XLOC_045672	PDLIM3	ENSGALG00000013414	4:60669184-60692913	0.324446	4.23002	3.70461	up	5e-05	0.000753905	PDZ and LIM domain protein 3 [Source:RefSeq peptide;Acc:NP_001001764]
XLOC_031252	AGRN	ENSGALG00000002041	21:2708164-2772320	67.6796	23.1372	-1.54851	down	5e-05	0.000753905	agrin [Source:RefSeq peptide;Acc:NP_990858]
XLOC_030335	CEP250	ENSGALG00000001775	20:1398657-1433067	0.513205	0.214298	-1.25992	down	0.00025	0.00282553	centrosomal protein 250kDa [Source:HGNC Symbol;Acc:HGNC:1859]
XLOC_005896	ENSGALG00000017342	ENSGALG00000017342	1:193668689-193669649	0	0.283124	inf	up	0.0002	0.0024522	-
XLOC_022612	CCDC132	ENSGALG00000009500	2:23077704-23147847	5.8651	12.2713	1.06506	up	5e-05	0.000753905	Coiled-coil domain-containing protein 132 [Source:UniProtKB/Swiss-Prot;Acc:Q5ZKV9]
XLOC_022563	STEAP2	ENSGALG00000009017	2:21544379-21564395	0.355503	1.81021	2.34822	up	5e-05	0.000753905	STEAP2 metalloreductase [Source:HGNC Symbol;Acc:HGNC:17885]
XLOC_052884	GBX2	ENSGALG00000013342	7:5124025-5124568	8.15875	2.36315	-1.78764	down	0.0013	0.0100471	Gallus gallus gastrulation brain homeobox 2 (GBX2), mRNA. [Source:RefSeq mRNA;Acc:NM_205068]
XLOC_029002	TRIQK	ENSGALG00000015927	2:125269246-125333732	1.00413	3.52708	1.81252	up	5e-05	0.000753905	triple QxxK/R motif containing [Source:HGNC Symbol;Acc:HGNC:27828]
XLOC_012437	CILP	ENSGALG00000007358	10:17289617-17300153	8.70995	35.1668	2.01348	up	5e-05	0.000753905	cartilage intermediate layer protein [Source:HGNC Symbol;Acc:HGNC:1980]
XLOC_012875	SHCBP1	ENSGALG00000004444	11:7350907-7369576	4.25669	0.618302	-2.78335	down	5e-05	0.000753905	SHC SH2-domain binding protein 1 [Source:HGNC Symbol;Acc:HGNC:29547]
XLOC_015375	PDZRN3	ENSGALG00000007819	12:16592805-16970255	4.98883	30.062	2.59117	up	5e-05	0.000753905	PDZ domain containing ring finger 3 [Source:HGNC Symbol;Acc:HGNC:17704]
XLOC_036848	PLEKHG1	ENSGALG00000012395	3:47795130-47933046	0.656451	1.60184	1.28697	up	5e-05	0.000753905	pleckstrin homology and RhoGEF domain containing G1 [Source:HGNC Symbol;Acc:HGNC:20884]
XLOC_054877	MCM6	ENSGALG00000012348	7:30167977-30181239	21.1217	7.01211	-1.5908	down	5e-05	0.000753905	DNA replication licensing factor MCM6 [Source:RefSeq peptide;Acc:NP_001006527]
XLOC_011778	MYO9A	ENSGALG00000002078	10:899893-1055134	15.2297	5.46756	-1.47792	down	5e-05	0.000753905	myosin IXA [Source:HGNC Symbol;Acc:HGNC:7608]
XLOC_002127	FBLN1	ENSGALG00000014233	1:70623443-70705990	3.52807	10.2525	1.53903	up	5e-05	0.000753905	fibulin-1 precursor [Source:RefSeq peptide;Acc:NP_989496]
XLOC_031776	RNF122	ENSGALG00000001640	22:1603069-1619730	8.53623	19.4858	1.19075	up	5e-05	0.000753905	ring finger protein 122 [Source:HGNC Symbol;Acc:HGNC:21147]
XLOC_053393	ENSGALG00000027793	ENSGALG00000027793	7:18982868-19153251	1.37391	0.575296	-1.25591	down	5e-05	0.000753905	-
XLOC_042852	MOB1B	ENSGALG00000011573	4:49442131-49559671	27.192	12.8273	-1.08397	down	0.00115	0.0090089	MOB kinase activator 1B [Source:HGNC Symbol;Acc:HGNC:29801]
XLOC_050422	NIN	ENSGALG00000012361	5:57795665-57849300	3.50739	1.51344	-1.21257	down	5e-05	0.000753905	ninein [Source:HGNC Symbol;Acc:HGNC:14906]
XLOC_003446	SLC5A3	ENSGALG00000029120	1:104962791-105076537	12.5593	3.42845	-1.87313	down	5e-05	0.000753905	solute carrier family 5 (sodium/myo-inositol cotransporter), member 3 [Source:HGNC Symbol;Acc:HGNC:11038]
XLOC_025234	CA13	ENSGALG00000015820	2:122499871-122513695	0.259182	0	-inf	down	0.00055	0.00472882	carbonic anhydrase XIII [Source:HGNC Symbol;Acc:HGNC:14914]
XLOC_040161	AIM1	ENSGALG00000015345	3:67544256-67589382	1.25641	0.297796	-2.07691	down	5e-05	0.000753905	absent in melanoma 1 [Source:HGNC Symbol;Acc:HGNC:356]
XLOC_006418	CAPZA2	ENSGALG00000009385	1:24742312-24772038	20.7206	50.4301	1.28322	up	5e-05	0.000753905	F-actin-capping protein subunit alpha-2 [Source:UniProtKB/Swiss-Prot;Acc:P28497]
XLOC_020450	SS2R	ENSGALG00000004418	18:9251226-9257742	0.989287	0.390978	-1.3393	down	0.0003	0.00307881	somatostatin receptor type 2 [Source:RefSeq peptide;Acc:NP_001025516]
XLOC_019755	C9orf172	ENSGALG00000028823	17:567593-570706	1.05689	2.71474	1.36098	up	5e-05	0.000753905	chromosome 9 open reading frame 172 [Source:HGNC Symbol;Acc:HGNC:37284]
XLOC_056679	SIAT7E	ENSGALG00000009021	8:18148547-18221761	3.07077	0.835837	-1.87731	down	5e-05	0.000753905	alpha-N-acetylgalactosaminide alpha-2,6-sialyltransferase 5 [Source:RefSeq peptide;Acc:NP_001264423]
XLOC_041973	IL1RAPL2	ENSGALG00000008888	4:16816946-17153188	0.215002	3.79843	4.14298	up	5e-05	0.000753905	interleukin 1 receptor accessory protein-like 2 [Source:HGNC Symbol;Acc:HGNC:5997]
XLOC_050645	C10ORF57	ENSGALG00000021231	6:4583362-4589291	10.0132	22.3191	1.15638	up	5e-05	0.000753905	transmembrane protein C10orf57 homolog [Source:RefSeq peptide;Acc:NP_001186452]
XLOC_037173	ARHGAP18	ENSGALG00000014013	3:57506531-57565989	1.25329	0.501609	-1.32109	down	5e-05	0.000753905	Rho GTPase activating protein 18 [Source:HGNC Symbol;Acc:HGNC:21035]
XLOC_060966	HAUS1	ENSGALG00000001761	Z:2138643-2148421	1.50508	0.544716	-1.46626	down	0.00055	0.00472882	HAUS augmin-like complex subunit 1 [Source:RefSeq peptide;Acc:NP_001025796]
XLOC_039819	EYA4	ENSGALG00000013987	3:55666415-55823961	1.2172	3.57795	1.55557	up	5e-05	0.000753905	EYA transcriptional coactivator and phosphatase 4 [Source:HGNC Symbol;Acc:HGNC:3522]
XLOC_035882	NEK2	ENSGALG00000009854	3:21504435-21512949	1.27939	0.383267	-1.73904	down	5e-05	0.000753905	serine/threonine-protein kinase Nek2 [Source:RefSeq peptide;Acc:NP_001026221]
XLOC_052107	CXCL12	ENSGALG00000028136	6:18559507-18577315	25.3107	9.44798	-1.42167	down	5e-05	0.000753905	stromal cell-derived factor 1 precursor [Source:RefSeq peptide;Acc:NP_989841]
XLOC_034608	FBN3	ENSGALG00000000327	28:268480-395862	0.360375	0.86115	1.25677	up	5e-05	0.000753905	fibrillin 3 [Source:HGNC Symbol;Acc:HGNC:18794]
XLOC_028852	UBE2W	ENSGALG00000019468	2:117677734-117713363	0.759897	1.59435	1.06909	up	5e-05	0.000753905	probable ubiquitin-conjugating enzyme E2 W [Source:RefSeq peptide;Acc:NP_001186410]
XLOC_029803	SNTA1	ENSGALG00000026824	20:2580099-2587930	0.992934	2.20834	1.15319	up	0.00185	0.0138056	syntrophin, alpha 1 [Source:HGNC Symbol;Acc:HGNC:11167]
XLOC_034255	SNF8	ENSGALG00000001309	27:3476050-3479371	24.6423	11.9915	-1.03912	down	5e-05	0.000753905	SNF8, ESCRT-II complex subunit [Source:HGNC Symbol;Acc:HGNC:17028]
XLOC_029090	COX6C	ENSGALG00000019445	2:128069938-128075639	342.422	787.711	1.20189	up	5e-05	0.000753905	cytochrome c oxidase subunit 6C [Source:RefSeq peptide;Acc:NP_001185586]
XLOC_052112	ACTG2	ENSGALG00000006343	6:18755788-18794838	706.866	2079.44	1.55669	up	5e-05	0.000753905	actin, aortic smooth muscle [Source:RefSeq peptide;Acc:NP_001026400]
XLOC_030224	SALL4	ENSGALG00000007834	20:13433462-13447739	3.24979	1.3554	-1.26162	down	5e-05	0.000753905	sal-like protein 4 [Source:RefSeq peptide;Acc:NP_001074341]
XLOC_027649	EDN1	ENSGALG00000012735	2:62755415-62762304	30.0502	12.5846	-1.25572	down	5e-05	0.000753905	endothelin 1 [Source:HGNC Symbol;Acc:HGNC:3176]
XLOC_034789	RPS15	ENSGALG00000015195	28:3098172-3099726	1486.1	3409.1	1.19786	up	5e-05	0.000753905	40S ribosomal protein S15 [Source:UniProtKB/Swiss-Prot;Acc:P62846]
XLOC_019630	PTGS1	ENSGALG00000001314	17:8762631-8772437	1.55137	3.29946	1.08868	up	0.0004	0.00376336	prostaglandin-endoperoxide synthase 1 (prostaglandin G/H synthase and cyclooxygenase) [Source:HGNC Symbol;Acc:HGNC:9604]
XLOC_060741	DNAJA1	ENSGALG00000023066	Z:70408898-70425658	10.6638	4.39115	-1.28005	down	5e-05	0.000753905	dnaJ homolog subfamily A member 1 [Source:RefSeq peptide;Acc:NP_001012963]
XLOC_059649	SUB1	ENSGALG00000003248	Z:9655982-9675250	7.33821	19.4374	1.40534	up	5e-05	0.000753905	Activated RNA polymerase II transcriptional coactivator p15 [Source:UniProtKB/Swiss-Prot;Acc:Q5ZK63]
XLOC_000038	NCAPH2	ENSGALG00000013811	1:608641-619585	10.0863	1.65097	-2.61101	down	0.00025	0.00282553	non-SMC condensin II complex subunit H2 [Source:HGNC Symbol;Acc:HGNC:25071]
XLOC_051614	BMS1	ENSGALG00000002624	6:4549241-4571142	9.13281	4.33521	-1.07496	down	5e-05	0.000753905	BMS1, ribosome biogenesis factor [Source:HGNC Symbol;Acc:HGNC:23505]
XLOC_020593	MYOCD	ENSGALG00000001021	18:780799-815767	0.861282	0.226813	-1.92498	down	5e-05	0.000753905	myocardin [Source:RefSeq peptide;Acc:NP_001074184]
XLOC_027139	EEPD1	ENSGALG00000012116	2:47380408-47440224	1.88623	4.30327	1.18993	up	5e-05	0.000753905	endonuclease/exonuclease/phosphatase family domain containing 1 [Source:HGNC Symbol;Acc:HGNC:22223]
XLOC_017167	ENSGALG00000007030	ENSGALG00000007030	14:8705525-8721141	2.12342	4.75323	1.16252	up	5e-05	0.000753905	-
XLOC_036840	C3H6ORF72	ENSGALG00000012370	3:47425647-47442269	42.5518	91.0227	1.09701	up	5e-05	0.000753905	uncharacterized protein LOC395778 precursor [Source:RefSeq peptide;Acc:NP_001186315]
XLOC_017055	PLK1	ENSGALG00000006110	14:6884667-6889511	16.8082	3.47695	-2.27327	down	5e-05	0.000753905	serine/threonine-protein kinase PLK1 [Source:RefSeq peptide;Acc:NP_001025810]
XLOC_058619	FAM43A	ENSGALG00000007053	9:12291915-12293004	6.09233	22.9653	1.91439	up	5e-05	0.000753905	family with sequence similarity 43 member A [Source:HGNC Symbol;Acc:HGNC:26888]
XLOC_024193	FHOD3	ENSGALG00000013124	2:83099252-83468470	0.860994	12.2416	3.82964	up	5e-05	0.000753905	formin homology 2 domain containing 3 [Source:HGNC Symbol;Acc:HGNC:26178]
XLOC_043520	CPZ	ENSGALG00000015597	4:80746267-80784359	0.351084	2.58473	2.88013	up	5e-05	0.000753905	carboxypeptidase Z precursor [Source:RefSeq peptide;Acc:NP_989909]
XLOC_029800	E2F1	ENSGALG00000003045	20:2483840-2488119	17.206	6.12607	-1.48988	down	5e-05	0.000753905	transcription factor E2F1 [Source:RefSeq peptide;Acc:NP_990550]
XLOC_045751	RASL11B	ENSGALG00000013948	4:65553867-65557580	10.424	28.7031	1.46129	up	5e-05	0.000753905	RAS-like family 11 member B [Source:HGNC Symbol;Acc:HGNC:23804]
XLOC_000213	KIAA1324L	ENSGALG00000006606	1:7422960-7518502	14.7052	5.5577	-1.40377	down	5e-05	0.000753905	KIAA1324-like [Source:HGNC Symbol;Acc:HGNC:21945]
XLOC_005355	HSPH1	ENSGALG00000017077	1:174262981-174286406	4.03577	1.50219	-1.42578	down	5e-05	0.000753905	heat shock 105kDa [Source:RefSeq peptide;Acc:NP_001153170]
XLOC_010110	UFM1	ENSGALG00000017042	1:170870083-170882314	20.8064	44.1693	1.08602	up	5e-05	0.000753905	Ubiquitin-fold modifier 1 [Source:UniProtKB/Swiss-Prot;Acc:Q5ZMK7]
XLOC_000492	GTSE1	ENSGALG00000004897	1:15509091-15520120	3.28403	0.634029	-2.37284	down	5e-05	0.000753905	G2 and S phase-expressed protein 1 [Source:RefSeq peptide;Acc:NP_001026503]
XLOC_032511	FNDC5	ENSGALG00000003567	23:5229741-5241575	23.9126	48.5264	1.021	up	5e-05	0.000753905	fibronectin type III domain containing 5 [Source:HGNC Symbol;Acc:HGNC:20240]
XLOC_039767	ABRACL	ENSGALG00000013826	3:53366259-53369098	2.21345	6.40312	1.53248	up	0.0002	0.0024522	ABRA C-terminal like [Source:HGNC Symbol;Acc:HGNC:21230]
XLOC_005907	RHOG	ENSGALG00000005475	1:193842667-193848230	3.50256	1.31933	-1.4086	down	5e-05	0.000753905	ras homolog family member G [Source:RefSeq peptide;Acc:NP_001012554]
XLOC_041820	ENSGALG00000007530	ENSGALG00000007530	4:11260768-11269136	0.28906	0.843126	1.54438	up	0.00035	0.00344234	-
XLOC_017715	CACNA1H	ENSGALG00000005215	14:5227648-5398129	0.682313	2.65712	1.96136	up	5e-05	0.000753905	Uncharacterized protein [Source:UniProtKB/TrEMBL;Acc:F1P435]
XLOC_030978	RBP7	ENSGALG00000002637	21:3590984-3592942	1.48033	9.4553	2.67521	up	5e-05	0.000753905	retinol binding protein 7 [Source:HGNC Symbol;Acc:HGNC:30316]
XLOC_062470	MELK	ENSGALG00000016438	Z:81804398-81827757	0.708198	0.259731	-1.44714	down	0.00265	0.0189931	maternal embryonic leucine zipper kinase [Source:RefSeq peptide;Acc:NP_001026680]
XLOC_060460	CPLX1	ENSGALG00000015332	Z:52082065-52346243	49.4287	10.3794	-2.25163	down	5e-05	0.000753905	complexin 1 [Source:HGNC Symbol;Acc:HGNC:2309]
XLOC_059124	RACGAP1	ENSGALG00000006271	LGE22C19W28_E50C23:335215-343126	10.831	3.29302	-1.71768	down	5e-05	0.000753905	Rac GTPase activating protein 1 [Source:HGNC Symbol;Acc:HGNC:9804]
XLOC_005588	ANGPTL5	ENSGALG00000017191	1:182045622-182067846	0	0.61767	inf	up	5e-05	0.000753905	angiopoietin-related protein 5 precursor [Source:RefSeq peptide;Acc:NP_001184165]
XLOC_025578	SQLE	ENSGALG00000016331	2:138265046-138283517	15.6275	7.49124	-1.06081	down	5e-05	0.000753905	squalene monooxygenase [Source:RefSeq peptide;Acc:NP_001181856]
XLOC_033264	NES	ENSGALG00000013239	25:483247-516422	483.748	209.581	-1.20675	down	5e-05	0.000753905	nestin [Source:HGNC Symbol;Acc:HGNC:7756]
XLOC_032046	PTPRU	ENSGALG00000001443	23:2715390-2762791	11.2392	5.18022	-1.11745	down	5e-05	0.000753905	protein tyrosine phosphatase, receptor type, U [Source:HGNC Symbol;Acc:HGNC:9683]
XLOC_013216	CRISPLD2	ENSGALG00000005692	11:16373542-16403074	10.4494	40.1719	1.94277	up	5e-05	0.000753905	cysteine-rich secretory protein LCCL domain containing 2 [Source:HGNC Symbol;Acc:HGNC:25248]
XLOC_026505	gga-mir-1650	ENSGALG00000025191	2:22828729-22964219	42.3465	17.4208	-1.28143	down	5e-05	0.000753905	-
XLOC_037093	STX7	ENSGALG00000002930	3:56146528-56178513	25.5915	53.4418	1.0623	up	5e-05	0.000753905	syntaxin-7 [Source:RefSeq peptide;Acc:NP_001012961]
XLOC_003283	gga-mir-125b-2	ENSGALG00000018244	1:98038347-98398342	1.95102	5.3842	1.4645	up	5e-05	0.000753905	-
XLOC_010505	NAALAD2	ENSGALG00000019054	1:186813785-186845023	0.0960416	0.427573	2.15444	up	0.00595	0.0383991	N-acetylated alpha-linked acidic dipeptidase 2 [Source:HGNC Symbol;Acc:HGNC:14526]
XLOC_038722	ENSGALG00000013825	ENSGALG00000013825	3:15865778-15881920	16.0715	7.77194	-1.04816	down	5e-05	0.000753905	-
XLOC_025914	ENSGALG00000005934	ENSGALG00000005934	2:4925392-4932484	2.54274	1.21684	-1.06325	down	0.00075	0.00616576	-
XLOC_055708	RAD54L	ENSGALG00000010356	8:20471190-20498756	3.03363	0.680893	-2.15554	down	5e-05	0.000753905	RAD54-like (S. cerevisiae) [Source:HGNC Symbol;Acc:HGNC:9826]
XLOC_032877	NCAPD3	ENSGALG00000001491	24:2516228-2542779	5.27128	1.50023	-1.81297	down	5e-05	0.000753905	non-SMC condensin II complex subunit D3 [Source:HGNC Symbol;Acc:HGNC:28952]
XLOC_049733	TGFB3	ENSGALG00000010346	5:37609186-37752738	447.598	1047.25	1.22633	up	5e-05	0.000753905	transforming growth factor beta-3 preproprotein [Source:RefSeq peptide;Acc:NP_990785]
XLOC_021755	ENSGALG00000027703	ENSGALG00000027703	19:5749122-5751483	0	0.351686	inf	up	0.00085	0.00689146	-
XLOC_047609	ACTC1	ENSGALG00000009844	5:31546120-31552902	1.41573	5.18395	1.8725	up	5e-05	0.000753905	Actin, alpha cardiac muscle 1 [Source:UniProtKB/Swiss-Prot;Acc:P68034]
XLOC_031227	MMP23B	ENSGALG00000001392	21:2016495-2079631	1.72175	8.50484	2.30441	up	5e-05	0.000753905	matrix metallopeptidase 23B [Source:HGNC Symbol;Acc:HGNC:7171]
XLOC_035179	UHRF1	ENSGALG00000004132	28:4593489-4605993	9.52437	2.471	-1.94653	down	5e-05	0.000753905	ubiquitin-like with PHD and ring finger domains 1 [Source:HGNC Symbol;Acc:HGNC:12556]
XLOC_035266	THBD	ENSGALG00000008361	3:3266241-3271808	87.6499	24.5307	-1.83716	down	5e-05	0.000753905	thrombomodulin [Source:HGNC Symbol;Acc:HGNC:11784]
XLOC_051173	CNNM2	ENSGALG00000008160	6:22937845-23098818	6.37869	16.9027	1.40592	up	0.0006	0.00507295	cyclin and CBS domain divalent metal cation transport mediator 2 [Source:HGNC Symbol;Acc:HGNC:103]
XLOC_025506	col14A1	ENSGALG00000016411	2:136370221-136490384	0.640354	0.175495	-1.86744	down	0.0016	0.0121317	collagen alpha-1(XIV) chain precursor [Source:RefSeq peptide;Acc:NP_990665]
XLOC_027331	TNS3	ENSGALG00000012447	2:55140577-55369299	71.7702	150.323	1.06661	up	5e-05	0.000753905	tensin 3 [Source:RefSeq peptide;Acc:NP_001264690]
XLOC_036398	GREM2	ENSGALG00000010773	3:35493660-35535843	0.670881	0.163276	-2.03874	down	0.00115	0.0090089	gremlin 2, DAN family BMP antagonist [Source:HGNC Symbol;Acc:HGNC:17655]
XLOC_011383	SLCO3A1	ENSGALG00000006871	10:13838082-13955983	4.76869	1.40381	-1.76424	down	5e-05	0.000753905	solute carrier organic anion transporter family member 3A1 [Source:HGNC Symbol;Acc:HGNC:10952]
XLOC_061289	ENSGALG00000014721	ENSGALG00000014721	Z:17217588-17357822	1.49962	4.3562	1.53848	up	0.0019	0.0141428	-
XLOC_043177	FGL1	ENSGALG00000013606	4:62415096-62607719	10.209	21.1719	1.05231	up	0.0058	0.037587	Gallus gallus fibrinogen-like 1 (FGL1), mRNA. [Source:RefSeq mRNA;Acc:NM_001277819]
XLOC_018907	DERL3	ENSGALG00000005994	15:8008581-8014952	18.1176	36.9737	1.02911	up	5e-05	0.000753905	derlin 3 [Source:HGNC Symbol;Acc:HGNC:14236]
XLOC_060949	LIPG	ENSGALG00000002712	Z:1060882-1081530	75.8115	22.5974	-1.74626	down	0.00025	0.00282553	lipase, endothelial [Source:HGNC Symbol;Acc:HGNC:6623]
XLOC_018355	UNG	ENSGALG00000021285	15:6645047-6649388	6.69317	3.32782	-1.00811	down	5e-05	0.000753905	uracil-DNA glycosylase [Source:RefSeq peptide;Acc:NP_989520]
XLOC_016774	ERCC4	ENSGALG00000002981	14:666459-679330	1.47792	3.31492	1.16541	up	5e-05	0.000753905	excision repair cross-complementation group 4 [Source:HGNC Symbol;Acc:HGNC:3436]
XLOC_015754	SFXN1	ENSGALG00000003263	13:9368382-9397077	26.3812	63.6232	1.27004	up	5e-05	0.000753905	sideroflexin-1 [Source:RefSeq peptide;Acc:NP_001264672]
XLOC_003894	GPM6B	ENSGALG00000016575	1:122284581-122421067	0.31163	0.96028	1.62362	up	0.0035	0.0243207	neuronal membrane glycoprotein M6-b [Source:RefSeq peptide;Acc:NP_001012563]
XLOC_046854	IGF2	ENSGALG00000006555	5:13139608-13368140	92.6136	29.9243	-1.62991	down	5e-05	0.000753905	Gallus gallus insulin-like growth factor 2 (somatomedin A) (IGF2), mRNA. [Source:RefSeq mRNA;Acc:NM_001030342]
XLOC_046358	NAV2	ENSGALG00000003999	5:1710070-2042983	9.49287	3.81786	-1.31408	down	5e-05	0.000753905	neuron navigator 2 [Source:HGNC Symbol;Acc:HGNC:15997]
XLOC_057109	SCARNA6	ENSGALG00000025584	9:687873-708319	196.07	1150.45	2.55275	up	5e-05	0.000753905	-
XLOC_028166	ACOT13	ENSGALG00000013632	2:90244158-90256552	3.4037	8.50275	1.32083	up	0.00165	0.0124501	acyl-CoA thioesterase 13 [Source:HGNC Symbol;Acc:HGNC:20999]
XLOC_004291	ATP10A	ENSGALG00000016746	1:131038511-131149938	4.3946	12.3044	1.48537	up	5e-05	0.000753905	ATPase, class V, type 10A [Source:HGNC Symbol;Acc:HGNC:13542]
XLOC_011984	CCNB2	ENSGALG00000004161	10:6313606-6321500	14.453	5.04733	-1.51777	down	5e-05	0.000753905	G2/mitotic-specific cyclin-B2 [Source:UniProtKB/Swiss-Prot;Acc:P29332]
XLOC_034241	DUSP3	ENSGALG00000029003	27:3276980-3285624	4.04089	10.0388	1.31283	up	5e-05	0.000753905	dual specificity phosphatase 3 [Source:HGNC Symbol;Acc:HGNC:3069]
XLOC_060589	GLRX	ENSGALG00000027483	Z:57167985-57176365	13.4667	65.5132	2.28239	up	5e-05	0.000753905	glutaredoxin-1 [Source:RefSeq peptide;Acc:NP_990491]
XLOC_056569	ZNF326	ENSGALG00000006113	8:13897251-13920104	3.99681	1.93646	-1.04543	down	5e-05	0.000753905	DBIRD complex subunit ZNF326 [Source:UniProtKB/Swiss-Prot;Acc:Q5ZJ02]
XLOC_026622	ISPD	ENSGALG00000010795	2:28410328-28522248	1.87859	3.7809	1.00908	up	0.00525	0.0344704	isoprenoid synthase domain containing [Source:HGNC Symbol;Acc:HGNC:37276]
XLOC_038533	ISM1	ENSGALG00000009042	3:12062471-12108397	11.0758	3.43958	-1.68711	down	5e-05	0.000753905	isthmin 1, angiogenesis inhibitor [Source:HGNC Symbol;Acc:HGNC:16213]
XLOC_034826	ENSGALG00000021626	ENSGALG00000021626	28:3541880-3613753	13.9232	95.6241	2.77988	up	5e-05	0.000753905	-
XLOC_034513	PLXDC1	ENSGALG00000023881	27:4089078-4101418	3.94276	9.9172	1.33073	up	5e-05	0.000753905	plexin domain containing 1 [Source:HGNC Symbol;Acc:HGNC:20945]
XLOC_055954	IL23R	ENSGALG00000011212	8:27528141-27543730	1.05899	0.270684	-1.968	down	5e-05	0.000753905	interleukin 23 receptor [Source:HGNC Symbol;Acc:HGNC:19100]
XLOC_018638	RBM19	ENSGALG00000008289	15:12452470-12508735	20.0305	9.43143	-1.08665	down	5e-05	0.000753905	RNA binding motif protein 19 [Source:RefSeq peptide;Acc:NP_001034357]
XLOC_048840	PLEKHA7	ENSGALG00000006090	5:10959395-11089239	1.50702	0.641106	-1.23307	down	5e-05	0.000753905	pleckstrin homology domain containing A7 [Source:HGNC Symbol;Acc:HGNC:27049]
XLOC_027074	KIF15	ENSGALG00000011901	2:43768480-43804535	1.14239	0.210348	-2.4412	down	5e-05	0.000753905	kinesin family member 15 [Source:HGNC Symbol;Acc:HGNC:17273]
XLOC_059744	GPX8	ENSGALG00000026704	Z:16532349-16564521	2.02627	8.85576	2.12779	up	5e-05	0.000753905	glutathione peroxidase 8 (putative) [Source:HGNC Symbol;Acc:HGNC:33100]
XLOC_030460	STK4	ENSGALG00000004098	20:5520685-5573743	10.2554	4.97755	-1.04288	down	5e-05	0.000753905	serine/threonine-protein kinase 4 [Source:RefSeq peptide;Acc:NP_001026024]
XLOC_006531	SLC38A4	ENSGALG00000009730	1:31043335-31075141	0.235158	1.62015	2.78442	up	5e-05	0.000753905	sodium-coupled neutral amino acid transporter 4 [Source:RefSeq peptide;Acc:NP_001186478]
XLOC_047164	CHAC1	ENSGALG00000027874	5:23730411-23732558	7.9589	26.9988	1.76226	up	5e-05	0.000753905	cation transport regulator-like protein 1 [Source:RefSeq peptide;Acc:NP_001186585]
XLOC_037293	SLC22A16	ENSGALG00000015055	3:65931748-65967339	0.320334	1.08136	1.7552	up	5e-05	0.000753905	solute carrier family 22 (organic cation/carnitine transporter), member 16 [Source:HGNC Symbol;Acc:HGNC:20302]
XLOC_046521	LYVE1	ENSGALG00000005643	5:8261691-8387433	3.9616	12.734	1.68453	up	5e-05	0.000753905	lymphatic vessel endothelial hyaluronic acid receptor 1 [Source:RefSeq peptide;Acc:NP_001186516]
XLOC_046148	AVP	ENSGALG00000014117	4:88174894-88176963	0.465201	2.41433	2.3757	up	0.0006	0.00507295	Vasotocin-neurophysin VT Vasotocin Neurophysin VT [Source:UniProtKB/Swiss-Prot;Acc:P24787]
XLOC_029829	FAM83D	ENSGALG00000003097	20:4109315-4170624	11.848	3.09566	-1.93632	down	5e-05	0.000753905	family with sequence similarity 83 member D [Source:HGNC Symbol;Acc:HGNC:16122]
XLOC_021041	ELN	ENSGALG00000001071	19:785406-804855	0.75949	34.2618	5.49542	up	5e-05	0.000753905	elastin [Source:HGNC Symbol;Acc:HGNC:3327]
XLOC_008192	CHMP2B	ENSGALG00000015496	1:92224273-92238146	4.74889	12.268	1.36924	up	5e-05	0.000753905	charged multivesicular body protein 2b [Source:RefSeq peptide;Acc:NP_001025963]
XLOC_019014	P2RX6	ENSGALG00000026902	15:10038153-10080934	2.19975	4.49761	1.03182	up	0.0014	0.0107539	purinergic receptor P2X, ligand gated ion channel, 6 [Source:HGNC Symbol;Acc:HGNC:8538]
XLOC_034908	CTXN1	ENSGALG00000000337	28:410023-420242	0.54382	4.60592	3.08229	up	5e-05	0.000753905	cortexin 1 [Source:HGNC Symbol;Acc:HGNC:31108]
XLOC_029937	EYA2	ENSGALG00000004508	20:6012460-6107776	0.307269	1.08258	1.8169	up	0.0012	0.00935074	eyes absent homolog 2 [Source:RefSeq peptide;Acc:NP_990246]
XLOC_019387	PKN3	ENSGALG00000004689	17:5217386-5243048	2.49097	1.19439	-1.06044	down	0.00035	0.00344234	protein kinase N3 [Source:HGNC Symbol;Acc:HGNC:17999]
XLOC_041635	Pcdh19	ENSGALG00000006822	4:5187963-5240174	6.54455	2.21143	-1.56531	down	5e-05	0.000753905	protocadherin-19 precursor [Source:RefSeq peptide;Acc:NP_001092077]
XLOC_013557	MT4	ENSGALG00000028451	11:2110514-2112244	292.109	104.816	-1.47865	down	5e-05	0.000753905	Metallothionein [Source:UniProtKB/Swiss-Prot;Acc:P68497]
XLOC_020501	TK1	ENSGALG00000007191	18:10136173-10147796	24.198	4.24915	-2.50964	down	5e-05	0.000753905	Thymidine kinase, cytosolic [Source:UniProtKB/Swiss-Prot;Acc:P04047]
XLOC_062080	NRG1	ENSGALG00000015422	Z:53777985-54246036	2.32058	0.797251	-1.54138	down	5e-05	0.000753905	Pro-neuregulin-1, membrane-bound isoform Neuregulin-1 [Source:UniProtKB/Swiss-Prot;Acc:Q05199]
XLOC_029398	FBXO32	ENSGALG00000016369	2:137644050-137668772	7.07921	23.0796	1.70496	up	5e-05	0.000753905	F-box only protein 32 [Source:RefSeq peptide;Acc:NP_001026127]
XLOC_038085	ENSGALG00000026301	ENSGALG00000026301	3:105319046-105331350	4.13484	0.706758	-2.54854	down	5e-05	0.000753905	-
XLOC_032613	ENSGALG00000001604	ENSGALG00000001604	24:2565717-2587102	1.24911	0.594642	-1.07081	down	0.0003	0.00307881	-
XLOC_028398	MTCL1	ENSGALG00000013357	2:98628114-98729157	18.5362	6.90136	-1.42539	down	5e-05	0.000753905	microtubule crosslinking factor 1 [Source:HGNC Symbol;Acc:HGNC:29121]
XLOC_045013	RNase_MRP	ENSGALG00000025557	4:39276201-39276488	38131.8	106022	1.47529	up	5e-05	0.000753905	-
XLOC_028949	FABP4	ENSGALG00000015767	2:121225722-121228944	7.53677	35.121	2.22032	up	5e-05	0.000753905	fatty acid-binding protein, adipocyte [Source:RefSeq peptide;Acc:NP_989621]
XLOC_007923	MAATS1	ENSGALG00000014980	1:79547796-79580377	0.777097	1.64453	1.08151	up	0.0029	0.0206228	MYCBP-associated, testis expressed 1 [Source:HGNC Symbol;Acc:HGNC:24010]
XLOC_007367	NINJ2	ENSGALG00000012989	1:60438889-60567950	18.2538	47.4518	1.37826	up	5e-05	0.000753905	ninjurin 2 [Source:HGNC Symbol;Acc:HGNC:7825]
XLOC_053135	ENSGALG00000008803	ENSGALG00000008803	7:13288816-13298591	2.23504	0.730219	-1.6139	down	5e-05	0.000753905	-
XLOC_030780	TSHZ2	ENSGALG00000007809	20:12890662-13105769	0.64935	1.90825	1.55518	up	5e-05	0.000753905	teashirt zinc finger homeobox 2 [Source:HGNC Symbol;Acc:HGNC:13010]
XLOC_010261	RASL11A	ENSGALG00000017099	1:175565740-175567425	0.636738	1.73865	1.4492	up	0.0049	0.0327001	RAS-like family 11 member A [Source:HGNC Symbol;Acc:HGNC:23802]
XLOC_032053	SLC30A2	ENSGALG00000010375	23:3171174-3177657	0.508863	0.150286	-1.75957	down	0.0061	0.0393	solute carrier family 30 (zinc transporter), member 2 [Source:HGNC Symbol;Acc:HGNC:11013]
XLOC_016675	UBE2B	ENSGALG00000006435	13:15177673-15185631	6.00278	14.1612	1.23824	up	5e-05	0.000753905	ubiquitin conjugating enzyme E2B [Source:HGNC Symbol;Acc:HGNC:12473]
XLOC_004139	KAL1	ENSGALG00000016616	1:125082661-125212392	0.601682	1.59686	1.40816	up	5e-05	0.000753905	anosmin-1 precursor [Source:RefSeq peptide;Acc:NP_990755]
XLOC_058009	PLCH1	ENSGALG00000010312	9:22444598-22499563	0.215038	0.659154	1.61602	up	5e-05	0.000753905	phospholipase C eta 1 [Source:HGNC Symbol;Acc:HGNC:29185]
XLOC_031348	HSPB7	ENSGALG00000023772	21:4309437-4316769	34.5962	89.4275	1.37011	up	5e-05	0.000753905	heat shock protein family B (small) member 7 [Source:HGNC Symbol;Acc:HGNC:5249]
XLOC_055797	TMEM61	ENSGALG00000010801	8:24171597-24176346	18.5685	45.5222	1.29371	up	5e-05	0.000753905	transmembrane protein 61 [Source:HGNC Symbol;Acc:HGNC:27296]
XLOC_016298	ENSGALG00000028070	ENSGALG00000028070	13:7832759-7843032	3.88637	24.6389	2.66444	up	5e-05	0.000753905	-
XLOC_052557	CHST15	ENSGALG00000009704	6:31382329-31425438	0.685935	13.0438	4.24915	up	5e-05	0.000753905	carbohydrate (N-acetylgalactosamine 4-sulfate 6-O) sulfotransferase 15 [Source:HGNC Symbol;Acc:HGNC:18137]
XLOC_000240	HGF/SF	ENSGALG00000008461	1:10465517-10534407	3.04675	15.2695	2.32531	up	5e-05	0.000753905	hepatocyte growth factor precursor [Source:RefSeq peptide;Acc:NP_001025541]
XLOC_050240	PRKCH	ENSGALG00000011889	5:53951086-54057203	0.543133	1.60193	1.56043	up	5e-05	0.000753905	protein kinase C, eta [Source:HGNC Symbol;Acc:HGNC:9403]
XLOC_015782	NOP16	ENSGALG00000003355	13:9736930-9741756	14.4913	6.62083	-1.13011	down	5e-05	0.000753905	NOP16 nucleolar protein [Source:HGNC Symbol;Acc:HGNC:26934]
XLOC_017758	ZDHHC4	ENSGALG00000005905	14:6497188-6504545	1.52192	0.712657	-1.09461	down	0.001	0.00796596	zinc finger, DHHC-type containing 4 [Source:HGNC Symbol;Acc:HGNC:18471]
XLOC_004641	TMTC4	ENSGALG00000016870	1:143128880-143200297	1.83572	5.68299	1.6303	up	5e-05	0.000753905	transmembrane and tetratricopeptide repeat containing 4 [Source:HGNC Symbol;Acc:HGNC:25904]
XLOC_023121	LZTFL1	ENSGALG00000011810	2:43381612-43391846	2.18249	5.14405	1.23693	up	5e-05	0.000753905	leucine zipper transcription factor like 1 [Source:HGNC Symbol;Acc:HGNC:6741]
XLOC_042587	CASP3	ENSGALG00000010638	4:38947781-38962962	2.35813	6.34859	1.42879	up	5e-05	0.000753905	caspase-3 [Source:RefSeq peptide;Acc:NP_990056]
XLOC_040597	TMEM14A	ENSGALG00000019894	3:87839731-87846584	4.896	11.5345	1.23628	up	5e-05	0.000753905	transmembrane protein 14A [Source:HGNC Symbol;Acc:HGNC:21076]
XLOC_057682	BCL6	ENSGALG00000007357	9:14257810-14274366	17.4944	8.65141	-1.01589	down	5e-05	0.000753905	B-cell lymphoma 6 protein homolog [Source:RefSeq peptide;Acc:NP_001012948]
XLOC_046945	FADS2	ENSGALG00000007178	5:16094389-16112413	61.3965	21.1753	-1.53577	down	5e-05	0.000753905	fatty acid desaturase 2 [Source:RefSeq peptide;Acc:NP_001153900]
XLOC_009421	FHL2	ENSGALG00000016797	1:134481594-134536397	0.134183	4.64918	5.1147	up	0.00205	0.0151442	four and a half LIM domains 2 [Source:HGNC Symbol;Acc:HGNC:3703]
XLOC_036362	ADSS	ENSGALG00000010702	3:34077363-34151883	0.876746	1.77977	1.02146	up	5e-05	0.000753905	Adenylosuccinate synthetase isozyme 2 [Source:UniProtKB/Swiss-Prot;Acc:Q5ZJL5]
XLOC_008874	POLA1	ENSGALG00000016312	1:117286492-117477766	8.32961	3.07051	-1.43977	down	5e-05	0.000753905	polymerase (DNA directed), alpha 1, catalytic subunit [Source:HGNC Symbol;Acc:HGNC:9173]
XLOC_031289	gga-mir-34a	ENSGALG00000018296	21:3228711-3274310	3.87827	8.20944	1.08187	up	5e-05	0.000753905	-
XLOC_038865	TGFB2	ENSGALG00000009612	3:18686562-18753180	44.3338	17.3095	-1.35685	down	5e-05	0.000753905	transforming growth factor beta 2 [Source:HGNC Symbol;Acc:HGNC:11768]
XLOC_009469	CUL4A	ENSGALG00000016830	1:136852609-136902920	1.68755	4.10524	1.28254	up	0.00025	0.00282553	cullin 4A [Source:HGNC Symbol;Acc:HGNC:2554]
XLOC_037234	TBC1D32	ENSGALG00000014876	3:61275914-61364310	0.465956	0.936556	1.00717	up	5e-05	0.000753905	TBC1 domain family member 32 [Source:HGNC Symbol;Acc:HGNC:21485]
XLOC_018834	ENSGALG00000004854	ENSGALG00000004854	15:6458295-6491188	24.3177	51.7782	1.09034	up	5e-05	0.000753905	-
XLOC_060569	LMNB1	ENSGALG00000014692	Z:56036834-56063419	2.73639	1.12646	-1.28049	down	5e-05	0.000753905	lamin-B1 [Source:RefSeq peptide;Acc:NP_990617]
XLOC_008167	chOCT-1	ENSGALG00000015446	1:91015364-91088860	3.90729	1.86205	-1.06928	down	5e-05	0.000753905	POU domain, class 2, transcription factor 1 [Source:RefSeq peptide;Acc:NP_990803]
XLOC_032930	CBL	ENSGALG00000029077	24:4218186-4252102	14.5388	7.13091	-1.02775	down	5e-05	0.000753905	E3 ubiquitin-protein ligase CBL [Source:RefSeq peptide;Acc:NP_989539]
XLOC_027077	CCK	ENSGALG00000011940	2:44413403-44419173	193.527	70.8513	-1.44967	down	5e-05	0.000753905	cholecystokinin precursor [Source:RefSeq peptide;Acc:NP_001001741]
XLOC_003273	ENSGALG00000015675	ENSGALG00000015675	1:97373288-97407206	0.340533	0.760311	1.1588	up	0.0014	0.0107539	-
XLOC_016111	HBEGF	ENSGALG00000000949	13:961369-967753	95.3161	31.1684	-1.61264	down	5e-05	0.000753905	Proheparin-binding EGF-like growth factor Heparin-binding EGF-like growth factor [Source:UniProtKB/Swiss-Prot;Acc:Q9W7C5]
XLOC_048017	ENSGALG00000011166	ENSGALG00000011166	5:48086267-48093544	0.301629	1.41245	2.22736	up	0.0001	0.00142418	-
XLOC_010368	RAB39A	ENSGALG00000017166	1:179647659-179662213	0.416062	0.902084	1.11646	up	0.00265	0.0189931	RAB39A, member RAS oncogene family [Source:HGNC Symbol;Acc:HGNC:16521]
XLOC_020456	RPL38	ENSGALG00000001465	18:9380148-9382662	201.044	626.157	1.63901	up	5e-05	0.000753905	60S ribosomal protein L38 [Source:RefSeq peptide;Acc:NP_001264941]
XLOC_056878	ORC1	ENSGALG00000010623	8:23276660-23291886	1.2826	0.457674	-1.48668	down	5e-05	0.000753905	origin recognition complex subunit 1 [Source:RefSeq peptide;Acc:NP_001026457]
XLOC_026027	VPAC2	ENSGALG00000006575	2:9602709-9696943	0.157047	6.15605	5.29274	up	0.0008	0.00653214	vasoactive intestinal polypeptide receptor 2 precursor [Source:RefSeq peptide;Acc:NP_001014970]
XLOC_034684	ACSBG2	ENSGALG00000001749	28:1630486-1705053	34.9816	9.13914	-1.93647	down	5e-05	0.000753905	long-chain-fatty-acid--CoA ligase ACSBG2 [Source:RefSeq peptide;Acc:NP_001012864]
XLOC_046592	RPL27A	ENSGALG00000005948	5:9173635-9176702	659.984	1390.19	1.07478	up	5e-05	0.000753905	60S ribosomal protein L27a [Source:RefSeq peptide;Acc:NP_001264592]
XLOC_052050	SCD	ENSGALG00000005739	6:17046241-17064999	107.915	40.1614	-1.42602	down	5e-05	0.000753905	stearoyl-CoA desaturase 1 [Source:RefSeq peptide;Acc:NP_990221]
XLOC_019935	SH3GLB2	ENSGALG00000004512	17:5432743-5476082	32.922	76.1243	1.20931	up	5e-05	0.000753905	Endophilin-B2 [Source:UniProtKB/Swiss-Prot;Acc:Q5ZJ81]
XLOC_051535	ENSGALG00000021882	ENSGALG00000021882	6:1135082-1657863	22.9382	11.1122	-1.04561	down	5e-05	0.000753905	-
XLOC_045396	bFGF	ENSGALG00000011835	4:52411776-53020450	32.3138	10.4624	-1.62694	down	0.00185	0.0138056	Fibroblast growth factor 2 [Source:UniProtKB/Swiss-Prot;Acc:P48800]
XLOC_061705	KLF9	ENSGALG00000027374	Z:34877025-34893142	3.51448	9.38492	1.41703	up	5e-05	0.000753905	Kruppel-like factor 9 [Source:HGNC Symbol;Acc:HGNC:1123]
XLOC_045202	COQ2	ENSGALG00000011196	4:45847887-45857507	2.75677	6.02485	1.12795	up	5e-05	0.000753905	coenzyme Q2 4-hydroxybenzoate polyprenyltransferase [Source:HGNC Symbol;Acc:HGNC:25223]
XLOC_052167	HHEX	ENSGALG00000029169	6:20253101-20257076	21.8837	8.53011	-1.35922	down	5e-05	0.000753905	hematopoietically-expressed homeobox protein HHEX [Source:RefSeq peptide;Acc:NP_990583]
XLOC_008242	ENSGALG00000028863	ENSGALG00000028863	1:96238046-96695676	0.530218	1.53131	1.53011	up	5e-05	0.000753905	-
XLOC_061320	ERCC8	ENSGALG00000014732	Z:18788218-18829343	0.36904	0.906917	1.29719	up	5e-05	0.000753905	excision repair cross-complementation group 8 [Source:HGNC Symbol;Acc:HGNC:3439]
XLOC_037424	MMS22L	ENSGALG00000015513	3:71847351-71939119	1.44877	0.551683	-1.39291	down	5e-05	0.000753905	MMS22 like, DNA repair protein [Source:HGNC Symbol;Acc:HGNC:21475]
XLOC_022465	MASTL	ENSGALG00000007507	2:15830007-15847776	2.7511	0.721741	-1.93046	down	5e-05	0.000753905	microtubule associated serine/threonine kinase like [Source:HGNC Symbol;Acc:HGNC:19042]
XLOC_026663	RAPGEF5	ENSGALG00000010910	2:30757165-30909055	0.883029	3.12496	1.8233	up	5e-05	0.000753905	Rap guanine nucleotide exchange factor 5 [Source:HGNC Symbol;Acc:HGNC:16862]
XLOC_032733	IFT46	ENSGALG00000007438	24:5506876-5514896	7.31677	15.2166	1.05637	up	0.0004	0.00376336	intraflagellar transport 46 [Source:HGNC Symbol;Acc:HGNC:26146]
XLOC_020944	NME1	ENSGALG00000007305	18:10253362-10258408	0.388228	1.02634	1.40253	up	0.0065	0.0416438	nucleoside diphosphate kinase A [Source:RefSeq peptide;Acc:NP_001191690]
XLOC_025419	RIMS2	ENSGALG00000016074	2:129309040-129696339	0.119688	2.0962	4.13043	up	5e-05	0.000753905	regulating synaptic membrane exocytosis 2 [Source:HGNC Symbol;Acc:HGNC:17283]
XLOC_042449	JADE1	ENSGALG00000010214	4:33899635-34041892	9.25064	4.27355	-1.11412	down	5e-05	0.000753905	jade family PHD finger 1 [Source:HGNC Symbol;Acc:HGNC:30027]
XLOC_046335	RAD51	ENSGALG00000004516	5:950797-959018	5.28566	1.35458	-1.96423	down	5e-05	0.000753905	DNA repair protein RAD51 homolog 1 [Source:UniProtKB/Swiss-Prot;Acc:P37383]
XLOC_003516	CHAF1B	ENSGALG00000016042	1:106039786-106061227	2.44439	1.07812	-1.18096	down	5e-05	0.000753905	chromatin assembly factor 1 subunit B [Source:RefSeq peptide;Acc:NP_001008677]
XLOC_051620	UBE2D1	ENSGALG00000021213	6:4700547-4716313	5.44501	11.2358	1.04509	up	5e-05	0.000753905	ubiquitin-conjugating enzyme E2 D1 [Source:RefSeq peptide;Acc:NP_001186455]
XLOC_034938	LMNB2	ENSGALG00000000470	28:628671-799480	55.7673	21.7585	-1.35784	down	5e-05	0.000753905	lamin-B2 [Source:RefSeq peptide;Acc:NP_990616]
XLOC_047357	ENSGALG00000009552	ENSGALG00000009552	5:28217034-28231161	10.3418	4.08581	-1.33979	down	5e-05	0.000753905	-
XLOC_041844	ENSGALG00000007646	ENSGALG00000007646	4:11882171-12058058	1.23563	0.192222	-2.6844	down	5e-05	0.000753905	-
XLOC_006147	CD36	ENSGALG00000008439	1:11003615-11059999	0.125955	0.917652	2.86503	up	5e-05	0.000753905	platelet glycoprotein 4 [Source:RefSeq peptide;Acc:NP_001025902]
XLOC_027063	CLEC3B	ENSGALG00000011883	2:43675441-43682092	0.0708607	1.697	4.58186	up	0.00085	0.00689146	tetranectin precursor [Source:RefSeq peptide;Acc:NP_989997]
XLOC_045704	PCM1	ENSGALG00000013602	4:62415096-62607719	4.37021	15.075	1.78638	up	0.00655	0.0419133	Pericentriolar material 1 protein [Source:UniProtKB/Swiss-Prot;Acc:Q8AV28]
XLOC_048983	TNNI2	ENSGALG00000006591	5:13473897-13478514	1.27076	12.1379	3.25576	up	5e-05	0.000753905	Gallus gallus troponin I type 2 (skeletal, fast) (TNNI2), mRNA. [Source:RefSeq mRNA;Acc:NM_205417]
XLOC_006414	ST7-OT3_2	ENSGALG00000028180	1:24602101-24730572	3.43253	8.29442	1.27287	up	5e-05	0.000753905	-
XLOC_058945	SERPINI1	ENSGALG00000009470	9:20035825-20076660	1.72575	4.50941	1.38571	up	5e-05	0.000753905	Neuroserpin [Source:UniProtKB/Swiss-Prot;Acc:Q90935]
XLOC_038061	PBK	ENSGALG00000016582	3:104781437-104803768	19.1343	4.19209	-2.19042	down	5e-05	0.000753905	PDZ binding kinase [Source:HGNC Symbol;Acc:HGNC:18282]
XLOC_056734	PTCH2	ENSGALG00000010133	8:19689004-19712815	3.86785	1.71572	-1.17272	down	5e-05	0.000753905	patched 2 [Source:HGNC Symbol;Acc:HGNC:9586]
XLOC_049716	RPS6KL1	ENSGALG00000010294	5:37387416-37391470	21.1339	47.8715	1.1796	up	5e-05	0.000753905	ribosomal protein S6 kinase like 1 [Source:HGNC Symbol;Acc:HGNC:20222]
XLOC_016030	STK32A	ENSGALG00000007573	13:17432185-17454654	1.25811	3.94604	1.64914	up	5e-05	0.000753905	serine/threonine-protein kinase 32A [Source:RefSeq peptide;Acc:NP_001020782]
XLOC_021206	SERPINF2	ENSGALG00000002987	19:5393313-5400909	0.386124	1.10476	1.5166	up	0.00135	0.010394	serpin peptidase inhibitor, clade F (alpha-2 antiplasmin, pigment epithelium derived factor), member 2 [Source:HGNC Symbol;Acc:HGNC:9075]
XLOC_052939	COL6A1	ENSGALG00000005974	7:6739938-6761011	25.3705	153.867	2.60046	up	5e-05	0.000753905	collagen alpha-1(VI) chain precursor [Source:RefSeq peptide;Acc:NP_990438]
XLOC_041156	CENPQ	ENSGALG00000016692	3:108419151-108426141	1.36681	0.657959	-1.05474	down	0.0068	0.0432515	centromere protein Q [Source:RefSeq peptide;Acc:NP_001038114]
XLOC_031620	IDO2	ENSGALG00000024085	22:2460348-2466017	0	0.557221	inf	up	0.0001	0.00142418	indoleamine 2,3-dioxygenase 2 [Source:HGNC Symbol;Acc:HGNC:27269]
XLOC_026941	NEK10	ENSGALG00000011322	2:38961150-39013296	0.0963058	0.619928	2.68641	up	0.0013	0.0100471	NIMA-related kinase 10 [Source:HGNC Symbol;Acc:HGNC:18592]
XLOC_049355	SMOC1	ENSGALG00000009415	5:26990812-27112082	9.83971	53.3039	2.43755	up	5e-05	0.000753905	SPARC related modular calcium binding 1 [Source:HGNC Symbol;Acc:HGNC:20318]
XLOC_002134	gga-let-7b	ENSGALG00000018241	1:71175928-71384536	5.92915	13.6923	1.20746	up	0.0039	0.0267072	-
XLOC_032351	TCEA3	ENSGALG00000026702	23:2130235-2135679	1.96208	5.75801	1.55318	up	5e-05	0.000753905	transcription elongation factor A (SII), 3 [Source:HGNC Symbol;Acc:HGNC:11615]
XLOC_031321	CASZ1	ENSGALG00000002888	21:3823827-3948315	0.572932	0.202752	-1.49865	down	0.0011	0.00864538	castor zinc finger 1 [Source:HGNC Symbol;Acc:HGNC:26002]
XLOC_023288	ENSGALG00000026371	ENSGALG00000026371	2:50573467-50938301	3.74645	8.28893	1.14566	up	0.00185	0.0138056	-
XLOC_041432	ERCC6L	ENSGALG00000003881	4:1647564-1651736	2.2403	0.407763	-2.45789	down	5e-05	0.000753905	excision repair cross-complementation group 6 like [Source:HGNC Symbol;Acc:HGNC:20794]
XLOC_021463	WBSCR27	ENSGALG00000026762	19:726183-728854	11.7942	41.2674	1.80693	up	5e-05	0.000753905	Williams Beuren syndrome chromosome region 27 [Source:HGNC Symbol;Acc:HGNC:19068]
XLOC_006598	GRIP1	ENSGALG00000009895	1:34376317-34601744	1.4379	0.228225	-2.65543	down	5e-05	0.000753905	glutamate receptor interacting protein 1 [Source:HGNC Symbol;Acc:HGNC:18708]
XLOC_002638	LSAMP	ENSGALG00000015087	1:81352120-81663406	2.37206	11.2915	2.25103	up	5e-05	0.000753905	Limbic system-associated membrane protein [Source:UniProtKB/Swiss-Prot;Acc:Q98919]
XLOC_029414	MTSS1	ENSGALG00000016333	2:138075128-138193599	5.71678	18.8785	1.72347	up	5e-05	0.000753905	metastasis suppressor protein 1 [Source:RefSeq peptide;Acc:NP_001026125]
XLOC_006804	DCN	ENSGALG00000011274	1:43890336-43932683	97.537	202.367	1.05295	up	5e-05	0.000753905	decorin precursor [Source:RefSeq peptide;Acc:NP_001025918]
XLOC_019914	TTC16	ENSGALG00000004992	17:4928660-4933298	0.251268	1.0767	2.09932	up	0.0002	0.0024522	tetratricopeptide repeat domain 16 [Source:HGNC Symbol;Acc:HGNC:26536]
XLOC_032940	ENSGALG00000006899	ENSGALG00000006899	24:4389354-4392182	134.789	399.489	1.56745	up	5e-05	0.000753905	-
XLOC_009439	ENSGALG00000016811	ENSGALG00000016811	1:136169179-136195924	0.865627	1.87435	1.11457	up	0.00075	0.00616576	-
XLOC_031863	LRRTM4	ENSGALG00000000476	22:3259412-3459362	7.19113	2.45584	-1.55	down	5e-05	0.000753905	leucine rich repeat transmembrane neuronal 4 [Source:HGNC Symbol;Acc:HGNC:19411]
XLOC_020211	ENSGALG00000001629	ENSGALG00000001629	18:3604154-3678466	1.37505	0.594579	-1.20955	down	0.0011	0.00864538	-
XLOC_017294	RAB11FIP3	ENSGALG00000002666	14:13009711-13052173	19.124	9.10965	-1.06992	down	5e-05	0.000753905	RAB11 family interacting protein 3 (class II) [Source:HGNC Symbol;Acc:HGNC:17224]
XLOC_017796	RPS15A	ENSGALG00000006771	14:8308818-8312886	1205.38	2868	1.25055	up	5e-05	0.000753905	ribosomal protein S15a [Source:HGNC Symbol;Acc:HGNC:10389]
XLOC_006731	PAWR	ENSGALG00000010320	1:39391841-39479066	2.77757	9.09638	1.71147	up	5e-05	0.000753905	PRKC, apoptosis, WT1, regulator [Source:HGNC Symbol;Acc:HGNC:8614]
XLOC_061815	PTCH1	ENSGALG00000012620	Z:41628097-41694472	11.7622	5.70926	-1.04278	down	5e-05	0.000753905	protein patched homolog 1 [Source:RefSeq peptide;Acc:NP_990291]
XLOC_010296	Fgf9	ENSGALG00000025748	1:177600973-177635306	0.536602	1.16452	1.11782	up	0.0001	0.00142418	glia-activating factor [Source:RefSeq peptide;Acc:NP_989730]
XLOC_035021	MLLT1	ENSGALG00000001596	28:1630486-1705053	30.8957	15.0877	-1.03404	down	5e-05	0.000753905	myeloid/lymphoid or mixed-lineage leukemia; translocated to, 1 [Source:HGNC Symbol;Acc:HGNC:7134]
