# Supplementary material for: Analysis of long noncoding RNA and mRNA using RNA sequencing during the differentiation of intramuscular preadipocytes in chicken
Source: PLoS One. 2017 Feb 15;12(2):e0172389. doi: 10.1371/journal.pone.0172389 (PMC5310915; doi:10.1371/journal.pone.0172389)
Supplement: S2 Appendix — (ZIP) [file pone.0172389.s002.zip › I0-VS-I6.DiffExplncRNAFilter.xls]

LncRNAID	GeneName	GenePos	I0_FPKM	I6_FPKM	log2(I6/I0)	up-or-down	p_value	q_value	LncRNAGeneID
TCONS_00044093	-	2:15698370-15698880	0	0.503212	inf	up	0.00035	0.00771917	XLOC_026204
TCONS_00088668	-	7:2315902-2322206	4.86829	0	-inf	down	0.00045	0.00893305	XLOC_052802
TCONS_00070632	-	4:18686041-18686322	2.8913	0	-inf	down	0.00025	0.00656698	XLOC_042016
TCONS_00056927	-	26:3626189-3627313	0.276636	0	-inf	down	5e-05	0.00187612	XLOC_033592
TCONS_00075365	-	4:34376079-34376419	1.44839	0	-inf	down	0.0006	0.0109782	XLOC_044861
TCONS_00061329	-	3:27188384-27188676	0	3.24139	inf	up	0.0003	0.00697813	XLOC_036112
TCONS_00066032	-	3:28079474-28079918	0	0.794277	inf	up	0.00055	0.0102335	XLOC_039115
TCONS_00013681	-	1:109753386-109753666	0	5.23862	inf	up	0.0002	0.00571997	XLOC_008746
TCONS_00059965	-	3:2750964-2751253	2.82911	0	-inf	down	0.00035	0.00771917	XLOC_035242
TCONS_00028311	-	14:485321-486195	0	0.314802	inf	up	0.0006	0.0109782	XLOC_017417
TCONS_00019723	-	10:18272550-18273116	0	0.429201	inf	up	0.0003	0.00697813	XLOC_012468
TCONS_00038814	-	2:28951118-28962283	0.197458	0.42374	1.10163	up	0.00015	0.00470466	XLOC_022728
TCONS_00076666	-	4:61664677-61665168	0	0.624374	inf	up	0.00045	0.00893305	XLOC_045685
TCONS_00087496	-	6:18144293-18145261	0	0.560373	inf	up	5e-05	0.00187612	XLOC_052077
TCONS_00022938	-	12:6119194-6119708	0	0.608221	inf	up	0.00035	0.00771917	XLOC_014435
TCONS_00098834	-	9:15508087-15508682	0	0.537089	inf	up	0.0004	0.00837549	XLOC_058821
TCONS_00029494	-	14:14673556-14674184	0	0.378372	inf	up	0.00055	0.0102335	XLOC_018046
TCONS_00038302	-	2:14794946-14795259	2.34209	0	-inf	down	0.0002	0.00571997	XLOC_022431
TCONS_00026209	-	13:7752314-7753592	0.433904	0	-inf	down	5e-05	0.00187612	XLOC_016290
TCONS_00090562	-	7:35958209-35958497	2.85527	0	-inf	down	0.0003	0.00697813	XLOC_053939
TCONS_00002516	-	1:59020833-59021377	0.528257	0	-inf	down	0.0006	0.0109782	XLOC_001598
TCONS_00000173	-	1:2752257-2752653	0	1.17027	inf	up	0.00015	0.00470466	XLOC_000096
TCONS_00104166	-	Z:44312850-44314431	1.01962	0	-inf	down	5e-05	0.00187612	XLOC_061897
TCONS_00021783	-	11:7800774-7801014	0	7.92975	inf	up	0.0003	0.00697813	XLOC_013648
TCONS_00044532	-	2:23022984-23023450	0.558264	0	-inf	down	0.0007	0.0124101	XLOC_026513
TCONS_00020049	-	11:1036877-1037545	4.30736	9.97047	1.21086	up	0.00025	0.00656698	XLOC_012599
TCONS_00025189	-	13:7461740-7462251	0	0.554561	inf	up	0.0002	0.00571997	XLOC_015683
TCONS_00024192	-	12:8414707-8415248	0	0.46362	inf	up	0.0005	0.00966195	XLOC_015054
TCONS_00015186	-	1:153264655-153264876	8.53631	0	-inf	down	0.00035	0.00771917	XLOC_009752
TCONS_00026896	-	13:17319504-17319788	0	3.72946	inf	up	0.0003	0.00697813	XLOC_016723
TCONS_00100498	-	Z:16276793-16277312	0.763597	0	-inf	down	0.0004	0.00837549	XLOC_059732
TCONS_00004605	-	1:84895829-84896451	0.372851	0	-inf	down	0.00015	0.00470466	XLOC_002908
TCONS_00006079	-	1:121035829-121036081	0	7.69489	inf	up	0.00015	0.00470466	XLOC_003878
TCONS_00020125	-	11:1520599-1521043	0	1.05473	inf	up	0.0005	0.00966195	XLOC_012625
TCONS_00008991	-	1:192599798-192600412	0	0.420422	inf	up	0.00015	0.00470466	XLOC_005826
TCONS_00054640	-	23:4219047-4219270	0	11.675	inf	up	0.0003	0.00697813	XLOC_032440
TCONS_00090901	-	7:4704783-4705561	0.320549	0	-inf	down	0.0004	0.00837549	XLOC_054160
TCONS_00096088	-	9:1379777-1380087	0	2.71444	inf	up	0.00055	0.0102335	XLOC_057131
TCONS_00105185	-	Z:29054741-29055064	0	2.12147	inf	up	0.0003	0.00697813	XLOC_062491
TCONS_00080068	-	5:37157426-37157968	0	0.468205	inf	up	0.0003	0.00697813	XLOC_047740
TCONS_00022287	-	11:16815693-16816095	0.798068	0	-inf	down	0.00045	0.00893305	XLOC_014038
TCONS_00003693	-	1:73926017-73926225	13.1564	0	-inf	down	0.00065	0.0116751	XLOC_002332
TCONS_00004948	-	1:91468415-91468949	0.468571	0	-inf	down	0.00045	0.00893305	XLOC_003103
TCONS_00010185	-	1:34157538-34158029	0.589579	0	-inf	down	0.0004	0.00837549	XLOC_006592
TCONS_00015396	-	1:161388525-161388845	1.7957	0	-inf	down	0.0002	0.00571997	XLOC_009893
TCONS_00042431	-	2:120966673-120966932	4.20443	0	-inf	down	0.00025	0.00656698	XLOC_025157
TCONS_00038959	-	2:32386451-32386850	0	1.03971	inf	up	0.0002	0.00571997	XLOC_022810
TCONS_00030725	-	15:1481316-1481578	0	8.76503	inf	up	0.00055	0.0102335	XLOC_018705
TCONS_00033915	-	18:3553504-3553827	1.64679	0	-inf	down	0.0003	0.00697813	XLOC_020208
TCONS_00087510	-	6:18358745-18359119	0	1.23612	inf	up	0.0003	0.00697813	XLOC_052089
TCONS_00091926	-	7:25265668-25266150	0.54298	0	-inf	down	0.00035	0.00771917	XLOC_054763
TCONS_00048763	-	2:131619507-131620410	0.673784	0	-inf	down	5e-05	0.00187612	XLOC_029217
TCONS_00083096	-	5:29217545-29217991	0	1.12228	inf	up	0.00035	0.00771917	XLOC_049485
TCONS_00002882	-	1:63083918-63084155	10.0402	0	-inf	down	0.0003	0.00697813	XLOC_001802
TCONS_00010440	-	1:40125970-40126571	0	0.765363	inf	up	5e-05	0.00187612	XLOC_006746
TCONS_00037838	-	2:4558491-4558744	4.71007	0	-inf	down	0.00025	0.00656698	XLOC_022130
TCONS_00087043	-	6:11642602-11643883	0	0.280113	inf	up	5e-05	0.00187612	XLOC_051774
TCONS_00025001	-	13:1106993-1107246	5.45376	0	-inf	down	0.00045	0.00893305	XLOC_015524
TCONS_00074921	-	4:21706292-21706533	4.75843	0	-inf	down	0.00035	0.00771917	XLOC_044571
TCONS_00049590	-	20:99330-99902	0.532501	0	-inf	down	0.00015	0.00470466	XLOC_029717
TCONS_00005678	-	1:109447885-109448447	0	0.371309	inf	up	0.00065	0.0116751	XLOC_003622
TCONS_00008690	-	1:184721645-184722023	0.8894	0	-inf	down	0.0004	0.00837549	XLOC_005641
TCONS_00061776	-	3:36864324-36864579	0	5.92443	inf	up	0.0003	0.00697813	XLOC_036405
TCONS_00064443	-	3:105286984-105287409	0	1.13137	inf	up	0.0003	0.00697813	XLOC_038080
TCONS_00022457	-	11:368395-368702	0	2.4283	inf	up	0.0004	0.00837549	XLOC_014110
TCONS_00071118	-	4:29498560-29498796	6.74639	0	-inf	down	0.00025	0.00656698	XLOC_042333
TCONS_00098888	-	9:16296718-16297013	0	4.04211	inf	up	0.00015	0.00470466	XLOC_058854
TCONS_00018029	-	10:15215762-15216278	0	0.635211	inf	up	0.00035	0.00771917	XLOC_011462
TCONS_00098640	-	9:13735666-13736238	0.434866	0	-inf	down	0.00055	0.0102335	XLOC_058706
TCONS_00063901	-	3:87196906-87197321	0	1.14608	inf	up	0.00015	0.00470466	XLOC_037748
TCONS_00059946	-	3:2411780-2412110	0	2.35807	inf	up	0.0003	0.00697813	XLOC_035230
TCONS_00015782	-	1:171511022-171511262	7.76569	0	-inf	down	0.0003	0.00697813	XLOC_010163
TCONS_00096468	-	9:7657094-7658152	0.321196	0	-inf	down	5e-05	0.00187612	XLOC_057349
TCONS_00051469	-	20:11775957-11776350	0	1.04823	inf	up	0.0003	0.00697813	XLOC_030750
TCONS_00022505	-	12:176648-177023	1.4437	0	-inf	down	0.00055	0.0102335	XLOC_014152
TCONS_00023594	-	12:19861371-19861810	1.02383	0	-inf	down	0.00025	0.00656698	XLOC_014771
TCONS_00073132	-	4:82387104-82387629	0	0.607611	inf	up	0.0003	0.00697813	XLOC_043538
TCONS_00067785	-	3:73610485-73610853	0	1.48283	inf	up	0.00015	0.00470466	XLOC_040208
TCONS_00047804	-	2:105440321-105440953	0.257653	0	-inf	down	0.001	0.0168921	XLOC_028585
TCONS_00006120	-	1:122508179-122508578	0	1.28665	inf	up	0.00015	0.00470466	XLOC_003899
TCONS_00068769	-	3:98569196-98569532	1.5778	0	-inf	down	0.0005	0.00966195	XLOC_040825
TCONS_00053753	-	23:1574175-1574745	0.487729	0	-inf	down	0.00075	0.0132032	XLOC_031994
TCONS_00042443	-	2:121400146-121400485	0	1.88754	inf	up	0.00045	0.00893305	XLOC_025166
TCONS_00066719	-	3:41351206-41351667	0	0.703589	inf	up	0.0002	0.00571997	XLOC_039538
TCONS_00009029	-	1:192857820-192858107	2.47018	0	-inf	down	0.00055	0.0102335	XLOC_005857
TCONS_00049813	-	20:4598616-4598949	0	2.14041	inf	up	0.00015	0.00470466	XLOC_029852
TCONS_00027690	-	14:7787312-7787534	9.53713	0	-inf	down	0.00025	0.00656698	XLOC_017112
TCONS_00030290	-	15:9319295-9321461	0	0.340614	inf	up	0.00055	0.0102335	XLOC_018485
TCONS_00092881	SNORD24	8:7391463-7397901	7.66452	22.0313	1.52329	up	0.0024	0.0363238	XLOC_055319
TCONS_00005807	-	1:111075267-111075801	0	0.821296	inf	up	0.0004	0.00837549	XLOC_003717
TCONS_00087365	-	6:14933601-14933957	1.18521	0	-inf	down	0.0002	0.00571997	XLOC_052010
TCONS_00022660	-	12:1932333-1932694	0	1.38639	inf	up	0.0003	0.00697813	XLOC_014259
TCONS_00049416	-	2:148236402-148236717	1.87612	0	-inf	down	0.0004	0.00837549	XLOC_029631
TCONS_00067296	-	3:56601266-56622246	2.31927	10.2062	2.1377	up	0.0022	0.0336925	XLOC_039884
TCONS_00102802	-	Z:9108988-9109206	11.1553	0	-inf	down	0.0005	0.00966195	XLOC_061111
TCONS_00066684	-	3:40308656-40310787	1.59066	9.45447	2.57137	up	5e-05	0.00187612	XLOC_039517
TCONS_00067616	-	3:65029767-65030068	0	3.90655	inf	up	0.0003	0.00697813	XLOC_040100
TCONS_00066855	-	3:45062545-45062910	1.38517	0	-inf	down	0.0006	0.0109782	XLOC_039618
TCONS_00037846	-	2:4791935-4792171	7.10147	0	-inf	down	0.0002	0.00571997	XLOC_022138
TCONS_00082668	-	5:23714821-23715243	0.679451	0	-inf	down	0.0006	0.0109782	XLOC_049264
TCONS_00098316	-	9:8672189-8672564	0	1.58773	inf	up	0.00025	0.00656698	XLOC_058497
TCONS_00043253	-	2:146051896-146052364	0	0.753066	inf	up	0.00045	0.00893305	XLOC_025727
TCONS_00049591	-	20:100805-101073	3.58021	0	-inf	down	0.00025	0.00656698	XLOC_029718
TCONS_00007788	-	1:166822427-166822938	0	0.842225	inf	up	0.00045	0.00893305	XLOC_005091
TCONS_00078186	-	5:8697468-8697910	0.769573	0	-inf	down	0.0004	0.00837549	XLOC_046552
TCONS_00008260	-	1:174530722-174531031	2.24432	0	-inf	down	0.0004	0.00837549	XLOC_005386
TCONS_00068543	-	3:93100348-93100684	0	1.84558	inf	up	0.0002	0.00571997	XLOC_040671
TCONS_00016676	-	1:193755672-193756224	0.41667	0	-inf	down	0.00025	0.00656698	XLOC_010670
TCONS_00030551	-	15:12185646-12186206	0.559626	0	-inf	down	0.0002	0.00571997	XLOC_018632
TCONS_00018508	-	10:269051-270738	0	0.369501	inf	up	5e-05	0.00187612	XLOC_011749
TCONS_00038921	-	2:32060378-32060737	0	1.41373	inf	up	0.0003	0.00697813	XLOC_022789
TCONS_00086471	-	6:32752657-32753197	0.65818	0	-inf	down	0.0003	0.00697813	XLOC_051423
TCONS_00009993	-	1:28162068-28162545	0	0.708979	inf	up	0.00015	0.00470466	XLOC_006454
TCONS_00047318	-	2:95843739-95843939	0	22.5228	inf	up	0.0003	0.00697813	XLOC_028283
TCONS_00062978	-	3:58814242-58814768	0	0.812323	inf	up	0.0001	0.00353464	XLOC_037194
TCONS_00007225	-	1:143770761-143771445	0.366771	0	-inf	down	0.0003	0.00697813	XLOC_004649
TCONS_00011622	-	1:65031171-65031458	0	3.51494	inf	up	0.0002	0.00571997	XLOC_007456
TCONS_00104128	-	Z:44031343-44031728	0.803986	0	-inf	down	0.00035	0.00771917	XLOC_061874
TCONS_00014240	-	1:123960040-123960589	0	0.489541	inf	up	0.00045	0.00893305	XLOC_009141
TCONS_00079352	-	5:25942263-25942769	0	0.582974	inf	up	0.00045	0.00893305	XLOC_047255
TCONS_00006283	-	1:122922652-122922888	6.58713	0	-inf	down	0.0003	0.00697813	XLOC_004001
TCONS_00046250	-	2:60666877-60667332	0	0.845479	inf	up	0.0003	0.00697813	XLOC_027600
TCONS_00017687	-	10:10787789-10788242	0	0.754365	inf	up	0.00055	0.0102335	XLOC_011252
TCONS_00001326	-	1:35324970-35325399	0	0.911897	inf	up	0.00015	0.00470466	XLOC_000833
TCONS_00022170	-	11:14535194-14535840	0	0.391883	inf	up	0.00055	0.0102335	XLOC_013946
TCONS_00013082	-	1:97110965-97111673	0	0.31632	inf	up	0.0004	0.00837549	XLOC_008373
TCONS_00042659	-	2:126461455-126462017	0	0.584451	inf	up	0.0003	0.00697813	XLOC_025317
TCONS_00009025	-	1:192818544-192819089	0.446114	0	-inf	down	0.0002	0.00571997	XLOC_005853
TCONS_00069397	-	3:109779068-109779602	0.579561	0	-inf	down	0.0003	0.00697813	XLOC_041196
TCONS_00061086	-	3:23626545-23627135	0	0.5265	inf	up	0.0007	0.0124101	XLOC_035938
TCONS_00095153	-	8:15247564-15247874	0	2.52058	inf	up	0.0003	0.00697813	XLOC_056633
TCONS_00019376	-	10:14659871-14660201	0	3.32904	inf	up	0.0004	0.00837549	XLOC_012239
TCONS_00010480	-	1:43086992-43087273	2.8913	0	-inf	down	0.00025	0.00656698	XLOC_006771
TCONS_00013567	-	1:108420462-108421252	0	0.33245	inf	up	0.0004	0.00837549	XLOC_008691
TCONS_00100584	-	Z:17623877-17624146	3.5194	0	-inf	down	0.00025	0.00656698	XLOC_059790
TCONS_00001227	-	1:34032251-34033870	0	0.260508	inf	up	5e-05	0.00187612	XLOC_000762
TCONS_00030938	-	15:5365836-5366193	1.358	0	-inf	down	0.00045	0.00893305	XLOC_018789
TCONS_00048617	-	2:128371200-128371650	0	0.818385	inf	up	0.00015	0.00470466	XLOC_029122
TCONS_00040562	-	2:66204761-66205060	2.53179	0	-inf	down	0.0002	0.00571997	XLOC_023881
TCONS_00102068	-	Z:62896186-62896695	0	0.575332	inf	up	0.00045	0.00893305	XLOC_060671
TCONS_00043582	-	2:4396691-4397466	0	0.583821	inf	up	5e-05	0.00187612	XLOC_025899
TCONS_00099804	-	W:581669-581876	0	27.7706	inf	up	0.0006	0.0109782	XLOC_059338
TCONS_00009925	-	1:24228839-24229203	0	1.82812	inf	up	0.0003	0.00697813	XLOC_006412
TCONS_00086299	-	6:29997863-29998202	0	1.99595	inf	up	0.00015	0.00470466	XLOC_051344
TCONS_00054967	-	24:1557253-1557798	0	0.53246	inf	up	0.00015	0.00470466	XLOC_032598
TCONS_00032750	-	17:8440725-8441032	0	2.62538	inf	up	0.0003	0.00697813	XLOC_019610
TCONS_00083097	-	5:29219339-29219830	0	0.579916	inf	up	0.0003	0.00697813	XLOC_049486
TCONS_00049588	-	20:95945-96159	12.3754	0	-inf	down	0.0004	0.00837549	XLOC_029715
TCONS_00103265	-	Z:21735375-21735789	0	0.90181	inf	up	0.0003	0.00697813	XLOC_061367
TCONS_00010253	-	1:36046745-36047163	0	0.935686	inf	up	0.00055	0.0102335	XLOC_006636
TCONS_00069398	-	3:109780440-109781159	0.316102	0	-inf	down	0.00035	0.00771917	XLOC_041197
TCONS_00092496	-	7:8019378-8019950	0	0.4121	inf	up	0.0005	0.00966195	XLOC_055097
TCONS_00085083	-	6:7614912-7615629	0.476304	0	-inf	down	5e-05	0.00187612	XLOC_050693
TCONS_00035710	-	19:3263925-3264258	1.63271	0	-inf	down	0.00025	0.00656698	XLOC_021072
TCONS_00015168	-	1:152215004-152215474	1.12012	0	-inf	down	5e-05	0.00187612	XLOC_009737
TCONS_00037893	-	2:6167805-6168208	0	0.976907	inf	up	0.0006	0.0109782	XLOC_022162
TCONS_00021367	-	11:19375577-19375969	1.21672	0	-inf	down	5e-05	0.00187612	XLOC_013457
TCONS_00060633	-	3:16165615-16165935	0	4.58017	inf	up	5e-05	0.00187612	XLOC_035620
TCONS_00097977	-	9:4191606-4191900	3.13325	0	-inf	down	0.0003	0.00697813	XLOC_058288
TCONS_00002352	-	1:55484619-55487005	0	0.439938	inf	up	5e-05	0.00187612	XLOC_001492
TCONS_00099217	-	9:22738795-22739083	4.23857	0	-inf	down	0.00025	0.00656698	XLOC_059018
TCONS_00044074	-	2:14901237-14901872	0	0.418183	inf	up	0.00035	0.00771917	XLOC_026190
TCONS_00010636	-	1:45462317-45462921	0.379253	0	-inf	down	0.0003	0.00697813	XLOC_006880
TCONS_00069545	-	4:41719-41957	8.82165	0	-inf	down	5e-05	0.00187612	XLOC_041321
TCONS_00007619	-	1:158538842-158539231	0	1.12262	inf	up	0.0002	0.00571997	XLOC_004952
TCONS_00041008	-	2:83468959-83469402	0	0.931081	inf	up	0.00025	0.00656698	XLOC_024194
TCONS_00018023	-	10:15195251-15195713	0	0.765995	inf	up	0.00015	0.00470466	XLOC_011456
TCONS_00026171	-	13:7331971-7332295	0	2.02524	inf	up	0.00065	0.0116751	XLOC_016257
TCONS_00047911	-	2:109165076-109165601	0	0.810299	inf	up	0.0003	0.00697813	XLOC_028664
TCONS_00099961	-	W:580155-580470	1.68226	0	-inf	down	0.00025	0.00656698	XLOC_059458
TCONS_00083095	-	5:29214223-29215383	0	0.394073	inf	up	5e-05	0.00187612	XLOC_049484
TCONS_00100895	-	Z:24143494-24143897	0	1.2016	inf	up	0.00045	0.00893305	XLOC_059954
TCONS_00080181	-	5:37884246-37884617	0	1.35251	inf	up	0.00055	0.0102335	XLOC_047781
TCONS_00056257	-	25:1006301-1006776	0	0.760856	inf	up	0.0003	0.00697813	XLOC_033299
TCONS_00007342	-	1:150833606-150843507	0.539652	1.30875	1.27809	up	0.0002	0.00571997	XLOC_004735
TCONS_00011071	-	1:53467860-53468452	0.384052	0	-inf	down	0.0002	0.00571997	XLOC_007133
TCONS_00025007	-	13:1137333-1137558	0	11.116	inf	up	0.0003	0.00697813	XLOC_015530
TCONS_00074209	-	4:9384021-9384326	2.15902	0	-inf	down	0.0002	0.00571997	XLOC_044104
TCONS_00048426	-	2:125539605-125565324	0	1.03553	inf	up	0.0004	0.00837549	XLOC_029003
TCONS_00091150	-	7:9516248-9517014	0	0.560733	inf	up	5e-05	0.00187612	XLOC_054308
TCONS_00021795	-	11:7828122-7828786	0	0.510014	inf	up	0.00035	0.00771917	XLOC_013659
TCONS_00042447	-	2:121482447-121482676	7.97154	0	-inf	down	0.00025	0.00656698	XLOC_025170
TCONS_00083623	-	5:41269575-41270435	0.365865	0	-inf	down	0.0006	0.0109782	XLOC_049814
TCONS_00090560	-	7:35951919-35952261	0	3.42635	inf	up	5e-05	0.00187612	XLOC_053937
TCONS_00002021	-	1:50436569-50436925	0	2.08069	inf	up	0.00025	0.00656698	XLOC_001301
TCONS_00063998	-	3:93511136-93511357	10.7886	0	-inf	down	0.00015	0.00470466	XLOC_037811
TCONS_00033284	-	17:2860528-2860850	0	2.84584	inf	up	0.00025	0.00656698	XLOC_019891
TCONS_00084458	-	5:55916628-55916989	0	1.59436	inf	up	0.00035	0.00771917	XLOC_050346
TCONS_00072179	-	4:53747727-53748372	0	0.379763	inf	up	0.00015	0.00470466	XLOC_042954
TCONS_00065218	-	3:12728121-12728668	0.528433	0	-inf	down	0.00015	0.00470466	XLOC_038572
TCONS_00043637	-	2:5753181-5753821	0.329007	0	-inf	down	0.0005	0.00966195	XLOC_025934
TCONS_00006282	-	1:122918970-122919204	0	13.6049	inf	up	0.0003	0.00697813	XLOC_004000
TCONS_00008084	-	1:170508560-170509043	0	0.973319	inf	up	0.0003	0.00697813	XLOC_005289
TCONS_00017280	-	10:4680416-4680752	0	1.95297	inf	up	0.00045	0.00893305	XLOC_011054
TCONS_00043767	-	2:7764837-7765342	0	0.660978	inf	up	0.0003	0.00697813	XLOC_025994
TCONS_00017462	-	10:7525862-7526380	0.42785	0	-inf	down	0.0004	0.00837549	XLOC_011137
TCONS_00025105	-	13:2392087-2392328	0	10.1567	inf	up	0.0002	0.00571997	XLOC_015613
TCONS_00047797	-	2:104444695-104444933	7.52463	0	-inf	down	0.00035	0.00771917	XLOC_028579
TCONS_00100262	-	Z:8862748-8863141	0	1.61587	inf	up	0.00025	0.00656698	XLOC_059615
TCONS_00048234	-	2:118961405-118962127	0	0.462863	inf	up	0.00035	0.00771917	XLOC_028874
TCONS_00037671	-	2:1852642-1853031	0	1.15949	inf	up	0.00055	0.0102335	XLOC_022046
TCONS_00105029	-	Z:76587229-76587432	18.8415	0	-inf	down	0.0005	0.00966195	XLOC_062392
TCONS_00060205	-	3:5996665-5997014	1.32567	0	-inf	down	0.00055	0.0102335	XLOC_035377
TCONS_00083110	-	5:29240756-29241474	0	0.331277	inf	up	0.00035	0.00771917	XLOC_049499
TCONS_00047663	-	2:102258218-102258590	1.14176	0	-inf	down	0.00035	0.00771917	XLOC_028496
TCONS_00046838	-	2:81844814-81845220	0	1.0179	inf	up	0.00055	0.0102335	XLOC_027947
TCONS_00083120	-	5:29256285-29257379	0	0.578364	inf	up	5e-05	0.00187612	XLOC_049509
TCONS_00016376	-	1:187726627-187727855	0	0.311038	inf	up	5e-05	0.00187612	XLOC_010512
TCONS_00078866	-	5:18201206-18201732	0	0.535494	inf	up	0.00045	0.00893305	XLOC_047019
TCONS_00070640	-	4:18709811-18710111	1.83136	0	-inf	down	0.0007	0.0124101	XLOC_042024
TCONS_00098314	-	9:8665110-8665760	0	0.403447	inf	up	0.0003	0.00697813	XLOC_058495
TCONS_00014919	-	1:143664448-143664912	0	0.766332	inf	up	0.00015	0.00470466	XLOC_009566
TCONS_00067089	-	3:52897000-52897333	0	2.05599	inf	up	0.00015	0.00470466	XLOC_039748
TCONS_00073206	-	4:84127919-84128146	8.37913	0	-inf	down	0.00025	0.00656698	XLOC_043579
TCONS_00048493	-	2:126405948-126406671	0.408415	0	-inf	down	0.00045	0.00893305	XLOC_029043
TCONS_00043252	-	2:146049230-146050072	0	0.414084	inf	up	5e-05	0.00187612	XLOC_025726
TCONS_00088013	-	6:25806996-25807917	0	0.315704	inf	up	0.0004	0.00837549	XLOC_052376
TCONS_00035660	-	19:1282969-1284737	0	0.327853	inf	up	0.0004	0.00837549	XLOC_021049
TCONS_00100974	-	Z:26307997-26308242	0	8.26527	inf	up	0.00015	0.00470466	XLOC_059994
TCONS_00016162	-	1:180252418-180260743	0.909194	4.80822	2.40284	up	5e-05	0.00187612	XLOC_010373
TCONS_00101094	-	Z:29868944-29869247	2.10554	0	-inf	down	0.00025	0.00656698	XLOC_060057
TCONS_00100625	-	Z:17731609-17731818	13.0783	0	-inf	down	0.00045	0.00893305	XLOC_059821
TCONS_00021827	-	11:8704187-8704416	0	11.6632	inf	up	0.00015	0.00470466	XLOC_013674
TCONS_00013012	-	1:96962148-96962792	0	0.32872	inf	up	0.00055	0.0102335	XLOC_008303
TCONS_00053403	-	22:1493845-1494410	0	0.593916	inf	up	0.0004	0.00837549	XLOC_031749
TCONS_00094286	-	8:3349383-3349729	1.22918	0	-inf	down	0.00055	0.0102335	XLOC_056155
TCONS_00063277	-	3:68236321-68236666	1.72301	0	-inf	down	0.0003	0.00697813	XLOC_037390
TCONS_00080304	-	5:41345035-41345398	0	1.80495	inf	up	0.00065	0.0116751	XLOC_047878
TCONS_00049324	-	2:145288606-145288968	0	1.5577	inf	up	0.00035	0.00771917	XLOC_029566
TCONS_00002838	-	1:62724842-62725195	0	1.60873	inf	up	0.00055	0.0102335	XLOC_001764
TCONS_00045229	-	2:39127105-39127602	0.576784	0	-inf	down	0.00035	0.00771917	XLOC_026950
TCONS_00019155	-	10:9819733-9826165	0.929725	0	-inf	down	5e-05	0.00187612	XLOC_012114
TCONS_00067749	-	3:70991414-70991729	0	2.52981	inf	up	0.00055	0.0102335	XLOC_040182
TCONS_00069660	-	4:1189116-1189451	0	1.83451	inf	up	0.0003	0.00697813	XLOC_041399
TCONS_00086823	-	6:7510221-7510602	1.1344	0	-inf	down	0.00035	0.00771917	XLOC_051647
TCONS_00007373	-	1:151841554-151841753	336.679	822.801	1.28917	up	5e-05	0.00187612	XLOC_004758
TCONS_00044280	-	2:19517041-19517467	0	0.828251	inf	up	0.0003	0.00697813	XLOC_026332
TCONS_00079850	-	5:31445167-31445737	0.383082	0	-inf	down	0.0003	0.00697813	XLOC_047604
TCONS_00022514	-	12:199795-200214	0	0.871273	inf	up	0.0003	0.00697813	XLOC_014161
TCONS_00098264	-	9:7870131-7870586	0	0.70893	inf	up	0.00055	0.0102335	XLOC_058459
TCONS_00020238	-	11:3016974-3017208	7.06695	0	-inf	down	0.00025	0.00656698	XLOC_012683
TCONS_00051040	-	20:6773855-6774066	15.5341	0	-inf	down	0.0003	0.00697813	XLOC_030497
TCONS_00079956	-	5:33860139-33860720	0	0.468497	inf	up	0.00015	0.00470466	XLOC_047673
TCONS_00038226	-	2:13640051-13640582	0	0.510991	inf	up	0.0002	0.00571997	XLOC_022381
TCONS_00081545	-	5:3846255-3847828	0	0.518382	inf	up	0.0004	0.00837549	XLOC_048632
TCONS_00041341	-	2:95655967-95656252	0	3.67008	inf	up	0.0003	0.00697813	XLOC_024437
TCONS_00075391	SMARCAD1	4:36617311-36620211	0.903791	1.87807	1.05519	up	0.0034	0.0489457	XLOC_044876
TCONS_00065472	-	3:16270969-16271601	0	0.393684	inf	up	0.00015	0.00470466	XLOC_038737
TCONS_00072277	-	4:57167956-57168504	0	0.523208	inf	up	0.00015	0.00470466	XLOC_043016
TCONS_00054584	-	23:3529876-3530209	0	1.87286	inf	up	0.0003	0.00697813	XLOC_032418
TCONS_00057830	-	27:776365-776664	0	4.02132	inf	up	0.0003	0.00697813	XLOC_034123
TCONS_00074791	-	4:18664273-18664665	0	1.88668	inf	up	0.0003	0.00697813	XLOC_044468
TCONS_00093001	-	8:10334493-10334767	0	4.28236	inf	up	0.0003	0.00697813	XLOC_055378
TCONS_00021965	-	11:10757162-10758081	0	0.298016	inf	up	0.0002	0.00571997	XLOC_013770
TCONS_00091661	-	7:17971384-17971959	0	0.505378	inf	up	0.0003	0.00697813	XLOC_054612
TCONS_00092099	-	7:28328381-28328593	15.319	0	-inf	down	0.00045	0.00893305	XLOC_054836
TCONS_00045664	-	2:50483750-50484473	0	0.305641	inf	up	0.00025	0.00656698	XLOC_027194
TCONS_00069896	-	4:2905023-2906109	0	0.487929	inf	up	5e-05	0.00187612	XLOC_041535
TCONS_00070062	-	4:5982934-5983350	1.05573	0	-inf	down	0.0004	0.00837549	XLOC_041637
TCONS_00053726	-	23:1301332-1301607	3.19922	0	-inf	down	0.00055	0.0102335	XLOC_031971
TCONS_00042789	-	2:129040973-129041423	0.629047	0	-inf	down	0.00025	0.00656698	XLOC_025393
TCONS_00009666	-	1:14150694-14150938	0	7.97844	inf	up	0.0003	0.00697813	XLOC_006245
TCONS_00062879	-	3:56841798-56842038	6.1249	0	-inf	down	0.00015	0.00470466	XLOC_037136
TCONS_00063624	-	3:78904271-78904714	0	0.694972	inf	up	0.00045	0.00893305	XLOC_037576
TCONS_00105023	-	Z:75764267-75764504	0	9.3448	inf	up	0.0003	0.00697813	XLOC_062386
TCONS_00056735	-	26:1781699-1782208	0.542199	0	-inf	down	0.00015	0.00470466	XLOC_033491
TCONS_00005491	-	1:105651876-105652844	0	0.274883	inf	up	0.00045	0.00893305	XLOC_003495
TCONS_00046005	-	2:58641575-58642363	0	0.375034	inf	up	0.0004	0.00837549	XLOC_027422
TCONS_00101863	-	Z:55554528-55555447	0	0.294426	inf	up	0.0002	0.00571997	XLOC_060550
TCONS_00034848	-	18:4095446-4095771	1.86601	0	-inf	down	0.00045	0.00893305	XLOC_020693
TCONS_00028309	-	14:482647-483214	0.375331	0	-inf	down	0.0004	0.00837549	XLOC_017415
TCONS_00011083	-	1:53536136-53536688	0	0.485845	inf	up	0.0003	0.00697813	XLOC_007145
TCONS_00016469	-	1:190789876-190790136	4.12768	0	-inf	down	0.00025	0.00656698	XLOC_010548
TCONS_00027214	-	14:2749338-2749607	3.62209	0	-inf	down	0.0005	0.00966195	XLOC_016891
TCONS_00012475	-	1:81677195-81677467	3.01972	0	-inf	down	0.00045	0.00893305	XLOC_007971
TCONS_00046294	-	2:61988190-61988714	0	0.502416	inf	up	0.0003	0.00697813	XLOC_027630
TCONS_00014778	-	1:137257750-137258235	0	0.970356	inf	up	0.0004	0.00837549	XLOC_009480
TCONS_00083626	-	5:41279352-41279793	0.628622	0	-inf	down	0.0005	0.00966195	XLOC_049817
TCONS_00005246	-	1:99230707-99230923	0	14.336	inf	up	0.00035	0.00771917	XLOC_003335
TCONS_00063734	-	3:80600280-80601117	0	0.563237	inf	up	5e-05	0.00187612	XLOC_037643
TCONS_00034312	-	18:8838374-8838695	1.74329	0	-inf	down	0.00055	0.0102335	XLOC_020413
TCONS_00092442	-	7:35953578-35953782	17.9904	0	-inf	down	0.00035	0.00771917	XLOC_055049
TCONS_00002366	-	1:55619731-55620290	0	0.543304	inf	up	0.0003	0.00697813	XLOC_001501
TCONS_00023430	-	12:15558132-15559342	0	0.29617	inf	up	0.0002	0.00571997	XLOC_014666
TCONS_00060471	-	3:13918681-13919085	0.876083	0	-inf	down	0.00045	0.00893305	XLOC_035524
TCONS_00089366	-	7:15346763-15347426	0	0.499114	inf	up	0.00055	0.0102335	XLOC_053187
TCONS_00048751	-	2:131367687-131368029	0	1.69525	inf	up	0.0003	0.00697813	XLOC_029205
TCONS_00047509	-	2:98520291-98520795	0.824683	0	-inf	down	0.0007	0.0124101	XLOC_028394
TCONS_00101312	-	Z:35626184-35626773	0	0.443893	inf	up	0.00025	0.00656698	XLOC_060203
TCONS_00094733	-	8:8167393-8167643	0	7.51921	inf	up	0.00055	0.0102335	XLOC_056353
TCONS_00014749	-	1:136851597-136851988	0	1.19013	inf	up	0.00015	0.00470466	XLOC_009468
TCONS_00042245	-	2:113576392-113576753	1.19138	0	-inf	down	0.0002	0.00571997	XLOC_025030
TCONS_00050399	-	20:11932428-11932831	0	0.971177	inf	up	0.0003	0.00697813	XLOC_030158
TCONS_00001488	-	1:39089393-39089969	0.646837	0	-inf	down	0.00045	0.00893305	XLOC_000956
TCONS_00105019	-	Z:75584911-75585378	0	0.699401	inf	up	0.00055	0.0102335	XLOC_062382
TCONS_00064944	-	3:5767157-5767606	0	0.932313	inf	up	0.00025	0.00656698	XLOC_038383
TCONS_00079192	-	5:24323130-24323731	0	0.403652	inf	up	0.00025	0.00656698	XLOC_047197
TCONS_00007348	-	1:150914658-150914955	0	3.26941	inf	up	0.00055	0.0102335	XLOC_004739
TCONS_00059408	-	28:890825-891032	20.9174	0	-inf	down	0.0003	0.00697813	XLOC_034954
TCONS_00012113	-	1:75377354-75377843	0.524823	0	-inf	down	0.00025	0.00656698	XLOC_007768
TCONS_00097335	-	9:18981830-18982314	0	1.31579	inf	up	5e-05	0.00187612	XLOC_057936
TCONS_00052509	-	21:2828693-2829205	0	0.807076	inf	up	0.00035	0.00771917	XLOC_031258
TCONS_00018249	-	10:18151603-18152496	0	0.244436	inf	up	0.0002	0.00571997	XLOC_011617
TCONS_00088064	-	6:27348439-27348802	0	1.90441	inf	up	0.0003	0.00697813	XLOC_052401
TCONS_00004458	-	1:83824833-83825199	1.20029	0	-inf	down	0.00015	0.00470466	XLOC_002807
TCONS_00012509	-	1:82553812-82555479	0	0.307229	inf	up	5e-05	0.00187612	XLOC_007997
TCONS_00011672	-	1:67392907-67393374	0.615193	0	-inf	down	0.0004	0.00837549	XLOC_007493
TCONS_00047874	-	2:107005731-107006009	0	4.32414	inf	up	0.00045	0.00893305	XLOC_028639
TCONS_00063965	-	3:91537380-91537666	3.21734	0	-inf	down	0.00035	0.00771917	XLOC_037787
TCONS_00042583	-	2:124743037-124743606	0	0.424776	inf	up	0.0003	0.00697813	XLOC_025272
TCONS_00082949	-	5:27600929-27601218	3.63743	0	-inf	down	0.0003	0.00697813	XLOC_049381
TCONS_00059171	-	28:3538985-3539399	0	1.11491	inf	up	0.0006	0.0109782	XLOC_034824
TCONS_00067171	-	3:55214858-55215186	1.72315	0	-inf	down	0.00035	0.00771917	XLOC_039806
TCONS_00025191	-	13:7473341-7473688	1.69034	0	-inf	down	0.0003	0.00697813	XLOC_015685
TCONS_00044652	-	2:27494889-27495573	0.643772	0	-inf	down	5e-05	0.00187612	XLOC_026592
TCONS_00065937	-	3:25572483-25572686	28.4325	0	-inf	down	0.0005	0.00966195	XLOC_039049
TCONS_00017667	-	10:10602472-10602903	0.664917	0	-inf	down	0.0004	0.00837549	XLOC_011240
TCONS_00015447	-	1:164992987-164993252	5.16186	0	-inf	down	5e-05	0.00187612	XLOC_009940
TCONS_00043517	-	2:3090520-3101273	1.33999	3.36729	1.32937	up	5e-05	0.00187612	XLOC_025857
TCONS_00068785	-	3:99534474-99534790	1.78814	0	-inf	down	0.00025	0.00656698	XLOC_040838
TCONS_00033129	-	17:1300506-1300927	0.676052	0	-inf	down	0.0003	0.00697813	XLOC_019788
TCONS_00005651	-	1:109154294-109154536	0	10.1258	inf	up	0.0003	0.00697813	XLOC_003599
TCONS_00025030	-	13:1192040-1192624	0.395149	0	-inf	down	0.0005	0.00966195	XLOC_015553
TCONS_00080333	-	5:41506285-41506605	0	2.20465	inf	up	0.0003	0.00697813	XLOC_047903
TCONS_00005844	-	1:111712059-111712326	2.91446	0	-inf	down	0.00045	0.00893305	XLOC_003744
TCONS_00003270	-	1:68329146-68329869	0	0.449891	inf	up	0.0004	0.00837549	XLOC_002074
TCONS_00044195	-	2:17421385-17421675	3.18108	0	-inf	down	0.0003	0.00697813	XLOC_026268
TCONS_00061078	-	3:23407497-23407887	0	1.74416	inf	up	0.0003	0.00697813	XLOC_035930
TCONS_00011706	-	1:67732731-67733116	0.935032	0	-inf	down	0.00025	0.00656698	XLOC_007523
TCONS_00078075	-	5:7170626-7171030	0	0.996979	inf	up	0.00035	0.00771917	XLOC_046501
TCONS_00071651	-	4:41679841-41680192	0	1.69586	inf	up	0.00015	0.00470466	XLOC_042630
TCONS_00006408	-	1:124227053-124227891	0.495908	0	-inf	down	5e-05	0.00187612	XLOC_004112
TCONS_00023420	-	12:15466264-15466808	0.403964	0	-inf	down	0.0004	0.00837549	XLOC_014664
TCONS_00040580	-	2:66244370-66244767	0	1.13659	inf	up	0.00015	0.00470466	XLOC_023899
TCONS_00043033	-	2:137884912-137885465	0	0.449487	inf	up	0.0003	0.00697813	XLOC_025564
TCONS_00102342	-	Z:78554638-78555222	0.441977	0	-inf	down	0.0002	0.00571997	XLOC_060833
TCONS_00067090	-	3:52967699-52968147	0	0.755818	inf	up	0.0002	0.00571997	XLOC_039749
TCONS_00084097	-	5:51329539-51330216	0	0.402046	inf	up	0.0002	0.00571997	XLOC_050130
TCONS_00064565	-	3:106721677-106722124	0.78731	0	-inf	down	0.0003	0.00697813	XLOC_038147
TCONS_00049318	-	2:145226105-145226623	0	0.579297	inf	up	0.00025	0.00656698	XLOC_029564
TCONS_00056890	-	26:3203506-3203747	8.25352	0	-inf	down	5e-05	0.00187612	XLOC_033563
TCONS_00020480	-	11:7349017-7349322	0	3.18224	inf	up	0.00025	0.00656698	XLOC_012874
TCONS_00015465	-	1:165288805-165289092	0	3.55542	inf	up	0.0003	0.00697813	XLOC_009952
TCONS_00046009	-	2:58653309-58653669	0	1.39994	inf	up	0.0003	0.00697813	XLOC_027426
TCONS_00030375	-	15:10122410-10122855	0	0.69737	inf	up	0.0004	0.00837549	XLOC_018521
TCONS_00063268	-	3:67915027-67915234	0	18.3248	inf	up	0.0002	0.00571997	XLOC_037382
TCONS_00059019	-	28:2677521-2678056	0.438898	0	-inf	down	0.00025	0.00656698	XLOC_034749
TCONS_00069362	-	3:109417992-109421193	1.22108	0.511473	-1.25543	down	0.0005	0.00966195	XLOC_041183
TCONS_00021043	-	11:17630566-17630783	9.65961	0	-inf	down	0.001	0.0168921	XLOC_013267
TCONS_00044302	-	2:20325578-20326170	0	0.478009	inf	up	0.0003	0.00697813	XLOC_026349
TCONS_00013794	-	1:112220084-112220681	0	0.442837	inf	up	0.00015	0.00470466	XLOC_008831
TCONS_00053293	-	22:268527-269596	0.445396	1.89163	2.08647	up	0.00205	0.0315991	XLOC_031668
TCONS_00090365	-	7:30923102-30924181	0.26815	0	-inf	down	0.0007	0.0124101	XLOC_053805
TCONS_00090794	-	7:3552116-3552428	0	2.81473	inf	up	0.00015	0.00470466	XLOC_054094
TCONS_00008055	-	1:169953005-169953526	0	0.858999	inf	up	0.0002	0.00571997	XLOC_005261
TCONS_00060717	-	3:16744130-16744655	0	0.508379	inf	up	0.00035	0.00771917	XLOC_035667
TCONS_00011646	-	1:66327518-66327872	0	1.72373	inf	up	0.00015	0.00470466	XLOC_007471
TCONS_00037670	-	2:1829896-1830402	0	0.624616	inf	up	0.00015	0.00470466	XLOC_022045
TCONS_00086455	-	6:32718699-32719166	0	0.703912	inf	up	0.00045	0.00893305	XLOC_051409
TCONS_00047966	-	2:110063678-110064153	0	0.902578	inf	up	0.00025	0.00656698	XLOC_028706
TCONS_00095942	-	8:28400552-28400963	0	0.916615	inf	up	0.0003	0.00697813	XLOC_057065
TCONS_00080202	-	5:38363380-38364037	0	0.850837	inf	up	5e-05	0.00187612	XLOC_047798
TCONS_00036265	-	19:8087415-8088351	0	0.286861	inf	up	0.0005	0.00966195	XLOC_021326
TCONS_00037662	-	2:1472124-1472571	1.40646	0	-inf	down	5e-05	0.00187612	XLOC_022038
TCONS_00011998	-	1:73601053-73601388	0	2.25786	inf	up	0.00045	0.00893305	XLOC_007700
TCONS_00024274	-	12:9156596-9157691	0.465318	0	-inf	down	5e-05	0.00187612	XLOC_015103
TCONS_00024165	-	12:7952450-7952751	1.92091	0	-inf	down	0.0003	0.00697813	XLOC_015040
TCONS_00020858	-	11:13927390-13928032	0	0.368866	inf	up	0.0002	0.00571997	XLOC_013161
TCONS_00065200	-	3:12511631-12512147	0	0.558243	inf	up	0.00045	0.00893305	XLOC_038554
TCONS_00015271	-	1:155790449-155791055	0	0.430681	inf	up	0.00015	0.00470466	XLOC_009780
TCONS_00022962	-	12:6445532-6446080	0	0.849337	inf	up	0.0007	0.0124101	XLOC_014456
TCONS_00022279	-	11:16756813-16757299	0	0.769973	inf	up	0.00025	0.00656698	XLOC_014030
TCONS_00056495	-	26:352336-352948	0	0.462842	inf	up	0.00015	0.00470466	XLOC_033410
TCONS_00046761	-	2:79535604-79536152	0	0.457807	inf	up	0.0003	0.00697813	XLOC_027925
TCONS_00022686	-	12:2309665-2310153	0.650759	0	-inf	down	0.0003	0.00697813	XLOC_014274
TCONS_00103823	-	Z:34640350-34640769	0	0.938293	inf	up	0.00045	0.00893305	XLOC_061699
TCONS_00083102	-	5:29225411-29226070	0	0.466384	inf	up	0.00045	0.00893305	XLOC_049491
TCONS_00013083	-	1:97114119-97114734	0	0.52182	inf	up	0.0004	0.00837549	XLOC_008374
TCONS_00055531	-	24:3706734-3707073	0	2.24545	inf	up	0.00015	0.00470466	XLOC_032910
TCONS_00074049	-	4:4403660-4404037	0	1.51113	inf	up	0.00015	0.00470466	XLOC_044030
TCONS_00084232	-	5:52953330-52953883	0	0.513699	inf	up	0.00015	0.00470466	XLOC_050211
TCONS_00017465	-	10:7622022-7622387	0	1.84258	inf	up	0.00025	0.00656698	XLOC_011140
TCONS_00015163	-	1:152208104-152208498	0.839573	0	-inf	down	0.00055	0.0102335	XLOC_009732
TCONS_00084560	-	5:57597358-57597611	5.14857	0	-inf	down	0.00035	0.00771917	XLOC_050406
TCONS_00099988	-	Z:151825-152111	2.90868	0	-inf	down	0.00065	0.0116751	XLOC_059480
TCONS_00099145	-	9:22066861-22067408	0.467971	0	-inf	down	0.00015	0.00470466	XLOC_058979
TCONS_00083108	-	5:29236338-29236806	0	0.69577	inf	up	0.00055	0.0102335	XLOC_049497
TCONS_00004843	-	1:89021828-89022115	0	3.55542	inf	up	0.0003	0.00697813	XLOC_003052
TCONS_00069544	-	4:23230-23894	0	0.50316	inf	up	0.0003	0.00697813	XLOC_041320
TCONS_00100494	-	Z:16025003-16025298	2.34792	0	-inf	down	0.00025	0.00656698	XLOC_059728
TCONS_00013719	-	1:111096834-111097157	1.64824	0	-inf	down	0.00025	0.00656698	XLOC_008771
TCONS_00049007	-	2:137235462-137235838	0	1.12826	inf	up	0.0006	0.0109782	XLOC_029385
TCONS_00016534	-	1:192835803-192836445	0.56892	0	-inf	down	0.0004	0.00837549	XLOC_010594
TCONS_00077482	-	4:87921194-87921662	0.705879	0	-inf	down	0.00035	0.00771917	XLOC_046136
TCONS_00096532	-	9:8428095-8428936	0	0.537067	inf	up	5e-05	0.00187612	XLOC_057405
TCONS_00020419	-	11:6440608-6440940	0	2.07968	inf	up	0.00015	0.00470466	XLOC_012831
TCONS_00061084	-	3:23621195-23621661	0	0.707651	inf	up	0.00045	0.00893305	XLOC_035936
TCONS_00008059	-	1:169957886-169958236	0	1.56061	inf	up	0.00065	0.0116751	XLOC_005265
TCONS_00045746	-	2:51743303-51743902	0	0.420069	inf	up	0.0003	0.00697813	XLOC_027262
TCONS_00092614	-	8:2467183-2467594	0	0.916615	inf	up	0.0003	0.00697813	XLOC_055180
TCONS_00011772	-	1:68278562-68278923	1.13181	0	-inf	down	0.00025	0.00656698	XLOC_007563
TCONS_00014563	-	1:132307817-132308224	1.18473	0	-inf	down	0.0004	0.00837549	XLOC_009349
TCONS_00062977	-	3:58813277-58813606	2.02918	0	-inf	down	0.0003	0.00697813	XLOC_037193
TCONS_00043139	-	2:139522955-139523446	0	0.618023	inf	up	0.0008	0.0139743	XLOC_025644
TCONS_00088041	-	6:27201671-27202046	0	1.30498	inf	up	0.00055	0.0102335	XLOC_052392
TCONS_00096875	-	9:13170553-13170920	0.852702	0	-inf	down	0.0009	0.0154812	XLOC_057670
TCONS_00086526	-	6:34014021-34014372	0	1.86127	inf	up	0.0003	0.00697813	XLOC_051462
TCONS_00003241	-	1:68193510-68193851	1.50097	0	-inf	down	0.0004	0.00837549	XLOC_002063
TCONS_00036569	-	19:1304223-1304533	0	2.8954	inf	up	0.00015	0.00470466	XLOC_021476
TCONS_00084906	-	6:2220808-2221324	0.607949	0	-inf	down	0.0003	0.00697813	XLOC_050585
TCONS_00100712	-	Z:20571361-20571986	0	0.48767	inf	up	0.00025	0.00656698	XLOC_059867
TCONS_00069401	-	3:109783667-109784530	0.551295	0	-inf	down	5e-05	0.00187612	XLOC_041200
TCONS_00069469	-	3:36726178-36726568	0	1.1502	inf	up	0.00055	0.0102335	XLOC_041245
TCONS_00046426	-	2:64944811-64945098	2.40029	0	-inf	down	0.00035	0.00771917	XLOC_027715
TCONS_00089902	-	7:22178437-22178755	0	2.26593	inf	up	0.0003	0.00697813	XLOC_053520
TCONS_00045799	-	2:53942823-53943237	0	1.02581	inf	up	0.00015	0.00470466	XLOC_027296
TCONS_00074279	-	4:11072557-11072951	0	1.20682	inf	up	0.00015	0.00470466	XLOC_044140
TCONS_00082325	-	5:16998150-16998817	0	0.525503	inf	up	0.0003	0.00697813	XLOC_049084
TCONS_00068601	-	3:95213024-95213265	0	8.36434	inf	up	0.00045	0.00893305	XLOC_040721
TCONS_00063730	-	3:80559007-80559587	0	0.42836	inf	up	0.0002	0.00571997	XLOC_037639
TCONS_00105109	-	Z:80889255-80889917	0.491782	0	-inf	down	0.0003	0.00697813	XLOC_062447
TCONS_00041472	-	2:100134076-100134370	0	3.65745	inf	up	0.0005	0.00966195	XLOC_024512
TCONS_00025317	-	13:9439433-9439801	1.46019	0	-inf	down	5e-05	0.00187612	XLOC_015758
TCONS_00100214	-	Z:7840114-7840570	0	0.79136	inf	up	0.00015	0.00470466	XLOC_059597
TCONS_00018860	-	10:3940118-3951200	0.174492	0.374449	1.10161	up	0.0022	0.0336925	XLOC_011939
TCONS_00011780	-	1:68493520-68493942	0	1.09314	inf	up	0.00015	0.00470466	XLOC_007569
TCONS_00047944	-	2:109925680-109926082	1.22395	0	-inf	down	0.0004	0.00837549	XLOC_028690
TCONS_00100583	-	Z:17608609-17609460	0.382514	0	-inf	down	0.00035	0.00771917	XLOC_059789
TCONS_00026782	-	13:15163598-15163997	0.851016	0	-inf	down	0.00025	0.00656698	XLOC_016667
TCONS_00093787	-	8:25573528-25573908	1.19422	0	-inf	down	0.0003	0.00697813	XLOC_055816
TCONS_00102379	-	Z:80812535-80812775	0	7.92975	inf	up	0.0003	0.00697813	XLOC_060858
TCONS_00022500	-	12:162377-162653	3.62675	0	-inf	down	0.00045	0.00893305	XLOC_014147
TCONS_00091419	-	7:12670102-12670725	0	0.409449	inf	up	0.00015	0.00470466	XLOC_054457
TCONS_00024194	-	12:8415875-8416390	0	0.885184	inf	up	0.00035	0.00771917	XLOC_015056
TCONS_00038361	-	2:15723971-15724781	0	0.288272	inf	up	0.0004	0.00837549	XLOC_022462
TCONS_00037655	-	2:1114952-1115431	0	0.641772	inf	up	0.0002	0.00571997	XLOC_022034
TCONS_00088928	-	7:6694959-6695418	0.601516	0	-inf	down	0.00025	0.00656698	XLOC_052935
TCONS_00054315	-	23:1332947-1333241	2.11332	0	-inf	down	0.0003	0.00697813	XLOC_032303
TCONS_00021785	-	11:7808219-7808845	0	0.59048	inf	up	0.00035	0.00771917	XLOC_013650
TCONS_00068385	-	3:87502829-87503163	0	1.85596	inf	up	0.0003	0.00697813	XLOC_040581
TCONS_00104124	-	Z:44003321-44003524	0	20.4138	inf	up	0.0003	0.00697813	XLOC_061870
TCONS_00083116	-	5:29249341-29249635	0	3.46711	inf	up	0.00045	0.00893305	XLOC_049505
TCONS_00088469	-	6:7606896-7607190	0	3.63278	inf	up	0.00015	0.00470466	XLOC_052658
TCONS_00093755	-	8:24385103-24385687	0	0.40395	inf	up	0.0003	0.00697813	XLOC_055804
TCONS_00045235	-	2:39140637-39141035	1.01161	0	-inf	down	0.0002	0.00571997	XLOC_026956
TCONS_00061140	-	3:24760266-24760549	4.12999	0	-inf	down	0.0004	0.00837549	XLOC_035982
TCONS_00071056	-	4:25341358-25341818	0.726702	0	-inf	down	0.00015	0.00470466	XLOC_042286
TCONS_00025289	-	13:8802069-8802452	0	1.25936	inf	up	0.0002	0.00571997	XLOC_015741
TCONS_00079492	-	5:28017803-28018152	0	1.60195	inf	up	0.0003	0.00697813	XLOC_047349
TCONS_00007852	-	1:168221386-168222007	0	0.562033	inf	up	0.00025	0.00656698	XLOC_005118
TCONS_00075994	-	4:49439138-49439440	0	3.10792	inf	up	0.0005	0.00966195	XLOC_045243
TCONS_00015548	-	1:167936751-167937172	0	0.945127	inf	up	0.00025	0.00656698	XLOC_010014
TCONS_00040696	-	2:69500658-69500954	0	2.82517	inf	up	0.00045	0.00893305	XLOC_023972
TCONS_00061538	-	3:31262190-31262432	7.76522	0	-inf	down	0.0003	0.00697813	XLOC_036275
TCONS_00042311	-	2:116137849-116138837	0	0.307957	inf	up	0.00055	0.0102335	XLOC_025072
TCONS_00079760	-	5:31028863-31029454	0	0.423121	inf	up	0.00055	0.0102335	XLOC_047538
TCONS_00086152	-	6:26539998-26540229	8.39006	0	-inf	down	0.00035	0.00771917	XLOC_051260
TCONS_00009323	-	1:2656102-2656549	0	1.15502	inf	up	0.00025	0.00656698	XLOC_006022
TCONS_00100540	-	Z:16950247-16950511	4.2437	0	-inf	down	0.00035	0.00771917	XLOC_059759
TCONS_00019223	-	10:10679559-10680593	0	0.289214	inf	up	0.0005	0.00966195	XLOC_012160
TCONS_00026783	-	13:15164623-15164977	1.33068	0	-inf	down	0.00035	0.00771917	XLOC_016668
TCONS_00044445	-	2:22384365-22385018	0	0.400217	inf	up	0.0003	0.00697813	XLOC_026471
TCONS_00018250	-	10:18156985-18157439	0	0.755663	inf	up	0.00045	0.00893305	XLOC_011618
TCONS_00018173	-	10:17191402-17191610	15.0535	0	-inf	down	0.0002	0.00571997	XLOC_011564
TCONS_00031879	-	17:40717-41222	0	1.01091	inf	up	0.00035	0.00771917	XLOC_019208
TCONS_00083115	-	5:29247942-29248670	0	0.525999	inf	up	0.0004	0.00837549	XLOC_049504
TCONS_00096396	-	9:5501901-5502378	0	0.620357	inf	up	0.0003	0.00697813	XLOC_057293
TCONS_00072818	-	4:71953852-71954146	0	3.41952	inf	up	0.00055	0.0102335	XLOC_043359
TCONS_00085078	-	6:7600191-7600903	0.350971	0	-inf	down	0.00025	0.00656698	XLOC_050688
TCONS_00092748	-	8:5108382-5108905	0.675662	0	-inf	down	0.0004	0.00837549	XLOC_055247
TCONS_00064194	-	3:97773511-97774573	0.405071	0	-inf	down	5e-05	0.00187612	XLOC_037956
TCONS_00065974	-	3:26548772-26549034	0	4.81149	inf	up	0.00065	0.0116751	XLOC_039077
TCONS_00024970	-	13:896900-897508	0.307736	0	-inf	down	0.0008	0.0139743	XLOC_015511
TCONS_00068455	-	3:90617016-90617443	0	1.18736	inf	up	0.0004	0.00837549	XLOC_040621
TCONS_00045521	-	2:46533960-46534772	0	0.325131	inf	up	0.0004	0.00837549	XLOC_027118
TCONS_00096794	-	9:12090535-12091166	0.467779	0	-inf	down	0.0003	0.00697813	XLOC_057619
TCONS_00081492	-	5:2718902-2719107	3801.72	10371.2	1.44785	up	5e-05	0.00187612	XLOC_048597
TCONS_00060780	-	3:17515563-17515825	0	6.03579	inf	up	0.00015	0.00470466	XLOC_035710
TCONS_00074272	-	4:11000473-11000811	1.84648	0	-inf	down	0.0003	0.00697813	XLOC_044133
TCONS_00076828	-	4:65779639-65780019	0	1.35364	inf	up	0.00065	0.0116751	XLOC_045765
TCONS_00086462	-	6:32728970-32729177	0	18.3248	inf	up	0.0002	0.00571997	XLOC_051414
TCONS_00006837	-	1:133259181-133259402	8.63625	0	-inf	down	0.00025	0.00656698	XLOC_004380
TCONS_00105026	-	Z:76274567-76274788	12.3353	0	-inf	down	0.0003	0.00697813	XLOC_062389
TCONS_00008115	-	1:171431314-171439278	0.494105	1.95981	1.98782	up	0.00145	0.023516	XLOC_005306
TCONS_00077664	-	4:38252327-38252783	0	1.24201	inf	up	0.0004	0.00837549	XLOC_046244
TCONS_00102624	-	Z:4077200-4077748	0	0.842358	inf	up	0.0006	0.0109782	XLOC_061011
TCONS_00005528	-	1:106061688-106062032	0	2.20002	inf	up	0.0004	0.00837549	XLOC_003517
TCONS_00102628	-	Z:4862051-4862429	1.36167	0	-inf	down	0.0004	0.00837549	XLOC_061015
TCONS_00082647	-	5:23535943-23536506	0	0.688124	inf	up	0.0004	0.00837549	XLOC_049243
TCONS_00038640	-	2:22827367-22828290	0.253731	0	-inf	down	0.00015	0.00470466	XLOC_022609
TCONS_00083360	-	5:35761494-35761822	0	1.85941	inf	up	0.0006	0.0109782	XLOC_049662
TCONS_00078159	-	5:8427184-8427793	0.484277	0	-inf	down	0.0002	0.00571997	XLOC_046533
TCONS_00017152	-	10:2643174-2643639	0	0.753892	inf	up	0.00015	0.00470466	XLOC_010973
TCONS_00064660	-	3:109102283-109102708	1.10155	0	-inf	down	0.0003	0.00697813	XLOC_038219
TCONS_00069898	-	4:2909182-2909870	0	0.538283	inf	up	0.0003	0.00697813	XLOC_041537
TCONS_00040365	-	2:63073365-63073654	0	4.69121	inf	up	0.0004	0.00837549	XLOC_023723
TCONS_00005883	-	1:112644994-112645328	0	1.88755	inf	up	0.0002	0.00571997	XLOC_003766
TCONS_00001584	-	1:40984557-40984995	0.669862	0	-inf	down	0.00025	0.00656698	XLOC_001023
TCONS_00019311	-	10:12297239-12297707	0	0.700211	inf	up	0.00045	0.00893305	XLOC_012205
TCONS_00019188	-	10:10143614-10144040	0	0.940287	inf	up	0.0002	0.00571997	XLOC_012130
TCONS_00062028	-	3:40717060-40718619	0	0.637217	inf	up	5e-05	0.00187612	XLOC_036577
TCONS_00022201	-	11:14820630-14820943	0	2.97885	inf	up	0.00045	0.00893305	XLOC_013977
TCONS_00052226	-	21:6749457-6749898	1.07132	0	-inf	down	0.00045	0.00893305	XLOC_031126
TCONS_00074106	-	4:5769868-5770420	0	0.518697	inf	up	0.00015	0.00470466	XLOC_044056
TCONS_00001309	-	1:34885964-34886350	0	1.2013	inf	up	0.00045	0.00893305	XLOC_000824
TCONS_00045113	-	2:36039398-36040160	0.489998	0	-inf	down	5e-05	0.00187612	XLOC_026874
TCONS_00022240	-	11:15364876-15365167	2.60204	0	-inf	down	0.00035	0.00771917	XLOC_013999
TCONS_00013156	-	1:99350029-99350284	5.50721	0	-inf	down	0.0006	0.0109782	XLOC_008433
TCONS_00065225	-	3:12835476-12836145	0.354724	0	-inf	down	0.00045	0.00893305	XLOC_038579
TCONS_00017223	-	10:3709769-3710281	0	0.858619	inf	up	0.0005	0.00966195	XLOC_011006
TCONS_00013838	-	1:115286722-115287528	0	0.60182	inf	up	5e-05	0.00187612	XLOC_008863
TCONS_00099041	-	9:19274964-19275508	0	0.473093	inf	up	0.0002	0.00571997	XLOC_058929
TCONS_00086523	-	6:33868576-33869120	0.520321	0	-inf	down	0.0004	0.00837549	XLOC_051459
TCONS_00087047	-	6:11652121-11652537	0	0.953703	inf	up	0.00055	0.0102335	XLOC_051778
TCONS_00069895	-	4:2904331-2904955	0	0.51751	inf	up	0.00035	0.00771917	XLOC_041534
TCONS_00100622	-	Z:17726968-17727243	3.3115	0	-inf	down	0.0002	0.00571997	XLOC_059818
TCONS_00025680	-	13:14734898-14735365	0	0.839281	inf	up	0.00015	0.00470466	XLOC_015943
TCONS_00029550	-	14:8984846-8985163	2.22439	0	-inf	down	0.0003	0.00697813	XLOC_018079
TCONS_00026942	-	14:15715-16700	0	0.424432	inf	up	5e-05	0.00187612	XLOC_016755
TCONS_00053727	-	23:1302683-1303364	0.47458	0	-inf	down	0.0006	0.0109782	XLOC_031972
TCONS_00044038	-	2:14756845-14757310	0	0.978556	inf	up	0.0003	0.00697813	XLOC_026164
TCONS_00018916	-	10:5506193-5506523	0	2.69446	inf	up	0.0004	0.00837549	XLOC_011975
TCONS_00075983	-	4:49311945-49312318	1.1327	0	-inf	down	0.00035	0.00771917	XLOC_045235
TCONS_00034840	-	18:4052322-4052604	0	4.78979	inf	up	0.00065	0.0116751	XLOC_020689
TCONS_00088891	-	7:6030248-6030519	0	4.84183	inf	up	0.00045	0.00893305	XLOC_052918
TCONS_00041914	-	2:107720415-107720731	35.4913	142.508	2.00551	up	5e-05	0.00187612	XLOC_024767
TCONS_00100815	-	Z:23259389-23259730	0	1.9514	inf	up	0.00015	0.00470466	XLOC_059917
TCONS_00053093	-	22:2147032-2147337	2.09904	0	-inf	down	0.0005	0.00966195	XLOC_031588
TCONS_00043158	-	2:139577901-139578220	1.72588	0	-inf	down	0.00025	0.00656698	XLOC_025663
TCONS_00017970	-	10:14199863-14200102	7.89399	0	-inf	down	0.0003	0.00697813	XLOC_011408
TCONS_00032842	-	17:9316459-9316702	0	8.15576	inf	up	0.0003	0.00697813	XLOC_019661
TCONS_00022917	-	12:5572515-5572905	0	1.07352	inf	up	0.0003	0.00697813	XLOC_014421
TCONS_00006410	-	1:124228962-124229715	0.709133	0	-inf	down	5e-05	0.00187612	XLOC_004114
TCONS_00016831	-	1:37545398-37545669	0	4.53587	inf	up	0.0002	0.00571997	XLOC_010770
TCONS_00018782	-	10:3212574-3212841	3.64254	0	-inf	down	0.00025	0.00656698	XLOC_011893
TCONS_00072847	-	4:73371759-73372019	0	5.73735	inf	up	0.0003	0.00697813	XLOC_043375
TCONS_00009956	-	1:25073159-25073611	0.774597	0	-inf	down	0.0002	0.00571997	XLOC_006427
TCONS_00030083	-	15:6942647-6943043	0	1.02398	inf	up	0.0003	0.00697813	XLOC_018364
TCONS_00060664	-	3:16437444-16437704	4.52426	0	-inf	down	0.0002	0.00571997	XLOC_035635
TCONS_00052113	-	21:6152784-6153251	0	0.699401	inf	up	0.00055	0.0102335	XLOC_031096
TCONS_00040129	-	2:58404988-58405411	0	1.22135	inf	up	0.00045	0.00893305	XLOC_023560
TCONS_00013883	-	1:118324330-118324805	0	0.626587	inf	up	0.0003	0.00697813	XLOC_008891
TCONS_00045543	-	2:46918219-46918591	0	1.27124	inf	up	0.0002	0.00571997	XLOC_027130
TCONS_00058438	-	27:2865922-2866272	1.31467	0	-inf	down	0.0002	0.00571997	XLOC_034456
TCONS_00063449	-	3:75441389-75441732	1.19527	0	-inf	down	0.0004	0.00837549	XLOC_037480
TCONS_00028739	-	14:4417309-4417838	0.477905	0	-inf	down	0.00035	0.00771917	XLOC_017657
TCONS_00064195	-	3:97775622-97776956	0.38851	0	-inf	down	5e-05	0.00187612	XLOC_037957
TCONS_00058980	-	28:2396038-2396477	1.01693	0	-inf	down	0.0003	0.00697813	XLOC_034726
TCONS_00013427	-	1:105631956-105632375	0	1.25943	inf	up	0.00035	0.00771917	XLOC_008587
TCONS_00022226	-	11:15279384-15279661	0	4.1879	inf	up	0.0003	0.00697813	XLOC_013985
TCONS_00043031	-	2:137773367-137773794	0.722748	0	-inf	down	0.0005	0.00966195	XLOC_025562
TCONS_00065131	-	3:10786815-10787270	0	1.03757	inf	up	0.0004	0.00837549	XLOC_038508
TCONS_00072302	-	4:57603110-57603316	16.0443	0	-inf	down	0.0002	0.00571997	XLOC_043033
TCONS_00098655	-	9:13760532-13762327	0.283315	0	-inf	down	5e-05	0.00187612	XLOC_058721
TCONS_00077351	-	4:83425295-83425602	0	2.64354	inf	up	0.0003	0.00697813	XLOC_046046
TCONS_00075933	-	4:46429586-46429814	7.70989	0	-inf	down	0.00055	0.0102335	XLOC_045211
TCONS_00067454	-	3:59493777-59494270	0	0.938959	inf	up	0.0003	0.00697813	XLOC_039979
TCONS_00006407	-	1:124224033-124225004	0.411958	0	-inf	down	5e-05	0.00187612	XLOC_004111
TCONS_00000687	-	1:14126540-14126761	0	17.2119	inf	up	0.0002	0.00571997	XLOC_000444
TCONS_00014391	-	1:128392638-128392981	0	1.69795	inf	up	0.00045	0.00893305	XLOC_009258
TCONS_00040679	-	2:68537935-68538467	0.490335	0	-inf	down	0.00035	0.00771917	XLOC_023961
TCONS_00079390	-	5:26701205-26701581	0.856734	0	-inf	down	0.00035	0.00771917	XLOC_047286
TCONS_00049153	-	2:141214667-141215024	0	1.78428	inf	up	0.00045	0.00893305	XLOC_029477
TCONS_00008162	-	1:171959506-171959737	7.59101	0	-inf	down	0.00025	0.00656698	XLOC_005324
TCONS_00041413	-	2:98731515-98731811	0	4.47874	inf	up	0.00025	0.00656698	XLOC_024476
TCONS_00090516	-	7:35612284-35612504	9.37686	0	-inf	down	0.0009	0.0154812	XLOC_053912
TCONS_00100862	-	Z:23888567-23889239	0	0.42959	inf	up	0.00025	0.00656698	XLOC_059935
TCONS_00005290	-	1:102371966-102372221	0	5.88747	inf	up	0.0006	0.0109782	XLOC_003376
TCONS_00025048	-	13:1632488-1632720	1782.73	4723.63	1.40581	up	5e-05	0.00187612	XLOC_015570
TCONS_00100225	-	Z:8219338-8219629	3.9251	0	-inf	down	0.0002	0.00571997	XLOC_059601
TCONS_00058132	-	27:3961077-3961568	0	0.573425	inf	up	0.0005	0.00966195	XLOC_034296
TCONS_00054258	-	23:1040061-1040689	0	0.428821	inf	up	0.0003	0.00697813	XLOC_032259
TCONS_00095548	-	8:21972149-21972756	0	0.402333	inf	up	0.00045	0.00893305	XLOC_056847
TCONS_00022867	-	12:4993573-4993954	1.01399	0	-inf	down	0.0002	0.00571997	XLOC_014380
TCONS_00092747	-	8:5107906-5108171	3.9279	0	-inf	down	0.0006	0.0109782	XLOC_055246
TCONS_00052719	-	21:4774444-4775278	0	0.443357	inf	up	5e-05	0.00187612	XLOC_031362
TCONS_00103271	-	Z:21743695-21744162	0	0.938142	inf	up	5e-05	0.00187612	XLOC_061373
TCONS_00005506	-	1:105804459-105804874	0	1.14608	inf	up	0.00015	0.00470466	XLOC_003510
TCONS_00088552	-	7:924254-924988	0.319384	0	-inf	down	0.0003	0.00697813	XLOC_052717
TCONS_00093339	-	8:15278327-15278644	2.41487	0	-inf	down	0.00025	0.00656698	XLOC_055567
TCONS_00010670	-	1:46344721-46345067	0	1.7316	inf	up	0.00055	0.0102335	XLOC_006897
TCONS_00061547	-	3:31289711-31289928	0	14.6649	inf	up	0.00045	0.00893305	XLOC_036284
TCONS_00040711	-	2:69654002-69654621	0	0.369773	inf	up	0.0003	0.00697813	XLOC_023987
TCONS_00069701	-	4:1592339-1592612	0	5.19832	inf	up	0.00035	0.00771917	XLOC_041426
TCONS_00088299	-	6:30948897-30949281	0.953876	0	-inf	down	0.00035	0.00771917	XLOC_052549
TCONS_00012462	-	1:80730389-80730693	0	2.57595	inf	up	0.00055	0.0102335	XLOC_007959
TCONS_00057323	-	26:2284719-2285017	1.99976	0	-inf	down	0.00045	0.00893305	XLOC_033818
TCONS_00094942	-	8:12133364-12133961	0	0.436785	inf	up	0.00015	0.00470466	XLOC_056505
TCONS_00085448	-	6:15536672-15537061	0	1.31014	inf	up	0.0004	0.00837549	XLOC_050878
TCONS_00074639	-	4:16554046-16554516	0	0.843477	inf	up	0.0004	0.00837549	XLOC_044374
TCONS_00046847	-	2:82738664-82745350	0	0.893236	inf	up	0.0004	0.00837549	XLOC_027956
TCONS_00092864	-	8:7292742-7293093	0	1.54037	inf	up	0.0003	0.00697813	XLOC_055311
TCONS_00064247	-	3:100203819-100204499	0	0.310317	inf	up	0.00065	0.0116751	XLOC_037982
TCONS_00034282	-	18:8179834-8180527	0.358155	0	-inf	down	0.0004	0.00837549	XLOC_020389
TCONS_00004870	-	1:90080799-90081001	19.2514	0	-inf	down	0.00035	0.00771917	XLOC_003060
TCONS_00030543	-	15:12172219-12172944	0.297676	0	-inf	down	0.00045	0.00893305	XLOC_018624
TCONS_00083267	-	5:33677876-33678315	0	0.796484	inf	up	0.0002	0.00571997	XLOC_049601
TCONS_00048356	-	2:121383980-121385665	0	0.362213	inf	up	0.0004	0.00837549	XLOC_028952
TCONS_00095969	-	8:8170308-8171011	0	0.314223	inf	up	0.0004	0.00837549	XLOC_057081
TCONS_00067873	-	3:76567597-76567993	1.05002	0	-inf	down	0.0005	0.00966195	XLOC_040257
TCONS_00099223	-	9:22790505-22790937	0.83803	0	-inf	down	0.00045	0.00893305	XLOC_059024
TCONS_00053685	-	23:1011512-1011727	10.2756	0	-inf	down	0.0004	0.00837549	XLOC_031936
TCONS_00077156	-	4:78661550-78662138	0	0.445324	inf	up	0.00025	0.00656698	XLOC_045941
TCONS_00019215	-	10:10607449-10608039	0.539852	0	-inf	down	0.0006	0.0109782	XLOC_012152
TCONS_00017886	-	10:12600266-12600587	0	2.17691	inf	up	0.0003	0.00697813	XLOC_011359
TCONS_00012535	-	1:82732586-82732859	3.29043	0	-inf	down	0.00025	0.00656698	XLOC_008016
TCONS_00069504	-	3:56516721-56517321	0	0.531217	inf	up	0.0006	0.0109782	XLOC_041280
TCONS_00016851	-	1:75446671-75447062	0	1.68597	inf	up	0.0004	0.00837549	XLOC_010790
TCONS_00045234	-	2:39139398-39139918	0.602023	0	-inf	down	0.00055	0.0102335	XLOC_026955
TCONS_00032843	-	17:9319563-9320005	0	0.803698	inf	up	0.00055	0.0102335	XLOC_019662
TCONS_00100901	-	Z:24172203-24172547	0	1.65168	inf	up	0.0003	0.00697813	XLOC_059960
TCONS_00046261	-	2:61116930-61117219	0	3.44579	inf	up	0.0003	0.00697813	XLOC_027609
TCONS_00027952	-	14:12280182-12280674	0	0.621437	inf	up	0.00045	0.00893305	XLOC_017263
TCONS_00048746	-	2:131346487-131346895	0	1.07018	inf	up	0.00015	0.00470466	XLOC_029200
TCONS_00078613	-	5:14208014-14208248	0	9.15308	inf	up	0.0002	0.00571997	XLOC_046889
TCONS_00101208	-	Z:32619464-32619808	1.2503	0	-inf	down	0.00035	0.00771917	XLOC_060149
TCONS_00065741	-	3:21529034-21529237	16.8338	0	-inf	down	0.00025	0.00656698	XLOC_038918
TCONS_00030428	-	15:11101803-11102007	0	29.5442	inf	up	0.00025	0.00656698	XLOC_018541
TCONS_00041915	-	2:107726935-107727426	1.93658	7.04256	1.86259	up	0.00185	0.0289316	XLOC_024768
TCONS_00099643	-	LGE64:405767-406102	0	1.95971	inf	up	0.00055	0.0102335	XLOC_059258
TCONS_00059893	-	3:348666-348953	3.19202	0	-inf	down	0.00045	0.00893305	XLOC_035206
TCONS_00020218	-	11:2699925-2700446	0	4.1415	inf	up	5e-05	0.00187612	XLOC_012669
TCONS_00063643	-	3:79053275-79053619	1.80634	0	-inf	down	0.00025	0.00656698	XLOC_037589
TCONS_00054657	-	23:4425341-4425707	0	1.51069	inf	up	0.00015	0.00470466	XLOC_032451
TCONS_00013929	-	1:118939199-118941600	1.09814	0	-inf	down	0.00045	0.00893305	XLOC_008919
TCONS_00069220	-	3:105332048-105332278	7.30855	0	-inf	down	0.0005	0.00966195	XLOC_041088
TCONS_00092647	-	8:3560078-3560499	0	0.991824	inf	up	0.00015	0.00470466	XLOC_055197
TCONS_00002354	-	1:55488076-55488958	0	0.34462	inf	up	0.00025	0.00656698	XLOC_001494
TCONS_00072777	-	4:69472580-69473261	0	0.77825	inf	up	5e-05	0.00187612	XLOC_043327
TCONS_00022477	-	11:13930105-13930587	0	0.669389	inf	up	0.00035	0.00771917	XLOC_014130
TCONS_00065868	-	3:23692301-23692784	0.80489	0	-inf	down	0.00035	0.00771917	XLOC_039001
TCONS_00016001	-	1:177491201-177505425	2.84948	13.1375	2.20492	up	5e-05	0.00187612	XLOC_010292
TCONS_00063959	-	3:91174914-91175153	6.30381	0	-inf	down	0.00025	0.00656698	XLOC_037783
TCONS_00093629	-	8:20889775-20889977	17.418	0	-inf	down	0.00025	0.00656698	XLOC_055726
TCONS_00076588	-	4:60511120-60511854	0	0.313551	inf	up	0.00055	0.0102335	XLOC_045660
TCONS_00049080	-	2:138787757-138788397	0	0.39021	inf	up	0.00015	0.00470466	XLOC_029425
TCONS_00059885	-	3:146145-146370	0	11.116	inf	up	0.0003	0.00697813	XLOC_035198
TCONS_00105165	-	Z:82271998-82272420	0	1.39679	inf	up	0.0004	0.00837549	XLOC_062471
TCONS_00105189	-	Z:44757195-44757419	9.048	0	-inf	down	0.00025	0.00656698	XLOC_062495
TCONS_00045782	-	2:53011568-53012067	0.449224	0	-inf	down	0.0007	0.0124101	XLOC_027279
TCONS_00073461	-	4:89889360-89889865	0.491372	0	-inf	down	0.00025	0.00656698	XLOC_043761
TCONS_00054529	-	23:2634142-2634608	0.921204	0	-inf	down	0.0005	0.00966195	XLOC_032396
TCONS_00070705	-	4:18873681-18874248	0.418405	0	-inf	down	0.0005	0.00966195	XLOC_042079
TCONS_00073897	-	4:3696054-3696342	2.73456	0	-inf	down	0.0002	0.00571997	XLOC_043978
TCONS_00030334	-	15:9728413-9728668	0	5.99118	inf	up	0.0002	0.00571997	XLOC_018509
TCONS_00004915	-	1:90964503-90964783	2.28531	0	-inf	down	0.0008	0.0139743	XLOC_003083
TCONS_00065294	-	3:14410842-14411384	0.40707	0	-inf	down	0.00045	0.00893305	XLOC_038627
TCONS_00001462	-	1:38854509-38855189	0	0.537623	inf	up	0.00035	0.00771917	XLOC_000930
TCONS_00008072	-	1:170129565-170130177	0	0.373812	inf	up	0.00025	0.00656698	XLOC_005278
TCONS_00025015	-	13:1157050-1157480	0	0.807319	inf	up	0.0003	0.00697813	XLOC_015538
TCONS_00104701	-	Z:63187497-63187793	0	6.62242	inf	up	5e-05	0.00187612	XLOC_062193
TCONS_00067224	-	3:55944210-55945264	0	0.418571	inf	up	5e-05	0.00187612	XLOC_039839
TCONS_00048431	-	2:125709356-125709601	0	8.36442	inf	up	0.00055	0.0102335	XLOC_029006
TCONS_00089262	-	7:12997279-12997537	0	6.01096	inf	up	0.00035	0.00771917	XLOC_053131
TCONS_00103032	-	Z:13829080-13829321	0	11.3999	inf	up	0.0003	0.00697813	XLOC_061229
TCONS_00008040	-	1:169853693-169853922	0	10.8857	inf	up	0.00045	0.00893305	XLOC_005247
TCONS_00009465	-	1:8058290-8058726	0.66618	0	-inf	down	0.00025	0.00656698	XLOC_006098
TCONS_00084382	-	5:54929039-54929427	0	1.01557	inf	up	0.00045	0.00893305	XLOC_050305
TCONS_00062029	-	3:40718685-40720097	0	0.255769	inf	up	5e-05	0.00187612	XLOC_036578
TCONS_00103151	-	Z:17642001-17642305	3.17172	0	-inf	down	0.0003	0.00697813	XLOC_061296
TCONS_00082448	-	5:21825452-21825823	0	1.44267	inf	up	0.00015	0.00470466	XLOC_049141
TCONS_00099732	-	W:16621-17157	0	0.477755	inf	up	0.0003	0.00697813	XLOC_059291
TCONS_00050638	-	20:152993-153437	0	0.773396	inf	up	0.0002	0.00571997	XLOC_030297
TCONS_00048748	-	2:131351969-131352238	0	4.64607	inf	up	0.0003	0.00697813	XLOC_029202
TCONS_00078554	-	5:12998865-12999504	0.370863	0	-inf	down	0.00045	0.00893305	XLOC_046850
TCONS_00038601	-	2:22297208-22297545	0	2.04224	inf	up	0.00015	0.00470466	XLOC_022588
TCONS_00007715	-	1:163458759-163459086	1.57622	0	-inf	down	0.00025	0.00656698	XLOC_005040
TCONS_00030545	-	15:12174016-12174426	0.788724	0	-inf	down	0.00025	0.00656698	XLOC_018626
TCONS_00000826	-	1:18709525-18710079	0	0.639798	inf	up	0.00025	0.00656698	XLOC_000515
TCONS_00038552	-	2:21385923-21386266	0	1.66993	inf	up	0.0003	0.00697813	XLOC_022560
TCONS_00100893	-	Z:24142222-24142640	0	0.709038	inf	up	0.001	0.0168921	XLOC_059952
TCONS_00098886	-	9:16049856-16050392	0	0.581743	inf	up	0.0003	0.00697813	XLOC_058852
TCONS_00006630	-	1:129604331-129604571	4.94876	0	-inf	down	0.0004	0.00837549	XLOC_004263
TCONS_00102435	-	Z:81467726-81468550	0.332954	0	-inf	down	0.00035	0.00771917	XLOC_060895
TCONS_00063729	-	3:80557755-80558464	0	0.590252	inf	up	5e-05	0.00187612	XLOC_037638
TCONS_00039855	-	2:52559744-52560182	0	0.932951	inf	up	0.0003	0.00697813	XLOC_023371
TCONS_00071085	-	4:28117147-28117671	0	0.574189	inf	up	0.00015	0.00470466	XLOC_042313
TCONS_00094972	-	8:12464499-12464950	0	0.743123	inf	up	0.0002	0.00571997	XLOC_056525
TCONS_00043541	-	2:3256609-3257160	0	0.452779	inf	up	0.0003	0.00697813	XLOC_025871
TCONS_00061601	-	3:32375415-32376184	0	0.420729	inf	up	0.0003	0.00697813	XLOC_036312
TCONS_00083293	-	5:34972578-34972916	1.47552	0	-inf	down	0.00025	0.00656698	XLOC_049621
TCONS_00053592	-	22:3254629-3255123	0.70466	0	-inf	down	0.00025	0.00656698	XLOC_031860
TCONS_00058083	-	27:3575481-3576042	0.404896	0	-inf	down	0.00025	0.00656698	XLOC_034262
TCONS_00083635	-	5:41305973-41306501	0.497496	0	-inf	down	0.00035	0.00771917	XLOC_049826
TCONS_00091808	-	7:21894187-21894480	2.41537	0	-inf	down	0.00025	0.00656698	XLOC_054693
TCONS_00001486	-	1:39085315-39085763	1.33401	0	-inf	down	5e-05	0.00187612	XLOC_000954
TCONS_00042799	-	2:129133880-129134157	3.73058	0	-inf	down	0.00045	0.00893305	XLOC_025403
TCONS_00041012	-	2:83511529-83511837	0	2.78916	inf	up	0.00045	0.00893305	XLOC_024198
TCONS_00022245	-	11:15407536-15407795	4.20443	0	-inf	down	0.00025	0.00656698	XLOC_014004
TCONS_00087303	-	6:14271543-14271864	0	2.17691	inf	up	0.0003	0.00697813	XLOC_051965
TCONS_00015527	-	1:167407060-167407318	4.95954	0	-inf	down	0.00045	0.00893305	XLOC_010002
TCONS_00043254	-	2:146054130-146054734	0	0.420531	inf	up	0.00025	0.00656698	XLOC_025728
TCONS_00044530	-	2:23021285-23021593	1.74953	0	-inf	down	0.0005	0.00966195	XLOC_026511
TCONS_00036439	-	19:4633-5019	0	1.37292	inf	up	0.00045	0.00893305	XLOC_021413
TCONS_00021800	-	11:7854127-7854660	0	0.588579	inf	up	0.0003	0.00697813	XLOC_013664
TCONS_00013330	-	1:104411889-104412249	0	1.55348	inf	up	0.00015	0.00470466	XLOC_008536
TCONS_00020371	-	11:4676489-4678657	0	0.485092	inf	up	0.0003	0.00697813	XLOC_012796
TCONS_00045231	-	2:39135165-39135518	1.28043	0	-inf	down	0.0005	0.00966195	XLOC_026952
TCONS_00092752	-	8:5113705-5114229	0.46156	0	-inf	down	0.00055	0.0102335	XLOC_055251
TCONS_00094756	-	8:8926932-8927366	0	0.89984	inf	up	0.00015	0.00470466	XLOC_056370
TCONS_00015784	-	1:171512567-171513038	0.579025	0	-inf	down	0.0001	0.00353464	XLOC_010165
TCONS_00022503	-	12:166483-166861	0	1.19353	inf	up	0.0003	0.00697813	XLOC_014150
TCONS_00035246	-	18:9092350-9092909	0	0.451846	inf	up	0.00045	0.00893305	XLOC_020882
TCONS_00087864	-	6:23427394-23427804	0	1.31632	inf	up	0.0003	0.00697813	XLOC_052281
TCONS_00077277	-	4:82004939-82005602	0	0.568915	inf	up	0.00045	0.00893305	XLOC_045998
TCONS_00061291	-	3:27026018-27026390	0.881595	0	-inf	down	0.00055	0.0102335	XLOC_036083
TCONS_00105022	-	Z:75671274-75671570	2.49406	0	-inf	down	0.0003	0.00697813	XLOC_062385
TCONS_00068536	-	3:93076376-93076963	0	0.4286	inf	up	0.00055	0.0102335	XLOC_040664
TCONS_00050914	-	20:5343405-5343784	0	1.26027	inf	up	0.00055	0.0102335	XLOC_030445
TCONS_00043651	-	2:5770159-5770480	1.77349	0	-inf	down	0.00045	0.00893305	XLOC_025948
TCONS_00072704	-	4:68030245-68030518	0	6.41284	inf	up	0.00025	0.00656698	XLOC_043292
TCONS_00089028	-	7:7715246-7715565	2.4317	0	-inf	down	0.00015	0.00470466	XLOC_052994
TCONS_00084013	-	5:49170833-49171369	0	0.479083	inf	up	0.0003	0.00697813	XLOC_050081
TCONS_00049820	-	20:4756061-4756288	7.73001	0	-inf	down	0.00045	0.00893305	XLOC_029859
