# Supplementary material for: Analysis of long noncoding RNA and mRNA using RNA sequencing during the differentiation of intramuscular preadipocytes in chicken
Source: PLoS One. 2017 Feb 15;12(2):e0172389. doi: 10.1371/journal.pone.0172389 (PMC5310915; doi:10.1371/journal.pone.0172389)
Supplement: S2 Appendix — (ZIP) [file pone.0172389.s002.zip › I2-VS-I4.DiffExpGeneFilter.anno.xls]

GeneID	GeneName	RefGeneID	GenePos	I2_FPKM	I4_FPKM	log2(I4/I2)	up-or-down	p_value	q_value	Description
XLOC_056950	DHCR24	ENSGALG00000010798	8:24157605-24165747	27.4276	10.1034	-1.44079	down	5e-05	0.00042704	24-dehydrocholesterol reductase [Source:RefSeq peptide;Acc:NP_001026459]
XLOC_043177	FGL1	ENSGALG00000013606	4:62415096-62607719	1.54848	15.9148	3.36144	up	5e-05	0.00042704	Gallus gallus fibrinogen-like 1 (FGL1), mRNA. [Source:RefSeq mRNA;Acc:NM_001277819]
XLOC_014258	MAPKAPK3	ENSGALG00000002283	12:1836724-1882445	2.43018	6.12286	1.33314	up	5e-05	0.00042704	mitogen-activated protein kinase-activated protein kinase 3 [Source:HGNC Symbol;Acc:HGNC:6888]
XLOC_049716	RPS6KL1	ENSGALG00000010294	5:37387416-37391470	11.3724	25.4908	1.16444	up	5e-05	0.00042704	ribosomal protein S6 kinase like 1 [Source:HGNC Symbol;Acc:HGNC:20222]
XLOC_042237	TLL1	ENSGALG00000009567	4:23518998-23656964	0.20954	0.760537	1.85979	up	0.00095	0.00461571	tolloid-like protein 1 precursor [Source:RefSeq peptide;Acc:NP_990034]
XLOC_045067	HMGB2	ENSGALG00000010745	4:42740629-42743052	7.77832	3.12116	-1.31738	down	5e-05	0.00042704	high mobility group protein B2 [Source:RefSeq peptide;Acc:NP_990817]
XLOC_049911	GPR68	ENSGALG00000010707	5:43452323-43512133	0.288836	0.694746	1.26623	up	0.00015	0.0011841	G protein-coupled receptor 68 [Source:HGNC Symbol;Acc:HGNC:4519]
XLOC_007367	NINJ2	ENSGALG00000012989	1:60438889-60567950	6.44246	32.533	2.33622	up	5e-05	0.00042704	ninjurin 2 [Source:HGNC Symbol;Acc:HGNC:7825]
XLOC_016263	HTR4	ENSGALG00000001383	13:7557098-7665243	0.955404	0.302077	-1.66119	down	0.0106	0.0389766	5-hydroxytryptamine (serotonin) receptor 4, G protein-coupled [Source:HGNC Symbol;Acc:HGNC:5299]
XLOC_036398	GREM2	ENSGALG00000010773	3:35493660-35535843	1.14175	0.0933832	-3.61195	down	0.00085	0.00457459	gremlin 2, DAN family BMP antagonist [Source:HGNC Symbol;Acc:HGNC:17655]
XLOC_032021	RCC1	ENSGALG00000027784	23:2108516-2113875	7.08783	3.16397	-1.16361	down	5e-05	0.00042704	regulator of chromosome condensation 1 [Source:HGNC Symbol;Acc:HGNC:1913]
XLOC_018434	ENSGALG00000005204	ENSGALG00000005204	15:8101743-8107045	18.5116	42.8217	1.20991	up	5e-05	0.00042704	-
XLOC_011774	AP3B2	ENSGALG00000002136	10:863777-874957	0.802926	2.21657	1.46499	up	5e-05	0.00042704	adaptor related protein complex 3, beta 2 subunit [Source:HGNC Symbol;Acc:HGNC:567]
XLOC_017619	RADIL	ENSGALG00000004504	14:4010846-4030115	0.108286	0.35117	1.69733	up	0.0053	0.0208867	Ras association and DIL domains [Source:HGNC Symbol;Acc:HGNC:22226]
XLOC_062090	ABCA1	ENSGALG00000015433	Z:54537103-54642132	22.272	3.23984	-2.78124	down	5e-05	0.00042704	ATP-binding cassette sub-family A member 1 [Source:RefSeq peptide;Acc:NP_989476]
XLOC_035266	THBD	ENSGALG00000008361	3:3266241-3271808	25.1386	9.12829	-1.46149	down	5e-05	0.00042704	thrombomodulin [Source:HGNC Symbol;Acc:HGNC:11784]
XLOC_055465	F3	ENSGALG00000005619	8:12479086-12485894	0.441952	1.20568	1.44788	up	0.00915	0.0342766	coagulation factor III (thromboplastin, tissue factor) [Source:HGNC Symbol;Acc:HGNC:3541]
XLOC_056711	PIF1	ENSGALG00000009032	8:18503765-18513032	0.641257	0.24175	-1.40739	down	0.0084	0.0317747	PIF1 5'-to-3' DNA helicase [Source:HGNC Symbol;Acc:HGNC:26220]
XLOC_033971	SYT6	ENSGALG00000001968	26:3750047-3778697	0.371539	0.770092	1.05152	up	0.0073	0.0279407	synaptotagmin 6 [Source:HGNC Symbol;Acc:HGNC:18638]
XLOC_031191	PRDM16	ENSGALG00000001063	21:1036513-1264153	1.682	0.79095	-1.08852	down	5e-05	0.00042704	Uncharacterized protein [Source:UniProtKB/TrEMBL;Acc:F1NXT8]
XLOC_006873	FGD6	ENSGALG00000011342	1:45241215-45383886	2.77683	6.6426	1.25831	up	5e-05	0.00042704	FYVE, RhoGEF and PH domain containing 6 [Source:HGNC Symbol;Acc:HGNC:21740]
XLOC_062169	COX7C	ENSGALG00000027963	Z:61056318-61062855	121.157	55.1911	-1.13437	down	5e-05	0.00042704	cytochrome c oxidase subunit VIIc [Source:HGNC Symbol;Acc:HGNC:2292]
XLOC_013504	EXOC3L1	ENSGALG00000001702	11:972849-995051	1.81943	5.36162	1.55919	up	5e-05	0.00042704	exocyst complex component 3-like 1 [Source:HGNC Symbol;Acc:HGNC:27540]
XLOC_060924	TCF4	ENSGALG00000028365	Z:20-141111	45.0691	19.7593	-1.18961	down	5e-05	0.00042704	transcription factor 4 [Source:HGNC Symbol;Acc:HGNC:11634]
XLOC_002757	SLC19A2	ENSGALG00000015218	1:83056656-83070746	0.594614	0.225166	-1.40097	down	0.0002	0.00154256	solute carrier family 19 (thiamine transporter), member 2 [Source:HGNC Symbol;Acc:HGNC:10938]
XLOC_009479	ATP11A	ENSGALG00000016835	1:137107196-137229323	5.00437	11.1184	1.15168	up	5e-05	0.00042704	ATPase, class VI, type 11A [Source:HGNC Symbol;Acc:HGNC:13552]
XLOC_017695	RASD1	ENSGALG00000004860	14:4777288-4780829	3.42359	1.59384	-1.103	down	0.00045	0.0031877	dexamethasone-induced Ras-related protein 1 [Source:RefSeq peptide;Acc:NP_001038101]
XLOC_004316	EIF5B	ENSGALG00000016764	1:131921042-131986073	9.94143	37.8074	1.92714	up	5e-05	0.00042704	eukaryotic translation initiation factor 5B [Source:RefSeq peptide;Acc:NP_001033585]
XLOC_062138	NR2F1	ENSGALG00000027907	Z:58198145-58210619	0.624884	1.79146	1.51948	up	0.00015	0.0011841	nuclear receptor subfamily 2 group F member 1 [Source:HGNC Symbol;Acc:HGNC:7975]
XLOC_021027	CCL4	ENSGALG00000000951	19:352189-378001	20.5374	6.69846	-1.61635	down	5e-05	0.00042704	chemokine-like ligand 1 precursor [Source:RefSeq peptide;Acc:NP_001039296]
XLOC_057461	ZBTB38	ENSGALG00000002874	9:9675006-9691872	0.713191	2.01295	1.49695	up	5e-05	0.00042704	zinc finger and BTB domain containing 38 [Source:HGNC Symbol;Acc:HGNC:26636]
XLOC_042981	PRSS12	ENSGALG00000012004	4:54423626-54475648	0.258038	0.739338	1.51865	up	0.01155	0.042118	protease, serine 12 [Source:HGNC Symbol;Acc:HGNC:9477]
XLOC_046854	IGF2	ENSGALG00000006555	5:13139608-13368140	53.3012	15.5492	-1.77733	down	5e-05	0.00042704	Gallus gallus insulin-like growth factor 2 (somatomedin A) (IGF2), mRNA. [Source:RefSeq mRNA;Acc:NM_001030342]
XLOC_047715	BRMS1L	ENSGALG00000010093	5:35631292-35650344	3.07533	6.91407	1.16879	up	5e-05	0.00042704	Breast cancer metastasis-suppressor 1-like protein [Source:UniProtKB/Swiss-Prot;Acc:Q5ZLL9]
XLOC_036124	GLO1	ENSGALG00000010127	3:28858537-28865172	17.5771	53.3156	1.60087	up	5e-05	0.00042704	glyoxalase I [Source:HGNC Symbol;Acc:HGNC:4323]
XLOC_027755	EXOC2	ENSGALG00000012837	2:66581521-66713790	4.99346	10.579	1.08309	up	5e-05	0.00042704	exocyst complex component 2 [Source:RefSeq peptide;Acc:NP_001006376]
XLOC_042605	RWDD4	ENSGALG00000010658	4:39225853-39235404	9.775	21.5494	1.14048	up	5e-05	0.00042704	RWD domain containing 4 [Source:HGNC Symbol;Acc:HGNC:23750]
XLOC_057303	ENSGALG00000005275	ENSGALG00000005275	9:6274382-6378040	2.80324	6.80278	1.27903	up	5e-05	0.00042704	-
XLOC_013355	CDT1	ENSGALG00000013784	11:17932050-17935844	13.5575	4.03611	-1.74805	down	5e-05	0.00042704	chromatin licensing and DNA replication factor 1 [Source:HGNC Symbol;Acc:HGNC:24576]
XLOC_037877	RRM2	ENSGALG00000016442	3:96086175-96092245	31.7571	5.9192	-2.42361	down	5e-05	0.00042704	ribonucleotide reductase M2 [Source:HGNC Symbol;Acc:HGNC:10452]
XLOC_057674	CLDN1	ENSGALG00000026862	9:13417521-13428100	13.3573	6.3455	-1.07383	down	5e-05	0.00042704	claudin-1 [Source:RefSeq peptide;Acc:NP_001013629]
XLOC_008859	ENSGALG00000016285	ENSGALG00000016285	1:115175043-115212003	1.53938	3.20935	1.05993	up	5e-05	0.00042704	-
XLOC_010388	ENSGALG00000017180	ENSGALG00000017180	1:181451102-181589260	0.708659	1.85734	1.39008	up	5e-05	0.00042704	-
XLOC_024137	DAP	ENSGALG00000013002	2:78115687-78159642	46.4313	130.719	1.4933	up	5e-05	0.00042704	death-associated protein 1 [Source:RefSeq peptide;Acc:NP_001026174]
XLOC_058132	ARHGEF4	ENSGALG00000002193	9:1793138-2000887	8.37059	19.3335	1.2077	up	5e-05	0.00042704	Rho guanine nucleotide exchange factor 4 [Source:HGNC Symbol;Acc:HGNC:684]
XLOC_004854	PCDH9	ENSGALG00000016908	1:158267128-158456916	2.13056	4.37873	1.03928	up	5e-05	0.00042704	protocadherin 9 [Source:HGNC Symbol;Acc:HGNC:8661]
XLOC_016043	REEP2	ENSGALG00000017365	13:17663317-17689124	0.822133	1.80108	1.13142	up	5e-05	0.00042704	receptor accessory protein 2 [Source:HGNC Symbol;Acc:HGNC:17975]
XLOC_018533	LIF	ENSGALG00000008028	15:10861211-10869240	17.9727	6.79261	-1.40377	down	5e-05	0.00042704	leukemia inhibitory factor [Source:HGNC Symbol;Acc:HGNC:6596]
XLOC_021333	PIGW	ENSGALG00000023554	19:8124419-8165048	7.86239	2.9967	-1.39159	down	0.0006	0.00394902	phosphatidylinositol glycan anchor biosynthesis class W [Source:HGNC Symbol;Acc:HGNC:23213]
XLOC_035560	SNX5	ENSGALG00000008691	3:14813792-14830438	1.96401	5.11743	1.38162	up	5e-05	0.00042704	sorting nexin-5 [Source:RefSeq peptide;Acc:NP_001006178]
XLOC_034993	NMRK2	ENSGALG00000025751	28:1455195-1459014	3.46886	1.39319	-1.31607	down	0.00535	0.0210513	nicotinamide riboside kinase 2 [Source:HGNC Symbol;Acc:HGNC:17871]
XLOC_058879	USP13	ENSGALG00000008909	9:16857925-16902766	0.597735	2.55893	2.09797	up	5e-05	0.00042704	ubiquitin specific peptidase 13 (isopeptidase T-3) [Source:HGNC Symbol;Acc:HGNC:12611]
XLOC_060380	EPB41L4A	ENSGALG00000000234	Z:46010842-46145593	0.230737	1.1222	2.28201	up	5e-05	0.00042704	erythrocyte membrane protein band 4.1 like 4A [Source:HGNC Symbol;Acc:HGNC:13278]
XLOC_019279	TOR4A	ENSGALG00000008623	17:1797857-1801316	3.51523	1.74391	-1.01129	down	5e-05	0.00042704	torsin family 4, member A [Source:HGNC Symbol;Acc:HGNC:25981]
XLOC_035882	NEK2	ENSGALG00000009854	3:21504435-21512949	2.77121	0.735381	-1.91395	down	5e-05	0.00042704	serine/threonine-protein kinase Nek2 [Source:RefSeq peptide;Acc:NP_001026221]
XLOC_045669	BDH2	ENSGALG00000012338	4:60581682-60595996	5.41232	17.4695	1.69052	up	5e-05	0.00042704	3-hydroxybutyrate dehydrogenase, type 2 [Source:HGNC Symbol;Acc:HGNC:32389]
XLOC_029018	CDH17	ENSGALG00000015947	2:125754666-125795462	0.417658	2.31823	2.47263	up	5e-05	0.00042704	cadherin-17 precursor [Source:RefSeq peptide;Acc:NP_001186424]
XLOC_040195	FHL5	ENSGALG00000015573	3:72192773-72220889	1.46404	6.91125	2.23899	up	5e-05	0.00042704	four and a half LIM domains protein 5 [Source:RefSeq peptide;Acc:NP_001264652]
XLOC_047210	SNAP23	ENSGALG00000009097	5:25000358-25024776	2.15554	5.49681	1.35055	up	5e-05	0.00042704	synaptosomal-associated protein 23 [Source:RefSeq peptide;Acc:NP_001186595]
XLOC_032605	NTM	ENSGALG00000001437	24:1860916-2106123	0	1.22412	inf	up	5e-05	0.00042704	protein CEPU-1 precursor [Source:RefSeq peptide;Acc:NP_990042]
XLOC_039802	c-myb	ENSGALG00000013956	3:54967895-54991469	0.725186	0.282329	-1.36098	down	0.00165	0.00721384	transcriptional activator Myb [Source:RefSeq peptide;Acc:NP_990637]
XLOC_041407	KIF4A	ENSGALG00000004195	4:1248516-1265790	15.3548	5.18414	-1.56652	down	5e-05	0.00042704	chromosome-associated kinesin KIF4 [Source:RefSeq peptide;Acc:NP_990306]
XLOC_039676	SYNE1	ENSGALG00000013505	3:48447031-48720659	0.600761	1.923	1.67849	up	5e-05	0.00042704	spectrin repeat containing, nuclear envelope 1 [Source:HGNC Symbol;Acc:HGNC:17089]
XLOC_005802	KCTD21	ENSGALG00000017268	1:192008333-192048882	0.695729	1.72373	1.30893	up	5e-05	0.00042704	potassium channel tetramerization domain containing 21 [Source:HGNC Symbol;Acc:HGNC:27452]
XLOC_047974	BDKRB1	ENSGALG00000020386	5:45646433-45649031	0	1.52786	inf	up	5e-05	0.00042704	B1 bradykinin receptor [Source:RefSeq peptide;Acc:NP_001074189]
XLOC_037667	gga-mir-30c-2	ENSGALG00000018320	3:81743268-81782800	0.526899	1.22308	1.21493	up	5e-05	0.00042704	-
XLOC_022563	STEAP2	ENSGALG00000009017	2:21544379-21564395	0.477216	2.16505	2.18169	up	5e-05	0.00042704	STEAP2 metalloreductase [Source:HGNC Symbol;Acc:HGNC:17885]
XLOC_004640	NALCN	ENSGALG00000016868	1:142764997-142970078	0.200501	1.84209	3.19966	up	5e-05	0.00042704	sodium leak channel, non selective [Source:HGNC Symbol;Acc:HGNC:19082]
XLOC_052431	RAB11FIP2	ENSGALG00000009304	6:29003776-29047647	9.20976	20.9556	1.1861	up	5e-05	0.00042704	RAB11 family interacting protein 2 (class I) [Source:HGNC Symbol;Acc:HGNC:29152]
XLOC_031542	DOK2	ENSGALG00000026250	22:1343626-1382871	6.63771	18.6091	1.48725	up	5e-05	0.00042704	docking protein 2 [Source:HGNC Symbol;Acc:HGNC:2991]
XLOC_052942	COL6A2	ENSGALG00000006126	7:6781120-6810349	34.4499	170.084	2.30367	up	5e-05	0.00042704	Collagen alpha-2(VI) chain [Source:UniProtKB/Swiss-Prot;Acc:P15988]
XLOC_061218	C5orf34	ENSGALG00000014865	Z:13568740-13603072	8.80976	22.8334	1.37397	up	5e-05	0.00042704	chromosome 5 open reading frame 34 [Source:HGNC Symbol;Acc:HGNC:24738]
XLOC_055267	GLUL	ENSGALG00000003678	8:5614756-5623685	7.85807	3.256	-1.27108	down	5e-05	0.00042704	glutamine synthetase [Source:RefSeq peptide;Acc:NP_990824]
XLOC_046521	LYVE1	ENSGALG00000005643	5:8261691-8387433	3.18384	18.7447	2.55764	up	5e-05	0.00042704	lymphatic vessel endothelial hyaluronic acid receptor 1 [Source:RefSeq peptide;Acc:NP_001186516]
XLOC_010027	CAB39L	ENSGALG00000017005	1:168441947-168523984	11.3221	5.6432	-1.00455	down	5e-05	0.00042704	calcium binding protein 39-like [Source:RefSeq peptide;Acc:NP_001006272]
XLOC_020044	PHF19	ENSGALG00000001595	17:8279795-8293967	6.72179	2.36531	-1.50682	down	5e-05	0.00042704	PHD finger protein 19 [Source:HGNC Symbol;Acc:HGNC:24566]
XLOC_033373	TDRKH	ENSGALG00000024012	25:2148025-2153155	2.95144	1.01752	-1.53636	down	5e-05	0.00042704	tudor and KH domain containing [Source:HGNC Symbol;Acc:HGNC:11713]
XLOC_031154	PADI3	ENSGALG00000000479	21:129322-135282	2.08556	0.410808	-2.3439	down	5e-05	0.00042704	protein-arginine deiminase type-3 [Source:RefSeq peptide;Acc:NP_990374]
XLOC_051268	CASP7	ENSGALG00000008933	6:27042297-27062965	0.584896	2.21397	1.92039	up	5e-05	0.00042704	caspase 7 [Source:HGNC Symbol;Acc:HGNC:1508]
XLOC_038293	FANCL	ENSGALG00000007879	3:855514-929281	5.4731	1.89649	-1.52903	down	0.0001	0.000815358	E3 ubiquitin-protein ligase FANCL [Source:RefSeq peptide;Acc:NP_001029113]
XLOC_027239	INHBA	ENSGALG00000012327	2:51159684-51261219	5.07145	25.6846	2.34044	up	5e-05	0.00042704	inhibin beta A chain precursor [Source:RefSeq peptide;Acc:NP_990727]
XLOC_033509	MFSD4	ENSGALG00000000695	26:2119264-2134332	0.695714	4.20743	2.59637	up	5e-05	0.00042704	major facilitator superfamily domain containing 4 [Source:HGNC Symbol;Acc:HGNC:25433]
XLOC_016632	SPOCK1	ENSGALG00000006258	13:13906201-14163956	0.831604	0.222758	-1.90042	down	0.00585	0.0228288	sparc/osteonectin, cwcv and kazal-like domains proteoglycan (testican) 1 [Source:HGNC Symbol;Acc:HGNC:11251]
XLOC_013984	MPHOSPH6	ENSGALG00000005477	11:15265824-15273456	2.41305	6.0431	1.32443	up	5e-05	0.00042704	M-phase phosphoprotein 6 [Source:RefSeq peptide;Acc:NP_001264068]
XLOC_009491	COL4A1	ENSGALG00000016841	1:138129347-138389414	46.1173	104.732	1.18332	up	5e-05	0.00042704	collagen alpha-1(IV) chain precursor [Source:RefSeq peptide;Acc:NP_001155871]
XLOC_012236	RGMA	ENSGALG00000027639	10:14166476-14183190	21.732	9.38422	-1.21151	down	5e-05	0.00042704	repulsive guidance molecule A precursor [Source:RefSeq peptide;Acc:NP_989868]
XLOC_040055	FAM26E	ENSGALG00000014961	3:63251991-63273340	0.26092	1.40345	2.4273	up	5e-05	0.00042704	uncharacterized protein LOC769904 [Source:RefSeq peptide;Acc:NP_001072960]
XLOC_054349	SATB2	ENSGALG00000008135	7:10290249-10495774	0.721399	1.47622	1.03304	up	5e-05	0.00042704	DNA-binding protein SATB2 [Source:RefSeq peptide;Acc:NP_001186039]
XLOC_022024	CSPG5	ENSGALG00000028443	2:836596-844877	0.675238	2.11064	1.64421	up	0.0004	0.00288147	chondroitin sulfate proteoglycan 5 precursor [Source:RefSeq peptide;Acc:NP_990050]
XLOC_035396	CAPN14	ENSGALG00000009069	3:7632645-7655884	0.118634	0.498536	2.07118	up	5e-05	0.00042704	calpain 14 [Source:HGNC Symbol;Acc:HGNC:16664]
XLOC_012597	E2F4	ENSGALG00000001722	11:972849-995051	16.1796	7.84084	-1.0451	down	5e-05	0.00042704	transcription factor E2F4 [Source:RefSeq peptide;Acc:NP_001005835]
XLOC_061120	MTMR12	ENSGALG00000003168	Z:9567396-9601423	0.635413	1.2716	1.00088	up	5e-05	0.00042704	myotubularin related protein 12 [Source:HGNC Symbol;Acc:HGNC:18191]
XLOC_043698	ADRA1D	ENSGALG00000015974	4:87863055-87903531	0.530349	0.0405392	-3.70955	down	5e-05	0.00042704	adrenoceptor alpha 1D [Source:HGNC Symbol;Acc:HGNC:280]
XLOC_039268	FEZ2	ENSGALG00000010594	3:31594993-31627752	17.3568	34.8783	1.00683	up	5e-05	0.00042704	fasciculation and elongation protein zeta 2 (zygin II) [Source:HGNC Symbol;Acc:HGNC:3660]
XLOC_032552	ENSGALG00000024338	ENSGALG00000024338	24:32959-33547	65.0332	28.8292	-1.17365	down	5e-05	0.00042704	-
XLOC_028314	IMPA2	ENSGALG00000013814	2:97173426-97401313	2.56184	5.74397	1.16487	up	0.0118	0.0429316	inositol(myo)-1(or 4)-monophosphatase 2 [Source:HGNC Symbol;Acc:HGNC:6051]
XLOC_049286	SPTBN5	ENSGALG00000008940	5:24487379-24583608	0.148104	3.02992	4.3546	up	5e-05	0.00042704	spectrin, beta, non-erythrocytic 5 [Source:HGNC Symbol;Acc:HGNC:15680]
XLOC_039530	SMOC2	ENSGALG00000011205	3:40938548-41074792	499.77	93.7629	-2.41418	down	5e-05	0.00042704	SPARC related modular calcium binding 2 [Source:HGNC Symbol;Acc:HGNC:20323]
XLOC_049996	CCDC85C	ENSGALG00000011139	5:47907118-48021884	4.36708	1.62346	-1.4276	down	5e-05	0.00042704	coiled-coil domain containing 85C [Source:HGNC Symbol;Acc:HGNC:35459]
XLOC_059124	RACGAP1	ENSGALG00000006271	LGE22C19W28_E50C23:335215-343126	18.574	8.87866	-1.06487	down	5e-05	0.00042704	Rac GTPase activating protein 1 [Source:HGNC Symbol;Acc:HGNC:9804]
XLOC_059036	ENSGALG00000010364	ENSGALG00000010364	9:22910221-22917820	5.82845	19.6316	1.752	up	5e-05	0.00042704	-
XLOC_030114	Pgo2	ENSGALG00000007543	20:11445681-11553570	1.77119	8.19541	2.2101	up	5e-05	0.00042704	Uncharacterized protein [Source:UniProtKB/TrEMBL;Acc:F1NSX1]
XLOC_049719	ACYP1	ENSGALG00000010307	5:37431801-37432881	17.4571	8.04946	-1.11685	down	5e-05	0.00042704	Acylphosphatase-1 [Source:UniProtKB/Swiss-Prot;Acc:P07032]
XLOC_009954	VWA8	ENSGALG00000016955	1:165295271-165480795	1.83391	3.91603	1.09447	up	5e-05	0.00042704	von Willebrand factor A domain containing 8 [Source:HGNC Symbol;Acc:HGNC:29071]
XLOC_009392	CREG2	ENSGALG00000026022	1:132840093-132860137	0.151485	0.824318	2.44403	up	5e-05	0.00042704	cellular repressor of E1A-stimulated genes 2 [Source:HGNC Symbol;Acc:HGNC:14272]
XLOC_058462	CUL3	ENSGALG00000005108	9:7882660-7936025	7.40651	15.0257	1.02057	up	5e-05	0.00042704	cullin 3 [Source:HGNC Symbol;Acc:HGNC:2553]
XLOC_020835	PRKCA	ENSGALG00000003943	18:7594958-7873113	1.47197	4.39883	1.57937	up	5e-05	0.00042704	Protein kinase C [Source:UniProtKB/TrEMBL;Acc:Q5F3X1]
XLOC_059852	RGS7BP	ENSGALG00000027389	Z:20013550-20051436	0.154118	0.36356	1.23816	up	0.01055	0.0388151	regulator of G-protein signaling 7 binding protein [Source:HGNC Symbol;Acc:HGNC:23271]
XLOC_005021	ENSGALG00000016934	ENSGALG00000016934	1:161176975-161182699	33.553	13.6873	-1.2936	down	5e-05	0.00042704	-
XLOC_007483	CMAS	ENSGALG00000013229	1:66989113-67001206	0.727317	1.83034	1.33145	up	5e-05	0.00042704	cytidine monophosphate N-acetylneuraminic acid synthetase [Source:HGNC Symbol;Acc:HGNC:18290]
XLOC_021047	CALN1	ENSGALG00000001122	19:955426-1067545	0.22079	0.517322	1.22839	up	0.0005	0.00349726	calneuron 1 [Source:HGNC Symbol;Acc:HGNC:13248]
XLOC_004291	ATP10A	ENSGALG00000016746	1:131038511-131149938	4.59416	21.8555	2.25013	up	5e-05	0.00042704	ATPase, class V, type 10A [Source:HGNC Symbol;Acc:HGNC:13542]
XLOC_030929	SDF4	ENSGALG00000001872	21:2532572-2545556	19.5181	43.7984	1.16606	up	5e-05	0.00042704	45 kDa calcium-binding protein [Source:UniProtKB/Swiss-Prot;Acc:Q5ZKE5]
XLOC_001363	C1QTNF1	ENSGALG00000027067	1:51257449-51344229	0.34698	2.19464	2.66106	up	5e-05	0.00042704	C1q and tumor necrosis factor related protein 1 [Source:HGNC Symbol;Acc:HGNC:14324]
XLOC_020901	BAHCC1	ENSGALG00000026930	18:9475005-9495757	75.8902	36.1188	-1.07116	down	5e-05	0.00042704	BAH domain and coiled-coil containing 1 [Source:HGNC Symbol;Acc:HGNC:29279]
XLOC_050455	BMP4	ENSGALG00000012429	5:58454253-58605119	50.6452	22.7121	-1.15696	down	5e-05	0.00042704	bone morphogenetic protein 4 precursor [Source:RefSeq peptide;Acc:NP_990568]
XLOC_032353	ASAP3	ENSGALG00000029131	23:2140633-2150410	6.40906	13.8856	1.1154	up	5e-05	0.00042704	ArfGAP with SH3 domain, ankyrin repeat and PH domain 3 [Source:HGNC Symbol;Acc:HGNC:14987]
XLOC_041635	Pcdh19	ENSGALG00000006822	4:5187963-5240174	4.39638	1.42243	-1.62795	down	5e-05	0.00042704	protocadherin-19 precursor [Source:RefSeq peptide;Acc:NP_001092077]
XLOC_019947	PTGES	ENSGALG00000027357	17:5675098-5693724	4.70194	1.72403	-1.44747	down	5e-05	0.00042704	prostaglandin E synthase [Source:RefSeq peptide;Acc:NP_001181912]
XLOC_053604	CYP27C1	ENSGALG00000011532	7:23153214-23171775	0.174089	0.587423	1.75457	up	0.0008	0.00446354	cytochrome P450 family 27 subfamily C member 1 [Source:HGNC Symbol;Acc:HGNC:33480]
XLOC_015898	PHYKPL	ENSGALG00000023920	13:13578333-13631823	4.15346	13.6237	1.71374	up	0.0109	0.0399875	5-phosphohydroxy-L-lysine phospho-lyase [Source:HGNC Symbol;Acc:HGNC:28249]
XLOC_023684	MYLIP	ENSGALG00000012704	2:61562079-61576684	11.7085	5.31289	-1.13999	down	5e-05	0.00042704	E3 ubiquitin-protein ligase MYLIP [Source:RefSeq peptide;Acc:NP_001012579]
XLOC_021356	AATF	ENSGALG00000005420	19:8399834-8441841	5.61225	2.68348	-1.06448	down	5e-05	0.00042704	protein AATF [Source:RefSeq peptide;Acc:NP_001025895]
XLOC_001172	H2A-VIII	ENSGALG00000027315	1:47924628-47925018	35.7544	13.0455	-1.45456	down	5e-05	0.00042704	Histone H2A-IV [Source:UniProtKB/Swiss-Prot;Acc:P02263]
XLOC_019428	ASS1	ENSGALG00000023689	17:5881859-5902534	12.932	36.1951	1.48485	up	5e-05	0.00042704	argininosuccinate synthase [Source:RefSeq peptide;Acc:NP_001013413]
XLOC_055738	CDKN2C	ENSGALG00000010537	8:22846037-22852417	38.9536	16.6384	-1.22724	down	5e-05	0.00042704	cyclin-dependent kinase inhibitor 2C (p18, inhibits CDK4) [Source:HGNC Symbol;Acc:HGNC:1789]
XLOC_012124	COPS2	ENSGALG00000000404	10:9926896-9953973	1.34686	5.51517	2.0338	up	5e-05	0.00042704	COP9 signalosome complex subunit 2 [Source:RefSeq peptide;Acc:NP_001026767]
XLOC_008192	CHMP2B	ENSGALG00000015496	1:92224273-92238146	3.33294	13.2052	1.98624	up	5e-05	0.00042704	charged multivesicular body protein 2b [Source:RefSeq peptide;Acc:NP_001025963]
XLOC_061269	ENSGALG00000020561	ENSGALG00000020561	Z:16411043-16453742	0.185363	0.681104	1.87752	up	5e-05	0.00042704	-
XLOC_017031	Slc9a3r2	ENSGALG00000005608	14:6225579-6253593	0.623731	1.29673	1.05588	up	0.00025	0.00189107	Uncharacterized protein [Source:UniProtKB/TrEMBL;Acc:F1NQR2]
XLOC_001351	LGALS2	ENSGALG00000003213	1:51050040-51063777	5.10999	24.719	2.27423	up	5e-05	0.00042704	lectin, galactoside-binding, soluble, 2 [Source:HGNC Symbol;Acc:HGNC:6562]
XLOC_030491	ZMYND8	ENSGALG00000004542	20:6108258-6174071	3.83956	10.9784	1.51566	up	5e-05	0.00042704	zinc finger, MYND-type containing 8 [Source:HGNC Symbol;Acc:HGNC:9397]
XLOC_032717	TAGLN	ENSGALG00000011902	24:5229235-5232028	845.355	2376.21	1.49104	up	5e-05	0.00042704	Transgelin [Source:UniProtKB/Swiss-Prot;Acc:P19966]
XLOC_012169	ENSGALG00000006083	ENSGALG00000006083	10:10954012-10971823	0.349675	0.814775	1.22039	up	0.0001	0.000815358	-
XLOC_049405	EIF2S1	ENSGALG00000009565	5:28235900-28245721	17.0144	37.3715	1.13518	up	5e-05	0.00042704	Eukaryotic translation initiation factor 2 subunit 1 [Source:UniProtKB/Swiss-Prot;Acc:Q5ZLX2]
XLOC_060469	TMEM175	ENSGALG00000015368	Z:53292641-53306395	3.33392	7.25005	1.12077	up	5e-05	0.00042704	transmembrane protein 175 [Source:RefSeq peptide;Acc:NP_001006582]
XLOC_005069	DGKH	ENSGALG00000016959	1:165513386-165681620	0.787787	1.85171	1.23298	up	5e-05	0.00042704	diacylglycerol kinase, eta [Source:HGNC Symbol;Acc:HGNC:2854]
XLOC_036863	ARMT1	ENSGALG00000026322	3:48186930-48196142	1.93878	4.60761	1.24887	up	5e-05	0.00042704	acidic residue methyltransferase 1 [Source:HGNC Symbol;Acc:HGNC:17872]
XLOC_062462	GRHPR	ENSGALG00000005423	Z:81471947-81477206	3.81948	8.32023	1.12325	up	5e-05	0.00042704	glyoxylate reductase/hydroxypyruvate reductase [Source:HGNC Symbol;Acc:HGNC:4570]
XLOC_039620	FNDC1	ENSGALG00000011663	3:45071688-45130388	60.2031	18.4481	-1.70636	down	5e-05	0.00042704	fibronectin type III domain containing 1 [Source:HGNC Symbol;Acc:HGNC:21184]
XLOC_005490	MICU2	ENSGALG00000017125	1:177644821-177796479	3.79506	8.55017	1.17183	up	5e-05	0.00042704	mitochondrial calcium uptake 2 [Source:HGNC Symbol;Acc:HGNC:31830]
XLOC_031665	GKN1	ENSGALG00000000114	22:243654-248360	1.28729	5.46929	2.08702	up	0.0025	0.0105612	gastrokine 1 [Source:HGNC Symbol;Acc:HGNC:23217]
XLOC_031887	SERINC2	ENSGALG00000021685	23:609367-615559	1.03296	2.86415	1.47132	up	5e-05	0.00042704	serine incorporator 2 precursor [Source:RefSeq peptide;Acc:NP_001026061]
XLOC_033992	DEF6	ENSGALG00000002615	26:4050272-4062136	0.17859	0.588825	1.72118	up	0.0055	0.0215983	DEF6, guanine nucleotide exchange factor [Source:HGNC Symbol;Acc:HGNC:2760]
XLOC_027932	FIGNL1	ENSGALG00000026363	2:80702707-80706756	6.08254	2.31414	-1.3942	down	5e-05	0.00042704	fidgetin-like 1 [Source:HGNC Symbol;Acc:HGNC:13286]
XLOC_060823	MTAP	ENSGALG00000008174	Z:78413351-78445856	0.834615	2.71385	1.70116	up	5e-05	0.00042704	S-methyl-5'-thioadenosine phosphorylase [Source:RefSeq peptide;Acc:NP_001026775]
XLOC_061059	FANCG	ENSGALG00000002009	Z:8422479-8433655	3.32972	1.27165	-1.38869	down	5e-05	0.00042704	Fanconi anemia, complementation group G [Source:RefSeq peptide;Acc:NP_989709]
XLOC_044530	MAP9	ENSGALG00000020253	4:20060271-20097725	0.532809	1.49983	1.49311	up	0.00145	0.00640967	microtubule associated protein 9 [Source:HGNC Symbol;Acc:HGNC:26118]
XLOC_020585	MYH1C	ENSGALG00000027177	18:473712-638720	5.19942	24.1419	2.21512	up	5e-05	0.00042704	myosin, heavy chain 1C, skeletal muscle (similar to human myosin, heavy chain 1, skeletal muscle, adult) [Source:RefSeq peptide;Acc:NP_001107181]
XLOC_029414	MTSS1	ENSGALG00000016333	2:138075128-138193599	6.13004	12.328	1.00797	up	5e-05	0.00042704	metastasis suppressor protein 1 [Source:RefSeq peptide;Acc:NP_001026125]
XLOC_018225	STX2	ENSGALG00000002536	15:2912109-3209107	1.70643	4.29071	1.33024	up	0.0092	0.0344487	syntaxin-2 [Source:RefSeq peptide;Acc:NP_001073181]
XLOC_006494	NELL2	ENSGALG00000009601	1:30284744-30405559	2.81207	0.50234	-2.4849	down	5e-05	0.00042704	protein NEL precursor [Source:RefSeq peptide;Acc:NP_001025911]
XLOC_001592	FAM180A	ENSGALG00000028459	1:58482770-58513575	0.795487	2.07355	1.3822	up	5e-05	0.00042704	FAM180A protein [Source:UniProtKB/TrEMBL;Acc:G1E6K3]
XLOC_017613	CARD11	ENSGALG00000004398	14:3426774-3468917	0.153029	0.418992	1.45311	up	0.00465	0.0185978	caspase recruitment domain-containing protein 11 [Source:RefSeq peptide;Acc:NP_001006161]
XLOC_025132	ZC2HC1A	ENSGALG00000015734	2:120036968-120074387	3.09329	10.1256	1.7108	up	5e-05	0.00042704	zinc finger, C2HC-type containing 1A [Source:HGNC Symbol;Acc:HGNC:24277]
XLOC_002127	FBLN1	ENSGALG00000014233	1:70623443-70705990	4.14293	9.50184	1.19756	up	5e-05	0.00042704	fibulin-1 precursor [Source:RefSeq peptide;Acc:NP_989496]
XLOC_045942	EVC2	ENSGALG00000015029	4:78663439-78782714	0.653379	2.05477	1.65299	up	5e-05	0.00042704	limbin [Source:RefSeq peptide;Acc:NP_001073217]
XLOC_035167	KLF2	ENSGALG00000003939	28:4146805-4149435	14.575	40.9881	1.49171	up	5e-05	0.00042704	Kruppel-like factor 2 [Source:UniProtKB/TrEMBL;Acc:E1C442]
XLOC_061493	AK3	ENSGALG00000014447	Z:27303292-27334238	1.62885	6.327	1.95766	up	5e-05	0.00042704	adenylate kinase 3 [Source:HGNC Symbol;Acc:HGNC:17376]
XLOC_034530	TOP2A	ENSGALG00000003922	27:4416601-4434189	56.8103	17.3566	-1.71067	down	5e-05	0.00042704	DNA topoisomerase 2-alpha [Source:RefSeq peptide;Acc:NP_990122]
XLOC_003515	MORC3	ENSGALG00000016040	1:106011588-106039528	3.50393	9.12184	1.38035	up	5e-05	0.00042704	MORC family CW-type zinc finger 3 [Source:RefSeq peptide;Acc:NP_001244153]
XLOC_042584	ACSL1	ENSGALG00000010628	4:38882551-38920460	6.91364	14.407	1.05925	up	5e-05	0.00042704	long-chain-fatty-acid--CoA ligase 1 [Source:RefSeq peptide;Acc:NP_001012596]
XLOC_016760	SNX29	ENSGALG00000002924	14:141351-233099	0.900746	2.4564	1.44735	up	5e-05	0.00042704	sorting nexin 29 [Source:HGNC Symbol;Acc:HGNC:30542]
XLOC_046969	INCENP	ENSGALG00000007537	5:16370273-16411563	18.5109	6.51917	-1.50561	down	5e-05	0.00042704	inner centromere protein [Source:RefSeq peptide;Acc:NP_990661]
XLOC_006852	EEA1	ENSGALG00000011280	1:44489421-44563115	1.41826	3.74238	1.39984	up	5e-05	0.00042704	early endosome antigen 1 [Source:HGNC Symbol;Acc:HGNC:3185]
XLOC_037993	ENSGALG00000016483	ENSGALG00000016483	3:101336440-101346434	1.87249	0.378145	-2.30795	down	5e-05	0.00042704	-
XLOC_033984	NGF	ENSGALG00000002556	26:3947429-3996543	0.0923675	1.17492	3.66904	up	0.0034	0.0139569	Beta-nerve growth factor [Source:UniProtKB/Swiss-Prot;Acc:P05200]
XLOC_009439	ENSGALG00000016811	ENSGALG00000016811	1:136169179-136195924	1.104	2.34388	1.08616	up	0.00035	0.00256396	-
XLOC_021122	GAS2L2	ENSGALG00000020906	19:4378182-4383740	0.443162	0.11928	-1.89349	down	0.0136	0.048717	growth arrest specific 2 like 2 [Source:HGNC Symbol;Acc:HGNC:24846]
XLOC_016111	HBEGF	ENSGALG00000000949	13:961369-967753	18.2755	7.1532	-1.35325	down	5e-05	0.00042704	Proheparin-binding EGF-like growth factor Heparin-binding EGF-like growth factor [Source:UniProtKB/Swiss-Prot;Acc:Q9W7C5]
XLOC_026027	VPAC2	ENSGALG00000006575	2:9602709-9696943	2.26424	10.3344	2.19035	up	5e-05	0.00042704	vasoactive intestinal polypeptide receptor 2 precursor [Source:RefSeq peptide;Acc:NP_001014970]
XLOC_036502	RHOU	ENSGALG00000025738	3:39092354-39130259	5.39093	2.41456	-1.15877	down	0.0003	0.00223551	ras homolog family member U [Source:HGNC Symbol;Acc:HGNC:17794]
XLOC_030780	TSHZ2	ENSGALG00000007809	20:12890662-13105769	0.777608	1.84982	1.25027	up	5e-05	0.00042704	teashirt zinc finger homeobox 2 [Source:HGNC Symbol;Acc:HGNC:13010]
XLOC_060594	MCTP1	ENSGALG00000014668	Z:57356430-57620568	0.180071	0.93348	2.37406	up	0.0038	0.0154646	multiple C2 domains, transmembrane 1 [Source:HGNC Symbol;Acc:HGNC:26183]
XLOC_010438	ANKRD49	ENSGALG00000017210	1:184878270-184880662	2.22979	4.58776	1.04088	up	0.00015	0.0011841	ankyrin repeat domain 49 [Source:HGNC Symbol;Acc:HGNC:25970]
XLOC_049308	DNAL1	ENSGALG00000028568	5:25442070-25486063	0.626882	2.54089	2.01907	up	0.00115	0.00522461	dynein, axonemal, light chain 1 [Source:RefSeq peptide;Acc:NP_001186610]
XLOC_027808	SERPINB2	ENSGALG00000019552	2:67753129-67763712	1.91562	6.04086	1.65695	up	5e-05	0.00042704	serpin peptidase inhibitor, clade B (ovalbumin), member 2 [Source:HGNC Symbol;Acc:HGNC:8584]
XLOC_031826	SFRP1	ENSGALG00000003473	22:2562231-2574660	0.650927	5.74084	3.1407	up	5e-05	0.00042704	secreted frizzled-related protein 1 precursor [Source:RefSeq peptide;Acc:NP_989884]
XLOC_018964	ENSGALG00000006838	ENSGALG00000006838	15:8892397-8932863	1.29729	3.04191	1.22948	up	0.00395	0.0160164	-
XLOC_028666	PCMTD1	ENSGALG00000015250	2:109168060-109214696	4.18578	10.6932	1.35313	up	5e-05	0.00042704	Protein-L-isoaspartate O-methyltransferase domain-containing protein 1 [Source:UniProtKB/Swiss-Prot;Acc:Q5ZMR3]
XLOC_002166	PPAR	ENSGALG00000004974	1:71408755-71471281	0.550097	3.29516	2.58259	up	5e-05	0.00042704	peroxisome proliferator-activated receptor gamma [Source:RefSeq peptide;Acc:NP_001001460]
XLOC_024692	ENSGALG00000017398	ENSGALG00000017398	2:105683383-105772104	1.45735	6.97937	2.25975	up	5e-05	0.00042704	-
XLOC_038174	MCM3	ENSGALG00000016676	3:107167549-107180274	45.2735	19.1594	-1.24062	down	5e-05	0.00042704	DNA replication licensing factor MCM3 [Source:RefSeq peptide;Acc:NP_001006421]
XLOC_055980	CTH	ENSGALG00000011331	8:27955718-27971384	15.3056	31.1805	1.02658	up	5e-05	0.00042704	cystathionine gamma-lyase [Source:HGNC Symbol;Acc:HGNC:2501]
XLOC_032520	HEYL	ENSGALG00000021593	23:5433805-5440838	1.2278	2.84965	1.21471	up	5e-05	0.00042704	hes-related family bHLH transcription factor with YRPW motif-like [Source:HGNC Symbol;Acc:HGNC:4882]
XLOC_045668	ENSGALG00000012319	ENSGALG00000012319	4:60562059-60581026	21.1129	4.89699	-2.10816	down	5e-05	0.00042704	-
XLOC_050171	NUDT14	ENSGALG00000028940	5:52117314-52170940	0.718222	1.60953	1.16414	up	5e-05	0.00042704	uridine diphosphate glucose pyrophosphatase [Source:RefSeq peptide;Acc:NP_001006490]
XLOC_027902	FAM105A	ENSGALG00000012965	2:76270677-76295468	1.79946	4.88808	1.44171	up	5e-05	0.00042704	Gallus gallus family with sequence similarity 105, member A (FAM105A), mRNA. [Source:RefSeq mRNA;Acc:NM_001079746]
XLOC_014988	IQSEC1	ENSGALG00000005042	12:5236119-5557230	9.82564	25.0864	1.35228	up	5e-05	0.00042704	IQ motif and Sec7 domain 1 [Source:HGNC Symbol;Acc:HGNC:29112]
XLOC_045967	ABLIM2	ENSGALG00000015559	4:80230320-80370428	0.110787	0.30967	1.48295	up	0.0004	0.00288147	actin binding LIM protein family member 2 [Source:HGNC Symbol;Acc:HGNC:19195]
XLOC_031641	NCAPH	ENSGALG00000024128	22:2937098-2946789	10.5346	3.92116	-1.42578	down	5e-05	0.00042704	non-SMC condensin I complex subunit H [Source:HGNC Symbol;Acc:HGNC:1112]
XLOC_003699	EFHC2	ENSGALG00000016221	1:110382984-110442692	0.244402	0.908485	1.89421	up	0.0009	0.00461571	EF-hand domain-containing family member C2 [Source:RefSeq peptide;Acc:NP_001032918]
XLOC_013538	IL34	ENSGALG00000028466	11:1707757-1713043	224.853	32.9604	-2.77017	down	5e-05	0.00042704	interleukin 34 [Source:HGNC Symbol;Acc:HGNC:28529]
XLOC_030628	TNFRSF6B	ENSGALG00000006106	20:9998638-10044027	75.1819	29.1517	-1.36681	down	5e-05	0.00042704	tumor necrosis factor receptor superfamily member 6b [Source:HGNC Symbol;Acc:HGNC:11921]
XLOC_011133	CCPG1	ENSGALG00000004399	10:7454664-7482035	7.79811	16.4867	1.0801	up	5e-05	0.00042704	Cell cycle progression protein 1 [Source:UniProtKB/Swiss-Prot;Acc:Q5ZM60]
XLOC_007803	VAMP1	ENSGALG00000022955	1:76394104-76398676	1.42563	0.613826	-1.2157	down	0.0014	0.00620799	Gallus gallus vesicle-associated membrane protein 1 (synaptobrevin 1) (VAMP1), mRNA. [Source:RefSeq mRNA;Acc:NM_001039486]
XLOC_038722	ENSGALG00000013825	ENSGALG00000013825	3:15865778-15881920	24.408	9.48296	-1.36394	down	5e-05	0.00042704	-
XLOC_061030	AQP3	ENSGALG00000002452	Z:7053681-7068826	0.701814	0.0562175	-3.642	down	0.00855	0.0322895	aquaporin 3 (Gill blood group) [Source:HGNC Symbol;Acc:HGNC:636]
XLOC_034684	ACSBG2	ENSGALG00000001749	28:1630486-1705053	63.0634	19.0002	-1.73079	down	5e-05	0.00042704	long-chain-fatty-acid--CoA ligase ACSBG2 [Source:RefSeq peptide;Acc:NP_001012864]
XLOC_046719	INSC	ENSGALG00000006059	5:10010797-10146924	0.0766067	2.57603	5.07154	up	5e-05	0.00042704	inscuteable homolog (Drosophila) [Source:HGNC Symbol;Acc:HGNC:33116]
XLOC_023523	RECK	ENSGALG00000012626	2:55918326-56142356	14.6278	32.9378	1.17103	up	5e-05	0.00042704	reversion-inducing-cysteine-rich protein with kazal motifs [Source:HGNC Symbol;Acc:HGNC:11345]
XLOC_039374	MTR	ENSGALG00000014464	3:36889867-36938326	3.13515	9.96221	1.66793	up	5e-05	0.00042704	methionine synthase [Source:RefSeq peptide;Acc:NP_001026275]
XLOC_050143	ENSGALG00000023027	ENSGALG00000023027	5:51448055-51479957	3.26922	11.3078	1.7903	up	0.01195	0.0433969	-
XLOC_010296	Fgf9	ENSGALG00000025748	1:177600973-177635306	0.554389	1.30637	1.2366	up	0.0077	0.0293573	glia-activating factor [Source:RefSeq peptide;Acc:NP_989730]
XLOC_022047	NKTR	ENSGALG00000005282	2:1927421-1967700	1.79041	3.83699	1.09968	up	5e-05	0.00042704	natural killer cell triggering receptor [Source:HGNC Symbol;Acc:HGNC:7833]
XLOC_060303	HABP4	ENSGALG00000012628	Z:42038941-42061948	0.122092	0.615399	2.33355	up	0.0012	0.00542187	Intracellular hyaluronan-binding protein 4 [Source:UniProtKB/Swiss-Prot;Acc:Q9I9R0]
XLOC_034313	PPP1R1B	ENSGALG00000028797	27:4207960-4211606	0.719731	2.8165	1.96837	up	0.00525	0.0207313	protein phosphatase 1 regulatory inhibitor subunit 1B [Source:HGNC Symbol;Acc:HGNC:9287]
XLOC_014653	KBTBD8	ENSGALG00000007569	12:14599489-14609816	1.77517	4.11222	1.21197	up	5e-05	0.00042704	kelch repeat and BTB (POZ) domain containing 8 [Source:HGNC Symbol;Acc:HGNC:30691]
XLOC_004194	ARSH	ENSGALG00000016636	1:127805419-127819739	1.09892	4.13895	1.91317	up	5e-05	0.00042704	arylsulfatase H precursor [Source:RefSeq peptide;Acc:NP_989703]
XLOC_026869	TBC1D5	ENSGALG00000011251	2:35158676-35466494	3.70291	9.01673	1.28394	up	5e-05	0.00042704	TBC1 domain family member 5 [Source:HGNC Symbol;Acc:HGNC:19166]
XLOC_048754	PARVA	ENSGALG00000005438	5:7351765-7389981	7.0271	18.6547	1.40854	up	5e-05	0.00042704	parvin alpha [Source:HGNC Symbol;Acc:HGNC:14652]
XLOC_034513	PLXDC1	ENSGALG00000023881	27:4089078-4101418	3.29901	7.4816	1.18131	up	5e-05	0.00042704	plexin domain containing 1 [Source:HGNC Symbol;Acc:HGNC:20945]
XLOC_060585	PCSK1	ENSGALG00000014681	Z:56954654-56986064	15.0708	7.26449	-1.05282	down	5e-05	0.00042704	proprotein convertase subtilisin/kexin type 1 [Source:HGNC Symbol;Acc:HGNC:8743]
XLOC_017499	PDGF-A	ENSGALG00000003642	14:1976019-2012468	58.9568	27.5226	-1.09904	down	5e-05	0.00042704	platelet-derived growth factor subunit A preproprotein [Source:RefSeq peptide;Acc:NP_989637]
XLOC_054576	PDK1	ENSGALG00000013235	7:17196417-17208239	3.19069	10.4592	1.71283	up	5e-05	0.00042704	pyruvate dehydrogenase kinase, isozyme 1 [Source:RefSeq peptide;Acc:NP_001026523]
XLOC_000188	CDC123	ENSGALG00000014038	1:6183810-6233712	1.8877	4.78511	1.34192	up	5e-05	0.00042704	cell division cycle 123 [Source:HGNC Symbol;Acc:HGNC:16827]
XLOC_018532	GATSL3	ENSGALG00000007964	15:10852077-10855871	112.358	36.3579	-1.62776	down	5e-05	0.00042704	GATS protein-like 3 [Source:HGNC Symbol;Acc:HGNC:34423]
XLOC_021951	TXNDC17	ENSGALG00000027950	19:9797147-9822659	137.933	51.6547	-1.41699	down	5e-05	0.00042704	thioredoxin domain containing 17 [Source:HGNC Symbol;Acc:HGNC:28218]
XLOC_011984	CCNB2	ENSGALG00000004161	10:6313606-6321500	31.8652	11.2189	-1.50605	down	5e-05	0.00042704	G2/mitotic-specific cyclin-B2 [Source:UniProtKB/Swiss-Prot;Acc:P29332]
XLOC_062203	MSH3	ENSGALG00000015589	Z:63759655-63893410	0.644948	1.71031	1.407	up	0.00055	0.00377462	mutS homolog 3 [Source:HGNC Symbol;Acc:HGNC:7326]
XLOC_041883	DCX	ENSGALG00000007993	4:13191132-13274073	0.0945756	0.838196	3.14775	up	5e-05	0.00042704	doublecortin [Source:RefSeq peptide;Acc:NP_989666]
XLOC_003033	ENSGALG00000019221	ENSGALG00000019221	1:88016674-88034761	0	0.579635	inf	up	5e-05	0.00042704	-
XLOC_049159	FUT8	ENSGALG00000008078	5:21897829-21963187	1.28036	2.99485	1.22593	up	5e-05	0.00042704	alpha-(1,6)-fucosyltransferase [Source:RefSeq peptide;Acc:NP_001004766]
XLOC_004476	ARHGEF7	ENSGALG00000016851	1:138642777-138751136	1.92218	4.04619	1.07382	up	5e-05	0.00042704	Rho guanine nucleotide exchange factor 7 [Source:HGNC Symbol;Acc:HGNC:15607]
XLOC_038681	BIRC5	ENSGALG00000008713	3:14764583-14765717	36.1348	13.5327	-1.41694	down	5e-05	0.00042704	survivin isoform 1 [Source:RefSeq peptide;Acc:NP_001012318]
XLOC_024193	FHOD3	ENSGALG00000013124	2:83099252-83468470	2.96042	16.0285	2.43676	up	5e-05	0.00042704	formin homology 2 domain containing 3 [Source:HGNC Symbol;Acc:HGNC:26178]
XLOC_024615	GATA6	ENSGALG00000014976	2:102287737-102323485	23.6561	10.9934	-1.10558	down	5e-05	0.00042704	GATA binding protein 6 [Source:HGNC Symbol;Acc:HGNC:4174]
XLOC_002132	ATXN10	ENSGALG00000014234	1:70738014-70855055	1.26489	4.74257	1.90666	up	5e-05	0.00042704	ataxin 10 [Source:HGNC Symbol;Acc:HGNC:10549]
XLOC_006174	NAPEPLD	ENSGALG00000008285	1:12737150-12756983	0.428419	1.24831	1.54288	up	0.0008	0.00446354	N-acyl-phosphatidylethanolamine-hydrolyzing phospholipase D precursor [Source:RefSeq peptide;Acc:NP_001025901]
XLOC_055848	ROR1	ENSGALG00000011019	8:26797557-26926767	109.857	49.3477	-1.15457	down	5e-05	0.00042704	tyrosine-protein kinase transmembrane receptor ROR1 [Source:RefSeq peptide;Acc:NP_989840]
XLOC_009776	PIBF1	ENSGALG00000016929	1:155293493-155434324	0.29042	0.641977	1.14438	up	0.0053	0.0208867	progesterone immunomodulatory binding factor 1 [Source:HGNC Symbol;Acc:HGNC:23352]
XLOC_042962	MAD2L1	ENSGALG00000011967	4:53756197-53959910	21.4636	9.00491	-1.25311	down	0.0001	0.000815358	mitotic spindle assembly checkpoint protein MAD2A [Source:RefSeq peptide;Acc:NP_001264678]
XLOC_046267	ENSGALG00000005155	ENSGALG00000005155	5:33202-73103	6.80538	2.87305	-1.24409	down	5e-05	0.00042704	-
XLOC_005924	RELT	ENSGALG00000019033	1:194546121-194555607	5.47209	2.6307	-1.05664	down	5e-05	0.00042704	RELT tumor necrosis factor receptor [Source:HGNC Symbol;Acc:HGNC:13764]
XLOC_010671	RRM1	ENSGALG00000017350	1:193761014-193781202	23.5582	11.2137	-1.07096	down	5e-05	0.00042704	ribonucleoside-diphosphate reductase large subunit [Source:RefSeq peptide;Acc:NP_001026008]
XLOC_045842	C4orf19	ENSGALG00000027885	4:69473311-69516812	0.396271	1.27018	1.68047	up	5e-05	0.00042704	chromosome 4 open reading frame 19 [Source:HGNC Symbol;Acc:HGNC:25618]
XLOC_048262	ADSSL1	ENSGALG00000011618	5:51448055-51479957	1.98224	4.6129	1.21854	up	5e-05	0.00042704	adenylosuccinate synthase like 1 [Source:HGNC Symbol;Acc:HGNC:20093]
XLOC_048532	DRD4	ENSGALG00000005085	5:543851-569342	0.909992	0.207298	-2.13415	down	0.00065	0.00402304	D(4) dopamine receptor [Source:RefSeq peptide;Acc:NP_001136321]
XLOC_037171	SAMD3	ENSGALG00000014006	3:57322881-57425789	0.112096	0.604548	2.43113	up	0.0021	0.00899492	sterile alpha motif domain containing 3 [Source:HGNC Symbol;Acc:HGNC:21574]
XLOC_055949	PDE4B	ENSGALG00000011094	8:27415315-27426443	7.40645	1.87801	-1.97958	down	5e-05	0.00042704	cAMP-specific 3',5'-cyclic phosphodiesterase 4B [Source:RefSeq peptide;Acc:NP_001026462]
XLOC_018355	UNG	ENSGALG00000021285	15:6645047-6649388	9.49556	3.45941	-1.45673	down	5e-05	0.00042704	uracil-DNA glycosylase [Source:RefSeq peptide;Acc:NP_989520]
XLOC_048614	BDNF	ENSGALG00000012163	5:3753112-3807503	1.48941	4.7202	1.66411	up	5e-05	0.00042704	Brain-derived neurotrophic factor [Source:UniProtKB/Swiss-Prot;Acc:P25429]
XLOC_050533	CCSER2	ENSGALG00000001870	6:254207-523892	11.3202	27.2136	1.26543	up	5e-05	0.00042704	granule cell antiserum positive 14 [Source:RefSeq peptide;Acc:NP_001186437]
XLOC_000218	SEMA3D	ENSGALG00000006563	1:8176854-8325591	44.4916	91.6579	1.04273	up	5e-05	0.00042704	Semaphorin-3D [Source:UniProtKB/Swiss-Prot;Acc:Q90663]
XLOC_048062	PPP2R5C	ENSGALG00000011260	5:49256595-49334651	6.02791	12.3369	1.03325	up	0.00415	0.0167635	serine/threonine-protein phosphatase 2A 56 kDa regulatory subunit gamma isoform [Source:RefSeq peptide;Acc:NP_001072950]
XLOC_013346	ZFPM1	ENSGALG00000006099	11:17814464-17844815	81.9292	34.909	-1.23078	down	5e-05	0.00042704	zinc finger protein, FOG family member 1 [Source:HGNC Symbol;Acc:HGNC:19762]
XLOC_000629	DOCK4	ENSGALG00000009480	1:26960093-27206767	0.720961	2.25269	1.64365	up	5e-05	0.00042704	dedicator of cytokinesis 4 [Source:HGNC Symbol;Acc:HGNC:19192]
XLOC_036562	THBS2	ENSGALG00000011200	3:40490003-40716916	10.9376	87.385	2.99808	up	5e-05	0.00042704	Thrombospondin-2 [Source:UniProtKB/Swiss-Prot;Acc:P35440]
XLOC_008133	IFT57	ENSGALG00000015356	1:86848939-86867680	5.14529	11.8834	1.20762	up	5e-05	0.00042704	intraflagellar transport 57 [Source:HGNC Symbol;Acc:HGNC:17367]
XLOC_031518	RASSF2	ENSGALG00000000206	22:413641-425903	2.33987	0.800657	-1.54717	down	5e-05	0.00042704	ras association domain-containing protein 2 [Source:RefSeq peptide;Acc:NP_001026055]
XLOC_060023	CDC37L1	ENSGALG00000014448	Z:27303292-27334238	0.565201	1.14378	1.01698	up	0.00055	0.00377462	cell division cycle 37-like 1 [Source:HGNC Symbol;Acc:HGNC:17179]
XLOC_027263	PSMA2	ENSGALG00000019598	2:51746583-51752437	26.7028	55.6353	1.05901	up	5e-05	0.00042704	proteasome subunit alpha type-2 [Source:RefSeq peptide;Acc:NP_001012878]
XLOC_055234	MYOC	ENSGALG00000021074	8:4707986-4710477	0.442036	1.22435	1.46978	up	0.00375	0.015288	myocilin, trabecular meshwork inducible glucocorticoid response [Source:HGNC Symbol;Acc:HGNC:7610]
XLOC_014320	ENSGALG00000004676	ENSGALG00000004676	12:3293873-3295013	6.02941	2.99707	-1.00846	down	0.00025	0.00189107	-
XLOC_009337	TXNDC9	ENSGALG00000016763	1:131901299-131913168	11.3493	24.1456	1.08916	up	5e-05	0.00042704	thioredoxin domain containing 9 [Source:HGNC Symbol;Acc:HGNC:24110]
XLOC_044934	AIMP1	ENSGALG00000010553	4:37847760-37878706	6.33014	18.3125	1.53252	up	5e-05	0.00042704	aminoacyl tRNA synthetase complex-interacting multifunctional protein 1 [Source:HGNC Symbol;Acc:HGNC:10648]
XLOC_038311	XPO1	ENSGALG00000020103	3:2318847-2386659	6.52873	14.8409	1.18471	up	5e-05	0.00042704	exportin-1 [Source:RefSeq peptide;Acc:NP_001012887]
XLOC_043189	MTUS1	ENSGALG00000013615	4:62415096-62607719	2.10531	5.81357	1.46539	up	5e-05	0.00042704	microtubule associated tumor suppressor 1 [Source:HGNC Symbol;Acc:HGNC:29789]
XLOC_019038	HORMAD2	ENSGALG00000008037	15:10883917-10904522	0.989782	0.296512	-1.73902	down	0.0001	0.000815358	HORMA domain containing 2 [Source:HGNC Symbol;Acc:HGNC:28383]
XLOC_045672	PDLIM3	ENSGALG00000013414	4:60669184-60692913	0.473455	4.41125	3.21989	up	5e-05	0.00042704	PDZ and LIM domain protein 3 [Source:RefSeq peptide;Acc:NP_001001764]
XLOC_037369	ATG5	ENSGALG00000015387	3:67655975-67730401	4.90999	9.9713	1.02206	up	0.0006	0.00394902	autophagy protein 5 [Source:RefSeq peptide;Acc:NP_001006409]
XLOC_056890	LRP8	ENSGALG00000010692	8:23560896-23710577	6.37673	3.01082	-1.08266	down	5e-05	0.00042704	low-density lipoprotein receptor-related protein 8 precursor [Source:RefSeq peptide;Acc:NP_990517]
XLOC_022851	PLCL2	ENSGALG00000011248	2:35030728-35123883	0.200126	0.546976	1.45057	up	0.0043	0.0173282	phospholipase C like 2 [Source:HGNC Symbol;Acc:HGNC:9064]
XLOC_035221	KIAA1841	ENSGALG00000007825	3:2080020-2113092	1.55422	4.223	1.44208	up	0.00735	0.0281194	KIAA1841 protein [Source:RefSeq peptide;Acc:NP_001186348]
XLOC_006948	HEBP1	ENSGALG00000011798	1:48100608-48107192	4.87372	11.0166	1.17658	up	5e-05	0.00042704	heme-binding protein 1 [Source:RefSeq peptide;Acc:NP_001025925]
XLOC_021041	ELN	ENSGALG00000001071	19:785406-804855	0.905649	17.7365	4.29163	up	5e-05	0.00042704	elastin [Source:HGNC Symbol;Acc:HGNC:3327]
XLOC_023203	SFRP4	ENSGALG00000012073	2:46736953-46746402	0.433079	0.98608	1.18708	up	0.00895	0.0336013	secreted frizzled-related protein 4 [Source:HGNC Symbol;Acc:HGNC:10778]
XLOC_020579	MYH13	ENSGALG00000000779	18:297152-334809	0.0539658	0.696483	3.68997	up	0.00055	0.00377462	myosin, heavy chain 13, skeletal muscle [Source:HGNC Symbol;Acc:HGNC:7571]
XLOC_016646	FBXL21	ENSGALG00000006327	13:14537838-14552155	4.67931	10.5537	1.17339	up	5e-05	0.00042704	F-box and leucine-rich repeat protein 21 [Source:RefSeq peptide;Acc:NP_001257923]
XLOC_061084	ENSGALG00000002386	ENSGALG00000002386	Z:8938610-8946552	1.78692	0.740601	-1.2707	down	5e-05	0.00042704	-
XLOC_027377	NFATC1	ENSGALG00000012654	2:56666369-56780945	7.02263	14.5011	1.04608	up	5e-05	0.00042704	nuclear factor of activated T-cells, cytoplasmic, calcineurin-dependent 1 [Source:HGNC Symbol;Acc:HGNC:7775]
XLOC_049869	GALC	ENSGALG00000010593	5:42129059-42167773	12.9404	28.2383	1.12577	up	5e-05	0.00042704	galactosylceramidase [Source:HGNC Symbol;Acc:HGNC:4115]
XLOC_052072	ARHGAP22	ENSGALG00000006137	6:17830799-17965896	0.358924	0.929912	1.37342	up	0.00515	0.0203932	Rho GTPase activating protein 22 [Source:HGNC Symbol;Acc:HGNC:30320]
XLOC_057965	BCHE	ENSGALG00000009478	9:20419760-20466797	0.523743	1.4502	1.46932	up	5e-05	0.00042704	cholinesterase precursor [Source:RefSeq peptide;Acc:NP_989977]
XLOC_052075	VSTM4	ENSGALG00000006174	6:18103478-18138740	14.5286	30.8603	1.08685	up	5e-05	0.00042704	V-set and transmembrane domain containing 4 [Source:HGNC Symbol;Acc:HGNC:26470]
XLOC_047120	C1QTNF4	ENSGALG00000008080	5:22058924-22079578	0.277939	1.21299	2.12573	up	0.0064	0.0247782	C1q and tumor necrosis factor related protein 4 [Source:HGNC Symbol;Acc:HGNC:14346]
XLOC_034322	GSDMA	ENSGALG00000013495	27:4309011-4314114	1.08332	3.00882	1.47374	up	0.0072	0.0275993	gasdermin-A [Source:RefSeq peptide;Acc:NP_001026532]
XLOC_040978	SDC1	ENSGALG00000016480	3:101228448-101250450	18.3495	38.2535	1.05985	up	5e-05	0.00042704	syndecan 1 [Source:HGNC Symbol;Acc:HGNC:10658]
XLOC_007086	HMOX1	ENSGALG00000012550	1:51949100-51955226	39.7552	18.2598	-1.12247	down	5e-05	0.00042704	heme oxygenase 1 [Source:RefSeq peptide;Acc:NP_990675]
XLOC_042234	MSMO1	ENSGALG00000009560	4:23326881-23333143	35.1041	96.6941	1.46179	up	5e-05	0.00042704	methylsterol monooxygenase 1 [Source:RefSeq peptide;Acc:NP_001006438]
XLOC_003759	DYNLT3	ENSGALG00000016259	1:112473617-112481419	4.48073	11.0183	1.2981	up	5e-05	0.00042704	dynein light chain Tctex-type 3 [Source:RefSeq peptide;Acc:NP_001264663]
XLOC_014703	FAR-1	ENSGALG00000008263	12:17813311-18073537	0.80671	0.271031	-1.57359	down	5e-05	0.00042704	Uncharacterized protein [Source:UniProtKB/TrEMBL;Acc:F1P3U6]
XLOC_033111	S100A4	ENSGALG00000026613	25:727118-727862	36.846	145.827	1.98468	up	5e-05	0.00042704	S100 calcium binding protein A4 [Source:HGNC Symbol;Acc:HGNC:10494]
XLOC_036244	ENSGALG00000010303	ENSGALG00000010303	3:30203970-30214506	0.0822292	2.38385	4.8575	up	0.0032	0.0132102	-
XLOC_003523	TTC3	ENSGALG00000016050	1:106374603-106457244	1.58157	4.34508	1.45803	up	5e-05	0.00042704	tetratricopeptide repeat domain 3 [Source:HGNC Symbol;Acc:HGNC:12393]
XLOC_019088	BRD2	ENSGALG00000000156	16:76299-96270	76.207	36.3887	-1.06643	down	5e-05	0.00042704	bromodomain-containing protein 2 [Source:RefSeq peptide;Acc:NP_001025845]
XLOC_030978	RBP7	ENSGALG00000002637	21:3590984-3592942	1.1523	11.4209	3.3091	up	5e-05	0.00042704	retinol binding protein 7 [Source:HGNC Symbol;Acc:HGNC:30316]
XLOC_027601	MCUR1	ENSGALG00000012699	2:60678149-60694392	0.925985	2.47281	1.41709	up	5e-05	0.00042704	mitochondrial calcium uniporter regulator 1 [Source:HGNC Symbol;Acc:HGNC:21097]
XLOC_026542	PDK4	ENSGALG00000009700	2:24033199-24043554	0.110932	0.318739	1.5227	up	0.00955	0.0355715	pyruvate dehydrogenase kinase, isozyme 4 [Source:RefSeq peptide;Acc:NP_001186838]
XLOC_032205	HMGN2	ENSGALG00000000372	23:155930-159391	165.462	80.1009	-1.04661	down	5e-05	0.00042704	Non-histone chromosomal protein HMG-17 [Source:UniProtKB/Swiss-Prot;Acc:P02314]
XLOC_055253	RXRG	ENSGALG00000003406	8:5123014-5137277	74.5263	17.5022	-2.09022	down	5e-05	0.00042704	retinoic acid receptor RXR-gamma [Source:RefSeq peptide;Acc:NP_990625]
XLOC_058587	PLOD2	ENSGALG00000006783	9:10968804-11020863	51.9524	126.723	1.28641	up	5e-05	0.00042704	procollagen-lysine, 2-oxoglutarate 5-dioxygenase 2 [Source:HGNC Symbol;Acc:HGNC:9082]
XLOC_018315	ENSGALG00000028769	ENSGALG00000028769	15:5973706-5990657	2.81642	6.20572	1.13974	up	5e-05	0.00042704	-
XLOC_045204	HELQ	ENSGALG00000011208	4:45865713-45890341	1.03168	2.28658	1.1482	up	0.00015	0.0011841	helicase, POLQ-like [Source:HGNC Symbol;Acc:HGNC:18536]
XLOC_040654	PXDN	ENSGALG00000016377	3:92478302-92574769	50.3913	137.399	1.44713	up	5e-05	0.00042704	peroxidasin [Source:HGNC Symbol;Acc:HGNC:14966]
XLOC_053455	IFIH1	ENSGALG00000011089	7:20543410-20570333	0.617094	1.25522	1.02438	up	5e-05	0.00042704	interferon-induced helicase C domain-containing protein 1 [Source:RefSeq peptide;Acc:NP_001180567]
XLOC_055482	GLMN	ENSGALG00000005959	8:13146966-13173195	0.195471	0.749438	1.93885	up	0.0025	0.0105612	glomulin, FKBP associated protein [Source:HGNC Symbol;Acc:HGNC:14373]
XLOC_046411	FIBIN	ENSGALG00000023904	5:3505003-3511707	1.36252	3.13547	1.2024	up	5e-05	0.00042704	fin bud initiation factor homolog precursor [Source:RefSeq peptide;Acc:NP_001264523]
XLOC_046479	EIF3M	ENSGALG00000012109	5:5539085-5625129	63.3145	133.308	1.07415	up	5e-05	0.00042704	Eukaryotic translation initiation factor 3 subunit M [Source:UniProtKB/Swiss-Prot;Acc:Q5ZJ64]
XLOC_007490	KRAS	ENSGALG00000014033	1:67331583-67359774	11.2559	22.793	1.01791	up	5e-05	0.00042704	GTPase KRas [Source:RefSeq peptide;Acc:NP_001243091]
XLOC_005346	N4BP2L2	ENSGALG00000017071	1:173762774-173787609	1.29559	3.07554	1.24723	up	5e-05	0.00042704	NEDD4-binding protein 2-like 2 [Source:RefSeq peptide;Acc:NP_001012846]
XLOC_000641	PDZRN4	ENSGALG00000009530	1:28987764-29264758	6.08191	2.36106	-1.36509	down	5e-05	0.00042704	PDZ domain containing ring finger 4 [Source:HGNC Symbol;Acc:HGNC:30552]
XLOC_054604	DCAF17	ENSGALG00000009558	7:17519609-17570808	1.49926	3.90252	1.38016	up	0.0001	0.000815358	DDB1 and CUL4 associated factor 17 [Source:HGNC Symbol;Acc:HGNC:25784]
XLOC_029378	SNTB1	ENSGALG00000016399	2:136544823-136654781	3.40568	8.72363	1.35699	up	5e-05	0.00042704	beta-1-syntrophin [Source:RefSeq peptide;Acc:NP_001005798]
XLOC_020211	ENSGALG00000001629	ENSGALG00000001629	18:3604154-3678466	0.743684	1.91259	1.36277	up	0.00025	0.00189107	-
XLOC_015626	CO6	ENSGALG00000002118	13:2890225-3184306	3.22834	8.28129	1.35906	up	5e-05	0.00042704	calcium-activated potassium channel subunit beta-1 [Source:RefSeq peptide;Acc:NP_989933]
XLOC_046184	C20orf194	ENSGALG00000016026	4:88568683-88667532	11.656	26.0501	1.16021	up	5e-05	0.00042704	chromosome 20 open reading frame 194 [Source:HGNC Symbol;Acc:HGNC:17721]
XLOC_059613	RUSC2	ENSGALG00000002371	Z:8805552-8859327	13.1834	27.2137	1.04561	up	5e-05	0.00042704	RUN and SH3 domain containing 2 [Source:HGNC Symbol;Acc:HGNC:23625]
XLOC_022774	NPY	ENSGALG00000010983	2:31596364-31604865	5.4743	0.986023	-2.47298	down	0.0065	0.025131	Pro-neuropeptide Y Neuropeptide Y C-flanking peptide of NPY [Source:UniProtKB/Swiss-Prot;Acc:P28673]
XLOC_032216	MATN1	ENSGALG00000000548	23:243865-259904	0	0.336791	inf	up	5e-05	0.00042704	cartilage matrix protein precursor [Source:RefSeq peptide;Acc:NP_001025546]
XLOC_060173	PIP5K1B	ENSGALG00000015107	Z:34333000-34427873	0.348454	1.06062	1.60587	up	0.0001	0.000815358	phosphatidylinositol 4-phosphate 5-kinase type-1 beta [Source:RefSeq peptide;Acc:NP_001026593]
XLOC_010003	KIAA0226L	ENSGALG00000016988	1:167410631-167430576	3.85054	1.66271	-1.21153	down	5e-05	0.00042704	KIAA0226-like [Source:HGNC Symbol;Acc:HGNC:20420]
XLOC_061320	ERCC8	ENSGALG00000014732	Z:18788218-18829343	0.40273	1.09068	1.43735	up	5e-05	0.00042704	excision repair cross-complementation group 8 [Source:HGNC Symbol;Acc:HGNC:3439]
XLOC_035179	UHRF1	ENSGALG00000004132	28:4593489-4605993	12.0204	5.02585	-1.25804	down	5e-05	0.00042704	ubiquitin-like with PHD and ring finger domains 1 [Source:HGNC Symbol;Acc:HGNC:12556]
XLOC_025915	XIRP1	ENSGALG00000006025	2:4934224-4977259	0.302203	1.03006	1.76914	up	5e-05	0.00042704	xin actin-binding repeat-containing protein 1 [Source:RefSeq peptide;Acc:NP_989679]
XLOC_052182	ADGRA1	ENSGALG00000007045	6:21180811-21434502	0.506505	2.03506	2.00642	up	5e-05	0.00042704	adhesion G protein-coupled receptor A1 [Source:HGNC Symbol;Acc:HGNC:13838]
XLOC_003897	TRAPPC2	ENSGALG00000016578	1:122421124-122436059	9.12879	20.5578	1.17119	up	5e-05	0.00042704	Gallus gallus trafficking protein particle complex 2 (TRAPPC2), mRNA. [Source:RefSeq mRNA;Acc:NM_001006263]
XLOC_022236	WDR60	ENSGALG00000006558	2:9540586-9570127	0.28779	0.828103	1.52479	up	5e-05	0.00042704	WD repeat domain 60 [Source:HGNC Symbol;Acc:HGNC:21862]
XLOC_059909	WDR41	ENSGALG00000004350	Z:23042881-23066230	0.326062	0.741462	1.18522	up	0.00115	0.00522461	WD repeat domain 41 [Source:HGNC Symbol;Acc:HGNC:25601]
XLOC_024569	COLEC12	ENSGALG00000014910	2:101677347-101774019	2.28277	1.10733	-1.04371	down	5e-05	0.00042704	collectin-12 [Source:RefSeq peptide;Acc:NP_001034688]
XLOC_018449	LRRC75B	ENSGALG00000006588	15:8407586-8421516	0.178721	0.798299	2.15922	up	0.0031	0.012841	leucine rich repeat containing 75B [Source:HGNC Symbol;Acc:HGNC:33155]
XLOC_021385	KSR1	ENSGALG00000005685	19:9131184-9188883	25.0335	7.41289	-1.75575	down	0.0002	0.00154256	kinase suppressor of ras 1 [Source:HGNC Symbol;Acc:HGNC:6465]
XLOC_014898	TRAIP	ENSGALG00000002908	12:2549853-2567887	6.77323	1.50029	-2.1746	down	5e-05	0.00042704	TRAF-interacting protein [Source:RefSeq peptide;Acc:NP_001025757]
XLOC_017524	C7orf50	ENSGALG00000004055	14:2272694-2370107	1.7644	0.828854	-1.08999	down	0.00565	0.0221295	chromosome 7 open reading frame 50 [Source:HGNC Symbol;Acc:HGNC:22421]
XLOC_060195	GDA	ENSGALG00000015141	Z:35536009-35568319	0.162151	0.71069	2.13188	up	5e-05	0.00042704	guanine deaminase [Source:HGNC Symbol;Acc:HGNC:4212]
XLOC_045717	MICU3	ENSGALG00000013661	4:62820079-62869554	0.839466	1.90235	1.18024	up	5e-05	0.00042704	mitochondrial calcium uptake family member 3 [Source:HGNC Symbol;Acc:HGNC:27820]
XLOC_026561	ICA1	ENSGALG00000010708	2:25081829-25153357	0.868499	2.15933	1.31398	up	0.0004	0.00288147	islet cell autoantigen 1 [Source:HGNC Symbol;Acc:HGNC:5343]
XLOC_005936	CHRDL2	ENSGALG00000017308	1:194983571-195011083	1.13073	0.476045	-1.24809	down	0.0008	0.00446354	chordin-like 2 [Source:HGNC Symbol;Acc:HGNC:24168]
XLOC_020008	SARDH	ENSGALG00000002855	17:7024314-7045394	7.66665	1.91208	-2.00346	down	5e-05	0.00042704	sarcosine dehydrogenase [Source:HGNC Symbol;Acc:HGNC:10536]
XLOC_025064	PREX2	ENSGALG00000015564	2:115324240-115498498	1.50085	3.65512	1.28414	up	5e-05	0.00042704	phosphatidylinositol-3,4,5-trisphosphate-dependent Rac exchange factor 2 [Source:HGNC Symbol;Acc:HGNC:22950]
XLOC_022532	FAM188A	ENSGALG00000008739	2:20165077-20212201	7.59218	15.7277	1.05072	up	5e-05	0.00042704	family with sequence similarity 188 member A [Source:HGNC Symbol;Acc:HGNC:23578]
XLOC_055413	DBT	ENSGALG00000005280	8:10837703-10865941	1.47011	4.4126	1.5857	up	5e-05	0.00042704	lipoamide acyltransferase component of branched-chain alpha-keto acid dehydrogenase complex, mitochondrial precursor [Source:RefSeq peptide;Acc:NP_989987]
XLOC_000098	PODXL	ENSGALG00000006409	1:2987399-3028096	0.359212	0.143104	-1.32778	down	0.00525	0.0207313	podocalyxin precursor [Source:RefSeq peptide;Acc:NP_001258823]
XLOC_048590	E2F8	ENSGALG00000004023	5:1710070-2042983	2.39254	0.780007	-1.61698	down	0.00515	0.0203932	E2F transcription factor 8 [Source:HGNC Symbol;Acc:HGNC:24727]
XLOC_030108	SLMO2	ENSGALG00000007439	20:11217490-11231875	19.7524	40.3453	1.03037	up	5e-05	0.00042704	protein slowmo homolog 2 [Source:RefSeq peptide;Acc:NP_001026037]
XLOC_000574	ATP6AP1	ENSGALG00000008836	1:22114067-22168266	16.2534	50.2301	1.62781	up	5e-05	0.00042704	V-type proton ATPase subunit S1 precursor [Source:RefSeq peptide;Acc:NP_001239540]
XLOC_019224	SAPCD2	ENSGALG00000009060	17:376200-391621	4.9524	2.10023	-1.23758	down	5e-05	0.00042704	suppressor APC domain containing 2 [Source:HGNC Symbol;Acc:HGNC:28055]
XLOC_006056	USP6NL	ENSGALG00000006706	1:5899522-6010961	1.21322	2.80093	1.20706	up	5e-05	0.00042704	USP6 N-terminal-like protein [Source:RefSeq peptide;Acc:NP_001026011]
XLOC_029002	TRIQK	ENSGALG00000015927	2:125269246-125333732	0.690584	4.5403	2.7169	up	5e-05	0.00042704	triple QxxK/R motif containing [Source:HGNC Symbol;Acc:HGNC:27828]
XLOC_026556	ASNS	ENSGALG00000009748	2:24791549-24805274	82.46	181.155	1.13546	up	5e-05	0.00042704	asparagine synthetase [Source:RefSeq peptide;Acc:NP_001026148]
XLOC_046805	NUCB2	ENSGALG00000006147	5:11136189-11242073	11.4137	25.1764	1.1413	up	5e-05	0.00042704	nucleobindin-2 precursor [Source:RefSeq peptide;Acc:NP_001006468]
XLOC_030650	IRF10	ENSGALG00000006448	20:10405449-10411000	0.228547	0.648489	1.50459	up	0.0128	0.046136	interferon regulatory factor 10 [Source:RefSeq peptide;Acc:NP_989889]
XLOC_043301	PDS5A	ENSGALG00000014286	4:68691119-68767252	3.91574	8.31859	1.08706	up	5e-05	0.00042704	sister chromatid cohesion protein PDS5 homolog A [Source:RefSeq peptide;Acc:NP_001012598]
XLOC_058314	ADIPOQ	ENSGALG00000005554	9:4729435-4734790	0.672554	6.4223	3.25537	up	5e-05	0.00042704	adiponectin precursor [Source:RefSeq peptide;Acc:NP_996874]
XLOC_059655	TARS	ENSGALG00000003288	Z:9961225-9975739	11.2777	29.1734	1.37118	up	5e-05	0.00042704	threonyl-tRNA synthetase, cytoplasmic [Source:RefSeq peptide;Acc:NP_001026618]
XLOC_006731	PAWR	ENSGALG00000010320	1:39391841-39479066	2.10888	9.54822	2.17875	up	5e-05	0.00042704	PRKC, apoptosis, WT1, regulator [Source:HGNC Symbol;Acc:HGNC:8614]
XLOC_000410	GSAP	ENSGALG00000008312	1:12486871-12534670	1.32022	4.07579	1.6263	up	5e-05	0.00042704	gamma-secretase activating protein [Source:HGNC Symbol;Acc:HGNC:28042]
XLOC_014481	IP6K2	ENSGALG00000005701	12:8950148-8971788	66.1471	31.0026	-1.09329	down	5e-05	0.00042704	inositol hexakisphosphate kinase 2 [Source:RefSeq peptide;Acc:NP_001025767]
XLOC_001733	CALD1	ENSGALG00000013071	1:62400558-62598178	113.89	382.967	1.74957	up	5e-05	0.00042704	caldesmon [Source:RefSeq peptide;Acc:NP_989489]
XLOC_035449	SLC1A4	ENSGALG00000008811	3:9802298-9839901	17.4094	36.4903	1.06765	up	5e-05	0.00042704	solute carrier family 1 (glutamate/neutral amino acid transporter), member 4 [Source:HGNC Symbol;Acc:HGNC:10942]
XLOC_040295	IRAK1BP1	ENSGALG00000015892	3:79031907-79051664	7.67152	3.79691	-1.01469	down	5e-05	0.00042704	interleukin-1 receptor-associated kinase 1 binding protein 1 [Source:RefSeq peptide;Acc:NP_001264951]
XLOC_041055	ESCO2	ENSGALG00000016583	3:104781437-104803768	10.4671	3.50713	-1.5775	down	5e-05	0.00042704	establishment of sister chromatid cohesion N-acetyltransferase 2 [Source:HGNC Symbol;Acc:HGNC:27230]
XLOC_051038	ENSGALG00000006504	ENSGALG00000006504	6:19304472-19375456	0.272517	0.883205	1.6964	up	5e-05	0.00042704	-
XLOC_018267	RILPL2	ENSGALG00000003321	15:4977176-4996147	9.72873	4.66567	-1.06017	down	0.00665	0.0256682	Rab interacting lysosomal protein-like 2 [Source:HGNC Symbol;Acc:HGNC:28787]
XLOC_008078	CMSS1	ENSGALG00000015267	1:83986150-84255362	1.76036	6.26468	1.83137	up	0.01335	0.0478752	cms1 ribosomal small subunit homolog (yeast) [Source:HGNC Symbol;Acc:HGNC:28666]
XLOC_048601	SVIP	ENSGALG00000003648	5:2966442-3063363	1.25837	2.97467	1.24118	up	5e-05	0.00042704	small VCP/p97-interacting protein [Source:HGNC Symbol;Acc:HGNC:25238]
XLOC_026634	SNX13	ENSGALG00000010840	2:29095139-29158505	6.61924	13.6979	1.04921	up	5e-05	0.00042704	sorting nexin-13 [Source:RefSeq peptide;Acc:NP_001103225]
XLOC_023779	F13A1	ENSGALG00000012802	2:64967910-65167267	3.71084	35.1085	3.242	up	5e-05	0.00042704	coagulation factor XIII A chain [Source:RefSeq peptide;Acc:NP_990016]
XLOC_050708	TMEM26	ENSGALG00000025862	6:7974241-7992033	0.719932	1.91998	1.41516	up	0.0099	0.0367199	transmembrane protein 26 [Source:RefSeq peptide;Acc:NP_001186527]
XLOC_055394	OLFM3	ENSGALG00000005203	8:10422343-10483093	10.896	24.5878	1.17414	up	5e-05	0.00042704	olfactomedin 3 [Source:HGNC Symbol;Acc:HGNC:17990]
XLOC_019012	POLE	ENSGALG00000007665	15:10006819-10026839	9.58726	3.12405	-1.6177	down	5e-05	0.00042704	polymerase (DNA directed), epsilon, catalytic subunit [Source:HGNC Symbol;Acc:HGNC:9177]
XLOC_053175	TTN	ENSGALG00000026366	7:14645942-14887622	0.173	0.596586	1.78596	up	5e-05	0.00042704	titin [Source:HGNC Symbol;Acc:HGNC:12403]
XLOC_040802	ROCK2	ENSGALG00000016451	3:96739478-96825917	3.55987	7.51806	1.07854	up	5e-05	0.00042704	Rho-associated, coiled-coil containing protein kinase 2 [Source:HGNC Symbol;Acc:HGNC:10252]
XLOC_021711	CRYD2	ENSGALG00000002576	19:4932307-4941390	2.20561	4.49094	1.02584	up	5e-05	0.00042704	argininosuccinate lyase [Source:RefSeq peptide;Acc:NP_001025885]
XLOC_000492	GTSE1	ENSGALG00000004897	1:15509091-15520120	7.3167	2.65851	-1.46057	down	5e-05	0.00042704	G2 and S phase-expressed protein 1 [Source:RefSeq peptide;Acc:NP_001026503]
XLOC_052404	ABLIM1	ENSGALG00000009048	6:27352749-27532008	23.3545	10.2243	-1.1917	down	5e-05	0.00042704	actin-binding LIM protein 1 [Source:RefSeq peptide;Acc:NP_001152835]
XLOC_024297	ENSGALG00000013430	ENSGALG00000013430	2:89073977-89126058	3.21007	6.62971	1.04634	up	5e-05	0.00042704	-
XLOC_036721	RAB32	ENSGALG00000012300	3:46154282-46177018	0.33897	0.97189	1.51963	up	5e-05	0.00042704	ras-related protein Rab-32 [Source:RefSeq peptide;Acc:NP_001264601]
XLOC_030219	gga-mir-6677	ENSGALG00000025852	20:13412907-13421187	3.33506	0.689186	-2.27475	down	0.00045	0.0031877	-
XLOC_018091	UBE2L3	ENSGALG00000001415	15:208363-366957	79.3662	160.01	1.01156	up	5e-05	0.00042704	Gallus gallus ubiquitin-conjugating enzyme E2L 3 (UBE2L3), mRNA. [Source:RefSeq mRNA;Acc:NM_001006180]
XLOC_061976	FER	ENSGALG00000000273	Z:47258534-47438863	0.984752	2.79314	1.50405	up	5e-05	0.00042704	fer (fps/fes related) tyrosine kinase [Source:HGNC Symbol;Acc:HGNC:3655]
XLOC_008892	PHEX	ENSGALG00000016375	1:118326166-118422075	1.56249	5.98304	1.93704	up	5e-05	0.00042704	phosphate regulating endopeptidase homolog, X-linked [Source:RefSeq peptide;Acc:NP_001186206]
XLOC_043411	LDB2	ENSGALG00000014485	4:75755033-75982714	0.777559	3.37498	2.11785	up	5e-05	0.00042704	LIM domain-binding protein 2 [Source:RefSeq peptide;Acc:NP_990160]
XLOC_018900	CHCHD10	ENSGALG00000028810	15:7969261-8008463	31.9001	12.8733	-1.30918	down	0.0044	0.0176921	coiled-coil-helix-coiled-coil-helix domain containing 10 [Source:HGNC Symbol;Acc:HGNC:15559]
XLOC_051830	C10orf11	ENSGALG00000004990	6:13474303-14123731	1.27423	3.8466	1.59396	up	0.01005	0.037206	chromosome 10 open reading frame 11 [Source:HGNC Symbol;Acc:HGNC:23405]
XLOC_012233	FAM174B	ENSGALG00000006887	10:14036760-14055909	13.76	5.40493	-1.34813	down	5e-05	0.00042704	family with sequence similarity 174 member B [Source:HGNC Symbol;Acc:HGNC:34339]
XLOC_041432	ERCC6L	ENSGALG00000003881	4:1647564-1651736	5.32088	1.54706	-1.78214	down	5e-05	0.00042704	excision repair cross-complementation group 6 like [Source:HGNC Symbol;Acc:HGNC:20794]
XLOC_047709	SRP54	ENSGALG00000023135	5:35354698-35367921	6.05673	13.8542	1.19371	up	5e-05	0.00042704	signal recognition particle 54kDa [Source:HGNC Symbol;Acc:HGNC:11301]
XLOC_039462	ABCB10	ENSGALG00000011096	3:39378631-39405950	1.84048	4.26867	1.2137	up	5e-05	0.00042704	ATP binding cassette subfamily B member 10 [Source:HGNC Symbol;Acc:HGNC:41]
XLOC_000415	FGL2	ENSGALG00000008306	1:12549066-12605350	0.182737	1.36816	2.9044	up	5e-05	0.00042704	fibroleukin precursor [Source:RefSeq peptide;Acc:NP_001072954]
XLOC_061351	SGTB	ENSGALG00000014768	Z:20491306-20561786	1.95127	6.31338	1.694	up	5e-05	0.00042704	small glutamine-rich tetratricopeptide repeat-containing protein beta [Source:RefSeq peptide;Acc:NP_001026589]
XLOC_017167	ENSGALG00000007030	ENSGALG00000007030	14:8705525-8721141	2.01895	4.12484	1.03074	up	5e-05	0.00042704	-
XLOC_016421	KIF20A	ENSGALG00000003231	13:9368382-9397077	21.3255	7.66617	-1.476	down	5e-05	0.00042704	kinesin-like protein KIF20A [Source:RefSeq peptide;Acc:NP_001012801]
XLOC_049924	FBLN5	ENSGALG00000010747	5:43735703-43782218	5.28553	23.5818	2.15755	up	5e-05	0.00042704	fibulin-5 precursor [Source:RefSeq peptide;Acc:NP_001264403]
XLOC_059869	ERBB2IP	ENSGALG00000014773	Z:20589384-20704566	4.33107	10.1725	1.23188	up	5e-05	0.00042704	erbb2 interacting protein [Source:HGNC Symbol;Acc:HGNC:15842]
XLOC_016258	ADRA1B	ENSGALG00000001416	13:7334136-7351503	3.15261	9.02686	1.51768	up	5e-05	0.00042704	adrenoceptor alpha 1B [Source:HGNC Symbol;Acc:HGNC:278]
XLOC_056788	SCL	ENSGALG00000023296	8:20808554-20813839	2.75313	1.05283	-1.3868	down	5e-05	0.00042704	Gallus gallus T-cell acute lymphocytic leukemia 1 (TAL1), mRNA. [Source:RefSeq mRNA;Acc:NM_205352]
XLOC_003471	KCNE2	ENSGALG00000016009	1:105217560-105217938	1.09505	0	-inf	down	0.0006	0.00394902	potassium channel, voltage gated subfamily E regulatory beta subunit 2 [Source:HGNC Symbol;Acc:HGNC:6242]
XLOC_058890	ENSGALG00000027617	ENSGALG00000027617	9:17089499-17379917	0.92059	2.47156	1.42479	up	0.00365	0.0149017	-
XLOC_004685	TGDS	ENSGALG00000016898	1:145666626-145707316	1.42669	2.94449	1.04535	up	0.00055	0.00377462	TDP-glucose 4,6-dehydratase [Source:HGNC Symbol;Acc:HGNC:20324]
XLOC_030055	TPX2	ENSGALG00000006267	20:10378009-10392964	13.1561	4.94238	-1.41245	down	5e-05	0.00042704	targeting protein for Xklp2 [Source:RefSeq peptide;Acc:NP_989768]
XLOC_042185	ENSGALG00000028927	ENSGALG00000028927	4:20873024-20962515	0.357356	1.67357	2.22749	up	5e-05	0.00042704	-
XLOC_006662	ENSGALG00000021897	ENSGALG00000021897	1:37696568-37704243	3.24151	7.88084	1.28168	up	5e-05	0.00042704	-
XLOC_060181	MAMDC2	ENSGALG00000015115	Z:34741038-34806237	6.34212	3.01551	-1.07256	down	5e-05	0.00042704	MAM domain containing 2 [Source:HGNC Symbol;Acc:HGNC:23673]
XLOC_039520	C3H6ORF120	ENSGALG00000011193	3:40472432-40489860	3.49542	7.11423	1.02524	up	5e-05	0.00042704	UPF0669 protein C6orf120 homolog precursor [Source:RefSeq peptide;Acc:NP_001026236]
XLOC_020704	ENSGALG00000001886	ENSGALG00000001886	18:4283750-4312478	2.01573	0.975124	-1.04764	down	0.00185	0.00800601	-
XLOC_004514	FGF14	ENSGALG00000016866	1:142222502-142612905	0.224249	0.844447	1.91291	up	5e-05	0.00042704	fibroblast growth factor 14 [Source:HGNC Symbol;Acc:HGNC:3671]
XLOC_002334	NTF3	ENSGALG00000027299	1:74007473-74080634	0.263096	0.797859	1.60055	up	0.01175	0.0427801	Gallus gallus neurotrophin 3 (NTF3), transcript variant 2, mRNA. [Source:RefSeq mRNA;Acc:NM_001031488]
XLOC_024149	FAM173B	ENSGALG00000013043	2:78393972-78419095	0.705394	1.94865	1.46598	up	0.0024	0.010164	family with sequence similarity 173 member B [Source:HGNC Symbol;Acc:HGNC:27029]
XLOC_045869	RBPJ	ENSGALG00000014365	4:72831211-72980021	1.22592	3.38781	1.46649	up	5e-05	0.00042704	recombination signal binding protein for immunoglobulin kappa J region [Source:HGNC Symbol;Acc:HGNC:5724]
XLOC_005588	ANGPTL5	ENSGALG00000017191	1:182045622-182067846	0	0.924153	inf	up	5e-05	0.00042704	angiopoietin-related protein 5 precursor [Source:RefSeq peptide;Acc:NP_001184165]
XLOC_048982	LSP1	ENSGALG00000006583	5:13419871-13473345	84.8858	240.033	1.49964	up	5e-05	0.00042704	lymphocyte-specific protein 1 [Source:RefSeq peptide;Acc:NP_989673]
XLOC_002239	KLHL42	ENSGALG00000017296	1:72499750-72512593	0.454169	1.20279	1.40508	up	5e-05	0.00042704	kelch like family member 42 [Source:HGNC Symbol;Acc:HGNC:29252]
XLOC_008242	ENSGALG00000028863	ENSGALG00000028863	1:96238046-96695676	0.554269	1.56299	1.49565	up	0.0001	0.000815358	-
XLOC_021747	VTN	ENSGALG00000003589	19:5641392-5645577	0.361941	3.27083	3.17583	up	5e-05	0.00042704	vitronectin precursor [Source:RefSeq peptide;Acc:NP_990392]
XLOC_036998	NHSL1	ENSGALG00000026981	3:53486439-53655602	0.682769	2.28984	1.74578	up	5e-05	0.00042704	NHS like 1 [Source:HGNC Symbol;Acc:HGNC:21021]
XLOC_052167	HHEX	ENSGALG00000029169	6:20253101-20257076	15.2392	6.59527	-1.20829	down	5e-05	0.00042704	hematopoietically-expressed homeobox protein HHEX [Source:RefSeq peptide;Acc:NP_990583]
XLOC_012215	FANCI	ENSGALG00000006658	10:12436947-12468013	5.76314	1.4277	-2.01316	down	5e-05	0.00042704	Fanconi anemia, complementation group I [Source:RefSeq peptide;Acc:NP_001108323]
XLOC_037063	HBS1L	ENSGALG00000013962	3:55036369-55101907	4.33344	11.5384	1.41285	up	5e-05	0.00042704	Uncharacterized protein [Source:UniProtKB/TrEMBL;Acc:Q5F369]
XLOC_034826	ENSGALG00000021626	ENSGALG00000021626	28:3541880-3613753	7.34775	28.0276	1.93147	up	5e-05	0.00042704	-
XLOC_053048	AOX1	ENSGALG00000008185	7:10696142-10736285	3.91468	21.4608	2.45474	up	5e-05	0.00042704	aldehyde oxidase [Source:RefSeq peptide;Acc:NP_001033781]
XLOC_015436	RAD18	ENSGALG00000008368	12:19281787-19316352	15.26	5.77728	-1.4013	down	5e-05	0.00042704	E3 ubiquitin-protein ligase RAD18 [Source:RefSeq peptide;Acc:NP_001025774]
XLOC_013172	CDYL2	ENSGALG00000012978	11:14732599-14788658	1.08832	4.23092	1.95886	up	5e-05	0.00042704	chromodomain protein, Y-like 2 [Source:HGNC Symbol;Acc:HGNC:23030]
XLOC_054553	CDCA7	ENSGALG00000010829	7:16830039-16838026	28.543	6.25791	-2.18939	down	5e-05	0.00042704	cell division cycle associated 7 [Source:HGNC Symbol;Acc:HGNC:14628]
XLOC_003875	CTPS2	ENSGALG00000016549	1:120837813-120917135	0.295351	0.755324	1.35467	up	0.00775	0.0295347	CTP synthase 2 [Source:UniProtKB/Swiss-Prot;Acc:Q5F3Z1]
XLOC_017984	NAGPA	ENSGALG00000002084	14:13361159-13371643	8.97238	3.99414	-1.16761	down	5e-05	0.00042704	N-acetylglucosamine-1-phosphodiester alpha-N-acetylglucosaminidase [Source:HGNC Symbol;Acc:HGNC:17378]
XLOC_004447	GAS6	ENSGALG00000016820	1:136504494-136547639	1.62245	9.1062	2.48868	up	5e-05	0.00042704	growth arrest specific 6 [Source:HGNC Symbol;Acc:HGNC:4168]
XLOC_018820	MYL2	ENSGALG00000004582	15:6028492-6032632	0	0.372506	inf	up	0.0008	0.00446354	myosin regulatory light chain 2A, cardiac muscle isoform [Source:RefSeq peptide;Acc:NP_001258858]
XLOC_000196	ENSGALG00000005870	ENSGALG00000005870	1:6582222-6603252	3.50733	1.05658	-1.73097	down	5e-05	0.00042704	-
XLOC_016440	UNC5A	ENSGALG00000018998	13:9604608-9658944	0.983917	2.78769	1.50246	up	0.0091	0.0341093	unc-5 netrin receptor A [Source:HGNC Symbol;Acc:HGNC:12567]
XLOC_033458	RBM15	ENSGALG00000000401	26:1342853-1345933	9.44702	4.49444	-1.07172	down	5e-05	0.00042704	RNA binding motif protein 15 [Source:HGNC Symbol;Acc:HGNC:14959]
XLOC_006737	MBSP	ENSGALG00000010325	1:39490238-39614814	6.40425	13.0651	1.02861	up	5e-05	0.00042704	protein phosphatase 1 regulatory subunit 12A [Source:RefSeq peptide;Acc:NP_990454]
XLOC_012437	CILP	ENSGALG00000007358	10:17289617-17300153	1.1844	2.91288	1.29829	up	5e-05	0.00042704	cartilage intermediate layer protein [Source:HGNC Symbol;Acc:HGNC:1980]
XLOC_037424	MMS22L	ENSGALG00000015513	3:71847351-71939119	2.45401	0.942968	-1.37986	down	5e-05	0.00042704	MMS22 like, DNA repair protein [Source:HGNC Symbol;Acc:HGNC:21475]
XLOC_061702	PTAR1	ENSGALG00000015113	Z:34651720-34687300	0.564407	1.41416	1.32513	up	5e-05	0.00042704	protein prenyltransferase alpha subunit repeat containing 1 [Source:HGNC Symbol;Acc:HGNC:30449]
XLOC_058311	ETV5	ENSGALG00000005768	9:4618198-4630260	12.3606	5.67584	-1.12285	down	5e-05	0.00042704	ets variant 5 [Source:HGNC Symbol;Acc:HGNC:3494]
XLOC_003221	GBE1	ENSGALG00000015506	1:94474404-94635609	4.49217	11.3133	1.33253	up	5e-05	0.00042704	glucan (1,4-alpha-), branching enzyme 1 [Source:HGNC Symbol;Acc:HGNC:4180]
XLOC_056176	TMEM121	ENSGALG00000002756	8:3867706-3870016	5.84662	1.06456	-2.45735	down	5e-05	0.00042704	Transmembrane protein 121 [Source:UniProtKB/Swiss-Prot;Acc:Q8QFN3]
XLOC_052121	CH25H	ENSGALG00000006352	6:18874302-18877975	0.778245	3.06863	1.9793	up	5e-05	0.00042704	cholesterol 25-hydroxylase [Source:RefSeq peptide;Acc:NP_001264283]
XLOC_057975	KPNA4	ENSGALG00000009549	9:21589797-21612258	17.3061	39.6257	1.19516	up	5e-05	0.00042704	importin subunit alpha-4 [Source:RefSeq peptide;Acc:NP_001007964]
XLOC_007639	ZC3HAV1	ENSGALG00000013911	1:71546271-71571608	1.02033	2.10647	1.04579	up	5e-05	0.00042704	zinc finger CCCH-type antiviral protein 1 [Source:RefSeq peptide;Acc:NP_001012956]
XLOC_056258	CENPL	ENSGALG00000026825	8:5511275-5536458	4.82529	1.53956	-1.6481	down	5e-05	0.00042704	centromere protein L [Source:RefSeq peptide;Acc:NP_001006569]
XLOC_050098	CINP	ENSGALG00000011372	5:49491697-49498386	1.36682	4.5974	1.75	up	0.00035	0.00256396	Gallus gallus cyclin-dependent kinase 2 interacting protein (CINP), mRNA. [Source:RefSeq mRNA;Acc:NM_001277503]
XLOC_013205	WFDC1	ENSGALG00000005503	11:16191124-16203598	1.07719	18.9799	4.13912	up	5e-05	0.00042704	WAP four-disulfide core domain protein 1 [Source:UniProtKB/Swiss-Prot;Acc:Q8JG33]
XLOC_037497	CGA	ENSGALG00000015824	3:76000167-76009682	0.662474	0	-inf	down	5e-05	0.00042704	glycoprotein hormones alpha chain precursor [Source:RefSeq peptide;Acc:NP_001264950]
XLOC_043520	CPZ	ENSGALG00000015597	4:80746267-80784359	0.286172	0.953584	1.73648	up	5e-05	0.00042704	carboxypeptidase Z precursor [Source:RefSeq peptide;Acc:NP_989909]
XLOC_037961	DDX1	ENSGALG00000016461	3:98505119-98526448	15.3424	33.1661	1.11219	up	5e-05	0.00042704	ATP-dependent RNA helicase DDX1 [Source:RefSeq peptide;Acc:NP_989894]
XLOC_049926	TRIP11	ENSGALG00000010763	5:43795633-43827343	1.52159	4.13069	1.4408	up	5e-05	0.00042704	thyroid hormone receptor interactor 11 [Source:HGNC Symbol;Acc:HGNC:12305]
XLOC_057691	TFRC	ENSGALG00000007485	9:14408399-14424327	34.6953	16.2922	-1.09056	down	5e-05	0.00042704	transferrin receptor protein 1 [Source:RefSeq peptide;Acc:NP_990587]
XLOC_015967	VDAC1	ENSGALG00000006503	13:15352328-15367400	11.9422	28.831	1.27156	up	5e-05	0.00042704	voltage-dependent anion-selective channel protein 1 [Source:RefSeq peptide;Acc:NP_001029041]
XLOC_056195	PHGDH	ENSGALG00000002988	8:4233644-4236981	20.1381	70.6167	1.81008	up	5e-05	0.00042704	phosphoglycerate dehydrogenase [Source:HGNC Symbol;Acc:HGNC:8923]
XLOC_009071	MOSPD2	ENSGALG00000016568	1:121689089-121741660	4.03914	13.6305	1.75472	up	5e-05	0.00042704	motile sperm domain containing 2 [Source:RefSeq peptide;Acc:NP_001170988]
XLOC_028617	TRAPPC8	ENSGALG00000015157	2:105966120-106033371	2.83972	6.41513	1.17573	up	5e-05	0.00042704	trafficking protein particle complex 8 [Source:HGNC Symbol;Acc:HGNC:29169]
XLOC_052953	S100B	ENSGALG00000006217	7:6926342-6929340	0.539138	1.68272	1.64207	up	0.00195	0.00840458	S100 calcium binding protein B [Source:HGNC Symbol;Acc:HGNC:10500]
XLOC_004783	MYCBP2	ENSGALG00000016915	1:153425340-153658770	8.16253	20.5985	1.33545	up	5e-05	0.00042704	MYC binding protein 2, E3 ubiquitin protein ligase [Source:HGNC Symbol;Acc:HGNC:23386]
XLOC_030739	VAPB	ENSGALG00000007549	20:11445681-11553570	23.9049	51.9842	1.12077	up	5e-05	0.00042704	Gallus gallus VAMP (vesicle-associated membrane protein)-associated protein B and C (VAPB), mRNA. [Source:RefSeq mRNA;Acc:NM_001006296]
XLOC_040848	ENSGALG00000016471	ENSGALG00000016471	3:100224718-100231095	14.9932	30.7604	1.03677	up	5e-05	0.00042704	-
XLOC_004397	C1H2ORF49	ENSGALG00000016796	1:134481594-134536397	0.502369	1.71992	1.77552	up	5e-05	0.00042704	ashwin [Source:RefSeq peptide;Acc:NP_001025984]
XLOC_007425	RERG	ENSGALG00000028186	1:62779915-63083771	4.91425	15.4527	1.65282	up	5e-05	0.00042704	RAS-like, estrogen-regulated, growth inhibitor [Source:HGNC Symbol;Acc:HGNC:15980]
XLOC_042587	CASP3	ENSGALG00000010638	4:38947781-38962962	2.06067	11.3878	2.4663	up	5e-05	0.00042704	caspase-3 [Source:RefSeq peptide;Acc:NP_990056]
XLOC_000724	SLC16A7	ENSGALG00000009759	1:31999957-32083492	0.0871781	0.4851	2.47624	up	5e-05	0.00042704	monocarboxylate transporter 2 [Source:RefSeq peptide;Acc:NP_001186533]
XLOC_057463	RASA2	ENSGALG00000002850	9:9694580-9736770	1.20666	2.62696	1.12237	up	5e-05	0.00042704	ras GTPase-activating protein 2 [Source:RefSeq peptide;Acc:NP_001012947]
XLOC_035187	TNFAIP8L1	ENSGALG00000004266	28:4703153-4710012	9.27507	4.39639	-1.07704	down	5e-05	0.00042704	tumor necrosis factor alpha-induced protein 8-like protein 1 [Source:RefSeq peptide;Acc:NP_001006343]
XLOC_017048	CACNG3	ENSGALG00000026103	14:6742070-6744272	0	0.396087	inf	up	0.00045	0.0031877	voltage-dependent calcium channel gamma-3 subunit [Source:RefSeq peptide;Acc:NP_989991]
XLOC_037677	OGFRL1	ENSGALG00000015951	3:81796517-82056693	1.10337	2.85498	1.37156	up	5e-05	0.00042704	opioid growth factor receptor-like 1 [Source:HGNC Symbol;Acc:HGNC:21378]
XLOC_037682	LMBRD1	ENSGALG00000016174	3:82508370-82588493	2.47225	8.57484	1.79429	up	5e-05	0.00042704	probable lysosomal cobalamin transporter [Source:RefSeq peptide;Acc:NP_001006413]
XLOC_026499	KRIT1	ENSGALG00000009384	2:22639158-22743588	3.45717	7.02487	1.02288	up	0.00015	0.0011841	krev interaction trapped protein 1 [Source:RefSeq peptide;Acc:NP_001026144]
XLOC_043241	USP46	ENSGALG00000013961	4:65597259-65624455	2.4804	6.96079	1.48868	up	5e-05	0.00042704	ubiquitin specific peptidase 46 [Source:HGNC Symbol;Acc:HGNC:20075]
XLOC_012424	PCSK6	ENSGALG00000007238	10:17122369-17156206	3.96032	13.0583	1.72128	up	5e-05	0.00042704	proprotein convertase subtilisin/kexin type 6 [Source:HGNC Symbol;Acc:HGNC:8569]
XLOC_046412	BBOX1	ENSGALG00000013297	5:3526094-3561427	3.38317	13.6292	2.01025	up	5e-05	0.00042704	butyrobetaine (gamma), 2-oxoglutarate dioxygenase (gamma-butyrobetaine hydroxylase) 1 [Source:HGNC Symbol;Acc:HGNC:964]
XLOC_014059	CIDEC	ENSGALG00000026945	11:17844834-17846649	21.2439	10.5914	-1.00416	down	5e-05	0.00042704	cell death activator CIDE-3-like [Source:RefSeq peptide;Acc:NP_001264607]
XLOC_036868	VIP	ENSGALG00000013604	3:48775542-48795822	34.3464	13.9493	-1.29997	down	5e-05	0.00042704	VIP peptides Intestinal peptide PHI-27-like Vasoactive intestinal peptide [Source:UniProtKB/Swiss-Prot;Acc:P48143]
XLOC_039786	PEX7	ENSGALG00000013874	3:54201977-54237869	2.16911	4.95099	1.19062	up	5e-05	0.00042704	peroxisomal biogenesis factor 7 [Source:RefSeq peptide;Acc:NP_001264638]
XLOC_020501	TK1	ENSGALG00000007191	18:10136173-10147796	49.9271	9.49528	-2.39454	down	5e-05	0.00042704	Thymidine kinase, cytosolic [Source:UniProtKB/Swiss-Prot;Acc:P04047]
XLOC_012212	TICRR	ENSGALG00000006631	10:12329820-12347381	5.5101	2.28113	-1.27233	down	5e-05	0.00042704	TOPBP1-interacting checkpoint and replication regulator [Source:HGNC Symbol;Acc:HGNC:28704]
XLOC_040136	FOXO3	ENSGALG00000015297	3:66693352-66784175	55.7124	24.5829	-1.18034	down	5e-05	0.00042704	forkhead box O3 [Source:HGNC Symbol;Acc:HGNC:3821]
XLOC_033480	PI16	ENSGALG00000000560	26:1580562-1610869	1.54055	5.11124	1.73023	up	0.00515	0.0203932	peptidase inhibitor 16 [Source:HGNC Symbol;Acc:HGNC:21245]
XLOC_038904	DTL	ENSGALG00000009837	3:21362146-21410862	3.788	0.83067	-2.18909	down	5e-05	0.00042704	Denticleless protein homolog [Source:UniProtKB/Swiss-Prot;Acc:Q5ZJW8]
XLOC_011504	SYNM	ENSGALG00000007048	10:16359831-16383929	0.764846	2.19331	1.51987	up	5e-05	0.00042704	synemin [Source:RefSeq peptide;Acc:NP_990140]
XLOC_008387	HSPA13	ENSGALG00000019201	1:97410805-97418694	2.21804	5.4167	1.28813	up	5e-05	0.00042704	heat shock 70 kDa protein 13 precursor [Source:RefSeq peptide;Acc:NP_001025964]
XLOC_042947	uc_338	ENSGALG00000026621	4:53644936-53730243	0.329703	1.60323	2.28174	up	5e-05	0.00042704	-
XLOC_033429	TNNI1	ENSGALG00000000313	26:773842-777490	1.72515	3.88533	1.17132	up	0.004	0.0162088	troponin I type 1 (skeletal, slow) [Source:HGNC Symbol;Acc:HGNC:11945]
XLOC_061318	DEPDC1B	ENSGALG00000014729	Z:18712424-18733642	0.644108	0.283356	-1.18469	down	0.00105	0.00499327	DEP domain-containing protein 1B [Source:RefSeq peptide;Acc:NP_001006576]
XLOC_000636	THAP5	ENSGALG00000009494	1:28392605-28400938	7.00639	15.9659	1.18825	up	5e-05	0.00042704	THAP domain-containing protein 5 [Source:RefSeq peptide;Acc:NP_001006230]
XLOC_055708	RAD54L	ENSGALG00000010356	8:20471190-20498756	4.84332	1.48425	-1.70627	down	5e-05	0.00042704	RAD54-like (S. cerevisiae) [Source:HGNC Symbol;Acc:HGNC:9826]
XLOC_055424	PLPPR5	ENSGALG00000005470	8:11180804-11307289	0.0508588	0.465306	3.19361	up	0.0098	0.0363912	phospholipid phosphatase related 5 [Source:HGNC Symbol;Acc:HGNC:31703]
XLOC_023274	YAE1D1	ENSGALG00000012306	2:50401964-50410983	1.89556	4.69786	1.30938	up	5e-05	0.00042704	Yae1 domain containing 1 [Source:HGNC Symbol;Acc:HGNC:24857]
XLOC_032312	RPA2	ENSGALG00000000734	23:1455973-1459771	32.1515	15.4009	-1.06187	down	5e-05	0.00042704	replication protein A 32 kDa subunit [Source:RefSeq peptide;Acc:NP_001026063]
XLOC_058224	EHHADH	ENSGALG00000006680	9:3054488-3077927	1.49372	4.95216	1.72915	up	5e-05	0.00042704	enoyl-CoA, hydratase/3-hydroxyacyl CoA dehydrogenase [Source:HGNC Symbol;Acc:HGNC:3247]
XLOC_000875	TBC1D15	ENSGALG00000010190	1:36415296-36445660	1.30379	5.68803	2.12522	up	5e-05	0.00042704	TBC1 domain family member 15 [Source:RefSeq peptide;Acc:NP_001012827]
XLOC_045778	SLC10A4	ENSGALG00000014108	4:66054692-66056512	1.47127	3.58706	1.28574	up	5e-05	0.00042704	solute carrier family 10 member 4 [Source:HGNC Symbol;Acc:HGNC:22980]
XLOC_001499	CCDC53	ENSGALG00000012760	1:55601446-55616701	12.5158	26.862	1.10182	up	5e-05	0.00042704	coiled-coil domain containing 53 [Source:HGNC Symbol;Acc:HGNC:24256]
XLOC_039743	VTA1	ENSGALG00000013810	3:52287244-52319946	17.1135	35.319	1.04531	up	5e-05	0.00042704	vesicle (multivesicular body) trafficking 1 [Source:HGNC Symbol;Acc:HGNC:20954]
XLOC_026945	SLC4A7	ENSGALG00000011405	2:39018643-39102598	4.08013	8.98233	1.13848	up	5e-05	0.00042704	solute carrier family 4, sodium bicarbonate cotransporter, member 7 [Source:HGNC Symbol;Acc:HGNC:11033]
XLOC_052557	CHST15	ENSGALG00000009704	6:31382329-31425438	0.892697	3.38844	1.92438	up	5e-05	0.00042704	carbohydrate (N-acetylgalactosamine 4-sulfate 6-O) sulfotransferase 15 [Source:HGNC Symbol;Acc:HGNC:18137]
XLOC_041056	SCARA3	ENSGALG00000026651	3:104804104-104822299	17.0293	3.9816	-2.0966	down	5e-05	0.00042704	scavenger receptor class A member 3 [Source:HGNC Symbol;Acc:HGNC:19000]
XLOC_046335	RAD51	ENSGALG00000004516	5:950797-959018	11.3123	2.68805	-2.07326	down	5e-05	0.00042704	DNA repair protein RAD51 homolog 1 [Source:UniProtKB/Swiss-Prot;Acc:P37383]
XLOC_049910	RPS6KA5	ENSGALG00000010698	5:43378366-43451410	1.39113	6.11674	2.13651	up	5e-05	0.00042704	ribosomal protein S6 kinase alpha-5 [Source:RefSeq peptide;Acc:NP_001012605]
XLOC_017194	SOCS1	ENSGALG00000007158	14:8933367-8936390	2.51407	1.058	-1.24868	down	0.0006	0.00394902	suppressor of cytokine signaling 1 [Source:RefSeq peptide;Acc:NP_001131120]
XLOC_020317	PCTP	ENSGALG00000003099	18:5995686-6004315	0.333255	1.14343	1.77867	up	0.00125	0.00561994	phosphatidylcholine transfer protein [Source:HGNC Symbol;Acc:HGNC:8752]
XLOC_021849	TBX2	ENSGALG00000023577	19:7630832-7638493	5.91965	2.13962	-1.46816	down	5e-05	0.00042704	T-box 2 [Source:HGNC Symbol;Acc:HGNC:11597]
XLOC_019741	CLIC3	ENSGALG00000026027	17:411602-418106	6.72202	14.9838	1.15644	up	5e-05	0.00042704	chloride intracellular channel 3 [Source:HGNC Symbol;Acc:HGNC:2064]
XLOC_043023	ELOVL6	ENSGALG00000012131	4:57533047-57602558	26.5835	10.2823	-1.37037	down	5e-05	0.00042704	Elongation of very long chain fatty acids protein 6 [Source:UniProtKB/Swiss-Prot;Acc:Q5ZJR8]
XLOC_019829	ENSGALG00000023909	ENSGALG00000023909	17:1878826-1894519	2.5916	8.21257	1.66399	up	5e-05	0.00042704	-
XLOC_028350	NAPG	ENSGALG00000013932	2:97928299-97945904	2.54653	6.49011	1.34971	up	5e-05	0.00042704	N-ethylmaleimide-sensitive factor attachment protein, gamma [Source:HGNC Symbol;Acc:HGNC:7642]
XLOC_028166	ACOT13	ENSGALG00000013632	2:90244158-90256552	3.26272	6.67351	1.03237	up	0.0043	0.0173282	acyl-CoA thioesterase 13 [Source:HGNC Symbol;Acc:HGNC:20999]
XLOC_021435	ENSGALG00000027614	ENSGALG00000027614	19:167966-295292	89.9175	22.4303	-2.00315	down	5e-05	0.00042704	-
XLOC_036341	SMYD3	ENSGALG00000010653	3:33287304-33651204	2.16613	4.74193	1.13036	up	0.0009	0.00461571	SET and MYND domain containing 3 [Source:HGNC Symbol;Acc:HGNC:15513]
XLOC_005722	RAB38	ENSGALG00000028018	1:187498827-187522674	1.16405	12.9966	3.48091	up	5e-05	0.00042704	RAB38, member RAS oncogene family [Source:HGNC Symbol;Acc:HGNC:9776]
XLOC_030083	KIAA1755	ENSGALG00000023590	20:10698022-10708163	0.280987	1.46125	2.37863	up	5e-05	0.00042704	KIAA1755 [Source:HGNC Symbol;Acc:HGNC:29372]
XLOC_011122	NEDD4	ENSGALG00000004347	10:7266798-7319264	2.18043	4.4237	1.02064	up	5e-05	0.00042704	neural precursor cell expressed, developmentally down-regulated 4, E3 ubiquitin protein ligase [Source:HGNC Symbol;Acc:HGNC:7727]
XLOC_047478	MEIS2	ENSGALG00000009799	5:30504559-30675196	6.09078	14.5768	1.25898	up	5e-05	0.00042704	Meis homeobox 2 [Source:HGNC Symbol;Acc:HGNC:7001]
XLOC_029143	NCALD	ENSGALG00000013363	2:128659589-128710037	20.8513	9.24251	-1.17378	down	5e-05	0.00042704	Neurocalcin-delta [Source:UniProtKB/Swiss-Prot;Acc:P62758]
XLOC_026711	DFNA5	ENSGALG00000010997	2:31687595-31765342	1.85957	4.04384	1.12076	up	5e-05	0.00042704	deafness, autosomal dominant 5 [Source:RefSeq peptide;Acc:NP_001006361]
XLOC_027649	EDN1	ENSGALG00000012735	2:62755415-62762304	18.9979	3.83795	-2.30743	down	5e-05	0.00042704	endothelin 1 [Source:HGNC Symbol;Acc:HGNC:3176]
XLOC_012954	RRAD	ENSGALG00000005140	11:10672969-10676978	27.6675	60.5415	1.12974	up	5e-05	0.00042704	GTP-binding protein RAD [Source:RefSeq peptide;Acc:NP_001264535]
XLOC_024702	RNF138	ENSGALG00000015163	2:106040204-106049486	2.56589	6.8671	1.42024	up	5e-05	0.00042704	ring finger protein 138, E3 ubiquitin protein ligase [Source:HGNC Symbol;Acc:HGNC:17765]
XLOC_035249	BUB1	ENSGALG00000008233	3:3037096-3057283	10.3786	3.66415	-1.50206	down	5e-05	0.00042704	mitotic checkpoint serine/threonine-protein kinase BUB1 [Source:RefSeq peptide;Acc:NP_001012888]
XLOC_029803	SNTA1	ENSGALG00000026824	20:2580099-2587930	1.50356	7.29475	2.27847	up	5e-05	0.00042704	syntrophin, alpha 1 [Source:HGNC Symbol;Acc:HGNC:11167]
XLOC_051273	ADRB1	ENSGALG00000008949	6:27187516-27201596	8.90469	3.36941	-1.40207	down	5e-05	0.00042704	adrenoceptor beta 1 [Source:HGNC Symbol;Acc:HGNC:285]
XLOC_006062	CCDC3	ENSGALG00000027168	1:6492587-6533393	0.922334	0.424883	-1.11823	down	0.0018	0.00781081	coiled-coil domain containing 3 [Source:HGNC Symbol;Acc:HGNC:23813]
XLOC_056459	SLC35A3	ENSGALG00000005340	8:10914794-10935926	0.969699	2.02671	1.06353	up	5e-05	0.00042704	UDP-N-acetylglucosamine transporter [Source:RefSeq peptide;Acc:NP_001026445]
XLOC_021728	SLC43A2	ENSGALG00000002783	19:5300084-5329691	25.418	9.28989	-1.45211	down	5e-05	0.00042704	solute carrier family 43 (amino acid system L transporter), member 2 [Source:HGNC Symbol;Acc:HGNC:23087]
XLOC_035883	gga-mir-6640	ENSGALG00000026837	3:21530531-21539949	18.8216	8.51244	-1.14474	down	5e-05	0.00042704	-
XLOC_037594	HTR1B	ENSGALG00000015895	3:79492069-79495564	3.07716	9.18447	1.5776	up	5e-05	0.00042704	5-hydroxytryptamine receptor 1B [Source:RefSeq peptide;Acc:NP_001166252]
XLOC_008516	RWDD2B	ENSGALG00000015807	1:103312276-103336726	2.12632	4.48903	1.07805	up	0.00085	0.00457459	RWD domain containing 2B [Source:HGNC Symbol;Acc:HGNC:1302]
XLOC_047710	FAM177A1	ENSGALG00000010046	5:35371255-35385948	41.4146	85.2599	1.04173	up	5e-05	0.00042704	uncharacterized protein LOC423323 [Source:RefSeq peptide;Acc:NP_001026373]
XLOC_040836	FAM49A	ENSGALG00000016463	3:99136708-99189914	6.21521	18.5925	1.58085	up	5e-05	0.00042704	Protein FAM49A [Source:UniProtKB/Swiss-Prot;Acc:Q5ZI04]
XLOC_015343	ENSGALG00000007741	ENSGALG00000007741	12:15637734-15679518	0	0.365003	inf	up	5e-05	0.00042704	-
XLOC_017810	SYT17	ENSGALG00000006845	14:8415458-8444158	1.62626	3.69907	1.1856	up	0.00115	0.00522461	synaptotagmin 17 [Source:HGNC Symbol;Acc:HGNC:24119]
XLOC_007619	WNT7B	ENSGALG00000014235	1:70917704-71014077	0.299161	0.909111	1.60353	up	5e-05	0.00042704	Protein Wnt-7b [Source:UniProtKB/Swiss-Prot;Acc:Q3L254]
XLOC_049800	GTF2A1	ENSGALG00000010576	5:40099533-40124755	7.47752	15.1647	1.02008	up	5e-05	0.00042704	transcription initiation factor IIA subunit 1 [Source:RefSeq peptide;Acc:NP_001026378]
XLOC_026194	BAMBI	ENSGALG00000025919	2:15230157-15236740	10.7661	4.95838	-1.11856	down	5e-05	0.00042704	BMP and activin membrane-bound inhibitor homolog precursor [Source:RefSeq peptide;Acc:NP_001182330]
XLOC_040202	MANEA	ENSGALG00000015590	3:72576578-72595135	1.41813	2.9393	1.05149	up	5e-05	0.00042704	mannosidase, endo-alpha [Source:HGNC Symbol;Acc:HGNC:21072]
XLOC_017296	ENSGALG00000002610	ENSGALG00000002610	14:13064936-13069498	1.19095	4.90045	2.0408	up	5e-05	0.00042704	-
XLOC_034572	PSMC3IP	ENSGALG00000019741	27:4970408-4973603	9.68797	4.63623	-1.06324	down	5e-05	0.00042704	PSMC3 interacting protein [Source:HGNC Symbol;Acc:HGNC:17928]
XLOC_061279	PLPP1	ENSGALG00000014711	Z:16596457-16720265	5.19704	16.2543	1.64506	up	5e-05	0.00042704	phospholipid phosphatase 1 [Source:HGNC Symbol;Acc:HGNC:9228]
XLOC_061951	ENSGALG00000000218	ENSGALG00000000218	Z:45831664-45839741	1.82713	5.14101	1.49247	up	5e-05	0.00042704	-
XLOC_017123	XYLT1	ENSGALG00000006757	14:7912058-8196456	3.99808	10.4127	1.38096	up	5e-05	0.00042704	xylosyltransferase I [Source:HGNC Symbol;Acc:HGNC:15516]
XLOC_053978	GULP1	ENSGALG00000002585	7:612419-904993	13.769	33.6285	1.28826	up	5e-05	0.00042704	GULP, engulfment adaptor PTB domain containing 1 [Source:HGNC Symbol;Acc:HGNC:18649]
XLOC_062356	AP3S1	ENSGALG00000002341	Z:72727224-72756257	16.5284	33.2021	1.00633	up	5e-05	0.00042704	AP-3 complex subunit sigma-1 [Source:RefSeq peptide;Acc:NP_001006586]
XLOC_043323	RELL1	ENSGALG00000014336	4:69444998-69466051	21.5277	46.5082	1.11129	up	5e-05	0.00042704	RELT-like protein 1 [Source:UniProtKB/Swiss-Prot;Acc:Q5F3A4]
XLOC_059286	ENSGALG00000018356	ENSGALG00000018356	MT:16107-16775	178.102	76.3406	-1.22218	down	5e-05	0.00042704	-
XLOC_049913	CCDC88C	ENSGALG00000010715	5:43520944-43606061	1.12465	2.86308	1.34809	up	5e-05	0.00042704	coiled-coil domain containing 88C [Source:HGNC Symbol;Acc:HGNC:19967]
XLOC_041417	ENSGALG00000004113	ENSGALG00000004113	4:1424104-1428342	5.41328	13.5683	1.32566	up	5e-05	0.00042704	-
XLOC_051253	ENSGALG00000021879	ENSGALG00000021879	6:25843834-25851639	0	1.06971	inf	up	0.00055	0.00377462	-
XLOC_051242	ADRA2A	ENSGALG00000023521	6:25774387-25777689	26.2634	10.0638	-1.38388	down	5e-05	0.00042704	adrenoceptor alpha 2A [Source:HGNC Symbol;Acc:HGNC:281]
XLOC_026622	ISPD	ENSGALG00000010795	2:28410328-28522248	1.53319	3.97605	1.3748	up	0.0026	0.0109601	isoprenoid synthase domain containing [Source:HGNC Symbol;Acc:HGNC:37276]
XLOC_010110	UFM1	ENSGALG00000017042	1:170870083-170882314	14.191	42.6176	1.58647	up	5e-05	0.00042704	Ubiquitin-fold modifier 1 [Source:UniProtKB/Swiss-Prot;Acc:Q5ZMK7]
XLOC_029800	E2F1	ENSGALG00000003045	20:2483840-2488119	19.1914	7.54276	-1.34729	down	5e-05	0.00042704	transcription factor E2F1 [Source:RefSeq peptide;Acc:NP_990550]
XLOC_023136	KIAA1143	ENSGALG00000011903	2:43804782-43810679	2.28014	7.18232	1.65533	up	5e-05	0.00042704	Uncharacterized protein KIAA1143 homolog [Source:UniProtKB/Swiss-Prot;Acc:Q5ZJ97]
XLOC_059894	HOMER1	ENSGALG00000014813	Z:22100408-22199746	1.25964	3.39084	1.42864	up	5e-05	0.00042704	homer scaffolding protein 1 [Source:HGNC Symbol;Acc:HGNC:17512]
XLOC_006923	PDE6H	ENSGALG00000025735	1:47824918-47833585	0.70712	0.134928	-2.38977	down	0.001	0.0048265	retinal cone rhodopsin-sensitive cGMP 3',5'-cyclic phosphodiesterase subunit gamma [Source:RefSeq peptide;Acc:NP_989739]
XLOC_056767	ENSGALG00000010417	ENSGALG00000010417	8:20517454-20528829	0	0.311114	inf	up	5e-05	0.00042704	-
XLOC_023168	FBXL2	ENSGALG00000011975	2:45172826-45210246	0.85141	2.58445	1.60193	up	5e-05	0.00042704	F-box and leucine-rich repeat protein 2 [Source:HGNC Symbol;Acc:HGNC:13598]
XLOC_012166	ENSGALG00000006036	ENSGALG00000006036	10:10715837-10772791	5.35001	16.9795	1.66618	up	5e-05	0.00042704	-
XLOC_029478	LRRC6	ENSGALG00000016244	2:141218747-141250537	0	0.405579	inf	up	5e-05	0.00042704	leucine-rich repeat-containing protein 6 [Source:RefSeq peptide;Acc:NP_001264385]
XLOC_018955	YWHAH	ENSGALG00000006743	15:8822952-8831664	29.4187	70.1525	1.25376	up	5e-05	0.00042704	14-3-3 protein eta [Source:RefSeq peptide;Acc:NP_001007840]
XLOC_042346	ABCE1	ENSGALG00000009961	4:30457295-30502152	23.6236	56.5793	1.26004	up	5e-05	0.00042704	ATP-binding cassette sub-family E member 1 [Source:RefSeq peptide;Acc:NP_001006440]
XLOC_057775	MCF2L2	ENSGALG00000008744	9:15697019-15845300	0.132676	0.970651	2.87105	up	0.00525	0.0207313	MCF.2 cell line derived transforming sequence-like 2 [Source:HGNC Symbol;Acc:HGNC:30319]
XLOC_004778	RNF219	ENSGALG00000016911	1:152707237-152734629	1.01519	2.60293	1.35838	up	5e-05	0.00042704	ring finger protein 219 [Source:HGNC Symbol;Acc:HGNC:20308]
XLOC_036606	RNASET2	ENSGALG00000011426	3:41810052-41832549	2.86716	7.70752	1.42664	up	5e-05	0.00042704	ribonuclease T2 precursor [Source:RefSeq peptide;Acc:NP_001034580]
XLOC_028105	NR4A3	ENSGALG00000013568	2:89367643-89397349	6.15295	2.22231	-1.46922	down	5e-05	0.00042704	nuclear receptor subfamily 4 group A member 3 [Source:HGNC Symbol;Acc:HGNC:7982]
XLOC_042491	OPN4-1	ENSGALG00000010408	4:36677730-36705997	1.99477	0.990124	-1.01054	down	0.00625	0.0242452	putative photopigment melanopsin [Source:RefSeq peptide;Acc:NP_989956]
XLOC_008429	C1H21ORF91	ENSGALG00000028290	1:98700853-98720026	0.538749	1.34331	1.3181	up	5e-05	0.00042704	protein EURL [Source:RefSeq peptide;Acc:NP_990068]
XLOC_060741	DNAJA1	ENSGALG00000023066	Z:70408898-70425658	13.9979	5.2245	-1.42184	down	5e-05	0.00042704	dnaJ homolog subfamily A member 1 [Source:RefSeq peptide;Acc:NP_001012963]
XLOC_037234	TBC1D32	ENSGALG00000014876	3:61275914-61364310	0.455368	1.24474	1.45074	up	5e-05	0.00042704	TBC1 domain family member 32 [Source:HGNC Symbol;Acc:HGNC:21485]
XLOC_039262	VIT	ENSGALG00000010583	3:31495727-31540414	0.946516	0.378433	-1.32259	down	5e-05	0.00042704	vitrin precursor [Source:RefSeq peptide;Acc:NP_001019751]
XLOC_011011	VPS13C	ENSGALG00000003705	10:3952371-4034731	1.62761	5.1185	1.65297	up	5e-05	0.00042704	vacuolar protein sorting 13 homolog C (S. cerevisiae) [Source:HGNC Symbol;Acc:HGNC:23594]
XLOC_039940	CENPW	ENSGALG00000027454	3:59060254-59067262	8.21945	3.94551	-1.05883	down	5e-05	0.00042704	Centromere protein W [Source:UniProtKB/Swiss-Prot;Acc:P0DJH6]
XLOC_043148	CISD2	ENSGALG00000027860	4:60553179-60561470	17.6108	8.22351	-1.09863	down	5e-05	0.00042704	CDGSH iron sulfur domain 2 [Source:HGNC Symbol;Acc:HGNC:24212]
XLOC_022108	CRHR2	ENSGALG00000005657	2:4195953-4292215	10.3733	4.57452	-1.18118	down	5e-05	0.00042704	corticotropin-releasing factor receptor 2 [Source:RefSeq peptide;Acc:NP_989785]
XLOC_026241	THNSL1	ENSGALG00000007677	2:16600694-16613287	0.451729	1.02447	1.18135	up	5e-05	0.00042704	threonine synthase like 1 [Source:HGNC Symbol;Acc:HGNC:26160]
XLOC_054822	DTX3L	ENSGALG00000012075	7:27758502-27816492	0.584245	1.42106	1.28233	up	0.0102	0.0376848	deltex 3 like, E3 ubiquitin ligase [Source:HGNC Symbol;Acc:HGNC:30323]
XLOC_037785	TDRP	ENSGALG00000016356	3:91200498-91281207	0.855991	2.78228	1.7006	up	5e-05	0.00042704	testis development related protein [Source:HGNC Symbol;Acc:HGNC:26951]
XLOC_020527	ANKRD40	ENSGALG00000007389	18:10407532-10458254	10.1442	3.60747	-1.49159	down	0.0059	0.0230028	ankyrin repeat domain-containing protein 40 [Source:RefSeq peptide;Acc:NP_001026702]
XLOC_040176	ENSGALG00000015468	ENSGALG00000015468	3:70838275-70841362	8.69631	20.3953	1.22976	up	5e-05	0.00042704	-
XLOC_059044	MED12L	ENSGALG00000010370	9:22944424-23061736	4.26301	8.6915	1.02773	up	5e-05	0.00042704	mediator complex subunit 12 like [Source:HGNC Symbol;Acc:HGNC:16050]
XLOC_051820	RPS24	ENSGALG00000004871	6:12716643-12754852	85.1418	171.279	1.00841	up	0.00045	0.0031877	Gallus gallus ribosomal protein S24 (RPS24), transcript variant 3, mRNA. [Source:RefSeq mRNA;Acc:NM_001277344]
XLOC_045534	UNC5C	ENSGALG00000012219	4:58198531-58447378	27.1953	7.61487	-1.83646	down	5e-05	0.00042704	netrin receptor UNC5C precursor [Source:RefSeq peptide;Acc:NP_989782]
XLOC_004680	DZIP1	ENSGALG00000016895	1:145225481-145264157	0.894821	2.74667	1.61801	up	5e-05	0.00042704	DAZ interacting zinc finger protein 1 [Source:HGNC Symbol;Acc:HGNC:20908]
XLOC_053922	GALNT5	ENSGALG00000012544	7:35699034-35712432	0.564114	1.32432	1.2312	up	5e-05	0.00042704	polypeptide N-acetylgalactosaminyltransferase 5 [Source:HGNC Symbol;Acc:HGNC:4127]
XLOC_042163	GUCY1B3	ENSGALG00000009361	4:20263827-20346052	4.98541	10.454	1.06827	up	0.00015	0.0011841	guanylate cyclase 1, soluble, beta 3 [Source:HGNC Symbol;Acc:HGNC:4687]
XLOC_061302	PDE4D	ENSGALG00000014727	Z:18108740-18366839	0.883787	1.9195	1.11896	up	5e-05	0.00042704	phosphodiesterase 4D [Source:HGNC Symbol;Acc:HGNC:8783]
XLOC_042444	PLK4	ENSGALG00000010195	4:33788158-33802721	3.56864	1.594	-1.16273	down	5e-05	0.00042704	polo-like kinase 4 [Source:HGNC Symbol;Acc:HGNC:11397]
XLOC_006262	LRRK2	ENSGALG00000007161	1:14805856-14871430	0.856746	1.77555	1.05133	up	5e-05	0.00042704	leucine-rich repeat kinase 2 [Source:HGNC Symbol;Acc:HGNC:18618]
XLOC_061507	GLDC	ENSGALG00000015053	Z:27889040-27927357	4.84954	17.9254	1.88608	up	5e-05	0.00042704	glycine dehydrogenase [Source:RefSeq peptide;Acc:NP_989653]
XLOC_055759	GPX7	ENSGALG00000010633	8:23344642-23353210	19.3366	56.9913	1.55941	up	5e-05	0.00042704	glutathione peroxidase 7 [Source:RefSeq peptide;Acc:NP_001156717]
XLOC_000240	HGF/SF	ENSGALG00000008461	1:10465517-10534407	3.43064	13.7884	2.0069	up	5e-05	0.00042704	hepatocyte growth factor precursor [Source:RefSeq peptide;Acc:NP_001025541]
XLOC_001361	RAC2	ENSGALG00000012456	1:51257449-51344229	0.779426	2.16391	1.47316	up	0.0095	0.0354163	ras-related C3 botulinum toxin substrate 2 [Source:RefSeq peptide;Acc:NP_001188381]
XLOC_043684	RPIA	ENSGALG00000015960	4:85694545-85709779	19.7617	9.58185	-1.04433	down	5e-05	0.00042704	ribose-5-phosphate isomerase [Source:RefSeq peptide;Acc:NP_001026341]
XLOC_055702	NASP	ENSGALG00000010255	8:20075379-20085978	9.52708	4.39472	-1.11626	down	5e-05	0.00042704	nuclear autoantigenic sperm protein (histone-binding) [Source:HGNC Symbol;Acc:HGNC:7644]
XLOC_022465	MASTL	ENSGALG00000007507	2:15830007-15847776	3.96424	1.79787	-1.14075	down	5e-05	0.00042704	microtubule associated serine/threonine kinase like [Source:HGNC Symbol;Acc:HGNC:19042]
XLOC_048263	SIVA1	ENSGALG00000011619	5:51480286-51485154	12.1122	5.0155	-1.27199	down	5e-05	0.00042704	apoptosis regulatory protein Siva [Source:RefSeq peptide;Acc:NP_001264464]
XLOC_027704	BMP6	ENSGALG00000012787	2:64423417-64549505	8.75847	24.3271	1.47381	up	5e-05	0.00042704	bone morphogenetic protein 6 [Source:HGNC Symbol;Acc:HGNC:1073]
XLOC_029616	ENSGALG00000019430	ENSGALG00000019430	2:147954962-147960386	22.8857	5.43761	-2.0734	down	5e-05	0.00042704	-
XLOC_023261	LRRFIP2	ENSGALG00000012266	2:49526187-49661157	2.84199	6.23906	1.13443	up	5e-05	0.00042704	leucine rich repeat (in FLII) interacting protein 2 [Source:HGNC Symbol;Acc:HGNC:6703]
XLOC_044423	AFF2	ENSGALG00000009168	4:18141041-18478669	4.38041	9.06174	1.04872	up	0.00055	0.00377462	AF4/FMR2 family member 2 [Source:HGNC Symbol;Acc:HGNC:3776]
XLOC_026311	ARL5B	ENSGALG00000008557	2:18960946-18977027	5.50832	11.2775	1.03377	up	5e-05	0.00042704	ADP-ribosylation factor-like 5B [Source:RefSeq peptide;Acc:NP_001137441]
XLOC_055366	heme	ENSGALG00000005069	8:9632718-9819416	3.76601	1.33	-1.50161	down	5e-05	0.00042704	Prostaglandin G/H synthase 2 [Source:UniProtKB/Swiss-Prot;Acc:P27607]
XLOC_045985	RGS12	ENSGALG00000015626	4:81552004-81631896	0.344572	1.13562	1.7206	up	5e-05	0.00042704	regulator of G-protein signaling 12 [Source:HGNC Symbol;Acc:HGNC:9994]
XLOC_015666	C1QTNF2	ENSGALG00000027232	13:7179847-7187416	1.22716	5.50507	2.16544	up	5e-05	0.00042704	complement C1q tumor necrosis factor-related protein 2 precursor [Source:RefSeq peptide;Acc:NP_001264631]
XLOC_052050	SCD	ENSGALG00000005739	6:17046241-17064999	201.228	97.5853	-1.0441	down	5e-05	0.00042704	stearoyl-CoA desaturase 1 [Source:RefSeq peptide;Acc:NP_990221]
XLOC_055408	EXTL2	ENSGALG00000027984	8:10711714-10719244	0.801171	1.84388	1.20257	up	5e-05	0.00042704	exostosin-like glycosyltransferase 2 [Source:HGNC Symbol;Acc:HGNC:3516]
XLOC_046056	MAEA	ENSGALG00000013310	4:84059483-84106697	17.1787	34.5138	1.00655	up	5e-05	0.00042704	Macrophage erythroblast attacher [Source:UniProtKB/Swiss-Prot;Acc:Q5F398]
XLOC_026525	CALCR	ENSGALG00000009509	2:23184313-23325417	0.269265	0.648351	1.26775	up	0.0001	0.000815358	calcitonin receptor [Source:HGNC Symbol;Acc:HGNC:1440]
XLOC_033994	SCUBE3	ENSGALG00000002675	26:4077004-4107490	0.509745	1.05174	1.04493	up	5e-05	0.00042704	signal peptide, CUB domain, EGF-like 3 [Source:HGNC Symbol;Acc:HGNC:13655]
XLOC_060689	TMEM246	ENSGALG00000015545	Z:64902281-64960303	0.860324	2.09218	1.28206	up	0.01385	0.049543	transmembrane protein 246 [Source:HGNC Symbol;Acc:HGNC:28180]
XLOC_048591	DBX1	ENSGALG00000003965	5:2045882-2049582	0.791122	0.0566555	-3.80361	down	0.00645	0.0249528	developing brain homeobox 1 [Source:RefSeq peptide;Acc:NP_001186403]
XLOC_013195	CDH13	ENSGALG00000005483	11:15430377-15862773	72.2369	186.566	1.36888	up	5e-05	0.00042704	cadherin-13 precursor [Source:RefSeq peptide;Acc:NP_001001760]
XLOC_021662	MIS12	ENSGALG00000001632	19:3327704-3416405	3.89857	0.884778	-2.13956	down	5e-05	0.00042704	protein MIS12 homolog [Source:RefSeq peptide;Acc:NP_001038142]
XLOC_020578	GAS7	ENSGALG00000000368	18:173589-285288	8.57254	18.4729	1.10761	up	5e-05	0.00042704	growth arrest specific 7 [Source:HGNC Symbol;Acc:HGNC:4169]
XLOC_007689	RAD51AP1	ENSGALG00000017290	1:73175385-73213840	0.942415	2.65371	1.49358	up	0.0005	0.00349726	RAD51 associated protein 1 [Source:HGNC Symbol;Acc:HGNC:16956]
XLOC_013194	PNAT3	ENSGALG00000005473	11:15247194-15262027	0.638368	1.3957	1.12852	up	0.00235	0.00998037	Arylamine N-acetyltransferase, pineal gland isozyme NAT-3 [Source:UniProtKB/Swiss-Prot;Acc:P13914]
XLOC_005553	CWF19L2	ENSGALG00000017171	1:179878287-179941963	0.386723	0.961618	1.31416	up	0.00035	0.00256396	CWF19-like 2, cell cycle control (S. pombe) [Source:HGNC Symbol;Acc:HGNC:26508]
XLOC_001327	DMC1	ENSGALG00000012236	1:50710794-50733788	0.340881	1.71151	2.32793	up	0.00025	0.00189107	DNA meiotic recombinase 1 [Source:HGNC Symbol;Acc:HGNC:2927]
XLOC_061974	6.	ENSGALG00000005283	Z:46645731-46660778	3.33661	9.11326	1.44958	up	5e-05	0.00042704	Solute carrier family 25 member 46 [Source:UniProtKB/Swiss-Prot;Acc:Q5ZIG3]
XLOC_011989	AQP9	ENSGALG00000004261	10:6433473-6707280	0.344309	2.34232	2.76616	up	0.00825	0.0312628	aquaporin 9 [Source:HGNC Symbol;Acc:HGNC:643]
XLOC_053458	DPP4	ENSGALG00000011110	7:20637250-20774184	4.37354	2.00397	-1.12594	down	0.0033	0.0135879	dipeptidyl peptidase 4 [Source:RefSeq peptide;Acc:NP_001026426]
XLOC_045764	SPATA18	ENSGALG00000013964	4:65750623-65771219	0.301368	0.658529	1.12772	up	0.00025	0.00189107	spermatogenesis associated 18 [Source:HGNC Symbol;Acc:HGNC:29579]
XLOC_002449	GPR162	ENSGALG00000022926	1:76707977-76712600	4.68042	10.0258	1.09901	up	5e-05	0.00042704	G protein-coupled receptor 162 [Source:HGNC Symbol;Acc:HGNC:16693]
XLOC_034608	FBN3	ENSGALG00000000327	28:268480-395862	0.0413519	0.42709	3.36851	up	5e-05	0.00042704	fibrillin 3 [Source:HGNC Symbol;Acc:HGNC:18794]
XLOC_025503	DEPDC6	ENSGALG00000016413	2:136280042-136356111	31.7312	8.32711	-1.93001	down	5e-05	0.00042704	DEP domain-containing mTOR-interacting protein [Source:RefSeq peptide;Acc:NP_001186431]
XLOC_030740	RAB22A	ENSGALG00000007554	20:11555094-11597650	3.61066	7.41097	1.0374	up	5e-05	0.00042704	ras-related protein Rab-22A [Source:RefSeq peptide;Acc:NP_001026038]
XLOC_029190	ANG-1	ENSGALG00000016083	2:130946313-131114196	8.43985	17.3695	1.04127	up	5e-05	0.00042704	angiopoietin-1 precursor [Source:RefSeq peptide;Acc:NP_001186376]
XLOC_049122	Alx-4	ENSGALG00000025875	5:21099449-21129959	64.7928	22.9002	-1.50048	down	5e-05	0.00042704	homeobox protein aristaless-like 4 [Source:RefSeq peptide;Acc:NP_989493]
XLOC_003051	ENSGALG00000028416	ENSGALG00000028416	1:88859672-88860818	2.46499	1.19671	-1.04251	down	0.0063	0.0244206	-
XLOC_025506	col14A1	ENSGALG00000016411	2:136370221-136490384	10.9437	1.33007	-3.04053	down	5e-05	0.00042704	collagen alpha-1(XIV) chain precursor [Source:RefSeq peptide;Acc:NP_990665]
XLOC_057199	EPHB1	ENSGALG00000006609	9:3214676-3262866	3.72669	1.44553	-1.36629	down	5e-05	0.00042704	EPH receptor B1 [Source:HGNC Symbol;Acc:HGNC:3392]
XLOC_025419	RIMS2	ENSGALG00000016074	2:129309040-129696339	0.385967	2.15036	2.47803	up	5e-05	0.00042704	regulating synaptic membrane exocytosis 2 [Source:HGNC Symbol;Acc:HGNC:17283]
XLOC_018302	WDR66	ENSGALG00000004365	15:5689847-5704642	0.486084	1.52104	1.64578	up	5e-05	0.00042704	WD repeat domain 66 [Source:HGNC Symbol;Acc:HGNC:28506]
XLOC_022601	AKAP9	ENSGALG00000009348	2:22520151-22633995	1.34917	3.10375	1.20195	up	0.01185	0.0430766	A-kinase anchor protein 9 [Source:RefSeq peptide;Acc:NP_997062]
XLOC_043152	FAM149A	ENSGALG00000013503	4:60924163-60963595	0.213899	0.708266	1.72736	up	0.0011	0.00501978	family with sequence similarity 149 member A [Source:HGNC Symbol;Acc:HGNC:24527]
XLOC_060589	GLRX	ENSGALG00000027483	Z:57167985-57176365	15.8245	56.0344	1.82415	up	5e-05	0.00042704	glutaredoxin-1 [Source:RefSeq peptide;Acc:NP_990491]
XLOC_036724	SAMD5	ENSGALG00000028420	3:46522011-46652556	2.76808	1.36425	-1.02077	down	0.0057	0.0223082	sterile alpha motif domain containing 5 [Source:HGNC Symbol;Acc:HGNC:21180]
XLOC_005299	TRPC4	ENSGALG00000017044	1:171102507-171244344	1.84909	4.56378	1.30341	up	5e-05	0.00042704	transient receptor potential cation channel, subfamily C, member 4 [Source:HGNC Symbol;Acc:HGNC:12336]
XLOC_029535	ZFAT	ENSGALG00000016207	2:142121685-142207949	0.653982	1.55211	1.24691	up	5e-05	0.00042704	zinc finger and AT-hook domain containing [Source:HGNC Symbol;Acc:HGNC:19899]
XLOC_037928	Lpin1	ENSGALG00000016456	3:96971361-97044067	4.23416	9.90697	1.22637	up	5e-05	0.00042704	Uncharacterized protein [Source:UniProtKB/TrEMBL;Acc:E1BWY2]
XLOC_041739	CHM	ENSGALG00000006906	4:8537981-8604548	4.21871	9.2199	1.12795	up	5e-05	0.00042704	rab proteins geranylgeranyltransferase component A 2 [Source:RefSeq peptide;Acc:NP_001026290]
XLOC_047025	CD44	ENSGALG00000007849	5:18242377-18303314	33.0062	66.8415	1.01801	up	5e-05	0.00042704	CD44 antigen precursor [Source:RefSeq peptide;Acc:NP_990191]
XLOC_055532	GTF2B	ENSGALG00000006205	8:14094646-14113644	1.93799	4.48806	1.21153	up	5e-05	0.00042704	general transcription factor IIB [Source:HGNC Symbol;Acc:HGNC:4648]
XLOC_052880	COL6A3	ENSGALG00000003923	7:4751587-4806001	137.42	334.547	1.28362	up	5e-05	0.00042704	collagen alpha-3(VI) chain precursor [Source:RefSeq peptide;Acc:NP_990865]
XLOC_039205	MAD2L1BP	ENSGALG00000027871	3:30214602-30217400	9.23796	4.0496	-1.1898	down	5e-05	0.00042704	MAD2L1 binding protein [Source:HGNC Symbol;Acc:HGNC:21059]
XLOC_004642	GGACT	ENSGALG00000022758	1:143200977-143232565	5.21778	2.18555	-1.25544	down	0.00285	0.0119	gamma-glutamylamine cyclotransferase [Source:HGNC Symbol;Acc:HGNC:25100]
XLOC_038897	ATF3	ENSGALG00000025887	3:21184022-21192463	3.71499	8.1228	1.12862	up	5e-05	0.00042704	activating transcription factor 3 [Source:HGNC Symbol;Acc:HGNC:785]
XLOC_011080	LRRC49	ENSGALG00000004059	10:5730112-5795891	2.95121	6.0931	1.04587	up	0.01265	0.0456598	leucine rich repeat containing 49 [Source:HGNC Symbol;Acc:HGNC:25965]
XLOC_015955	PITX1	ENSGALG00000006365	13:14934287-14941024	2.53347	1.04241	-1.28119	down	0.0056	0.0219572	Pituitary homeobox 1 [Source:UniProtKB/Swiss-Prot;Acc:P56673]
XLOC_007573	PACSIN2	ENSGALG00000014159	1:68552481-68619386	2.92406	7.64681	1.38689	up	5e-05	0.00042704	protein kinase C and casein kinase substrate in neurons protein 2 isoform 1 [Source:RefSeq peptide;Acc:NP_001152983]
XLOC_042834	ENSGALG00000019003	ENSGALG00000019003	4:48998208-49030510	0.290359	0.918025	1.66069	up	5e-05	0.00042704	-
XLOC_042423	ARFIP1	ENSGALG00000010105	4:33332207-33375924	4.89579	10.2897	1.07159	up	5e-05	0.00042704	arfaptin-1 [Source:RefSeq peptide;Acc:NP_001239327]
XLOC_043513	HTRA3	ENSGALG00000015575	4:80438629-80461899	8.98746	20.1147	1.16226	up	5e-05	0.00042704	HtrA serine peptidase 3 [Source:HGNC Symbol;Acc:HGNC:30406]
XLOC_051147	gga-mir-146b	ENSGALG00000021782	6:22677837-22687533	0.596279	0.238844	-1.31992	down	0.00015	0.0011841	-
XLOC_045921	ZNF518B	ENSGALG00000014954	4:77825062-77842776	0.697536	1.55901	1.16029	up	5e-05	0.00042704	zinc finger protein 518B [Source:HGNC Symbol;Acc:HGNC:29365]
XLOC_057682	BCL6	ENSGALG00000007357	9:14257810-14274366	26.4624	12.0587	-1.13388	down	5e-05	0.00042704	B-cell lymphoma 6 protein homolog [Source:RefSeq peptide;Acc:NP_001012948]
XLOC_017402	RSL1D1	ENSGALG00000002873	14:103099-109981	2.63959	5.51757	1.06372	up	5e-05	0.00042704	ribosomal L1 domain containing 1 [Source:RefSeq peptide;Acc:NP_001034352]
XLOC_041756	RPS6KA6	ENSGALG00000007097	4:8966463-9007207	0.840098	1.74371	1.05353	up	5e-05	0.00042704	ribosomal protein S6 kinase, 90kDa, polypeptide 6 [Source:HGNC Symbol;Acc:HGNC:10435]
XLOC_059862	NLN	ENSGALG00000014769	Z:20491306-20561786	3.4272	13.7528	2.00462	up	5e-05	0.00042704	neurolysin (metallopeptidase M3 family) [Source:HGNC Symbol;Acc:HGNC:16058]
XLOC_009274	PLCXD1	ENSGALG00000016721	1:129412853-129442181	0.344732	1.50228	2.12361	up	5e-05	0.00042704	PI-PLC X domain-containing protein 1 [Source:RefSeq peptide;Acc:NP_001122109]
XLOC_004139	KAL1	ENSGALG00000016616	1:125082661-125212392	0.338408	1.81925	2.42651	up	5e-05	0.00042704	anosmin-1 precursor [Source:RefSeq peptide;Acc:NP_990755]
XLOC_045933	TMEM128	ENSGALG00000014992	4:78096382-78102028	1.60988	4.90511	1.60733	up	5e-05	0.00042704	transmembrane protein 128 [Source:RefSeq peptide;Acc:NP_001026334]
XLOC_029994	C20H20ORF11	ENSGALG00000005700	20:8779149-8787627	2.03396	4.9359	1.27902	up	5e-05	0.00042704	Glucose-induced degradation protein 8 homolog [Source:UniProtKB/Swiss-Prot;Acc:Q5ZKQ7]
XLOC_017204	EMP2	ENSGALG00000027058	14:9182193-9204188	7.30923	26.9766	1.88392	up	5e-05	0.00042704	epithelial membrane protein 2 [Source:HGNC Symbol;Acc:HGNC:3334]
XLOC_001128	APAF1	ENSGALG00000011531	1:46537498-46566278	0.903332	1.97737	1.13026	up	5e-05	0.00042704	apoptotic peptidase activating factor 1 [Source:HGNC Symbol;Acc:HGNC:576]
XLOC_008150	PROS1	ENSGALG00000015409	1:89043280-89128423	17.5566	45.3071	1.36772	up	5e-05	0.00042704	protein S (alpha) [Source:HGNC Symbol;Acc:HGNC:9456]
XLOC_044064	ENSGALG00000006851	ENSGALG00000006851	4:6540700-6996306	4.02732	12.7655	1.66435	up	5e-05	0.00042704	-
XLOC_059938	ENSGALG00000014946	ENSGALG00000014946	Z:23891914-23913814	0.201004	0.789741	1.97415	up	0.0047	0.0187772	-
XLOC_000982	ACSS3	ENSGALG00000010940	1:40046031-40123545	0.0596486	0.460372	2.94824	up	0.0123	0.0445287	acyl-CoA synthetase short-chain family member 3 [Source:HGNC Symbol;Acc:HGNC:24723]
XLOC_006535	AMIGO2	ENSGALG00000009739	1:31191403-31200927	1.59692	3.28771	1.04179	up	0.00015	0.0011841	amphoterin-induced protein 2 precursor [Source:RefSeq peptide;Acc:NP_001186479]
XLOC_047164	CHAC1	ENSGALG00000027874	5:23730411-23732558	14.7947	55.1101	1.89723	up	5e-05	0.00042704	cation transport regulator-like protein 1 [Source:RefSeq peptide;Acc:NP_001186585]
XLOC_010368	RAB39A	ENSGALG00000017166	1:179647659-179662213	0.19488	0.495135	1.34524	up	0.01055	0.0388151	RAB39A, member RAS oncogene family [Source:HGNC Symbol;Acc:HGNC:16521]
XLOC_018675	GNB1L	ENSGALG00000001925	15:923405-977991	3.8516	1.91078	-1.0113	down	5e-05	0.00042704	guanine nucleotide-binding protein subunit beta-like protein 1 [Source:RefSeq peptide;Acc:NP_001012811]
XLOC_020201	C17orf62	ENSGALG00000001607	18:3472131-3482623	2.56658	6.18545	1.26903	up	5e-05	0.00042704	chromosome 17 open reading frame 62 [Source:HGNC Symbol;Acc:HGNC:28672]
XLOC_061674	RFK	ENSGALG00000000004	Z:34292957-34299561	1.8876	4.50364	1.25454	up	5e-05	0.00042704	riboflavin kinase [Source:RefSeq peptide;Acc:NP_001026776]
XLOC_005919	SERPINH1	ENSGALG00000011214	1:194288920-194295617	595.206	1204.09	1.01648	up	5e-05	0.00042704	Serpin H1 [Source:UniProtKB/Swiss-Prot;Acc:P13731]
XLOC_043019	PITX2	ENSGALG00000026881	4:57397808-57409306	43.1819	19.309	-1.16116	down	5e-05	0.00042704	pituitary homeobox 2 [Source:RefSeq peptide;Acc:NP_990341]
XLOC_056200	PLPP6	ENSGALG00000003029	8:4276256-4296023	20.0446	9.84614	-1.02558	down	5e-05	0.00042704	phospholipid phosphatase 6 [Source:HGNC Symbol;Acc:HGNC:23682]
XLOC_013557	MT4	ENSGALG00000028451	11:2110514-2112244	182.904	50.4822	-1.85724	down	5e-05	0.00042704	Metallothionein [Source:UniProtKB/Swiss-Prot;Acc:P68497]
XLOC_025834	ENSGALG00000026578	ENSGALG00000026578	2:2267601-2290945	1.27547	4.05447	1.66848	up	5e-05	0.00042704	-
XLOC_050602	MAT1A	ENSGALG00000002479	6:3914755-3932026	1.35352	5.48422	2.01857	up	5e-05	0.00042704	S-adenosylmethionine synthase isoform type-1 [Source:RefSeq peptide;Acc:NP_001186448]
XLOC_061289	ENSGALG00000014721	ENSGALG00000014721	Z:17217588-17357822	1.89088	4.50371	1.25205	up	0.0007	0.00420609	-
XLOC_058334	PIK3CB	ENSGALG00000005505	9:5092107-5175814	7.93163	18.356	1.21056	up	5e-05	0.00042704	phosphatidylinositol-4,5-bisphosphate 3-kinase catalytic subunit beta isoform [Source:RefSeq peptide;Acc:NP_001026482]
XLOC_019630	PTGS1	ENSGALG00000001314	17:8762631-8772437	0.484525	2.34114	2.27257	up	5e-05	0.00042704	prostaglandin-endoperoxide synthase 1 (prostaglandin G/H synthase and cyclooxygenase) [Source:HGNC Symbol;Acc:HGNC:9604]
XLOC_046840	CARS	ENSGALG00000006427	5:12449457-12484758	7.16662	17.0711	1.25219	up	5e-05	0.00042704	Cysteine--tRNA ligase, cytoplasmic [Source:UniProtKB/Swiss-Prot;Acc:Q5F408]
XLOC_000038	NCAPH2	ENSGALG00000013811	1:608641-619585	18.5175	4.98203	-1.89408	down	5e-05	0.00042704	non-SMC condensin II complex subunit H2 [Source:HGNC Symbol;Acc:HGNC:25071]
XLOC_005575	MMP27	ENSGALG00000019060	1:181720809-181729291	0.420605	1.26487	1.58846	up	0.0002	0.00154256	matrix metalloproteinase-27 precursor [Source:RefSeq peptide;Acc:NP_990331]
XLOC_061890	NFIL3	ENSGALG00000015209	Z:44200188-44217418	4.77741	12.1692	1.34893	up	5e-05	0.00042704	nuclear factor interleukin-3-regulated protein [Source:RefSeq peptide;Acc:NP_989949]
XLOC_026151	ZEB1	ENSGALG00000007260	2:14304273-14412046	2.09968	5.78524	1.46221	up	5e-05	0.00042704	zinc finger E-box-binding homeobox 1 [Source:RefSeq peptide;Acc:NP_990462]
XLOC_016774	ERCC4	ENSGALG00000002981	14:666459-679330	1.17834	3.47442	1.56002	up	5e-05	0.00042704	excision repair cross-complementation group 4 [Source:HGNC Symbol;Acc:HGNC:3436]
XLOC_014075	ENSGALG00000023472	ENSGALG00000023472	11:18192069-18194173	0	0.371585	inf	up	5e-05	0.00042704	-
XLOC_061813	FANCC	ENSGALG00000012618	Z:41519738-41607695	1.88093	8.2186	2.12745	up	5e-05	0.00042704	Fanconi anemia, complementation group C [Source:RefSeq peptide;Acc:NP_001006587]
XLOC_035027	gga-mir-6615	ENSGALG00000026759	28:1742798-1791963	52.3417	13.3078	-1.97569	down	5e-05	0.00042704	-
XLOC_062023	LNPEP	ENSGALG00000015301	Z:51421478-51475088	4.11624	9.75179	1.24434	up	5e-05	0.00042704	leucyl/cystinyl aminopeptidase [Source:HGNC Symbol;Acc:HGNC:6656]
XLOC_027125	EPDR1	ENSGALG00000012069	2:46699295-46735913	5.76607	11.598	1.00822	up	5e-05	0.00042704	ependymin related 1 [Source:HGNC Symbol;Acc:HGNC:17572]
XLOC_059930	F2RL2	ENSGALG00000023379	Z:23320384-23436537	1.99772	4.46337	1.15978	up	0.0015	0.00660781	coagulation factor II (thrombin) receptor-like 2 [Source:HGNC Symbol;Acc:HGNC:3539]
XLOC_033530	PFKFB2	ENSGALG00000001117	26:2560485-2574567	6.62999	2.26464	-1.54972	down	5e-05	0.00042704	6-phosphofructo-2-kinase/fructose-2,6-biphosphatase 2 [Source:HGNC Symbol;Acc:HGNC:8873]
XLOC_046118	ENSGALG00000015966	ENSGALG00000015966	4:86948200-87402279	0.711223	1.72062	1.27455	up	0.00595	0.0231624	-
XLOC_020808	PECAM1	ENSGALG00000003515	18:6812291-6844018	0.24506	0.56007	1.19248	up	0.0087	0.0327639	platelet/endothelial cell adhesion molecule 1 [Source:HGNC Symbol;Acc:HGNC:8823]
XLOC_049005	CRACR2B	ENSGALG00000006868	5:15084053-15110235	0.245385	0.777416	1.66364	up	5e-05	0.00042704	calcium release activated channel regulator 2B [Source:HGNC Symbol;Acc:HGNC:28703]
XLOC_019101	TRIM7.1	ENSGALG00000000107	16:177446-188418	0.850226	1.80233	1.08394	up	0.002	0.00860846	tripartite motif-containing protein 7 [Source:RefSeq peptide;Acc:NP_001092822]
XLOC_061736	GNA11	ENSGALG00000003238	Z:37639994-37761606	2.11617	4.83971	1.19346	up	5e-05	0.00042704	guanine nucleotide-binding protein subunit alpha-11 [Source:RefSeq peptide;Acc:NP_989565]
XLOC_049792	DIO2	ENSGALG00000026005	5:39821577-39838667	0.140004	0.314353	1.16692	up	0.01045	0.0385193	deiodinase, iodothyronine, type II [Source:HGNC Symbol;Acc:HGNC:2884]
XLOC_060267	IDNK	ENSGALG00000012583	Z:39826797-39835928	2.30844	4.9049	1.0873	up	0.01075	0.0394997	idnK, gluconokinase homolog (E. coli) [Source:HGNC Symbol;Acc:HGNC:31367]
XLOC_006461	DNAJB9	ENSGALG00000009492	1:28382859-28392521	1.77623	5.84377	1.71808	up	5e-05	0.00042704	dnaJ homolog subfamily B member 9 precursor [Source:RefSeq peptide;Acc:NP_001025906]
XLOC_000209	SUV39H2	ENSGALG00000013920	1:7318011-7338882	1.22596	3.03979	1.31006	up	5e-05	0.00042704	Histone-lysine N-methyltransferase SUV39H2 [Source:UniProtKB/Swiss-Prot;Acc:Q5F3W5]
XLOC_061437	FCHO1	ENSGALG00000015019	Z:24785855-24881275	1.3209	3.08268	1.22267	up	5e-05	0.00042704	FCH domain only 1 [Source:HGNC Symbol;Acc:HGNC:29002]
XLOC_018941	SPECC1L	ENSGALG00000006648	15:8510984-8572655	10.182	22.8085	1.16355	up	5e-05	0.00042704	Cytospin-A [Source:UniProtKB/Swiss-Prot;Acc:Q2KN97]
XLOC_038644	BMP2	ENSGALG00000008830	3:14436023-14450083	2.47479	1.02875	-1.26641	down	5e-05	0.00042704	bone morphogenetic protein 2 precursor [Source:RefSeq peptide;Acc:NP_989689]
XLOC_021689	POR	ENSGALG00000002053	19:4304086-4337357	148.533	66.5351	-1.1586	down	5e-05	0.00042704	NADPH--cytochrome P450 reductase [Source:RefSeq peptide;Acc:NP_001182725]
XLOC_048428	LRR1	ENSGALG00000012230	5:57481326-57487570	7.59502	3.38528	-1.16578	down	5e-05	0.00042704	leucine rich repeat protein 1 [Source:HGNC Symbol;Acc:HGNC:19742]
XLOC_055621	PIGK	ENSGALG00000009015	8:18082727-18146552	25.5511	63.0277	1.3026	up	5e-05	0.00042704	GPI-anchor transamidase precursor [Source:RefSeq peptide;Acc:NP_001026449]
XLOC_026871	SATB1	ENSGALG00000011254	2:35683543-35774433	0.294735	1.01002	1.7769	up	0.01005	0.037206	DNA-binding protein SATB1 [Source:RefSeq peptide;Acc:NP_001186573]
XLOC_046320	BUB1B	ENSGALG00000004838	5:601358-626001	9.54199	4.44708	-1.10143	down	5e-05	0.00042704	mitotic checkpoint serine/threonine-protein kinase BUB1 beta [Source:RefSeq peptide;Acc:NP_989734]
XLOC_048707	TCP11L1	ENSGALG00000011688	5:6442900-6512243	0.785694	1.7392	1.14638	up	0.0032	0.0132102	T-complex protein 11-like protein 1 [Source:RefSeq peptide;Acc:NP_001186336]
XLOC_025500	NOV	ENSGALG00000016112	2:136064123-136069743	0.82468	2.19504	1.41234	up	0.0001	0.000815358	protein NOV precursor [Source:RefSeq peptide;Acc:NP_990599]
XLOC_003446	SLC5A3	ENSGALG00000029120	1:104962791-105076537	13.1238	6.28252	-1.06277	down	5e-05	0.00042704	solute carrier family 5 (sodium/myo-inositol cotransporter), member 3 [Source:HGNC Symbol;Acc:HGNC:11038]
XLOC_060484	HOOK3	ENSGALG00000015390	Z:53516866-53596691	8.94863	20.8242	1.21852	up	5e-05	0.00042704	hook microtubule-tethering protein 3 [Source:HGNC Symbol;Acc:HGNC:23576]
XLOC_053728	PARP9	ENSGALG00000012077	7:27758502-27816492	1.00474	2.23359	1.15255	up	0.0008	0.00446354	poly(ADP-ribose) polymerase family member 9 [Source:HGNC Symbol;Acc:HGNC:24118]
XLOC_035606	GINS1	ENSGALG00000008538	3:15743295-15762543	4.08587	1.23278	-1.72873	down	0.0017	0.00740329	DNA replication complex GINS protein PSF1 [Source:RefSeq peptide;Acc:NP_001012621]
XLOC_007100	BTBD11	ENSGALG00000012635	1:53327835-53411487	15.4708	5.94824	-1.37901	down	5e-05	0.00042704	BTB (POZ) domain containing 11 [Source:HGNC Symbol;Acc:HGNC:23844]
XLOC_006274	ALG10	ENSGALG00000027347	1:15487075-15502189	1.67244	3.56483	1.09188	up	5e-05	0.00042704	asparagine-linked glycosylation 10 homolog (yeast, alpha-1,2-glucosyltransferase) [Source:RefSeq peptide;Acc:NP_001026565]
XLOC_030676	ENSGALG00000020972	ENSGALG00000020972	20:10822143-10823498	0	0.35571	inf	up	0.00095	0.00461571	-
XLOC_056322	TNN	ENSGALG00000004538	8:7050618-7074630	0.0630825	0.498587	2.98253	up	0.0002	0.00154256	tenascin N [Source:HGNC Symbol;Acc:HGNC:22942]
XLOC_020741	C18H17ORF67	ENSGALG00000024428	18:6230179-6235911	0	0.41168	inf	up	5e-05	0.00042704	uncharacterized protein LOC417400 precursor [Source:RefSeq peptide;Acc:NP_001264952]
XLOC_032877	NCAPD3	ENSGALG00000001491	24:2516228-2542779	10.2972	3.76277	-1.45239	down	5e-05	0.00042704	non-SMC condensin II complex subunit D3 [Source:HGNC Symbol;Acc:HGNC:28952]
XLOC_041327	ZC3H12B	ENSGALG00000004715	4:66193-78662	1.29919	2.93154	1.17405	up	5e-05	0.00042704	zinc finger CCCH-type containing 12B [Source:HGNC Symbol;Acc:HGNC:17407]
XLOC_039819	EYA4	ENSGALG00000013987	3:55666415-55823961	0.847168	4.16664	2.29817	up	5e-05	0.00042704	EYA transcriptional coactivator and phosphatase 4 [Source:HGNC Symbol;Acc:HGNC:3522]
XLOC_053014	C7H2ORF69	ENSGALG00000008136	7:10507983-10515774	0.744004	2.10517	1.50055	up	5e-05	0.00042704	uncharacterized protein LOC424064 [Source:RefSeq peptide;Acc:NP_001034395]
XLOC_015003	WNK2	ENSGALG00000005210	12:6453657-6563101	0.658955	1.83354	1.47638	up	5e-05	0.00042704	WNK lysine deficient protein kinase 2 [Source:HGNC Symbol;Acc:HGNC:14542]
XLOC_002053	SSPN	ENSGALG00000014042	1:67762798-67787318	2.92732	7.49399	1.35616	up	5e-05	0.00042704	sarcospan [Source:HGNC Symbol;Acc:HGNC:11322]
XLOC_043278	GNPDA2	ENSGALG00000014210	4:67201645-67227411	2.33095	9.35059	2.00414	up	5e-05	0.00042704	Glucosamine-6-phosphate isomerase [Source:UniProtKB/TrEMBL;Acc:E1C878]
XLOC_014422	HDAC11	ENSGALG00000005092	12:5669032-5713237	0.40386	1.10675	1.4544	up	0.00125	0.00561994	histone deacetylase 11 [Source:RefSeq peptide;Acc:NP_001264070]
XLOC_058811	CHRD	ENSGALG00000026983	9:15406843-15413472	0.614281	2.97637	2.27658	up	5e-05	0.00042704	chordin precursor [Source:RefSeq peptide;Acc:NP_990311]
XLOC_013539	SF3B3	ENSGALG00000002531	11:1714128-1742698	119.548	46.1159	-1.37426	down	5e-05	0.00042704	Uncharacterized protein [Source:UniProtKB/TrEMBL;Acc:Q5ZI54]
XLOC_032788	STT3A	ENSGALG00000001005	24:373403-377118	5.97064	1.67193	-1.83637	down	5e-05	0.00042704	STT3A, subunit of the oligosaccharyltransferase complex (catalytic) [Source:HGNC Symbol;Acc:HGNC:6172]
XLOC_026878	SGOL1	ENSGALG00000011281	2:36471388-36477374	1.07467	0.441364	-1.28385	down	0.00185	0.00800601	shugoshin-like 1 [Source:RefSeq peptide;Acc:NP_001186577]
XLOC_035976	PLEKHH2	ENSGALG00000009947	3:24491109-24545482	0.144202	0.831677	2.52794	up	5e-05	0.00042704	pleckstrin homology, MyTH4 and FERM domain containing H2 [Source:HGNC Symbol;Acc:HGNC:30506]
XLOC_036272	RMDN2	ENSGALG00000010554	3:31216988-31259988	0.400121	1.05356	1.39677	up	5e-05	0.00042704	regulator of microtubule dynamics 2 [Source:HGNC Symbol;Acc:HGNC:26567]
XLOC_002021	LRMP	ENSGALG00000014011	1:67292633-67331462	2.82231	6.51144	1.2061	up	5e-05	0.00042704	lymphoid-restricted membrane protein [Source:HGNC Symbol;Acc:HGNC:6690]
XLOC_038085	ENSGALG00000026301	ENSGALG00000026301	3:105319046-105331350	4.91294	1.52888	-1.68411	down	5e-05	0.00042704	-
XLOC_057955	PDCD10	ENSGALG00000009477	9:20076794-20090571	5.47687	14.0216	1.35623	up	5e-05	0.00042704	Programmed cell death protein 10 [Source:UniProtKB/Swiss-Prot;Acc:Q5ZIV5]
XLOC_017783	KIAA0430	ENSGALG00000006475	14:7514633-7540340	4.54848	9.45725	1.05604	up	5e-05	0.00042704	KIAA0430 [Source:HGNC Symbol;Acc:HGNC:29562]
XLOC_018158	C15H22ORF25	ENSGALG00000002056	15:1045155-1272983	2.67406	6.92277	1.37232	up	5e-05	0.00042704	chromosome 15 open reading frame, human C22orf25 [Source:RefSeq peptide;Acc:NP_001007837]
XLOC_000977	PTPRQ	ENSGALG00000010935	1:39799900-39913158	0.987022	10.6721	3.43462	up	5e-05	0.00042704	protein tyrosine phosphatase, receptor type, Q [Source:HGNC Symbol;Acc:HGNC:9679]
XLOC_060226	ANXA1	ENSGALG00000015148	Z:35881517-35899231	30.2171	218.533	2.85441	up	5e-05	0.00042704	annexin A1 [Source:RefSeq peptide;Acc:NP_996789]
XLOC_006539	RPAP3	ENSGALG00000009743	1:31369387-31384325	1.3598	5.33101	1.97102	up	5e-05	0.00042704	RNA polymerase II-associated protein 3 [Source:RefSeq peptide;Acc:NP_001006231]
XLOC_050115	XRCC3	ENSGALG00000011533	5:50375578-50384447	8.58301	3.84807	-1.15735	down	5e-05	0.00042704	DNA repair protein XRCC3 [Source:RefSeq peptide;Acc:NP_001006489]
XLOC_036362	ADSS	ENSGALG00000010702	3:34077363-34151883	0.765743	2.04895	1.41995	up	5e-05	0.00042704	Adenylosuccinate synthetase isozyme 2 [Source:UniProtKB/Swiss-Prot;Acc:Q5ZJL5]
XLOC_019902	MEGF9	ENSGALG00000023838	17:4571208-4594862	7.04807	3.31294	-1.08912	down	5e-05	0.00042704	multiple EGF-like-domains 9 [Source:HGNC Symbol;Acc:HGNC:3234]
XLOC_055517	ZNF644	ENSGALG00000006100	8:13529729-13619618	1.80672	3.98239	1.14026	up	5e-05	0.00042704	zinc finger protein 644 [Source:HGNC Symbol;Acc:HGNC:29222]
XLOC_028951	SNX16	ENSGALG00000015794	2:121308910-121333635	1.62819	4.25545	1.38604	up	5e-05	0.00042704	sorting nexin-16 [Source:RefSeq peptide;Acc:NP_001186417]
XLOC_045981	DOK7	ENSGALG00000015615	4:81424906-81491592	2.02538	7.2078	1.83137	up	5e-05	0.00042704	docking protein 7 [Source:HGNC Symbol;Acc:HGNC:26594]
XLOC_042920	CETN1	ENSGALG00000026741	4:53032505-53055970	2.3068	5.29952	1.19997	up	5e-05	0.00042704	centrin-1 [Source:RefSeq peptide;Acc:NP_001264849]
XLOC_049658	RALGAPA1	ENSGALG00000010088	5:35510718-35625104	10.1116	21.0935	1.06079	up	5e-05	0.00042704	Ral GTPase activating protein, alpha subunit 1 (catalytic) [Source:HGNC Symbol;Acc:HGNC:17770]
XLOC_037713	RAB23	ENSGALG00000016279	3:86044770-86175642	5.90196	13.2529	1.16704	up	5e-05	0.00042704	ras-related protein Rab-23 [Source:RefSeq peptide;Acc:NP_001103530]
XLOC_058009	PLCH1	ENSGALG00000010312	9:22444598-22499563	0.27553	0.845104	1.61692	up	5e-05	0.00042704	phospholipase C eta 1 [Source:HGNC Symbol;Acc:HGNC:29185]
XLOC_041551	SLC6A14	ENSGALG00000005957	4:2978237-3035520	7.49845	2.74842	-1.44799	down	5e-05	0.00042704	solute carrier family 6 (amino acid transporter), member 14 [Source:HGNC Symbol;Acc:HGNC:11047]
XLOC_013256	JPH3	ENSGALG00000005791	11:17334120-17376878	2.13045	4.33821	1.02594	up	5e-05	0.00042704	junctophilin 3 [Source:HGNC Symbol;Acc:HGNC:14203]
XLOC_041414	LPAR4	ENSGALG00000004121	4:1374532-1388211	1.13895	5.12602	2.17014	up	5e-05	0.00042704	lysophosphatidic acid receptor 4 [Source:RefSeq peptide;Acc:NP_001264978]
XLOC_060949	LIPG	ENSGALG00000002712	Z:1060882-1081530	125.062	46.0678	-1.44081	down	5e-05	0.00042704	lipase, endothelial [Source:HGNC Symbol;Acc:HGNC:6623]
XLOC_012836	N4BP1	ENSGALG00000003907	11:6773328-6864020	3.02861	6.2321	1.04106	up	0.0003	0.00223551	NEDD4-binding protein 1 [Source:RefSeq peptide;Acc:NP_001025741]
XLOC_044467	FMR1	ENSGALG00000009177	4:18626634-18662660	2.74618	7.70352	1.48809	up	5e-05	0.00042704	fragile X mental retardation 1 [Source:HGNC Symbol;Acc:HGNC:3775]
XLOC_038382	KIF16B	ENSGALG00000008725	3:5412990-5548544	1.26595	3.24944	1.35997	up	5e-05	0.00042704	kinesin family member 16B [Source:HGNC Symbol;Acc:HGNC:15869]
XLOC_042332	IL15	ENSGALG00000009870	4:29463072-29495763	0	0.719556	inf	up	5e-05	0.00042704	interleukin 15 [Source:RefSeq peptide;Acc:NP_989902]
XLOC_015195	ENSGALG00000006449	ENSGALG00000006449	12:11004400-11220759	0.370284	2.84456	2.9415	up	5e-05	0.00042704	-
XLOC_046473	DNAJC24	ENSGALG00000012130	5:5014614-5209759	0.703447	1.60146	1.18688	up	0.00035	0.00256396	dnaJ homolog subfamily C member 24 [Source:RefSeq peptide;Acc:NP_001177825]
XLOC_039253	CDC42EP3	ENSGALG00000010551	3:31122608-31163810	1.30505	3.42226	1.39085	up	5e-05	0.00042704	CDC42 effector protein (Rho GTPase binding) 3 [Source:HGNC Symbol;Acc:HGNC:16943]
XLOC_059015	ARHGEF26	ENSGALG00000010352	9:22672886-22714986	0.252244	0.828116	1.71501	up	0.0001	0.000815358	Rho guanine nucleotide exchange factor 26 [Source:HGNC Symbol;Acc:HGNC:24490]
XLOC_005476	SACS	ENSGALG00000017120	1:176842565-176900914	1.23996	3.6384	1.553	up	5e-05	0.00042704	sacsin molecular chaperone [Source:HGNC Symbol;Acc:HGNC:10519]
XLOC_056679	SIAT7E	ENSGALG00000009021	8:18148547-18221761	0.894144	0.245465	-1.86499	down	0.00015	0.0011841	alpha-N-acetylgalactosaminide alpha-2,6-sialyltransferase 5 [Source:RefSeq peptide;Acc:NP_001264423]
XLOC_041179	RCAN2	ENSGALG00000016709	3:109333575-109412206	5.49668	2.41182	-1.18844	down	5e-05	0.00042704	regulator of calcineurin 2 [Source:HGNC Symbol;Acc:HGNC:3041]
XLOC_038061	PBK	ENSGALG00000016582	3:104781437-104803768	47.556	16.0666	-1.56557	down	5e-05	0.00042704	PDZ binding kinase [Source:HGNC Symbol;Acc:HGNC:18282]
XLOC_041496	ENSGALG00000005648	ENSGALG00000005648	4:2372827-2379242	18.1245	8.31033	-1.12496	down	5e-05	0.00042704	-
XLOC_056768	FAAH	ENSGALG00000010433	8:20529178-20538824	1.19808	2.96249	1.30608	up	0.00095	0.00461571	fatty acid amide hydrolase [Source:HGNC Symbol;Acc:HGNC:3553]
XLOC_018275	CDK2AP1	ENSGALG00000003410	15:5034960-5078411	28.6195	61.8034	1.11069	up	5e-05	0.00042704	cyclin-dependent kinase 2-associated protein 1 [Source:RefSeq peptide;Acc:NP_001034353]
XLOC_056183	C14orf80	ENSGALG00000027492	8:3902707-3969274	9.52511	3.25693	-1.54822	down	5e-05	0.00042704	chromosome 14 open reading frame 80 [Source:HGNC Symbol;Acc:HGNC:20127]
XLOC_053401	COBLL1	ENSGALG00000011068	7:19543960-19629827	1.6476	5.29153	1.68331	up	5e-05	0.00042704	cordon-bleu WH2 repeat protein like 1 [Source:HGNC Symbol;Acc:HGNC:23571]
XLOC_021436	ENSGALG00000028649	ENSGALG00000028649	19:167966-295292	134.945	33	-2.03184	down	5e-05	0.00042704	-
XLOC_048912	KCNQ1	ENSGALG00000006472	5:12608137-12931849	0.292158	5.38938	4.2053	up	5e-05	0.00042704	potassium channel, voltage gated KQT-like subfamily Q, member 1 [Source:HGNC Symbol;Acc:HGNC:6294]
XLOC_032581	KCNJ5	ENSGALG00000001181	24:1073170-1314401	60.303	27.4958	-1.13302	down	5e-05	0.00042704	potassium channel, inwardly rectifying subfamily J, member 5 [Source:HGNC Symbol;Acc:HGNC:6266]
XLOC_053801	HNMT	ENSGALG00000012377	7:30750426-30795903	5.30571	49.6101	3.22502	up	5e-05	0.00042704	histamine N-methyltransferase isoform 1 [Source:RefSeq peptide;Acc:NP_001264802]
XLOC_045281	FAT4	ENSGALG00000011823	4:51924592-52061166	4.68927	17.3369	1.88641	up	5e-05	0.00042704	FAT atypical cadherin 4 [Source:HGNC Symbol;Acc:HGNC:23109]
XLOC_016675	UBE2B	ENSGALG00000006435	13:15177673-15185631	4.98934	12.5032	1.32537	up	5e-05	0.00042704	ubiquitin conjugating enzyme E2B [Source:HGNC Symbol;Acc:HGNC:12473]
XLOC_012041	TMOD3	ENSGALG00000004710	10:8507962-8534087	11.27	30.227	1.42334	up	5e-05	0.00042704	tropomodulin-3 [Source:RefSeq peptide;Acc:NP_001005813]
XLOC_037996	cRhoB	ENSGALG00000016485	3:101365501-101367829	32.9067	71.0787	1.11104	up	5e-05	0.00042704	rho-related GTP-binding protein RhoB [Source:RefSeq peptide;Acc:NP_990240]
XLOC_022200	EN2	ENSGALG00000023430	2:7875411-7877529	20.0317	9.86067	-1.02253	down	5e-05	0.00042704	Homeobox protein engrailed-2 [Source:UniProtKB/Swiss-Prot;Acc:Q05917]
XLOC_004657	DOCK9	ENSGALG00000016883	1:143925290-144043319	1.3897	5.13376	1.88524	up	5e-05	0.00042704	dedicator of cytokinesis 9 [Source:HGNC Symbol;Acc:HGNC:14132]
XLOC_029829	FAM83D	ENSGALG00000003097	20:4109315-4170624	21.2486	6.3495	-1.74266	down	5e-05	0.00042704	family with sequence similarity 83 member D [Source:HGNC Symbol;Acc:HGNC:16122]
XLOC_013600	FTO	ENSGALG00000003591	11:4125440-4353272	0.348322	0.782093	1.16692	up	0.00865	0.0326093	protein fto [Source:RefSeq peptide;Acc:NP_001172076]
XLOC_045896	BST1	ENSGALG00000014509	4:76205539-76269174	0.954937	6.02598	2.65772	up	0.0003	0.00223551	ADP-ribosyl cyclase 2 precursor [Source:RefSeq peptide;Acc:NP_001186972]
XLOC_042227	TMA16	ENSGALG00000009501	4:22863300-22882562	0.354891	1.13857	1.68177	up	0.0001	0.000815358	translation machinery associated 16 homolog [Source:HGNC Symbol;Acc:HGNC:25638]
XLOC_026802	JAZF1	ENSGALG00000011126	2:33497041-33670974	1.69802	5.5772	1.71568	up	5e-05	0.00042704	juxtaposed with another zinc finger protein 1 [Source:RefSeq peptide;Acc:NP_001186547]
XLOC_039320	KIF26B	ENSGALG00000010664	3:33667718-33957155	0.765422	0.18202	-2.07216	down	5e-05	0.00042704	kinesin family member 26B [Source:HGNC Symbol;Acc:HGNC:25484]
XLOC_025448	EMC2	ENSGALG00000016097	2:131497564-131538528	0.950618	2.28519	1.26538	up	5e-05	0.00042704	tetratricopeptide repeat protein 35 [Source:RefSeq peptide;Acc:NP_001185609]
XLOC_050390	CDKN3	ENSGALG00000012220	5:56357425-56370334	10.2772	3.70656	-1.47129	down	0.0137	0.0490477	cyclin-dependent kinase inhibitor 3 [Source:RefSeq peptide;Acc:NP_001239091]
XLOC_010210	ENSGALG00000017075	ENSGALG00000017075	1:173861993-174107063	2.50863	6.37782	1.34616	up	5e-05	0.00042704	-
XLOC_037959	FAM84A	ENSGALG00000016459	3:98116226-98120051	0.226082	1.0846	2.26225	up	0.0001	0.000815358	family with sequence similarity 84 member A [Source:HGNC Symbol;Acc:HGNC:20743]
XLOC_013181	BCO1	ENSGALG00000005408	11:14882015-14937171	0.118327	0.782294	2.72493	up	0.0001	0.000815358	Beta,beta-carotene 15,15'-monooxygenase [Source:UniProtKB/Swiss-Prot;Acc:Q9I993]
XLOC_007737	PARP11	ENSGALG00000014347	1:74799548-74818341	0.418333	1.22647	1.55179	up	5e-05	0.00042704	poly(ADP-ribose) polymerase family member 11 [Source:HGNC Symbol;Acc:HGNC:1186]
XLOC_043485	EVC	ENSGALG00000015037	4:78663439-78782714	1.17838	3.16909	1.42726	up	5e-05	0.00042704	Ellis van Creveld syndrome [Source:RefSeq peptide;Acc:NP_001005347]
XLOC_004231	ASMTL	ENSGALG00000016689	1:128477650-128507401	1.83523	3.87533	1.07836	up	0.00015	0.0011841	acetylserotonin O-methyltransferase-like [Source:HGNC Symbol;Acc:HGNC:751]
XLOC_024406	TMX3	ENSGALG00000013757	2:94235831-94263775	4.02191	12.1298	1.5926	up	5e-05	0.00042704	thioredoxin-related transmembrane protein 3 [Source:HGNC Symbol;Acc:HGNC:24718]
XLOC_030116	ENSGALG00000007575	ENSGALG00000007575	20:11555094-11597650	2.41065	7.02586	1.54325	up	5e-05	0.00042704	-
XLOC_061408	DINB1	ENSGALG00000014956	Z:23729641-23838650	0.545766	1.78627	1.71059	up	0.0002	0.00154256	DNA polymerase kappa [Source:RefSeq peptide;Acc:NP_989514]
XLOC_017411	CPPED1	ENSGALG00000002940	14:257738-301078	1.12292	5.58732	2.3149	up	5e-05	0.00042704	calcineurin-like phosphoesterase domain containing 1 [Source:RefSeq peptide;Acc:NP_001153454]
XLOC_032567	ESAM	ENSGALG00000000957	24:285422-292873	15.0809	6.84428	-1.13975	down	5e-05	0.00042704	endothelial cell adhesion molecule [Source:HGNC Symbol;Acc:HGNC:17474]
XLOC_026713	OSBPL3	ENSGALG00000011007	2:31771629-31865624	8.14317	19.9993	1.29629	up	5e-05	0.00042704	oxysterol binding protein like 3 [Source:HGNC Symbol;Acc:HGNC:16370]
XLOC_038876	KCNK2	ENSGALG00000009687	3:20175603-20279796	0.117646	0.627338	2.4148	up	0.0007	0.00420609	potassium channel, two pore domain subfamily K, member 2 [Source:HGNC Symbol;Acc:HGNC:6277]
XLOC_026597	DGKB	ENSGALG00000010786	2:27518301-27854244	31.1211	66.2343	1.08968	up	5e-05	0.00042704	diacylglycerol kinase beta [Source:HGNC Symbol;Acc:HGNC:2850]
XLOC_007060	LGALS1	ENSGALG00000029043	1:51010960-51014093	1536.08	4007.85	1.38357	up	5e-05	0.00042704	Beta-galactoside-binding lectin [Source:UniProtKB/Swiss-Prot;Acc:P07583]
XLOC_052939	COL6A1	ENSGALG00000005974	7:6739938-6761011	44.7654	193.308	2.11045	up	5e-05	0.00042704	collagen alpha-1(VI) chain precursor [Source:RefSeq peptide;Acc:NP_990438]
XLOC_053742	CCDC93	ENSGALG00000012129	7:28379878-28419685	1.67466	4.17762	1.31882	up	5e-05	0.00042704	coiled-coil domain-containing protein 93 [Source:RefSeq peptide;Acc:NP_001026433]
XLOC_014017	TLDC1	ENSGALG00000005596	11:16229080-16241613	5.72976	13.0016	1.18214	up	5e-05	0.00042704	TLD domain-containing protein KIAA1609 homolog [Source:RefSeq peptide;Acc:NP_001025746]
XLOC_013558	MT1	ENSGALG00000014616	11:2113549-2114397	982.665	235.487	-2.06105	down	5e-05	0.00042704	metallothionein-3 [Source:RefSeq peptide;Acc:NP_001091007]
XLOC_048600	FANCF	ENSGALG00000003660	5:2944747-2947340	0.966858	0.426176	-1.18186	down	0.00425	0.017143	Fanconi anemia complementation group F [Source:HGNC Symbol;Acc:HGNC:3587]
XLOC_003373	GABPA	ENSGALG00000015763	1:101880240-101914060	7.46565	17.8589	1.25831	up	5e-05	0.00042704	GA-binding protein alpha chain [Source:RefSeq peptide;Acc:NP_001007859]
XLOC_033387	MICAL1	ENSGALG00000019751	26:16065-27220	0.625784	1.40683	1.16871	up	5e-05	0.00042704	NEDD9-interacting protein with calponin homology and LIM domains [Source:RefSeq peptide;Acc:NP_001026747]
XLOC_014323	ASPN	ENSGALG00000004722	12:3309298-3452441	0.75536	8.72794	3.5304	up	5e-05	0.00042704	asporin [Source:HGNC Symbol;Acc:HGNC:14872]
XLOC_015877	MAPK9	ENSGALG00000013761	13:13261591-13288980	3.53845	8.38708	1.24505	up	5e-05	0.00042704	Mitogen-activated protein kinase 9 [Source:UniProtKB/Swiss-Prot;Acc:P79996]
XLOC_024766	MCM4	ENSGALG00000012915	2:107695681-107707788	23.0493	7.81225	-1.56091	down	5e-05	0.00042704	minichromosome maintenance complex component 4 [Source:HGNC Symbol;Acc:HGNC:6947]
XLOC_036035	chTC10	ENSGALG00000010010	3:26075655-26116670	4.83009	12.7205	1.39703	up	5e-05	0.00042704	rho-related GTP-binding protein RhoQ [Source:RefSeq peptide;Acc:NP_989792]
XLOC_018008	TMEM204	ENSGALG00000029047	14:13740742-13835332	0.60818	4.5988	2.91869	up	0.0009	0.00461571	transmembrane protein 204 [Source:HGNC Symbol;Acc:HGNC:14158]
XLOC_008048	SFT2D2	ENSGALG00000019228	1:83506839-83517336	0.1627	0.454517	1.48212	up	0.00135	0.00601133	SFT2 domain containing 2 [Source:HGNC Symbol;Acc:HGNC:25140]
XLOC_023812	ECI2	ENSGALG00000012809	2:65979723-66009335	7.2062	25.1909	1.80559	up	5e-05	0.00042704	enoyl-CoA delta isomerase 2 [Source:HGNC Symbol;Acc:HGNC:14601]
XLOC_014085	CHTF8	ENSGALG00000000632	11:18358801-18360436	15.5695	4.39024	-1.82635	down	5e-05	0.00042704	CTF8, chromosome transmission fidelity factor 8 homolog [Source:RefSeq peptide;Acc:NP_001264567]
XLOC_026638	TWIST1	ENSGALG00000026059	2:29698258-29701472	19.213	7.35065	-1.38614	down	5e-05	0.00042704	twist family bHLH transcription factor 1 [Source:HGNC Symbol;Acc:HGNC:12428]
XLOC_010006	HTR2A	ENSGALG00000016992	1:167643340-167674121	13.1869	4.34081	-1.60306	down	5e-05	0.00042704	5-hydroxytryptamine (serotonin) receptor 2A, G protein-coupled [Source:HGNC Symbol;Acc:HGNC:5293]
XLOC_049558	C5H15ORF41	ENSGALG00000009801	5:30705068-30916254	5.47964	13.6628	1.3181	up	5e-05	0.00042704	uncharacterized protein C15orf41 homolog [Source:RefSeq peptide;Acc:NP_001026371]
XLOC_043815	EDA2R	ENSGALG00000004599	4:327317-370495	194.037	91.8864	-1.07841	down	5e-05	0.00042704	tumor necrosis factor receptor superfamily member 27 [Source:RefSeq peptide;Acc:NP_001076829]
XLOC_044655	SLC7A11	ENSGALG00000009758	4:28376867-28434696	1.24267	3.97006	1.67572	up	5e-05	0.00042704	solute carrier family 7 (anionic amino acid transporter light chain, xc- system), member 11 [Source:HGNC Symbol;Acc:HGNC:11059]
XLOC_007698	TIGAR	ENSGALG00000026776	1:73269251-73292435	1.12306	2.98427	1.40994	up	5e-05	0.00042704	TP53 induced glycolysis regulatory phosphatase [Source:HGNC Symbol;Acc:HGNC:1185]
XLOC_037293	SLC22A16	ENSGALG00000015055	3:65931748-65967339	1.03087	4.37127	2.08419	up	5e-05	0.00042704	solute carrier family 22 (organic cation/carnitine transporter), member 16 [Source:HGNC Symbol;Acc:HGNC:20302]
XLOC_032696	ENSGALG00000006746	ENSGALG00000006746	24:4084030-4100346	0.803431	3.02909	1.91464	up	0.00025	0.00189107	-
XLOC_020009	VAV2	ENSGALG00000002699	17:7045509-7148174	99.7878	23.9608	-2.05819	down	5e-05	0.00042704	guanine nucleotide exchange factor VAV2 [Source:RefSeq peptide;Acc:NP_989473]
XLOC_022526	TRDMT1	ENSGALG00000008686	2:19698498-19730152	0.94772	2.73815	1.53067	up	5e-05	0.00042704	tRNA (cytosine-5-)-methyltransferase [Source:RefSeq peptide;Acc:NP_001020002]
XLOC_018506	CIT	ENSGALG00000007354	15:9565536-9638663	3.65908	1.05645	-1.79226	down	5e-05	0.00042704	citron rho-interacting serine/threonine kinase [Source:HGNC Symbol;Acc:HGNC:1985]
XLOC_056164	RGS2	ENSGALG00000002540	8:3555675-3558786	32.3216	8.72814	-1.88875	down	5e-05	0.00042704	regulator of G-protein signaling 2 [Source:RefSeq peptide;Acc:NP_989726]
XLOC_027063	CLEC3B	ENSGALG00000011883	2:43675441-43682092	0.168539	1.4762	3.13074	up	0.00175	0.00760936	tetranectin precursor [Source:RefSeq peptide;Acc:NP_989997]
XLOC_057972	PPM1L	ENSGALG00000009537	9:21475782-21588599	1.13608	4.36231	1.94102	up	5e-05	0.00042704	protein phosphatase, Mg2+/Mn2+ dependent 1L [Source:HGNC Symbol;Acc:HGNC:16381]
XLOC_054110	HELIOS	ENSGALG00000003136	7:3593406-3705938	0.954123	2.02314	1.08435	up	5e-05	0.00042704	zinc finger protein Helios [Source:RefSeq peptide;Acc:NP_989938]
XLOC_022009	CDC25A	ENSGALG00000004934	2:565339-580311	12.5396	4.62859	-1.43785	down	5e-05	0.00042704	M-phase inducer phosphatase 1 [Source:RefSeq peptide;Acc:NP_001186501]
XLOC_025830	OBSCN	ENSGALG00000004754	2:2078445-2267487	0.439825	1.66754	1.92272	up	5e-05	0.00042704	obscurin, cytoskeletal calmodulin and titin-interacting RhoGEF [Source:HGNC Symbol;Acc:HGNC:15719]
XLOC_026084	KLF6	ENSGALG00000007056	2:11735302-11744317	24.4762	53.9733	1.14087	up	5e-05	0.00042704	Gallus gallus Kruppel-like factor 6 (KLF6), mRNA. [Source:RefSeq mRNA;Acc:NM_001030969]
XLOC_032869	IGSF9B	ENSGALG00000001450	24:2418819-2464846	0.99988	0.407551	-1.29477	down	5e-05	0.00042704	immunoglobulin superfamily member 9B [Source:HGNC Symbol;Acc:HGNC:32326]
XLOC_059853	CWC27	ENSGALG00000014747	Z:20070626-20213613	1.11237	2.91156	1.38816	up	0.00495	0.0196775	CWC27 spliceosome-associated protein homolog [Source:HGNC Symbol;Acc:HGNC:10664]
XLOC_051187	SORCS3	ENSGALG00000008434	6:23967358-24235717	8.73104	3.21594	-1.44091	down	5e-05	0.00042704	sortilin-related VPS10 domain containing receptor 3 [Source:HGNC Symbol;Acc:HGNC:16699]
XLOC_013642	ORC6	ENSGALG00000004342	11:7219525-7312456	9.65618	3.25974	-1.5667	down	0.00015	0.0011841	origin recognition complex subunit 6 isoform 1 [Source:RefSeq peptide;Acc:NP_001264648]
XLOC_030847	C1orf174	ENSGALG00000000975	21:914534-942588	6.62409	13.7594	1.05462	up	0.00245	0.0103671	chromosome 1 open reading frame 174 [Source:HGNC Symbol;Acc:HGNC:27915]
XLOC_022522	ST8SIA6	ENSGALG00000008671	2:19614632-19660820	0.812017	2.37015	1.5454	up	5e-05	0.00042704	alpha-2,8-sialyltransferase 8F [Source:RefSeq peptide;Acc:NP_001001603]
XLOC_011971	FAM189A1	ENSGALG00000003944	10:5287317-5497792	2.13425	5.76043	1.43245	up	5e-05	0.00042704	family with sequence similarity 189 member A1 [Source:HGNC Symbol;Acc:HGNC:29075]
XLOC_048503	FEN1	ENSGALG00000024076	5:245201-247884	22.2039	5.63301	-1.97883	down	5e-05	0.00042704	Flap endonuclease 1 [Source:UniProtKB/Swiss-Prot;Acc:Q5ZLN4]
XLOC_042183	PDGFC	ENSGALG00000009378	4:20648533-20769897	3.18103	13.5972	2.09574	up	5e-05	0.00042704	Platelet-derived growth factor C Platelet-derived growth factor C, latent form Platelet-derived growth factor C, receptor-binding form [Source:UniProtKB/Swiss-Prot;Acc:Q9I946]
XLOC_055924	DNAJC6	ENSGALG00000011041	8:27179458-27219563	0.552687	1.32474	1.26118	up	5e-05	0.00042704	putative tyrosine-protein phosphatase auxilin [Source:RefSeq peptide;Acc:NP_001170886]
XLOC_053811	ARHGAP15	ENSGALG00000012421	7:32211978-32530918	0.252685	1.12816	2.15856	up	0.00585	0.0228288	Rho GTPase-activating protein 15 [Source:UniProtKB/Swiss-Prot;Acc:Q5ZMM3]
XLOC_007893	HSD3B2	ENSGALG00000014764	1:77954028-77969647	0.169087	1.10767	2.71169	up	0.00075	0.00428473	Gallus gallus hydroxy-delta-5-steroid dehydrogenase, 3 beta- and steroid delta-isomerase 2 (HSD3B2), mRNA. [Source:RefSeq mRNA;Acc:NM_205118]
XLOC_025674	PHF20L1	ENSGALG00000016243	2:141275044-141326296	3.9824	8.60062	1.1108	up	5e-05	0.00042704	PHD finger protein 20-like protein 1 [Source:RefSeq peptide;Acc:NP_001034368]
XLOC_015471	FGD5	ENSGALG00000008546	12:19771124-19859850	3.75119	8.63086	1.20216	up	5e-05	0.00042704	FYVE, RhoGEF and PH domain containing 5 [Source:HGNC Symbol;Acc:HGNC:19117]
XLOC_060237	PCSK5	ENSGALG00000015164	Z:36921728-37183206	4.36263	10.8813	1.31858	up	5e-05	0.00042704	proprotein convertase subtilisin/kexin type 5 [Source:HGNC Symbol;Acc:HGNC:8747]
XLOC_051181	SLK	ENSGALG00000008318	6:23623543-23670821	5.10698	12.1451	1.24983	up	5e-05	0.00042704	STE20 like kinase [Source:HGNC Symbol;Acc:HGNC:11088]
XLOC_040240	ZNF292	ENSGALG00000027593	3:75926672-75983126	1.37826	2.80503	1.02517	up	5e-05	0.00042704	zinc finger protein 292 [Source:HGNC Symbol;Acc:HGNC:18410]
XLOC_030573	PPDPF	ENSGALG00000005849	20:9368434-9370742	122.317	256.219	1.06676	up	5e-05	0.00042704	chromosome 20 open reading frame 149 [Source:RefSeq peptide;Acc:NP_001183966]
XLOC_018536	ENSGALG00000008040	ENSGALG00000008040	15:10907426-10923772	8.94401	2.38569	-1.90652	down	5e-05	0.00042704	-
XLOC_046337	GCHFR	ENSGALG00000028400	5:967324-1011083	15.4675	4.49027	-1.78437	down	5e-05	0.00042704	GTP cyclohydrolase 1 feedback regulatory protein [Source:RefSeq peptide;Acc:NP_001186451]
XLOC_006401	CPED1	ENSGALG00000009002	1:22979672-23183320	7.2427	19.3145	1.41509	up	5e-05	0.00042704	cadherin-like and PC-esterase domain containing 1 [Source:HGNC Symbol;Acc:HGNC:26159]
XLOC_034469	NGFR	ENSGALG00000027311	27:3204182-3219385	0.0519936	0.999772	4.26519	up	0.00015	0.0011841	tumor necrosis factor receptor superfamily member 16 precursor [Source:RefSeq peptide;Acc:NP_001139605]
XLOC_036410	NID1	ENSGALG00000010982	3:37178148-37215707	0.949306	2.57828	1.44146	up	5e-05	0.00042704	nidogen 1 [Source:HGNC Symbol;Acc:HGNC:7821]
XLOC_012050	TNFAIP8L3	ENSGALG00000004788	10:8645925-8687755	1.12088	3.9636	1.82218	up	5e-05	0.00042704	TNF alpha induced protein 8 like 3 [Source:HGNC Symbol;Acc:HGNC:20620]
XLOC_047462	FMN1	ENSGALG00000009723	5:29699096-29827096	2.66737	5.84938	1.13286	up	5e-05	0.00042704	formin [Source:RefSeq peptide;Acc:NP_989754]
XLOC_045205	FAM175A	ENSGALG00000011210	4:45865713-45890341	1.6686	3.91971	1.23211	up	5e-05	0.00042704	BRCA1-A complex subunit Abraxas [Source:RefSeq peptide;Acc:NP_001026315]
XLOC_017758	ZDHHC4	ENSGALG00000005905	14:6497188-6504545	0.330593	1.17099	1.8246	up	0.0003	0.00223551	zinc finger, DHHC-type containing 4 [Source:HGNC Symbol;Acc:HGNC:18471]
XLOC_045017	WWC2	ENSGALG00000010668	4:39328806-39473730	5.13845	12.7131	1.30691	up	5e-05	0.00042704	WW and C2 domain containing 2 [Source:HGNC Symbol;Acc:HGNC:24148]
XLOC_013755	ENSGALG00000005114	ENSGALG00000005114	11:10631032-10639605	0.315161	1.29049	2.03376	up	0.00045	0.0031877	-
XLOC_059861	CZH5ORF44	ENSGALG00000014767	Z:20444709-20490099	2.22719	8.16601	1.87441	up	5e-05	0.00042704	uncharacterized protein LOC427165 isoform 2 [Source:RefSeq peptide;Acc:NP_001006577]
XLOC_053106	GPR1	ENSGALG00000008589	7:12058651-12071393	3.25262	17.01	2.38671	up	5e-05	0.00042704	G protein-coupled receptor 1 [Source:HGNC Symbol;Acc:HGNC:4463]
XLOC_044849	PARM1	ENSGALG00000010268	4:34042643-34062026	5.86375	2.70031	-1.1187	down	0.0046	0.0184238	prostate androgen-regulated mucin-like protein 1 [Source:HGNC Symbol;Acc:HGNC:24536]
XLOC_006164	PHTF2	ENSGALG00000008335	1:12250454-12314217	3.8922	8.33844	1.09919	up	5e-05	0.00042704	putative homeodomain transcription factor 2 [Source:RefSeq peptide;Acc:NP_001006226]
XLOC_019017	SCARF2	ENSGALG00000020956	15:10095235-10105935	34.8372	81.4284	1.2249	up	5e-05	0.00042704	scavenger receptor class F member 2 [Source:HGNC Symbol;Acc:HGNC:19869]
XLOC_001130	SCYL2	ENSGALG00000011569	1:47072452-47107607	3.04979	7.62511	1.32205	up	5e-05	0.00042704	SCY1-like protein 2 [Source:RefSeq peptide;Acc:NP_001025922]
XLOC_062133	ARSK	ENSGALG00000014672	Z:57236602-57293929	3.09953	8.9871	1.5358	up	5e-05	0.00042704	arylsulfatase K precursor [Source:RefSeq peptide;Acc:NP_001026586]
XLOC_054112	BARD1	ENSGALG00000003484	7:4098342-4197932	4.9323	1.58693	-1.63602	down	5e-05	0.00042704	BRCA1-associated RING domain protein 1 [Source:RefSeq peptide;Acc:NP_001026417]
XLOC_028759	ASPH	ENSGALG00000015479	2:112882280-113084210	18.0858	50.2131	1.47321	up	5e-05	0.00042704	aspartate beta-hydroxylase [Source:HGNC Symbol;Acc:HGNC:757]
XLOC_003091	PTGFRN	ENSGALG00000015464	1:91358446-91424437	51.7825	23.231	-1.15641	down	5e-05	0.00042704	prostaglandin F2 receptor inhibitor [Source:HGNC Symbol;Acc:HGNC:9601]
XLOC_060241	VPS13A	ENSGALG00000015170	Z:37461160-37566826	1.32698	5.75266	2.11608	up	5e-05	0.00042704	vacuolar protein sorting 13 homolog A [Source:RefSeq peptide;Acc:NP_001264765]
XLOC_010727	P4HA3	ENSGALG00000017311	1:194915189-194923866	2.09795	10.9082	2.37835	up	5e-05	0.00042704	prolyl 4-hydroxylase, alpha polypeptide III [Source:HGNC Symbol;Acc:HGNC:30135]
XLOC_027270	EGFR	ENSGALG00000012363	2:52410606-52558725	6.74787	13.8125	1.03347	up	5e-05	0.00042704	Epidermal growth factor receptor [Source:UniProtKB/Swiss-Prot;Acc:P13387]
XLOC_057711	ENSGALG00000020779	ENSGALG00000020779	9:14601386-14604249	1.31385	0.606285	-1.11573	down	0.0119	0.0432461	-
XLOC_015650	NUDCD2	ENSGALG00000001726	13:6072868-6083434	5.57957	12.1357	1.12103	up	0.0055	0.0215983	NudC domain containing 2 [Source:HGNC Symbol;Acc:HGNC:30535]
XLOC_009469	CUL4A	ENSGALG00000016830	1:136852609-136902920	1.18774	4.46233	1.90958	up	5e-05	0.00042704	cullin 4A [Source:HGNC Symbol;Acc:HGNC:2554]
XLOC_056318	PAPPA2	ENSGALG00000004487	8:6756097-6827450	5.56342	12.2425	1.13786	up	5e-05	0.00042704	pappalysin 2 [Source:HGNC Symbol;Acc:HGNC:14615]
XLOC_000585	FAM3C	ENSGALG00000008975	1:22979672-23183320	7.28692	17.4557	1.26031	up	5e-05	0.00042704	protein FAM3C [Source:RefSeq peptide;Acc:NP_001091115]
XLOC_053588	IGFBP5	ENSGALG00000011468	7:22732532-22753885	33.9435	15.9839	-1.08652	down	5e-05	0.00042704	Uncharacterized protein [Source:UniProtKB/TrEMBL;Acc:F1ND88]
XLOC_016706	ENSGALG00000027244	ENSGALG00000027244	13:16557754-16561329	8.35672	3.72414	-1.16603	down	5e-05	0.00042704	-
XLOC_055373	COL11A1	ENSGALG00000005180	8:10152726-10292964	0.312788	3.25737	3.38045	up	5e-05	0.00042704	collagen, type XI, alpha 1 [Source:HGNC Symbol;Acc:HGNC:2186]
XLOC_006489	TWF1	ENSGALG00000009595	1:30012658-30056295	5.87628	14.8706	1.33949	up	5e-05	0.00042704	twinfilin 1 isoform 2 [Source:RefSeq peptide;Acc:NP_001025910]
XLOC_053879	RIF1	ENSGALG00000012484	7:34644556-34791689	4.99261	2.37734	-1.07044	down	5e-05	0.00042704	replication timing regulatory factor 1 [Source:HGNC Symbol;Acc:HGNC:23207]
XLOC_010365	CUL5	ENSGALG00000017165	1:179606745-179634086	3.62557	7.78693	1.10285	up	5e-05	0.00042704	cullin 5 [Source:HGNC Symbol;Acc:HGNC:2556]
XLOC_045603	H2AFZ	ENSGALG00000014023	4:59764349-59766622	192.039	89.9838	-1.09366	down	5e-05	0.00042704	Histone H2A.Z [Source:UniProtKB/Swiss-Prot;Acc:Q5ZMD6]
XLOC_032046	PTPRU	ENSGALG00000001443	23:2715390-2762791	4.12398	1.73968	-1.24521	down	5e-05	0.00042704	protein tyrosine phosphatase, receptor type, U [Source:HGNC Symbol;Acc:HGNC:9683]
XLOC_009081	EGFL6	ENSGALG00000016584	1:122466940-122507987	29.4372	12.0998	-1.28266	down	5e-05	0.00042704	epidermal growth factor-like protein 6 precursor [Source:RefSeq peptide;Acc:NP_001264667]
XLOC_028037	PTPN3	ENSGALG00000022909	2:84609307-84785709	0.700028	2.12744	1.60363	up	5e-05	0.00042704	protein tyrosine phosphatase, non-receptor type 3 [Source:HGNC Symbol;Acc:HGNC:9655]
XLOC_013251	GINS2	ENSGALG00000028131	11:17098226-17103722	14.3229	2.66619	-2.42547	down	5e-05	0.00042704	GINS complex subunit 2 (Psf2 homolog) [Source:HGNC Symbol;Acc:HGNC:24575]
XLOC_059659	RXFP3	ENSGALG00000017411	Z:10173889-10176366	0.722619	0.113702	-2.66797	down	0.00225	0.00958756	relaxin/insulin-like family peptide receptor 3 [Source:HGNC Symbol;Acc:HGNC:24883]
XLOC_026758	gga-mir-148a	ENSGALG00000018281	2:32241647-32253849	2.81122	1.3628	-1.04462	down	5e-05	0.00042704	-
XLOC_042877	IL8	ENSGALG00000026098	4:50355000-50359957	2.19358	0.702248	-1.64323	down	5e-05	0.00042704	Interleukin-8 [Source:UniProtKB/Swiss-Prot;Acc:P08317]
XLOC_000507	ZBED4	ENSGALG00000008547	1:18537457-18634950	1.21938	3.57656	1.55242	up	5e-05	0.00042704	zinc finger BED domain-containing protein 4 [Source:RefSeq peptide;Acc:NP_001186470]
XLOC_020944	NME1	ENSGALG00000007305	18:10253362-10258408	0.410102	1.10395	1.42861	up	0.00455	0.0182407	nucleoside diphosphate kinase A [Source:RefSeq peptide;Acc:NP_001191690]
XLOC_014469	APPL1	ENSGALG00000005527	12:8535419-8635443	2.81343	5.75192	1.03171	up	5e-05	0.00042704	adaptor protein, phosphotyrosine interaction, PH domain and leucine zipper containing 1 [Source:HGNC Symbol;Acc:HGNC:24035]
XLOC_059686	GHR	ENSGALG00000008411	Z:13287240-13419205	8.62519	17.7795	1.04358	up	5e-05	0.00042704	growth hormone receptor precursor [Source:RefSeq peptide;Acc:NP_001001293]
XLOC_035896	UBR2	ENSGALG00000009906	3:22320084-22374070	2.52621	5.71622	1.17809	up	5e-05	0.00042704	ubiquitin protein ligase E3 component n-recognin 2 [Source:HGNC Symbol;Acc:HGNC:21289]
XLOC_030049	REM1	ENSGALG00000023636	20:10320201-10331745	1.44492	5.90859	2.03182	up	5e-05	0.00042704	RAS (RAD and GEM)-like GTP-binding 1 [Source:HGNC Symbol;Acc:HGNC:15922]
XLOC_034791	APC2	ENSGALG00000027821	28:3104214-3111105	0.121427	0.360581	1.57024	up	0.00425	0.017143	adenomatosis polyposis coli 2 [Source:HGNC Symbol;Acc:HGNC:24036]
XLOC_041822	ENSGALG00000009628	ENSGALG00000009628	4:11342240-11348947	0.0754389	0.368855	2.28967	up	0.00215	0.00919674	-
XLOC_001606	AMN1	ENSGALG00000012938	1:59522890-59553178	0.649026	1.90868	1.55623	up	0.00605	0.023523	antagonist of mitotic exit network 1 homolog [Source:HGNC Symbol;Acc:HGNC:27281]
XLOC_026206	RAB18	ENSGALG00000007435	2:15704612-15717690	22.2776	53.7147	1.26972	up	5e-05	0.00042704	Ras-related protein Rab-18 [Source:UniProtKB/Swiss-Prot;Acc:Q5ZLG1]
XLOC_024641	LAMA3	ENSGALG00000015056	2:102780600-102893846	0.629663	1.92775	1.61426	up	5e-05	0.00042704	laminin subunit alpha 3 [Source:HGNC Symbol;Acc:HGNC:6483]
XLOC_021463	WBSCR27	ENSGALG00000026762	19:726183-728854	11.7786	31.4311	1.41602	up	5e-05	0.00042704	Williams Beuren syndrome chromosome region 27 [Source:HGNC Symbol;Acc:HGNC:19068]
XLOC_028294	C2H18ORF1	ENSGALG00000013886	2:96508398-96784694	5.77282	16.1468	1.4839	up	5e-05	0.00042704	uncharacterized protein LOC421044 [Source:RefSeq peptide;Acc:NP_001026184]
XLOC_022612	CCDC132	ENSGALG00000009500	2:23077704-23147847	4.96957	12.5827	1.34024	up	5e-05	0.00042704	Coiled-coil domain-containing protein 132 [Source:UniProtKB/Swiss-Prot;Acc:Q5ZKV9]
XLOC_025162	CHMP4C	ENSGALG00000015788	2:121287838-121304205	2.82849	6.79282	1.26398	up	5e-05	0.00042704	chromatin modifying protein 4C [Source:RefSeq peptide;Acc:NP_001186404]
XLOC_037405	ASCC3	ENSGALG00000015465	3:70081706-70349050	2.36645	6.59342	1.4783	up	5e-05	0.00042704	activating signal cointegrator 1 complex subunit 3 [Source:HGNC Symbol;Acc:HGNC:18697]
XLOC_039028	PREPL	ENSGALG00000009981	3:24827680-25058011	0.39806	1.41568	1.83044	up	5e-05	0.00042704	prolyl endopeptidase-like [Source:RefSeq peptide;Acc:NP_001026224]
XLOC_028170	ZNF236	ENSGALG00000013657	2:90586073-90656025	1.16969	2.44302	1.06254	up	5e-05	0.00042704	zinc finger protein 236 [Source:HGNC Symbol;Acc:HGNC:13028]
XLOC_055145	STXBP3	ENSGALG00000002001	8:1263852-1289487	0.836574	1.95623	1.22551	up	5e-05	0.00042704	syntaxin-binding protein 3 [Source:RefSeq peptide;Acc:NP_001073202]
XLOC_040501	KCNQ5	ENSGALG00000015932	3:80962160-81225706	0.149582	0.934457	2.64319	up	5e-05	0.00042704	potassium channel, voltage gated KQT-like subfamily Q, member 5 [Source:HGNC Symbol;Acc:HGNC:6299]
XLOC_024143	SNRNP48	ENSGALG00000013005	2:78246698-78253275	1.05169	2.39747	1.1888	up	5e-05	0.00042704	small nuclear ribonucleoprotein, U11/U12 48KDa subunit [Source:HGNC Symbol;Acc:HGNC:21368]
XLOC_021166	GBAS	ENSGALG00000002388	19:4851943-4881337	4.40322	9.61355	1.12651	up	5e-05	0.00042704	protein NipSnap homolog 2 [Source:RefSeq peptide;Acc:NP_001025884]
XLOC_028766	CYP7B1	ENSGALG00000015512	2:114088960-114114645	0.198893	0.504459	1.34275	up	0.00085	0.00457459	cytochrome P450 family 7 subfamily B member 1 [Source:HGNC Symbol;Acc:HGNC:2652]
XLOC_006418	CAPZA2	ENSGALG00000009385	1:24742312-24772038	16.2649	56.583	1.79861	up	5e-05	0.00042704	F-actin-capping protein subunit alpha-2 [Source:UniProtKB/Swiss-Prot;Acc:P28497]
XLOC_030704	Edn3	ENSGALG00000028310	20:11142956-11160809	0.701977	2.69045	1.93835	up	0.00055	0.00377462	Uncharacterized protein [Source:UniProtKB/TrEMBL;Acc:R4GFB7]
XLOC_007188	TXNRD1	ENSGALG00000012714	1:54494943-54781320	8.87904	18.4721	1.05687	up	5e-05	0.00042704	thioredoxin reductase 1, cytoplasmic [Source:RefSeq peptide;Acc:NP_001025933]
XLOC_056627	SH3GLB1	ENSGALG00000006284	8:14873567-14890526	18.1025	43.2343	1.25599	up	5e-05	0.00042704	Endophilin-B1 [Source:UniProtKB/Swiss-Prot;Acc:Q5ZIR1]
XLOC_030636	FAM110A	ENSGALG00000028508	20:10246852-10254398	0.515292	1.22817	1.25304	up	0.0017	0.00740329	family with sequence similarity 110 member A [Source:HGNC Symbol;Acc:HGNC:16188]
XLOC_015782	NOP16	ENSGALG00000003355	13:9736930-9741756	12.8314	6.00738	-1.09487	down	5e-05	0.00042704	NOP16 nucleolar protein [Source:HGNC Symbol;Acc:HGNC:26934]
XLOC_018417	DGCR2	ENSGALG00000005891	15:7877593-7915137	27.4693	13.6598	-1.00789	down	5e-05	0.00042704	DiGeorge syndrome critical region gene 2 [Source:HGNC Symbol;Acc:HGNC:2845]
XLOC_059888	MTX3	ENSGALG00000014807	Z:21874359-21942012	1.49876	4.54097	1.59923	up	5e-05	0.00042704	metaxin-3 [Source:RefSeq peptide;Acc:NP_001072951]
XLOC_020582	MYH1A	ENSGALG00000026748	18:433289-451636	0.104146	0.485956	2.22222	up	5e-05	0.00042704	myosin, heavy chain 1A, skeletal muscle (similar to human myosin, heavy chain 1, skeletal muscle, adult) [Source:RefSeq peptide;Acc:NP_001013414]
XLOC_002638	LSAMP	ENSGALG00000015087	1:81352120-81663406	3.5075	8.60476	1.29469	up	5e-05	0.00042704	Limbic system-associated membrane protein [Source:UniProtKB/Swiss-Prot;Acc:Q98919]
XLOC_015797	ENSGALG00000003691	ENSGALG00000003691	13:9945119-9991846	22187.2	9.19317	-11.2369	down	5e-05	0.00042704	-
XLOC_011075	MCEE	ENSGALG00000003913	10:5287317-5497792	1.70128	4.17834	1.29631	up	0.0024	0.010164	methylmalonyl-CoA epimerase [Source:HGNC Symbol;Acc:HGNC:16732]
XLOC_059691	ZNF131	ENSGALG00000014859	Z:13470161-13487127	0.581354	1.82489	1.65032	up	0.00235	0.00998037	zinc finger protein 131 [Source:HGNC Symbol;Acc:HGNC:12915]
XLOC_010506	FOLH1	ENSGALG00000017234	1:186845640-186876250	10.5973	23.0348	1.12012	up	5e-05	0.00042704	folate hydrolase (prostate-specific membrane antigen) 1 [Source:HGNC Symbol;Acc:HGNC:3788]
XLOC_011770	PATL2	ENSGALG00000002167	10:821409-827514	1.49445	0.531044	-1.49271	down	5e-05	0.00042704	protein associated with topoisomerase II homolog 2 (yeast) [Source:HGNC Symbol;Acc:HGNC:33630]
XLOC_032351	TCEA3	ENSGALG00000026702	23:2130235-2135679	1.5153	7.29732	2.26777	up	5e-05	0.00042704	transcription elongation factor A (SII), 3 [Source:HGNC Symbol;Acc:HGNC:11615]
XLOC_045904	ENSGALG00000027201	ENSGALG00000027201	4:76596113-76602409	40.6614	15.0915	-1.42992	down	5e-05	0.00042704	-
XLOC_059611	UNC13B	ENSGALG00000002165	Z:8532114-8715803	0.744086	0.371602	-1.00171	down	0.0005	0.00349726	unc-13 homolog B (C. elegans) [Source:HGNC Symbol;Acc:HGNC:12566]
XLOC_005074	AKAP11	ENSGALG00000022739	1:165702875-165743867	2.00309	4.35782	1.12138	up	5e-05	0.00042704	A-kinase anchoring protein 11 [Source:HGNC Symbol;Acc:HGNC:369]
XLOC_046815	MYOD1	ENSGALG00000006216	5:11578792-11582278	7.81197	2.30009	-1.76399	down	5e-05	0.00042704	myoblast determination protein 1 homolog [Source:RefSeq peptide;Acc:NP_989545]
XLOC_053709	KALRN	ENSGALG00000011744	7:26880671-27415642	7.09611	14.3312	1.01406	up	0.0137	0.0490477	kalirin, RhoGEF kinase [Source:HGNC Symbol;Acc:HGNC:4814]
XLOC_037513	SNAP91	ENSGALG00000015846	3:77046812-77117276	0.73303	3.31801	2.17837	up	5e-05	0.00042704	clathrin coat assembly protein AP180 [Source:RefSeq peptide;Acc:NP_001012969]
XLOC_000755	RASSF3	ENSGALG00000009842	1:33676051-33726396	17.1893	39.7317	1.20878	up	5e-05	0.00042704	ras association domain-containing protein 3 [Source:RefSeq peptide;Acc:NP_001007852]
XLOC_042713	CEP44	ENSGALG00000020201	4:43129160-43165568	0.31569	0.680571	1.10824	up	0.0019	0.00820154	centrosomal protein 44kDa [Source:HGNC Symbol;Acc:HGNC:29356]
XLOC_050167	CDCA4	ENSGALG00000011692	5:51860308-51871576	17.8872	41.518	1.21481	up	5e-05	0.00042704	cell division cycle-associated protein 4 [Source:RefSeq peptide;Acc:NP_001026383]
XLOC_040520	COL19A1	ENSGALG00000016155	3:82230622-82485450	0.0921978	2.09742	4.50774	up	5e-05	0.00042704	collagen, type XIX, alpha 1 [Source:HGNC Symbol;Acc:HGNC:2196]
XLOC_022835	CHN2	ENSGALG00000011164	2:34129767-34293479	11.861	37.2634	1.65153	up	5e-05	0.00042704	chimerin 2 [Source:HGNC Symbol;Acc:HGNC:1944]
XLOC_021830	U3	ENSGALG00000027959	19:7057454-7080767	2368.97	5109.4	1.10889	up	5e-05	0.00042704	-
XLOC_018054	ERI2	ENSGALG00000026038	14:14913150-14927428	0.321976	0.105359	-1.61164	down	0.0078	0.0296898	ERI1 exoribonuclease family member 2 [Source:HGNC Symbol;Acc:HGNC:30541]
XLOC_037660	MB21D1	ENSGALG00000015925	3:80936782-80943626	1.47399	0.553457	-1.41318	down	5e-05	0.00042704	Mab-21 domain containing 1 [Source:HGNC Symbol;Acc:HGNC:21367]
XLOC_013641	GPT2	ENSGALG00000004158	11:7219525-7312456	0.670805	3.64077	2.44028	up	0.0001	0.000815358	glutamic pyruvate transaminase (alanine aminotransferase) 2 [Source:HGNC Symbol;Acc:HGNC:18062]
XLOC_028949	FABP4	ENSGALG00000015767	2:121225722-121228944	6.79286	29.9762	2.14173	up	5e-05	0.00042704	fatty acid-binding protein, adipocyte [Source:RefSeq peptide;Acc:NP_989621]
XLOC_019301	ENSGALG00000008518	ENSGALG00000008518	17:1933340-1939035	3.19391	1.53057	-1.06125	down	0.0002	0.00154256	-
XLOC_005238	VPS36	ENSGALG00000017026	1:169711206-169731846	4.11865	8.94672	1.11919	up	5e-05	0.00042704	vacuolar protein sorting 36 homolog (S. cerevisiae) [Source:HGNC Symbol;Acc:HGNC:20312]
XLOC_062227	KIAA1958	ENSGALG00000023083	Z:65770833-65831560	3.52334	0.7961	-2.14592	down	5e-05	0.00042704	KIAA1958 [Source:HGNC Symbol;Acc:HGNC:23427]
XLOC_000485	KIF21A	ENSGALG00000007098	1:15149860-15234735	0.631875	1.54859	1.29324	up	5e-05	0.00042704	kinesin family member 21A [Source:HGNC Symbol;Acc:HGNC:19349]
XLOC_045994	SH3BP2	ENSGALG00000015665	4:81924387-81963184	0.370161	0.767736	1.05246	up	0.0022	0.00939017	SH3 domain-binding protein 2 [Source:RefSeq peptide;Acc:NP_001026336]
XLOC_021665	IFT22	ENSGALG00000021653	19:3508026-3512072	1.63193	3.62213	1.15026	up	5e-05	0.00042704	intraflagellar transport 22 [Source:HGNC Symbol;Acc:HGNC:21895]
XLOC_000416	FAM185A	ENSGALG00000008301	1:12607334-12647497	2.23642	4.68134	1.06573	up	5e-05	0.00042704	family with sequence similarity 185 member A [Source:HGNC Symbol;Acc:HGNC:22412]
XLOC_028760	GGH	ENSGALG00000015503	2:113487747-113501427	5.53935	11.4053	1.04192	up	5e-05	0.00042704	gamma-glutamyl hydrolase (conjugase, folylpolygammaglutamyl hydrolase) [Source:HGNC Symbol;Acc:HGNC:4248]
XLOC_050403	Metazoa_SRP	ENSGALG00000028887	5:57588687-57588986	30.3248	94.7555	1.64371	up	0.0001	0.000815358	-
XLOC_014919	FANCD2	ENSGALG00000003720	12:2749643-2832931	6.04647	2.40381	-1.33077	down	0.0012	0.00542187	Fanconi anemia, complementation group D2 [Source:RefSeq peptide;Acc:NP_001034350]
XLOC_018834	ENSGALG00000004854	ENSGALG00000004854	15:6458295-6491188	16.4753	43.7322	1.40839	up	5e-05	0.00042704	-
XLOC_027842	CDH20	ENSGALG00000012906	2:68541076-68785639	0.628387	0.113013	-2.47516	down	0.0105	0.0386701	cadherin-20 precursor [Source:RefSeq peptide;Acc:NP_989465]
XLOC_031405	TNFRSF8	ENSGALG00000004426	21:5465918-5482042	0.446139	1.13323	1.34487	up	0.00085	0.00457459	tumor necrosis factor receptor superfamily member 8 precursor [Source:RefSeq peptide;Acc:NP_989775]
XLOC_058657	OPA1	ENSGALG00000007150	9:12505715-12555640	4.48909	9.11463	1.02176	up	5e-05	0.00042704	dynamin-like 120 kDa protein, mitochondrial precursor [Source:RefSeq peptide;Acc:NP_001034398]
XLOC_021254	SPECC1	ENSGALG00000004400	19:6346041-6429662	3.39453	9.07552	1.41877	up	5e-05	0.00042704	sperm antigen with calponin homology and coiled-coil domains 1 [Source:HGNC Symbol;Acc:HGNC:30615]
XLOC_015030	DCP1A	ENSGALG00000005322	12:6968162-7002084	0.803667	1.9349	1.26759	up	5e-05	0.00042704	decapping mRNA 1A [Source:HGNC Symbol;Acc:HGNC:18714]
XLOC_036530	CAPN9	ENSGALG00000011136	3:39814868-39843965	0.406154	1.33663	1.71851	up	0.00075	0.00428473	calpain 9 [Source:HGNC Symbol;Acc:HGNC:1486]
XLOC_050716	chAnk3	ENSGALG00000003135	6:8174621-8520083	1.5612	4.47538	1.51935	up	5e-05	0.00042704	ankyrin 3, node of Ranvier (ankyrin G) [Source:RefSeq peptide;Acc:NP_001264026]
XLOC_017055	PLK1	ENSGALG00000006110	14:6884667-6889511	37.1226	12.1665	-1.60938	down	5e-05	0.00042704	serine/threonine-protein kinase PLK1 [Source:RefSeq peptide;Acc:NP_001025810]
XLOC_007085	MCM5	ENSGALG00000012546	1:51939573-51947830	55.8339	17.1217	-1.70532	down	5e-05	0.00042704	DNA replication licensing factor MCM5 [Source:RefSeq peptide;Acc:NP_001006243]
XLOC_057787	LAMP3	ENSGALG00000008759	9:15845895-15861501	0.211957	0.519372	1.293	up	0.001	0.0048265	lysosome-associated membrane glycoprotein 3 precursor [Source:RefSeq peptide;Acc:NP_001139604]
XLOC_001262	CENPM	ENSGALG00000011914	1:49318309-49324877	6.44974	1.22861	-2.39222	down	5e-05	0.00042704	Centromere protein M [Source:UniProtKB/Swiss-Prot;Acc:Q1T7B9]
XLOC_028280	CDH7	ENSGALG00000013782	2:95473460-95554901	0.325576	1.44518	2.15018	up	5e-05	0.00042704	cadherin-7 precursor [Source:RefSeq peptide;Acc:NP_989518]
XLOC_037083	SLC2A12	ENSGALG00000013980	3:55492191-55523798	38.6632	16.2623	-1.24943	down	5e-05	0.00042704	solute carrier family 2 (facilitated glucose transporter), member 12 [Source:HGNC Symbol;Acc:HGNC:18067]
XLOC_009077	TCEANC	ENSGALG00000016581	1:122440861-122450519	1.62793	5.41008	1.73261	up	5e-05	0.00042704	transcription elongation factor A (SII) N-terminal and central domain containing [Source:HGNC Symbol;Acc:HGNC:28277]
XLOC_034522	LRRC3C	ENSGALG00000026789	27:4295043-4295820	0.352935	0	-inf	down	0.0008	0.00446354	leucine rich repeat containing 3C [Source:HGNC Symbol;Acc:HGNC:40034]
XLOC_046691	LMO1	ENSGALG00000005967	5:9512333-9582720	15.1961	4.80877	-1.65996	down	5e-05	0.00042704	LIM domain only 1 [Source:HGNC Symbol;Acc:HGNC:6641]
XLOC_005302	OSF-2	ENSGALG00000017046	1:171293175-171327674	16.3056	168.862	3.37241	up	5e-05	0.00042704	periostin precursor [Source:RefSeq peptide;Acc:NP_001025712]
XLOC_039446	DISC1	ENSGALG00000027999	3:38789505-38985513	0.700603	1.77034	1.33736	up	0.00255	0.0107653	disrupted in schizophrenia 1 [Source:HGNC Symbol;Acc:HGNC:2888]
XLOC_059664	RAI14	ENSGALG00000003353	Z:10311813-10405573	12.3979	28.9327	1.2226	up	5e-05	0.00042704	retinoic acid induced 14 [Source:HGNC Symbol;Acc:HGNC:14873]
XLOC_053069	BMPR-II	ENSGALG00000008459	7:11320598-11425910	10.3182	25.705	1.31686	up	5e-05	0.00042704	bone morphogenetic protein receptor type-2 [Source:RefSeq peptide;Acc:NP_001001465]
XLOC_004193	MXRA5	ENSGALG00000016635	1:127679909-127699390	0.198244	0.537353	1.43859	up	5e-05	0.00042704	matrix-remodelling associated 5 [Source:HGNC Symbol;Acc:HGNC:7539]
XLOC_044604	TMEM192	ENSGALG00000009528	4:23236486-23257108	1.05848	2.15526	1.02586	up	0.0001	0.000815358	transmembrane protein 192 [Source:HGNC Symbol;Acc:HGNC:26775]
XLOC_053969	PMS1	ENSGALG00000002348	7:235612-275609	0.574384	1.62554	1.50084	up	5e-05	0.00042704	PMS1 protein homolog 1 [Source:RefSeq peptide;Acc:NP_001006508]
XLOC_025269	OTUD6B	ENSGALG00000015920	2:124553225-124562061	5.64997	14.0823	1.31757	up	5e-05	0.00042704	OTU domain-containing protein 6B [Source:UniProtKB/Swiss-Prot;Acc:Q5ZIP6]
XLOC_001579	DGKI	ENSGALG00000012890	1:57586476-57794726	0.153174	0.405954	1.40614	up	0.01325	0.0475767	diacylglycerol kinase, iota [Source:HGNC Symbol;Acc:HGNC:2855]
XLOC_033990	FANCE	ENSGALG00000002561	26:4021535-4026207	3.85964	1.21622	-1.66606	down	5e-05	0.00042704	Fanconi anemia complementation group E [Source:HGNC Symbol;Acc:HGNC:3586]
XLOC_012471	CALML4	ENSGALG00000007979	10:18629342-18632005	12.32	38.3263	1.63734	up	5e-05	0.00042704	calmodulin-like 4 [Source:RefSeq peptide;Acc:NP_001264558]
XLOC_007827	CDCA3	ENSGALG00000014513	1:76736133-76738320	37.1989	9.17192	-2.01996	down	5e-05	0.00042704	cell division cycle-associated protein 3 isoform 1 [Source:RefSeq peptide;Acc:NP_001265065]
XLOC_042449	JADE1	ENSGALG00000010214	4:33899635-34041892	9.33891	4.41733	-1.08008	down	5e-05	0.00042704	jade family PHD finger 1 [Source:HGNC Symbol;Acc:HGNC:30027]
XLOC_002115	ARHGAP8	ENSGALG00000019261	1:70002407-70079769	0.322426	1.75791	2.44683	up	5e-05	0.00042704	rho GTPase-activating protein 8 [Source:RefSeq peptide;Acc:NP_001191318]
XLOC_019380	GLE1	ENSGALG00000004738	17:5128827-5138100	5.67151	2.82043	-1.00782	down	5e-05	0.00042704	GLE1, RNA export mediator [Source:HGNC Symbol;Acc:HGNC:4315]
XLOC_046418	METTL15	ENSGALG00000012153	5:3920768-4026116	0.719891	1.76789	1.29618	up	0.00035	0.00256396	putative S-adenosyl-L-methionine-dependent methyltransferase METT5D1 [Source:RefSeq peptide;Acc:NP_001186351]
XLOC_061841	Cdc14B	ENSGALG00000012627	Z:42070540-42120228	1.09085	3.75029	1.78154	up	5e-05	0.00042704	Cell division cycle 14-like protein B [Source:UniProtKB/TrEMBL;Acc:D5K9Y4]
XLOC_020404	IRK1	ENSGALG00000004376	18:8467026-8477142	4.71261	1.25408	-1.9099	down	5e-05	0.00042704	inward rectifier potassium channel 2 [Source:RefSeq peptide;Acc:NP_990701]
XLOC_000418	ENSGALG00000008288	ENSGALG00000008288	1:12647568-12736820	0.361209	1.04171	1.52806	up	5e-05	0.00042704	-
XLOC_060732	TEK	ENSGALG00000001840	Z:68386223-68425628	1.10956	0.278014	-1.99675	down	5e-05	0.00042704	TEK tyrosine kinase, endothelial [Source:HGNC Symbol;Acc:HGNC:11724]
XLOC_030803	PARD6B	ENSGALG00000007994	20:13808589-13922927	0.931237	2.28867	1.29729	up	0.01275	0.0459817	partitioning defective 6 homolog beta [Source:RefSeq peptide;Acc:NP_001038106]
XLOC_028679	RB1CC1	ENSGALG00000015259	2:109636611-109711245	2.47355	6.03998	1.28796	up	5e-05	0.00042704	RB1 inducible coiled-coil 1 [Source:HGNC Symbol;Acc:HGNC:15574]
XLOC_031348	HSPB7	ENSGALG00000023772	21:4309437-4316769	33.2692	118.178	1.82871	up	5e-05	0.00042704	heat shock protein family B (small) member 7 [Source:HGNC Symbol;Acc:HGNC:5249]
XLOC_055630	CDC20	ENSGALG00000009971	8:18577123-18582553	58.6284	23.3292	-1.32946	down	5e-05	0.00042704	cell division cycle protein 20 homolog [Source:RefSeq peptide;Acc:NP_001006536]
XLOC_046327	C15ORF23	ENSGALG00000004706	5:792318-797351	24.1646	8.52605	-1.50295	down	5e-05	0.00042704	putative TRAF4-associated factor 1 [Source:RefSeq peptide;Acc:NP_001026564]
XLOC_022540	ACBD7	ENSGALG00000019663	2:20501821-20505075	4.38883	2.18456	-1.00649	down	0.00135	0.00601133	acyl-CoA binding domain containing 7 [Source:HGNC Symbol;Acc:HGNC:17715]
XLOC_031484	ENSGALG00000027189	ENSGALG00000027189	21:6521863-6524784	0	0.404068	inf	up	0.0008	0.00446354	-
XLOC_034329	CDC6	ENSGALG00000028716	27:4392873-4396094	10.4613	2.21712	-2.2383	down	5e-05	0.00042704	cell division cycle 6 [Source:HGNC Symbol;Acc:HGNC:1744]
XLOC_011675	KIF23	ENSGALG00000008095	10:18828577-18846398	10.8988	4.83508	-1.17255	down	5e-05	0.00042704	kinesin-like protein KIF23 [Source:RefSeq peptide;Acc:NP_001025725]
XLOC_037601	FILIP1	ENSGALG00000015903	3:80071067-80175210	0.767278	5.49556	2.84045	up	5e-05	0.00042704	filamin A interacting protein 1 [Source:HGNC Symbol;Acc:HGNC:21015]
XLOC_055610	USP33	ENSGALG00000008974	8:17880389-17915338	3.54601	7.56353	1.09286	up	5e-05	0.00042704	ubiquitin specific peptidase 33 [Source:HGNC Symbol;Acc:HGNC:20059]
XLOC_010531	DLG2	ENSGALG00000017254	1:188459666-189196267	0.270341	1.13595	2.07105	up	5e-05	0.00042704	discs, large homolog 2 (Drosophila) [Source:HGNC Symbol;Acc:HGNC:2901]
XLOC_033153	CKS1B	ENSGALG00000028664	25:1283198-1283700	239.94	99.6347	-1.26795	down	5e-05	0.00042704	cyclin-dependent kinases regulatory subunit 1 [Source:RefSeq peptide;Acc:NP_001106277]
XLOC_048403	WDHD1	ENSGALG00000012199	5:56161989-56224761	3.0543	1.13108	-1.43315	down	0.00935	0.0349285	WD repeat and HMG-box DNA binding protein 1 [Source:HGNC Symbol;Acc:HGNC:23170]
XLOC_048801	ADM	ENSGALG00000005666	5:8423160-8425797	299.154	87.1068	-1.78003	down	5e-05	0.00042704	adrenomedullin [Source:HGNC Symbol;Acc:HGNC:259]
XLOC_025262	RIPK2	ENSGALG00000015899	2:124047334-124067627	2.38177	4.79979	1.01094	up	5e-05	0.00042704	receptor-interacting serine/threonine-protein kinase 2 [Source:RefSeq peptide;Acc:NP_001026114]
XLOC_011778	MYO9A	ENSGALG00000002078	10:899893-1055134	10.9392	5.40808	-1.01632	down	5e-05	0.00042704	myosin IXA [Source:HGNC Symbol;Acc:HGNC:7608]
XLOC_059748	DDX4	ENSGALG00000014713	Z:16787970-16819388	0	0.364141	inf	up	5e-05	0.00042704	probable ATP-dependent RNA helicase DDX4 [Source:RefSeq peptide;Acc:NP_990039]
XLOC_051620	UBE2D1	ENSGALG00000021213	6:4700547-4716313	4.94513	12.0039	1.27943	up	5e-05	0.00042704	ubiquitin-conjugating enzyme E2 D1 [Source:RefSeq peptide;Acc:NP_001186455]
XLOC_043174	ENSGALG00000013590	ENSGALG00000013590	4:62371125-62380382	1.58868	4.33137	1.447	up	5e-05	0.00042704	-
XLOC_049928	ATXN3	ENSGALG00000010766	5:43829512-43844577	7.89786	17.0507	1.11029	up	5e-05	0.00042704	Ataxin-3 [Source:UniProtKB/Swiss-Prot;Acc:Q9W689]
XLOC_002428	NCAPD2	ENSGALG00000014439	1:76401634-76426364	18.7113	7.38442	-1.34135	down	5e-05	0.00042704	condensin complex subunit 1 [Source:RefSeq peptide;Acc:NP_001074331]
XLOC_034635	CD320	ENSGALG00000021688	28:891058-895526	6.17292	2.92776	-1.07616	down	5e-05	0.00042704	CD320 molecule precursor [Source:RefSeq peptide;Acc:NP_001038110]
XLOC_026017	ESYT2	ENSGALG00000006542	2:9463831-9534650	38.4154	89.6434	1.22251	up	5e-05	0.00042704	extended synaptotagmin-like protein 2 [Source:HGNC Symbol;Acc:HGNC:22211]
XLOC_011633	IQCH	ENSGALG00000007909	10:18282942-18426807	80.4174	36.0892	-1.15594	down	5e-05	0.00042704	IQ motif containing H [Source:HGNC Symbol;Acc:HGNC:25721]
XLOC_057929	NCEH1	ENSGALG00000009170	9:18723835-18743518	7.93597	18.0472	1.1853	up	5e-05	0.00042704	neutral cholesterol ester hydrolase 1 [Source:HGNC Symbol;Acc:HGNC:29260]
XLOC_055685	SNORA35	ENSGALG00000025185	8:19671457-19676597	3.06489	1.06992	-1.51833	down	5e-05	0.00042704	-
XLOC_029468	ADCY8	ENSGALG00000016298	2:140457599-140576941	1.79278	0.550661	-1.70296	down	5e-05	0.00042704	adenylate cyclase 8 (brain) [Source:HGNC Symbol;Acc:HGNC:239]
XLOC_025998	SHH	ENSGALG00000006379	2:8079192-8183222	2.30855	0.940577	-1.29537	down	5e-05	0.00042704	sonic hedgehog protein precursor [Source:RefSeq peptide;Acc:NP_990152]
XLOC_039739	GPR126	ENSGALG00000013803	3:52145373-52255811	0.58106	1.93681	1.73692	up	5e-05	0.00042704	G-protein coupled receptor 126 precursor [Source:RefSeq peptide;Acc:NP_001026242]
XLOC_047946	SLC24A4	ENSGALG00000010793	5:43921251-44004214	0.37674	0.134803	-1.48272	down	0.00365	0.0149017	solute carrier family 24 (sodium/potassium/calcium exchanger), member 4 [Source:HGNC Symbol;Acc:HGNC:10978]
XLOC_049956	CLMN	ENSGALG00000011071	5:45159402-45184761	0.331283	1.21501	1.87483	up	5e-05	0.00042704	calmin (calponin-like, transmembrane) [Source:HGNC Symbol;Acc:HGNC:19972]
XLOC_054556	ENSGALG00000009344	ENSGALG00000009344	7:16842856-16940702	14.2705	30.8125	1.11048	up	5e-05	0.00042704	-
XLOC_053168	SESTD1	ENSGALG00000009031	7:14519441-14570925	9.07912	19.8461	1.12823	up	5e-05	0.00042704	SEC14 and spectrin domain containing 1 [Source:HGNC Symbol;Acc:HGNC:18379]
XLOC_047606	ZNF770	ENSGALG00000009817	5:31465432-31473920	0.999446	2.03896	1.02864	up	5e-05	0.00042704	zinc finger protein 770 [Source:HGNC Symbol;Acc:HGNC:26061]
XLOC_061350	TRIM23	ENSGALG00000014765	Z:20444709-20490099	0.574261	1.33342	1.21536	up	0.00035	0.00256396	tripartite motif containing 23 [Source:HGNC Symbol;Acc:HGNC:660]
XLOC_005106	LRCH1	ENSGALG00000016990	1:167496660-167632086	1.87697	3.80552	1.01969	up	0.00285	0.0119	leucine-rich repeats and calponin homology (CH) domain containing 1 [Source:HGNC Symbol;Acc:HGNC:20309]
XLOC_053498	CYP27A1	ENSGALG00000002470	7:21913411-21923725	0.828499	0.305659	-1.43858	down	0.0089	0.0334382	cytochrome P450 family 27 subfamily A member 1 [Source:HGNC Symbol;Acc:HGNC:2605]
XLOC_000857	CNOT2	ENSGALG00000010042	1:35683115-35772021	5.97336	13.6966	1.1972	up	5e-05	0.00042704	CCR4-NOT transcription complex subunit 2 [Source:RefSeq peptide;Acc:NP_001012826]
XLOC_047212	ENSGALG00000009145	ENSGALG00000009145	5:25031377-25159942	0.472544	1.92396	2.02555	up	5e-05	0.00042704	-
XLOC_021036	ENSGALG00000001049	ENSGALG00000001049	19:703680-708766	16.0674	32.1567	1.00099	up	5e-05	0.00042704	-
XLOC_011553	ALDH6	ENSGALG00000007129	10:16932374-16967360	2.2877	4.82487	1.07659	up	5e-05	0.00042704	aldehyde dehydrogenase family 1 member A3 [Source:RefSeq peptide;Acc:NP_990000]
XLOC_043555	SLBP	ENSGALG00000015712	4:83495205-83502378	0.899985	0.41481	-1.11745	down	0.01235	0.0446843	histone RNA hairpin-binding protein [Source:RefSeq peptide;Acc:NP_001004403]
XLOC_022283	ZMYND11	ENSGALG00000006599	2:9791127-9894465	2.64879	7.08909	1.42027	up	5e-05	0.00042704	zinc finger, MYND-type containing 11 [Source:HGNC Symbol;Acc:HGNC:16966]
XLOC_015169	MCM2	ENSGALG00000006037	12:9725751-9737075	31.0027	8.61727	-1.84709	down	5e-05	0.00042704	DNA replication licensing factor MCM2 [Source:RefSeq peptide;Acc:NP_001006139]
XLOC_022368	CUL2	ENSGALG00000007095	2:12972492-13022987	1.75755	3.90344	1.15118	up	5e-05	0.00042704	cullin-2 [Source:RefSeq peptide;Acc:NP_001026141]
XLOC_000674	ANO6	ENSGALG00000009638	1:30541565-30613151	0.319724	1.14624	1.84201	up	5e-05	0.00042704	anoctamin 6 [Source:HGNC Symbol;Acc:HGNC:25240]
XLOC_058945	SERPINI1	ENSGALG00000009470	9:20035825-20076660	0.802855	3.66301	2.18982	up	5e-05	0.00042704	Neuroserpin [Source:UniProtKB/Swiss-Prot;Acc:Q90935]
XLOC_047453	C5H15ORF29	ENSGALG00000009633	5:29292840-29320174	3.95952	11.1331	1.49145	up	5e-05	0.00042704	chromosome 5 open reading frame, human C15orf29 [Source:RefSeq peptide;Acc:NP_001026369]
XLOC_020951	ABCC3	ENSGALG00000007522	18:10407532-10458254	18.137	6.85919	-1.40283	down	5e-05	0.00042704	ATP binding cassette subfamily C member 3 [Source:HGNC Symbol;Acc:HGNC:54]
XLOC_017737	HAGHL	ENSGALG00000021040	14:5993525-6043830	11.7036	5.40926	-1.11344	down	0.00015	0.0011841	Hydroxyacylglutathione hydrolase-like protein [Source:UniProtKB/Swiss-Prot;Acc:Q5ZLY2]
XLOC_031569	UNC5D	ENSGALG00000001608	22:1771613-1906213	0.731231	0.153725	-2.24998	down	5e-05	0.00042704	unc-5 netrin receptor D [Source:HGNC Symbol;Acc:HGNC:18634]
XLOC_029214	EIF3E	ENSGALG00000016093	2:131405147-131425618	67.8681	255.489	1.91245	up	5e-05	0.00042704	eukaryotic translation initiation factor 3 subunit E [Source:RefSeq peptide;Acc:NP_001006349]
XLOC_037093	STX7	ENSGALG00000002930	3:56146528-56178513	12.0572	38.4113	1.67164	up	5e-05	0.00042704	syntaxin-7 [Source:RefSeq peptide;Acc:NP_001012961]
XLOC_029381	HAS2	ENSGALG00000016394	2:136937864-136957620	3.15055	1.28649	-1.29216	down	5e-05	0.00042704	hyaluronan synthase 2 [Source:RefSeq peptide;Acc:NP_990137]
XLOC_036036	CRIPT	ENSGALG00000010014	3:26075655-26116670	3.26304	7.82138	1.26121	up	0.0001	0.000815358	Cysteine-rich PDZ-binding protein [Source:UniProtKB/Swiss-Prot;Acc:Q5ZKB6]
XLOC_006902	ANKS1B	ENSGALG00000011549	1:46573180-46987937	1.49804	4.82842	1.68847	up	5e-05	0.00042704	ankyrin repeat and sterile alpha motif domain containing 1B [Source:HGNC Symbol;Acc:HGNC:24600]
XLOC_043926	NLGN3	ENSGALG00000005553	4:2300721-2325517	0.324173	1.51986	2.22911	up	5e-05	0.00042704	Gallus gallus neuroligin 3 (NLGN3), mRNA. [Source:RefSeq mRNA;Acc:NM_001173521]
XLOC_052142	ANKRD1	ENSGALG00000006491	6:19176299-19202539	0.802179	3.55481	2.14778	up	5e-05	0.00042704	ankyrin repeat domain-containing protein 1 [Source:RefSeq peptide;Acc:NP_989736]
XLOC_024448	C2H18ORF19	ENSGALG00000013887	2:96482751-96500183	4.83864	10.3302	1.09419	up	5e-05	0.00042704	Protein FAM210A [Source:UniProtKB/Swiss-Prot;Acc:Q5ZML6]
XLOC_015191	CHCHD4	ENSGALG00000006328	12:10749978-10764587	3.08845	6.71454	1.1204	up	5e-05	0.00042704	mitochondrial intermembrane space import and assembly protein 40 [Source:RefSeq peptide;Acc:NP_001107231]
XLOC_025241	CPNE3	ENSGALG00000015881	2:122912146-122950413	8.7164	19.1466	1.13528	up	5e-05	0.00042704	copine III [Source:HGNC Symbol;Acc:HGNC:2316]
XLOC_002304	C1H12ORF4	ENSGALG00000017289	1:73175385-73213840	0.914673	4.06245	2.15102	up	5e-05	0.00042704	Uncharacterized protein [Source:UniProtKB/TrEMBL;Acc:Q5ZMU2]
XLOC_026776	HOXA7	ENSGALG00000011061	2:32797510-33229071	11.4683	25.6382	1.16064	up	5e-05	0.00042704	Homeobox protein Hox-A7 [Source:UniProtKB/Swiss-Prot;Acc:Q90VZ9]
XLOC_060769	CDO1	ENSGALG00000002358	Z:72766698-72776715	0.324818	1.62409	2.32193	up	0.0029	0.0120811	cysteine dioxygenase type 1 [Source:HGNC Symbol;Acc:HGNC:1795]
XLOC_018230	RIMBP2	ENSGALG00000002579	15:3215380-3325634	0.483723	1.35634	1.48746	up	5e-05	0.00042704	RIMS-binding protein 2 [Source:RefSeq peptide;Acc:NP_989586]
XLOC_022752	SP4	ENSGALG00000010905	2:30537279-30564128	0.977612	3.32138	1.76445	up	5e-05	0.00042704	Sp4 transcription factor [Source:HGNC Symbol;Acc:HGNC:11209]
XLOC_024466	APCDD1	ENSGALG00000000894	2:98186516-98217765	16.3125	1.77983	-3.19617	down	5e-05	0.00042704	Protein APCDD1 [Source:UniProtKB/Swiss-Prot;Acc:Q5R2I8]
XLOC_013715	EBP	ENSGALG00000026525	11:9779927-9781086	0.247812	3.30633	3.73791	up	0.00965	0.0359073	Gallus gallus CCAAT/enhancer binding protein (C/EBP), alpha (CEBPA), mRNA. [Source:RefSeq mRNA;Acc:NM_001031459]
XLOC_039225	LTBP1	ENSGALG00000010448	3:30482395-30713580	161.058	411.636	1.35379	up	5e-05	0.00042704	latent transforming growth factor beta binding protein 1 [Source:HGNC Symbol;Acc:HGNC:6714]
XLOC_016615	dAK	ENSGALG00000005961	13:12896551-12913095	37.8929	13.3725	-1.50266	down	0.01015	0.0375218	deoxyguanosine kinase [Source:RefSeq peptide;Acc:NP_001072968]
XLOC_056960	PPAP2B	ENSGALG00000010818	8:24600648-24643600	13.6675	5.78927	-1.23929	down	5e-05	0.00042704	lipid phosphate phosphohydrolase 3 [Source:RefSeq peptide;Acc:NP_001123960]
XLOC_058547	DNER	ENSGALG00000002958	9:9405231-9601146	13.8874	5.38259	-1.3674	down	0.00085	0.00457459	delta/notch like EGF repeat containing [Source:HGNC Symbol;Acc:HGNC:24456]
XLOC_032219	SDC3	ENSGALG00000000569	23:432250-454938	0.158515	0.383669	1.27524	up	0.0037	0.0150962	syndecan-3 precursor [Source:RefSeq peptide;Acc:NP_990714]
XLOC_025360	SPAG1	ENSGALG00000016037	2:128174553-128210503	0.298233	1.06063	1.83041	up	5e-05	0.00042704	sperm associated antigen 1 [Source:HGNC Symbol;Acc:HGNC:11212]
XLOC_051526	BICC1	ENSGALG00000001847	6:254207-523892	8.92726	29.7458	1.7364	up	5e-05	0.00042704	protein bicaudal C homolog 1 [Source:RefSeq peptide;Acc:NP_001186436]
XLOC_059744	GPX8	ENSGALG00000026704	Z:16532349-16564521	1.8816	10.2017	2.43878	up	5e-05	0.00042704	glutathione peroxidase 8 (putative) [Source:HGNC Symbol;Acc:HGNC:33100]
XLOC_059085	GYG1	ENSGALG00000010441	9:23397527-23425507	15.4698	49.0266	1.6641	up	5e-05	0.00042704	glycogenin-1 [Source:RefSeq peptide;Acc:NP_001006558]
XLOC_012499	UACA	ENSGALG00000008143	10:19087919-19130533	6.7767	18.0511	1.41343	up	5e-05	0.00042704	uveal autoantigen with coiled-coil domains and ankyrin repeats [Source:HGNC Symbol;Acc:HGNC:15947]
XLOC_003780	DMD	ENSGALG00000016281	1:113774389-114932830	1.41569	9.33422	2.72103	up	5e-05	0.00042704	dystrophin [Source:RefSeq peptide;Acc:NP_990630]
XLOC_053320	ATF2	ENSGALG00000009287	7:16155810-16208979	10.7872	23.2836	1.10999	up	5e-05	0.00042704	Cyclic AMP-dependent transcription factor ATF-2 [Source:UniProtKB/Swiss-Prot;Acc:O93602]
XLOC_044930	SGMS2	ENSGALG00000010535	4:37420841-37458732	1.5943	4.91024	1.62287	up	5e-05	0.00042704	phosphatidylcholine:ceramide cholinephosphotransferase 2 [Source:RefSeq peptide;Acc:NP_001264755]
XLOC_061448	MAP1B	ENSGALG00000014999	Z:25177949-25251593	1.55552	4.15763	1.41837	up	5e-05	0.00042704	microtubule associated protein 1B [Source:HGNC Symbol;Acc:HGNC:6836]
XLOC_047947	RIN3	ENSGALG00000010806	5:44010136-44067387	0.551363	1.20652	1.12978	up	0.00025	0.00189107	Ras and Rab interactor 3 [Source:HGNC Symbol;Acc:HGNC:18751]
XLOC_007742	TULP3	ENSGALG00000013424	1:75071306-75109223	4.55279	10.6268	1.22289	up	5e-05	0.00042704	tubby like protein 3 [Source:HGNC Symbol;Acc:HGNC:12425]
XLOC_053345	ENSGALG00000013233	ENSGALG00000013233	7:17133498-17196180	4.53134	9.84082	1.11884	up	5e-05	0.00042704	-
XLOC_006804	DCN	ENSGALG00000011274	1:43890336-43932683	47.6789	174.118	1.86864	up	5e-05	0.00042704	decorin precursor [Source:RefSeq peptide;Acc:NP_001025918]
XLOC_022166	C9orf152	ENSGALG00000023454	2:6174628-6180337	0	0.415502	inf	up	5e-05	0.00042704	chromosome 9 open reading frame 152 [Source:HGNC Symbol;Acc:HGNC:31455]
XLOC_049709	LTBP2	ENSGALG00000010258	5:37210587-37270486	17.5383	7.60006	-1.20642	down	5e-05	0.00042704	latent transforming growth factor beta binding protein 2 [Source:HGNC Symbol;Acc:HGNC:6715]
XLOC_014603	ENSGALG00000006944	ENSGALG00000006944	12:11639593-11652624	1.47349	0.578876	-1.34791	down	0.01095	0.0401537	-
XLOC_058405	6.	ENSGALG00000005283	9:6241410-6274376	1.85624	4.51062	1.28094	up	5e-05	0.00042704	Solute carrier family 25 member 46 [Source:UniProtKB/Swiss-Prot;Acc:Q5ZIG3]
XLOC_015764	ENSGALG00000029109	ENSGALG00000029109	13:9506153-9529772	5.28701	2.15875	-1.29225	down	0.00575	0.0224763	-
XLOC_058809	ECE2	ENSGALG00000006272	9:15356158-15363464	42.3332	93.7094	1.1464	up	5e-05	0.00042704	endothelin converting enzyme 2 [Source:HGNC Symbol;Acc:HGNC:13275]
XLOC_059845	KIF2A	ENSGALG00000014737	Z:19280023-19337229	7.81336	15.7075	1.00743	up	5e-05	0.00042704	kinesin-like protein KIF2A [Source:RefSeq peptide;Acc:NP_001034401]
XLOC_013506	LCAT	ENSGALG00000028928	11:1029317-1036713	0.717198	0.174074	-2.04267	down	0.0012	0.00542187	lecithin-cholesterol acyltransferase [Source:HGNC Symbol;Acc:HGNC:6522]
XLOC_051074	CPEB3	ENSGALG00000006912	6:20297790-20479049	9.86085	28.6767	1.54009	up	5e-05	0.00042704	cytoplasmic polyadenylation element binding protein 3 [Source:HGNC Symbol;Acc:HGNC:21746]
XLOC_024920	LYN	ENSGALG00000018967	2:110829659-110899609	1.9137	6.8633	1.84253	up	5e-05	0.00042704	tyrosine-protein kinase Lyn [Source:RefSeq peptide;Acc:NP_001006390]
XLOC_030085	TGM2	ENSGALG00000006775	20:10714656-10723053	3.79645	18.3288	2.27139	up	5e-05	0.00042704	protein-glutamine gamma-glutamyltransferase 2 [Source:RefSeq peptide;Acc:NP_990779]
XLOC_021241	ANKRD13B	ENSGALG00000026000	19:6072265-6078358	1.54644	4.83481	1.6445	up	5e-05	0.00042704	ankyrin repeat domain 13B [Source:HGNC Symbol;Acc:HGNC:26363]
XLOC_056514	RWDD3	ENSGALG00000027943	8:12262145-12272038	0.99957	2.28521	1.19295	up	5e-05	0.00042704	Gallus gallus RWD domain containing 3 (RWDD3), mRNA. [Source:RefSeq mRNA;Acc:NM_001277556]
XLOC_042378	EDNRA	ENSGALG00000010013	4:31349184-31378723	10.6956	21.7581	1.02453	up	5e-05	0.00042704	endothelin-1 receptor precursor [Source:RefSeq peptide;Acc:NP_989450]
XLOC_015375	PDZRN3	ENSGALG00000007819	12:16592805-16970255	10.6944	32.0573	1.5838	up	5e-05	0.00042704	PDZ domain containing ring finger 3 [Source:HGNC Symbol;Acc:HGNC:17704]
XLOC_045801	UCH-L1	ENSGALG00000014261	4:68252125-68423515	12.0511	27.8328	1.20763	up	5e-05	0.00042704	ubiquitin carboxyl-terminal hydrolase isozyme L1 [Source:RefSeq peptide;Acc:NP_001073681]
XLOC_037411	CCNC	ENSGALG00000015471	3:70817932-70836394	6.89883	16.0006	1.2137	up	5e-05	0.00042704	Cyclin-C [Source:UniProtKB/Swiss-Prot;Acc:P55168]
XLOC_033577	CAPZA1	ENSGALG00000001547	26:3454595-3484700	22.5343	58.3297	1.37211	up	5e-05	0.00042704	F-actin-capping protein subunit alpha-1 [Source:UniProtKB/Swiss-Prot;Acc:P13127]
XLOC_045934	LYAR	ENSGALG00000015000	4:78113116-78120652	0.841405	2.21259	1.39486	up	5e-05	0.00042704	Ly1 antibody reactive [Source:HGNC Symbol;Acc:HGNC:26021]
XLOC_059649	SUB1	ENSGALG00000003248	Z:9655982-9675250	5.57443	19.0313	1.77148	up	5e-05	0.00042704	Activated RNA polymerase II transcriptional coactivator p15 [Source:UniProtKB/Swiss-Prot;Acc:Q5ZK63]
XLOC_005874	ENSGALG00000017493	ENSGALG00000017493	1:193350523-193365182	5.15486	1.91688	-1.42718	down	0.0055	0.0215983	-
XLOC_018838	TMEM119	ENSGALG00000004893	15:6519692-6522405	30.6291	78.6324	1.36022	up	5e-05	0.00042704	transmembrane protein 119 [Source:HGNC Symbol;Acc:HGNC:27884]
XLOC_033448	KIAA1324	ENSGALG00000026986	26:1128312-1137004	1.38192	0.37944	-1.86473	down	5e-05	0.00042704	KIAA1324 [Source:HGNC Symbol;Acc:HGNC:29618]
XLOC_000619	C1H7ORF60	ENSGALG00000009440	1:26706923-26740405	0.974211	3.4503	1.82442	up	5e-05	0.00042704	Gallus gallus chromosome 1 open reading frame, human C7orf60 (C1H7ORF60), mRNA. [Source:RefSeq mRNA;Acc:NM_001030734]
XLOC_047066	C11orf74	ENSGALG00000007941	5:18812000-18854130	1.29103	2.64261	1.03344	up	0.0008	0.00446354	chromosome 11 open reading frame 74 [Source:HGNC Symbol;Acc:HGNC:25142]
XLOC_012121	SHC4	ENSGALG00000005011	10:9868373-9897139	20.5977	10.2697	-1.00409	down	5e-05	0.00042704	SHC (Src homology 2 domain containing) family member 4 [Source:HGNC Symbol;Acc:HGNC:16743]
XLOC_051120	ARHGAP19	ENSGALG00000007609	6:21907729-21926841	14.3821	4.43844	-1.69616	down	5e-05	0.00042704	rho GTPase-activating protein 19 [Source:RefSeq peptide;Acc:NP_001012927]
XLOC_048818	SNORA23	ENSGALG00000017862	5:8805039-8838065	7928.57	17902.6	1.17504	up	0.0083	0.031443	-
XLOC_055797	TMEM61	ENSGALG00000010801	8:24171597-24176346	10.8587	25.8099	1.24907	up	5e-05	0.00042704	transmembrane protein 61 [Source:HGNC Symbol;Acc:HGNC:27296]
XLOC_029372	DSCC1	ENSGALG00000016417	2:136256810-136267634	14.507	2.76106	-2.39345	down	5e-05	0.00042704	DNA replication and sister chromatid cohesion 1 [Source:HGNC Symbol;Acc:HGNC:24453]
XLOC_030877	ENSGALG00000001483	ENSGALG00000001483	21:2079718-2109770	36267.8	3.49749	-13.3401	down	5e-05	0.00042704	-
XLOC_010380	AASDHPPT	ENSGALG00000027981	1:180327305-180355120	0.798251	1.60453	1.00724	up	5e-05	0.00042704	L-aminoadipate-semialdehyde dehydrogenase-phosphopantetheinyl transferase [Source:RefSeq peptide;Acc:NP_001265017]
XLOC_018647	SNAP29	ENSGALG00000001312	15:74361-83428	3.37335	10.619	1.65439	up	5e-05	0.00042704	synaptosomal-associated protein 29 [Source:RefSeq peptide;Acc:NP_001025823]
XLOC_013638	PHKB	ENSGALG00000004004	11:6992609-7063784	4.91814	9.96029	1.01807	up	5e-05	0.00042704	phosphorylase b kinase regulatory subunit beta [Source:RefSeq peptide;Acc:NP_001007832]
XLOC_054877	MCM6	ENSGALG00000012348	7:30167977-30181239	24.3306	10.5214	-1.20944	down	5e-05	0.00042704	DNA replication licensing factor MCM6 [Source:RefSeq peptide;Acc:NP_001006527]
XLOC_048991	ENSGALG00000006740	ENSGALG00000006740	5:14078240-14176709	2.048	0.0785886	-4.70375	down	5e-05	0.00042704	-
XLOC_040632	FBXO25	ENSGALG00000016359	3:91200498-91281207	2.49397	10.9522	2.1347	up	5e-05	0.00042704	F-box protein 25 [Source:HGNC Symbol;Acc:HGNC:13596]
XLOC_019963	FAM78A	ENSGALG00000003789	17:6139035-6144623	0	0.308908	inf	up	0.0009	0.00461571	family with sequence similarity 78 member A [Source:HGNC Symbol;Acc:HGNC:25465]
XLOC_062330	DMXL1	ENSGALG00000002227	Z:71488482-71564472	1.77538	4.31386	1.28085	up	5e-05	0.00042704	Dmx-like 1 [Source:HGNC Symbol;Acc:HGNC:2937]
XLOC_042498	Lef-1	ENSGALG00000010529	4:37323428-37378325	11.064	4.14056	-1.41798	down	5e-05	0.00042704	lymphoid enhancer-binding factor 1 [Source:RefSeq peptide;Acc:NP_990344]
XLOC_045723	KIAA1456	ENSGALG00000026794	4:64216351-64317827	0.406791	1.72632	2.08534	up	5e-05	0.00042704	KIAA1456 [Source:HGNC Symbol;Acc:HGNC:26725]
XLOC_039948	NCOA7	ENSGALG00000014834	3:59221307-59308181	2.57136	5.18242	1.01109	up	5e-05	0.00042704	nuclear receptor coactivator 7 [Source:HGNC Symbol;Acc:HGNC:21081]
XLOC_044202	ENSGALG00000007710	ENSGALG00000007710	4:12189369-12200993	2.63299	5.76925	1.13168	up	5e-05	0.00042704	-
XLOC_041073	CENPO	ENSGALG00000016609	3:105085781-105100626	6.02327	1.95445	-1.62378	down	5e-05	0.00042704	centromere protein O [Source:RefSeq peptide;Acc:NP_001026270]
XLOC_004641	TMTC4	ENSGALG00000016870	1:143128880-143200297	2.35016	6.72609	1.51701	up	5e-05	0.00042704	transmembrane and tetratricopeptide repeat containing 4 [Source:HGNC Symbol;Acc:HGNC:25904]
XLOC_033441	DENND2D	ENSGALG00000000154	26:1011999-1023301	0.92419	0.287033	-1.68697	down	0.0028	0.0117219	DENN/MADD domain containing 2D [Source:HGNC Symbol;Acc:HGNC:26192]
XLOC_058849	B3GNT5	ENSGALG00000008758	9:15697019-15845300	0.928404	2.58251	1.47595	up	5e-05	0.00042704	UDP-GlcNAc:betaGal beta-1,3-N-acetylglucosaminyltransferase 5 [Source:RefSeq peptide;Acc:NP_001107233]
XLOC_018348	WSCD2	ENSGALG00000004849	15:6458295-6491188	0.708126	2.8409	2.00427	up	0.00025	0.00189107	WSC domain containing 2 [Source:HGNC Symbol;Acc:HGNC:29117]
XLOC_043526	MFSD10	ENSGALG00000015652	4:81835352-81860425	5.17884	2.50994	-1.04497	down	5e-05	0.00042704	major facilitator superfamily domain containing 10 [Source:HGNC Symbol;Acc:HGNC:16894]
XLOC_013692	ANKRD27	ENSGALG00000004671	11:9343577-9385729	1.3612	2.75154	1.01536	up	5e-05	0.00042704	ankyrin repeat domain-containing protein 27 [Source:RefSeq peptide;Acc:NP_001129150]
XLOC_010017	SUCLA2	ENSGALG00000016993	1:167942414-167962710	5.53739	14.7439	1.41284	up	5e-05	0.00042704	succinate-CoA ligase, ADP-forming, beta subunit [Source:RefSeq peptide;Acc:NP_001006271]
XLOC_027077	CCK	ENSGALG00000011940	2:44413403-44419173	126.217	25.1562	-2.32693	down	5e-05	0.00042704	cholecystokinin precursor [Source:RefSeq peptide;Acc:NP_001001741]
XLOC_056666	DNAJB4	ENSGALG00000008916	8:17735107-17790516	7.80318	20.1906	1.37155	up	5e-05	0.00042704	DnaJ heat shock protein family (Hsp40) member B4 [Source:HGNC Symbol;Acc:HGNC:14886]
XLOC_002346	CD9	ENSGALG00000017274	1:74509534-74540601	6.9517	26.9709	1.95596	up	5e-05	0.00042704	CD9 antigen [Source:RefSeq peptide;Acc:NP_990093]
XLOC_015214	CCDC36	ENSGALG00000022644	12:11492054-11521988	1.7494	0.590021	-1.56802	down	0.0087	0.0327639	coiled-coil domain containing 36 [Source:HGNC Symbol;Acc:HGNC:27945]
XLOC_021014	ENSGALG00000028577	ENSGALG00000028577	19:65757-92960	93.7468	23.6955	-1.98416	down	5e-05	0.00042704	-
XLOC_005610	TRPC6	ENSGALG00000017194	1:182261069-182361461	2.98382	6.95012	1.21988	up	5e-05	0.00042704	transient receptor potential cation channel, subfamily C, member 6 [Source:HGNC Symbol;Acc:HGNC:12338]
XLOC_043450	BOD1L1	ENSGALG00000026470	4:76956827-76994096	0.931025	1.90941	1.03624	up	5e-05	0.00042704	biorientation of chromosomes in cell division 1-like 1 [Source:HGNC Symbol;Acc:HGNC:31792]
XLOC_020341	ATAD5	ENSGALG00000003294	18:6596438-6612865	0.343475	0.726815	1.08139	up	0.0001	0.000815358	ATPase family AAA domain-containing protein 5 [Source:RefSeq peptide;Acc:NP_001257654]
XLOC_021207	SERPINF1	ENSGALG00000003015	19:5403878-5418047	40.601	92.0793	1.18136	up	5e-05	0.00042704	pigment epithelium-derived factor precursor [Source:RefSeq peptide;Acc:NP_001244218]
XLOC_043523	LRPAP1	ENSGALG00000015612	4:81411666-81420730	8.95758	20.3584	1.18444	up	5e-05	0.00042704	alpha-2-macroglobulin receptor-associated protein precursor [Source:RefSeq peptide;Acc:NP_990393]
XLOC_012404	ADAMTS17	ENSGALG00000007069	10:16597909-16771697	1.25018	4.47612	1.84011	up	5e-05	0.00042704	ADAM metallopeptidase with thrombospondin type 1 motif 17 [Source:HGNC Symbol;Acc:HGNC:17109]
XLOC_055749	BTF3L4	ENSGALG00000010570	8:23159754-23275973	11.4084	28.2002	1.30561	up	5e-05	0.00042704	transcription factor BTF3 homolog 4 [Source:RefSeq peptide;Acc:NP_001026456]
XLOC_028581	CDH2	ENSGALG00000015132	2:104448424-104563628	127.077	60.8055	-1.06343	down	5e-05	0.00042704	Cadherin-2 [Source:UniProtKB/Swiss-Prot;Acc:P10288]
XLOC_023755	BLOC1S5	ENSGALG00000012782	2:64404616-64418127	5.41376	12.2728	1.18076	up	5e-05	0.00042704	Biogenesis of lysosome-related organelles complex 1 subunit 5 [Source:UniProtKB/Swiss-Prot;Acc:Q5ZK77]
XLOC_034908	CTXN1	ENSGALG00000000337	28:410023-420242	0.524096	6.01787	3.52135	up	5e-05	0.00042704	cortexin 1 [Source:HGNC Symbol;Acc:HGNC:31108]
XLOC_034416	KIF18B	ENSGALG00000000878	27:1315070-1323798	4.68754	1.48956	-1.65395	down	5e-05	0.00042704	Kinesin-like protein KIF18B [Source:UniProtKB/Swiss-Prot;Acc:Q5ZLK6]
XLOC_024201	RPRD1A	ENSGALG00000013129	2:83531330-83577050	1.82753	5.01677	1.45686	up	5e-05	0.00042704	regulation of nuclear pre-mRNA domain-containing protein 1A [Source:RefSeq peptide;Acc:NP_001026176]
XLOC_033473	SRSF3	ENSGALG00000000533	26:1527521-1534740	46.7106	22.9492	-1.0253	down	5e-05	0.00042704	splicing factor, arginine/serine-rich 3 [Source:RefSeq peptide;Acc:NP_001182483]
XLOC_054355	KCTD18	ENSGALG00000008155	7:10605519-10681694	0.169954	1.14624	2.75369	up	0.01245	0.0450206	potassium channel tetramerization domain containing 18 [Source:HGNC Symbol;Acc:HGNC:26446]
XLOC_043192	CNOT7	ENSGALG00000013649	4:62738891-62777681	17.6057	37.3681	1.08576	up	5e-05	0.00042704	CCR4-NOT transcription complex subunit 7 [Source:UniProtKB/Swiss-Prot;Acc:Q5ZJV9]
XLOC_048017	ENSGALG00000011166	ENSGALG00000011166	5:48086267-48093544	0.500327	1.4906	1.57495	up	0.00015	0.0011841	-
XLOC_049804	STON2	ENSGALG00000010579	5:40138192-40211294	1.13394	4.20601	1.89111	up	5e-05	0.00042704	stonin 2 [Source:HGNC Symbol;Acc:HGNC:30652]
XLOC_007197	HSP90B1	ENSGALG00000012726	1:54869422-54879269	72.5355	147.55	1.02445	up	5e-05	0.00042704	endoplasmin precursor [Source:RefSeq peptide;Acc:NP_989620]
XLOC_018360	ENSGALG00000013848	ENSGALG00000013848	15:6793994-6802653	24.9172	11.4345	-1.12375	down	5e-05	0.00042704	-
