# Supplementary material for: Analysis of long noncoding RNA and mRNA using RNA sequencing during the differentiation of intramuscular preadipocytes in chicken
Source: PLoS One. 2017 Feb 15;12(2):e0172389. doi: 10.1371/journal.pone.0172389 (PMC5310915; doi:10.1371/journal.pone.0172389)
Supplement: S2 Appendix — (ZIP) [file pone.0172389.s002.zip › I2-VS-I4.DiffExplncRNAFilter.xls]

LncRNAID	GeneName	GenePos	I2_FPKM	I4_FPKM	log2(I4/I2)	up-or-down	p_value	q_value	LncRNAGeneID
TCONS_00086835	-	6:7716955-7717414	0.858491	0	-inf	down	0.0007	0.00940212	XLOC_051655
TCONS_00063625	-	3:78906009-78906638	0	0.400744	inf	up	0.00075	0.00943434	XLOC_037577
TCONS_00102758	-	Z:8738006-8738503	0.526912	0	-inf	down	0.0009	0.00975587	XLOC_061077
TCONS_00057214	-	26:1457089-1457429	1.52314	0	-inf	down	0.0011	0.010409	XLOC_033754
TCONS_00084154	-	5:51807295-51807631	1.46522	0	-inf	down	0.00095	0.00975587	XLOC_050163
TCONS_00050634	-	20:143504-143804	2.81757	0	-inf	down	0.00085	0.00975587	XLOC_030293
TCONS_00013444	-	1:105662026-105662432	0	1.08651	inf	up	0.0007	0.00940212	XLOC_008602
TCONS_00017330	-	10:5799047-5799997	0	0.778281	inf	up	5e-05	0.00106561	XLOC_011081
TCONS_00101876	-	Z:55778786-55779130	1.40016	0	-inf	down	0.0009	0.00975587	XLOC_060562
TCONS_00022268	-	11:16426953-16427180	11.3062	0	-inf	down	0.00065	0.00910593	XLOC_014021
TCONS_00101897	-	Z:56314367-56314663	2.77891	0	-inf	down	0.00075	0.00943434	XLOC_060575
TCONS_00071640	-	4:39500389-39500735	1.65557	0	-inf	down	0.00085	0.00975587	XLOC_042621
TCONS_00102204	-	Z:70442111-70442622	0.776135	0	-inf	down	0.0008	0.00975587	XLOC_060743
TCONS_00074434	-	4:13698563-13698977	0.777961	0	-inf	down	0.00095	0.00975587	XLOC_044241
TCONS_00044652	-	2:27494889-27495573	0	0.495358	inf	up	0.0013	0.0119902	XLOC_026592
TCONS_00087515	-	6:18515384-18515589	18.3282	0	-inf	down	0.00075	0.00943434	XLOC_052094
TCONS_00002248	-	1:53322178-53322425	11.5259	0	-inf	down	5e-05	0.00106561	XLOC_001423
TCONS_00015270	-	1:155649489-155649695	15.2185	0	-inf	down	0.00095	0.00975587	XLOC_009779
TCONS_00098120	-	9:6014356-6014642	3.30447	0	-inf	down	0.0006	0.00910593	XLOC_058356
TCONS_00095933	-	8:28299190-28299966	0.51444	0	-inf	down	5e-05	0.00106561	XLOC_057056
TCONS_00077805	-	5:872235-872585	1.27455	0	-inf	down	0.00095	0.00975587	XLOC_046331
TCONS_00095838	-	8:26796447-26797009	1.17424	0	-inf	down	5e-05	0.00106561	XLOC_057000
TCONS_00016171	-	1:180373700-180373965	4.84627	0	-inf	down	0.00085	0.00975587	XLOC_010381
TCONS_00078673	-	5:15667231-15667596	1.7752	0	-inf	down	0.00085	0.00975587	XLOC_046925
TCONS_00078960	-	5:20971402-20971845	0.732492	0	-inf	down	0.00065	0.00910593	XLOC_047088
TCONS_00041030	-	2:84296092-84296483	1.0583	0	-inf	down	0.00085	0.00975587	XLOC_024211
TCONS_00094256	-	8:3259099-3259612	0	0.707597	inf	up	0.00045	0.00756591	XLOC_056125
TCONS_00102429	-	Z:81435257-81435561	3.20474	0	-inf	down	0.0006	0.00910593	XLOC_060892
TCONS_00063583	-	3:77792050-77809523	0	0.583104	inf	up	0.00055	0.00890267	XLOC_037541
TCONS_00012455	-	1:80079448-80079690	6.01151	0	-inf	down	0.00095	0.00975587	XLOC_007952
TCONS_00102615	-	Z:3990903-3991357	0	0.574569	inf	up	0.0027	0.0229037	XLOC_061009
TCONS_00075282	-	4:33235816-33236212	0.876348	0	-inf	down	0.00095	0.00975587	XLOC_044820
TCONS_00104324	-	Z:48860262-48860554	2.61922	0	-inf	down	0.0009	0.00975587	XLOC_061989
TCONS_00008044	-	1:169867389-169867771	1.4223	0	-inf	down	0.0008	0.00975587	XLOC_005251
TCONS_00086383	-	6:30987655-30987978	1.69004	0	-inf	down	0.00095	0.00975587	XLOC_051378
TCONS_00093652	-	8:22866570-22866783	12.3239	0	-inf	down	0.00095	0.00975587	XLOC_055743
TCONS_00080776	-	5:50809823-50810106	3.69178	0	-inf	down	0.0008	0.00975587	XLOC_048140
TCONS_00083410	-	5:37179834-37180105	3.50128	0	-inf	down	0.00095	0.00975587	XLOC_049692
TCONS_00076405	-	4:57229494-57229797	2.2469	0	-inf	down	0.0009	0.00975587	XLOC_045514
TCONS_00023483	-	12:17538151-17538356	17.8056	0	-inf	down	0.00065	0.00910593	XLOC_014698
TCONS_00027595	-	14:7000671-7001131	0.671153	0	-inf	down	0.00065	0.00910593	XLOC_017060
TCONS_00096984	-	9:14739623-14739851	22.4275	0	-inf	down	5e-05	0.00106561	XLOC_057719
TCONS_00020122	-	11:1515795-1516173	1.08574	0	-inf	down	0.00095	0.00975587	XLOC_012622
TCONS_00094962	-	8:12288834-12289197	1.62549	0	-inf	down	0.0007	0.00940212	XLOC_056518
TCONS_00008808	-	1:187730170-187730445	4.09717	0	-inf	down	0.00085	0.00975587	XLOC_005724
TCONS_00007704	-	1:161939431-161939748	2.72048	0	-inf	down	0.0006	0.00910593	XLOC_005029
TCONS_00048752	-	2:131369024-131369334	1.80539	0	-inf	down	0.0013	0.0119902	XLOC_029206
TCONS_00095278	-	8:18273736-18274586	0	0.462452	inf	up	5e-05	0.00106561	XLOC_056700
TCONS_00052397	-	21:1320820-1321034	11.9752	0	-inf	down	0.00095	0.00975587	XLOC_031194
TCONS_00049379	-	2:147585484-147586167	0.711619	0	-inf	down	5e-05	0.00106561	XLOC_029604
TCONS_00105167	-	Z:2487022-2487271	5.20981	0	-inf	down	0.00095	0.00975587	XLOC_062473
TCONS_00023845	-	12:2546817-2547173	1.40652	0	-inf	down	0.00075	0.00943434	XLOC_014896
TCONS_00092131	-	7:29023286-29023617	1.54544	0	-inf	down	0.00095	0.00975587	XLOC_054857
TCONS_00053727	-	23:1302683-1303364	0.4251	0	-inf	down	0.00055	0.00890267	XLOC_031972
TCONS_00009714	-	1:15716347-15716718	1.29072	0	-inf	down	0.00075	0.00943434	XLOC_006281
TCONS_00066545	-	3:38001773-38002058	3.49682	0	-inf	down	0.00085	0.00975587	XLOC_039430
TCONS_00092316	-	7:34214950-34215326	1.61325	0	-inf	down	0.00085	0.00975587	XLOC_054978
TCONS_00009031	-	1:192922297-192922497	18.5592	0	-inf	down	0.00095	0.00975587	XLOC_005859
TCONS_00050585	-	20:14158662-14158952	2.69709	0	-inf	down	0.0009	0.00975587	XLOC_030265
TCONS_00102894	-	Z:10555507-10555774	4.68209	0	-inf	down	0.00085	0.00975587	XLOC_061151
TCONS_00067885	-	3:76835416-76835740	2.08846	0	-inf	down	0.00085	0.00975587	XLOC_040268
TCONS_00085889	-	6:21929274-21929544	3.56029	0	-inf	down	0.00095	0.00975587	XLOC_051121
TCONS_00019641	-	10:17156305-17156562	4.47408	0	-inf	down	0.00095	0.00975587	XLOC_012426
TCONS_00005306	-	1:103145344-103145581	9.18205	0	-inf	down	0.00105	0.010409	XLOC_003392
TCONS_00007300	-	1:147257395-147257638	9.00231	0	-inf	down	0.0004	0.00686754	XLOC_004695
TCONS_00005699	-	1:109749580-109749823	7.35769	0	-inf	down	0.00085	0.00975587	XLOC_003636
TCONS_00036263	-	19:8084444-8085070	0.447501	0	-inf	down	0.00105	0.010409	XLOC_021324
TCONS_00093282	-	8:14171237-14171715	0.660412	0	-inf	down	0.0006	0.00910593	XLOC_055536
TCONS_00010306	-	1:37744019-37744253	10.76	0	-inf	down	0.0006	0.00910593	XLOC_006665
TCONS_00085874	-	6:21814792-21815145	1.23923	0	-inf	down	0.00095	0.00975587	XLOC_051111
TCONS_00040584	-	2:66358934-66359299	1.24264	0	-inf	down	0.00065	0.00910593	XLOC_023902
TCONS_00045319	-	2:41810817-41811099	3.4992	0	-inf	down	0.00085	0.00975587	XLOC_027012
TCONS_00032470	-	17:7238926-7239137	16.332	0	-inf	down	0.00085	0.00975587	XLOC_019500
TCONS_00034960	-	18:5040143-5040446	2.76542	0	-inf	down	0.0008	0.00975587	XLOC_020733
TCONS_00035927	-	19:5078404-5078785	1.05974	0	-inf	down	0.0011	0.010409	XLOC_021196
TCONS_00088559	-	7:931050-931363	0	2.18121	inf	up	0.0015	0.01357	XLOC_052724
TCONS_00045544	-	2:46918988-46919267	3.32832	0	-inf	down	0.0011	0.010409	XLOC_027131
TCONS_00060456	-	3:12119715-12120189	0.799301	0	-inf	down	0.0007	0.00940212	XLOC_035511
TCONS_00087523	-	6:18541960-18542252	3.22366	0	-inf	down	0.0008	0.00975587	XLOC_052102
TCONS_00015076	-	1:148044569-148044770	23.9078	0	-inf	down	0.00065	0.00910593	XLOC_009655
TCONS_00090239	-	7:29140599-29141335	0.382602	0	-inf	down	0.0008	0.00975587	XLOC_053743
TCONS_00044910	-	2:32171508-32171993	0.86745	0	-inf	down	0.00055	0.00890267	XLOC_026743
TCONS_00070362	-	4:12315843-12316122	7.46666	0	-inf	down	5e-05	0.00106561	XLOC_041865
TCONS_00004033	-	1:77900107-77900348	6.65267	0	-inf	down	0.0011	0.010409	XLOC_002517
TCONS_00019158	-	10:9828930-9829228	2.31661	0	-inf	down	0.00095	0.00975587	XLOC_012117
TCONS_00064267	-	3:101488696-101488988	2.56428	0	-inf	down	0.00105	0.010409	XLOC_038001
TCONS_00102450	-	Z:82289591-82290183	0.650069	0	-inf	down	0.00085	0.00975587	XLOC_060909
TCONS_00084385	-	5:54932930-54933214	3.3141	0	-inf	down	0.00075	0.00943434	XLOC_050308
TCONS_00077513	-	4:88243384-88243639	5.02988	0	-inf	down	0.0011	0.010409	XLOC_046154
TCONS_00015250	-	1:154247351-154247635	3.78754	0	-inf	down	0.00065	0.00910593	XLOC_009773
TCONS_00018063	-	10:15767785-15768029	8.1666	0	-inf	down	0.0007	0.00940212	XLOC_011494
TCONS_00006625	-	1:129596371-129596642	3.92468	0	-inf	down	0.00065	0.00910593	XLOC_004258
TCONS_00026938	-	13:902456-902667	13.0656	0	-inf	down	0.00095	0.00975587	XLOC_016751
TCONS_00001409	-	1:37837177-37837458	3.09544	0	-inf	down	0.0009	0.00975587	XLOC_000898
TCONS_00008379	-	1:176647612-176647888	3.4934	0	-inf	down	0.0011	0.010409	XLOC_005466
TCONS_00003499	-	1:72182227-72182479	4.91421	0	-inf	down	0.00095	0.00975587	XLOC_002186
TCONS_00101048	-	Z:27759974-27760379	0.961744	0	-inf	down	0.00075	0.00943434	XLOC_060036
TCONS_00022272	-	11:16521252-16521533	3.09544	0	-inf	down	0.0009	0.00975587	XLOC_014024
TCONS_00092084	-	7:27877792-27878017	13.3697	0	-inf	down	0.0006	0.00910593	XLOC_054828
TCONS_00041608	-	2:102254518-102255076	0.729739	0	-inf	down	0.00095	0.00975587	XLOC_024613
TCONS_00032824	-	17:9198654-9198967	2.12725	0	-inf	down	0.00065	0.00910593	XLOC_019643
TCONS_00040615	-	2:67472689-67473114	1.16105	0	-inf	down	0.00075	0.00943434	XLOC_023920
TCONS_00086095	-	6:25531259-25531690	0.995717	0	-inf	down	0.0007	0.00940212	XLOC_051227
TCONS_00065916	-	3:25237345-25237556	18.5096	0	-inf	down	0.0007	0.00940212	XLOC_039033
TCONS_00006580	-	1:128405312-128405627	3.72819	0	-inf	down	5e-05	0.00106561	XLOC_004228
TCONS_00000443	-	1:10749399-10749617	11.5989	0	-inf	down	0.0011	0.010409	XLOC_000245
TCONS_00001997	-	1:49744497-49744846	1.50117	0	-inf	down	0.00075	0.00943434	XLOC_001285
TCONS_00083711	-	5:42590359-42590559	23.199	0	-inf	down	0.00085	0.00975587	XLOC_049888
TCONS_00009667	-	1:14152020-14152603	0	0.688183	inf	up	0.00095	0.00975587	XLOC_006246
TCONS_00068933	-	3:100892742-100893112	1.19645	0	-inf	down	0.00125	0.0115987	XLOC_040964
TCONS_00033966	-	18:4045808-4046110	2.3769	0	-inf	down	0.0011	0.010409	XLOC_020245
TCONS_00049194	TG	2:141469258-141476100	1.12165	2.88315	1.36202	up	5e-05	0.00106561	XLOC_029483
TCONS_00013820	-	1:112705907-112709315	0	0.354069	inf	up	0.00115	0.0108084	XLOC_008850
TCONS_00054505	SNORA16	23:2504742-2508665	9.94378	4.64263	-1.09885	down	0.0001	0.00201821	XLOC_032389
TCONS_00009467	-	1:8062339-8106406	0	1.10087	inf	up	0.0053	0.0414441	XLOC_006100
TCONS_00066546	-	3:38002495-38002725	8.26852	0	-inf	down	0.0009	0.00975587	XLOC_039431
TCONS_00065543	-	3:17455731-17456028	3.71911	0	-inf	down	0.00075	0.00943434	XLOC_038790
TCONS_00057623	-	26:4117034-4117498	0.938324	0	-inf	down	0.0006	0.00910593	XLOC_033999
TCONS_00062106	-	3:42429060-42429460	1.06561	0	-inf	down	0.00085	0.00975587	XLOC_036642
TCONS_00026273	-	13:8315301-8315556	6.04649	0	-inf	down	0.00075	0.00943434	XLOC_016332
TCONS_00020932	-	11:15862826-15869045	0.90958	2.7047	1.5722	up	5e-05	0.00106561	XLOC_013196
TCONS_00071652	-	4:41680794-41681206	1.06611	0	-inf	down	0.00105	0.010409	XLOC_042631
TCONS_00061867	-	3:37719363-37719744	1.22278	0	-inf	down	0.00085	0.00975587	XLOC_036472
TCONS_00029623	-	15:697195-697545	1.38076	0	-inf	down	0.0011	0.010409	XLOC_018119
TCONS_00095068	-	8:13933115-13933390	3.42138	0	-inf	down	0.00055	0.00890267	XLOC_056570
TCONS_00052399	-	21:1333032-1333402	2.16636	0	-inf	down	5e-05	0.00106561	XLOC_031196
TCONS_00069298	-	3:107092767-107093020	5.62478	0	-inf	down	0.00075	0.00943434	XLOC_041137
TCONS_00022267	-	11:16419749-16419967	10.7067	0	-inf	down	0.00095	0.00975587	XLOC_014020
TCONS_00038057	-	2:9699732-9700366	0	0.428752	inf	up	0.00085	0.00975587	XLOC_022267
TCONS_00016793	-	1:195023481-195024143	0.620434	0	-inf	down	5e-05	0.00106561	XLOC_010735
TCONS_00053066	-	22:1731042-1731276	7.52031	0	-inf	down	0.0009	0.00975587	XLOC_031566
TCONS_00040704	-	2:69558079-69558342	4.01521	0	-inf	down	0.00095	0.00975587	XLOC_023980
TCONS_00019743	-	10:18686360-18686617	4.47408	0	-inf	down	0.00095	0.00975587	XLOC_012476
TCONS_00035545	-	19:3626-3928	2.59367	0	-inf	down	0.0006	0.00910593	XLOC_021003
TCONS_00080398	-	5:43653055-43653546	0.831489	0	-inf	down	0.00085	0.00975587	XLOC_047936
TCONS_00060537	-	3:14865687-14865973	0	4.07498	inf	up	0.00105	0.010409	XLOC_035572
TCONS_00067160	-	3:54853919-54854373	0.564861	0	-inf	down	0.00145	0.0131759	XLOC_039800
TCONS_00009998	-	1:28366469-28366714	6.58807	0	-inf	down	0.00075	0.00943434	XLOC_006459
TCONS_00042411	-	2:120095750-120096026	4.15446	0	-inf	down	0.00085	0.00975587	XLOC_025138
TCONS_00053490	-	22:2327196-2327451	5.21856	0	-inf	down	0.00065	0.00910593	XLOC_031805
TCONS_00055432	-	24:1754128-1754699	0.766364	0	-inf	down	5e-05	0.00106561	XLOC_032856
TCONS_00102582	-	Z:2621004-2621216	14.8021	0	-inf	down	0.00075	0.00943434	XLOC_060981
TCONS_00027685	-	14:7776254-7776570	2.29459	0	-inf	down	0.00085	0.00975587	XLOC_017107
TCONS_00002714	-	1:61848881-61849174	2.58157	0	-inf	down	0.0009	0.00975587	XLOC_001686
TCONS_00005942	-	1:115212814-115213250	1.08204	0	-inf	down	0.00075	0.00943434	XLOC_003794
TCONS_00096901	-	9:14406570-14406797	9.89289	0	-inf	down	0.00075	0.00943434	XLOC_057690
TCONS_00062099	-	3:42273181-42273409	8.68109	0	-inf	down	0.0009	0.00975587	XLOC_036635
TCONS_00091212	-	7:10266907-10267189	3.51571	0	-inf	down	0.0006	0.00910593	XLOC_054346
TCONS_00086476	-	6:32768216-32768490	3.88715	0	-inf	down	0.00075	0.00943434	XLOC_051428
TCONS_00043134	-	2:139514230-139514563	1.5682	0	-inf	down	0.0009	0.00975587	XLOC_025639
TCONS_00094925	-	8:11960728-11961005	3.30092	0	-inf	down	0.0009	0.00975587	XLOC_056488
TCONS_00072477	-	4:61708373-61708583	14.1575	0	-inf	down	0.0009	0.00975587	XLOC_043170
TCONS_00049246	-	2:142063738-142064032	3.06266	0	-inf	down	0.00085	0.00975587	XLOC_029531
TCONS_00040975	-	2:80981434-80981704	5.41671	0	-inf	down	0.0004	0.00686754	XLOC_024181
TCONS_00068365	-	3:86839254-86839494	9.93456	0	-inf	down	0.00075	0.00943434	XLOC_040568
TCONS_00046381	-	2:63082569-63082908	1.77551	0	-inf	down	0.00085	0.00975587	XLOC_027677
TCONS_00026295	-	13:8345136-8345612	0.621195	0	-inf	down	0.00065	0.00910593	XLOC_016354
TCONS_00096389	-	9:5021222-5021690	0.575211	0	-inf	down	0.00105	0.010409	XLOC_057287
TCONS_00042367	-	2:119153731-119158923	0.140452	0.449531	1.67834	up	0.0012	0.0111903	XLOC_025108
TCONS_00031461	-	15:9773292-9773632	2.10897	0	-inf	down	0.0006	0.00910593	XLOC_019002
TCONS_00026199	-	13:7736997-7737601	0.473495	0	-inf	down	0.00035	0.00613649	XLOC_016280
TCONS_00025043	-	13:1328506-1328788	2.93012	0	-inf	down	0.00095	0.00975587	XLOC_015566
TCONS_00007723	-	1:163587850-163588540	4.05335	12.9592	1.67679	up	5e-05	0.00106561	XLOC_005046
TCONS_00009813	-	1:20000562-20001219	0.484687	0	-inf	down	0.00075	0.00943434	XLOC_006352
TCONS_00087541	-	6:18787861-18788626	0.753865	0	-inf	down	0.0013	0.0119902	XLOC_052113
TCONS_00084359	-	5:54889041-54889807	0	0.328146	inf	up	0.00075	0.00943434	XLOC_050283
TCONS_00069462	-	3:13496293-13496548	4.84581	0	-inf	down	0.0009	0.00975587	XLOC_041238
TCONS_00000829	-	1:18812324-18812561	8.3769	0	-inf	down	0.00085	0.00975587	XLOC_000518
TCONS_00104982	-	Z:72715677-72715910	8.88276	0	-inf	down	0.0006	0.00910593	XLOC_062351
TCONS_00067394	-	3:59013725-59014003	3.3821	0	-inf	down	0.0011	0.010409	XLOC_039934
TCONS_00074972	-	4:24224906-24225152	6.45482	0	-inf	down	0.00075	0.00943434	XLOC_044612
TCONS_00003682	-	1:73569665-73569913	6.40954	0	-inf	down	0.0006	0.00910593	XLOC_002321
TCONS_00072476	-	4:61698219-61699342	0	0.413631	inf	up	5e-05	0.00106561	XLOC_043169
TCONS_00046283	-	2:61855204-61855483	3.58434	0	-inf	down	0.00075	0.00943434	XLOC_027619
TCONS_00055021	-	24:3083617-3083983	1.49609	0	-inf	down	0.00105	0.010409	XLOC_032630
TCONS_00000986	-	1:26775534-26775779	6.58807	0	-inf	down	0.00075	0.00943434	XLOC_000625
TCONS_00056189	-	25:259486-259906	1.68691	0	-inf	down	5e-05	0.00106561	XLOC_033250
TCONS_00100459	-	Z:13755055-13755367	1.95438	0	-inf	down	0.00105	0.010409	XLOC_059707
TCONS_00059264	-	28:4154880-4155468	0.722209	0	-inf	down	5e-05	0.00106561	XLOC_034873
TCONS_00011064	-	1:53453801-53454051	8.72992	0	-inf	down	0.0005	0.00828032	XLOC_007126
TCONS_00091925	-	7:25173490-25173806	1.98865	0	-inf	down	0.0011	0.010409	XLOC_054762
TCONS_00092776	-	8:5560160-5560650	0.943057	0	-inf	down	0.00095	0.00975587	XLOC_055263
TCONS_00002643	-	1:61031551-61031854	5.33147	0	-inf	down	5e-05	0.00106561	XLOC_001659
TCONS_00050636	-	20:147722-148088	1.65636	0	-inf	down	0.0006	0.00910593	XLOC_030295
TCONS_00068982	-	3:101540640-101541718	0	0.363827	inf	up	5e-05	0.00106561	XLOC_040993
TCONS_00084102	-	5:51338937-51339248	2.27779	0	-inf	down	0.00075	0.00943434	XLOC_050135
TCONS_00024192	-	12:8414707-8415248	0	0.66585	inf	up	0.0008	0.00975587	XLOC_015054
TCONS_00043651	-	2:5770159-5770480	3.27832	0	-inf	down	5e-05	0.00106561	XLOC_025948
TCONS_00032711	-	17:8144186-8144467	3.22446	0	-inf	down	0.0011	0.010409	XLOC_019595
TCONS_00094240	-	8:3072673-3072995	1.99463	0	-inf	down	0.00075	0.00943434	XLOC_056109
TCONS_00079935	-	5:33670016-33670527	0.804093	0	-inf	down	0.00075	0.00943434	XLOC_047660
TCONS_00073313	-	4:84989036-84989244	21.9879	0	-inf	down	0.0004	0.00686754	XLOC_043661
TCONS_00006542	-	1:127942286-127942888	0.688021	0	-inf	down	0.00045	0.00756591	XLOC_004198
TCONS_00043668	-	2:5807607-5808125	0.949871	0	-inf	down	5e-05	0.00106561	XLOC_025964
TCONS_00101371	-	Z:37763828-37764037	15.0267	0	-inf	down	0.0011	0.010409	XLOC_060243
TCONS_00016346	-	1:186018226-186018596	1.15685	0	-inf	down	0.0011	0.010409	XLOC_010489
TCONS_00006600	-	1:129099961-129100290	2.26789	0	-inf	down	0.0007	0.00940212	XLOC_004242
TCONS_00074583	-	4:16174739-16175032	2.48536	0	-inf	down	0.00095	0.00975587	XLOC_044334
TCONS_00000148	-	1:2105568-2105866	2.70271	0	-inf	down	0.00075	0.00943434	XLOC_000077
TCONS_00004032	-	1:77897235-77897442	18.4361	0	-inf	down	0.00085	0.00975587	XLOC_002516
TCONS_00019724	-	10:18282521-18282862	2.61766	0	-inf	down	0.00065	0.00910593	XLOC_012469
TCONS_00088564	-	7:940481-940762	2.97643	0	-inf	down	0.00095	0.00975587	XLOC_052729
TCONS_00033460	-	17:5911304-5911527	9.84705	0	-inf	down	0.0009	0.00975587	XLOC_019961
TCONS_00046937	-	2:84148332-84148697	0	3.94641	inf	up	5e-05	0.00106561	XLOC_028024
TCONS_00097531	-	9:22836798-22837058	4.23618	0	-inf	down	0.00095	0.00975587	XLOC_058016
TCONS_00074509	-	4:15518212-15518495	3.23031	0	-inf	down	0.00065	0.00910593	XLOC_044280
TCONS_00088367	-	6:31885666-31885967	2.59437	0	-inf	down	0.00075	0.00943434	XLOC_052585
TCONS_00102386	-	Z:80839217-80839526	2.3361	0	-inf	down	0.00075	0.00943434	XLOC_060865
TCONS_00011664	-	1:67097298-67097635	1.57085	0	-inf	down	0.0011	0.010409	XLOC_007485
TCONS_00019762	-	10:19018346-19018637	2.55819	0	-inf	down	0.00095	0.00975587	XLOC_012493
TCONS_00078181	-	5:8690432-8690825	0	1.47919	inf	up	0.00105	0.010409	XLOC_046547
TCONS_00046296	-	2:62032341-62032625	3.3141	0	-inf	down	0.00075	0.00943434	XLOC_027632
TCONS_00056590	-	26:800829-801030	17.9308	0	-inf	down	0.00095	0.00975587	XLOC_033433
TCONS_00034244	-	18:7878728-7879013	3.2637	0	-inf	down	0.00075	0.00943434	XLOC_020363
TCONS_00061648	-	3:33206443-33206645	18.2512	0	-inf	down	0.0009	0.00975587	XLOC_036336
TCONS_00074429	-	4:13450530-13450834	2.55827	0	-inf	down	0.0006	0.00910593	XLOC_044238
TCONS_00071577	-	4:38815666-38816235	1.0018	0	-inf	down	0.0013	0.0119902	XLOC_042583
TCONS_00083327	-	5:35313271-35313560	2.63435	0	-inf	down	0.00095	0.00975587	XLOC_049645
TCONS_00075279	-	4:33231517-33231790	4.2339	0	-inf	down	0.00085	0.00975587	XLOC_044817
TCONS_00047660	-	2:102251841-102252205	2.58899	0	-inf	down	5e-05	0.00106561	XLOC_028493
TCONS_00032379	-	17:6749750-6750013	6.75901	0	-inf	down	0.00075	0.00943434	XLOC_019462
TCONS_00038667	-	2:23744296-23747835	0.0875934	0.567666	2.69615	up	0.00315	0.0262244	XLOC_022625
TCONS_00082568	-	5:22688226-22688578	1.45928	0	-inf	down	0.00075	0.00943434	XLOC_049209
TCONS_00011601	-	1:63249932-63250395	0.792352	0	-inf	down	0.00065	0.00910593	XLOC_007438
TCONS_00047633	-	2:101594943-101595144	29.0496	0	-inf	down	0.00085	0.00975587	XLOC_028478
TCONS_00050728	-	20:942365-942722	1.59297	0	-inf	down	0.00065	0.00910593	XLOC_030322
TCONS_00062864	-	3:56654158-56654727	0.523304	0	-inf	down	0.00065	0.00910593	XLOC_037125
TCONS_00033844	-	18:1833465-1833686	9.87854	0	-inf	down	0.00095	0.00975587	XLOC_020165
TCONS_00023348	-	12:12100554-12100874	1.7501	0	-inf	down	0.00095	0.00975587	XLOC_014615
TCONS_00037783	-	2:4181879-4182167	2.77856	0	-inf	down	0.0009	0.00975587	XLOC_022106
TCONS_00015074	-	1:147997361-147997622	4.16062	0	-inf	down	0.00095	0.00975587	XLOC_009653
TCONS_00061468	-	3:29978601-29978813	12.6875	0	-inf	down	0.00095	0.00975587	XLOC_036234
TCONS_00102882	-	Z:10294563-10294797	7.7711	0	-inf	down	0.0011	0.010409	XLOC_061143
TCONS_00049572	-	2:124374089-124374313	10.6649	0	-inf	down	0.00075	0.00943434	XLOC_029699
TCONS_00057777	-	26:773449-773740	3.19773	0	-inf	down	0.00085	0.00975587	XLOC_034081
TCONS_00057153	-	26:467227-467670	0	0.939788	inf	up	0.001	0.0101818	XLOC_033715
TCONS_00079441	-	5:27386949-27387249	2.33988	0	-inf	down	0.0009	0.00975587	XLOC_047320
TCONS_00027379	-	14:5006650-5006909	4.31351	0	-inf	down	0.00095	0.00975587	XLOC_016982
TCONS_00024819	-	12:19259645-19259975	1.74463	0	-inf	down	0.00065	0.00910593	XLOC_015430
TCONS_00025133	-	13:4074046-4074315	4.0594	0	-inf	down	0.00065	0.00910593	XLOC_015637
TCONS_00021879	-	11:9774140-9774408	4.42415	0	-inf	down	0.0006	0.00910593	XLOC_013713
TCONS_00083668	-	5:41399190-41408445	0.201836	0.445328	1.14168	up	0.0002	0.00375452	XLOC_049858
TCONS_00084452	-	5:55836600-55837324	0	0.402064	inf	up	0.0012	0.0111903	XLOC_050341
TCONS_00034288	-	18:8309263-8309598	1.48069	0	-inf	down	0.00095	0.00975587	XLOC_020393
TCONS_00069596	-	4:377791-378015	12.9502	0	-inf	down	0.0007	0.00940212	XLOC_041353
TCONS_00008076	-	1:170405238-170405875	0	0.415312	inf	up	0.0006	0.00910593	XLOC_005281
TCONS_00048658	-	2:128813397-128813637	7.58081	0	-inf	down	0.0006	0.00910593	XLOC_029150
TCONS_00075986	-	4:49324871-49325191	2.33225	0	-inf	down	0.00075	0.00943434	XLOC_045237
TCONS_00064104	-	3:96117075-96117405	1.56237	0	-inf	down	0.00095	0.00975587	XLOC_037882
TCONS_00053371	-	22:1329853-1330081	9.34887	0	-inf	down	0.00065	0.00910593	XLOC_031722
TCONS_00014015	-	1:120423195-120423555	1.26008	0	-inf	down	0.0011	0.010409	XLOC_008953
TCONS_00033596	-	17:7790023-7790257	7.17332	0	-inf	down	0.00095	0.00975587	XLOC_020032
TCONS_00066753	-	3:41623561-41623795	7.7711	0	-inf	down	0.0011	0.010409	XLOC_039552
TCONS_00026832	-	13:16096871-16097250	1.02899	0	-inf	down	0.0009	0.00975587	XLOC_016692
TCONS_00066108	-	3:29996526-29996796	3.70617	0	-inf	down	0.0009	0.00975587	XLOC_039161
TCONS_00072820	-	4:72743020-72743350	1.40947	0	-inf	down	0.0015	0.01357	XLOC_043361
TCONS_00019190	-	10:10160222-10160460	6.55458	0	-inf	down	0.00095	0.00975587	XLOC_012132
TCONS_00052435	-	21:1785830-1789126	6.4123	0	-inf	down	0.00095	0.00975587	XLOC_031215
TCONS_00058772	-	28:536069-536277	14.3003	0	-inf	down	0.00095	0.00975587	XLOC_034613
TCONS_00085802	-	6:20050326-20050646	1.91629	0	-inf	down	0.00095	0.00975587	XLOC_051072
TCONS_00013932	-	1:119030556-119063760	0	0.505254	inf	up	0.00085	0.00975587	XLOC_008922
TCONS_00049628	-	20:266834-267143	2.50297	0	-inf	down	0.00085	0.00975587	XLOC_029738
TCONS_00101548	-	Z:44034226-44034436	13.4596	0	-inf	down	0.00095	0.00975587	XLOC_060334
TCONS_00030935	-	15:5356821-5357125	4.75468	0	-inf	down	5e-05	0.00106561	XLOC_018786
TCONS_00083734	-	5:42873488-42873836	1.29909	0	-inf	down	0.00095	0.00975587	XLOC_049900
TCONS_00049429	-	2:148411143-148411367	9.14133	0	-inf	down	0.00095	0.00975587	XLOC_029636
TCONS_00014201	-	1:122815201-122815733	0.439775	0	-inf	down	0.00105	0.010409	XLOC_009113
TCONS_00015306	-	1:159561145-159561446	2.59437	0	-inf	down	0.00075	0.00943434	XLOC_009815
TCONS_00066697	-	3:40927149-40927612	1.22808	0	-inf	down	5e-05	0.00106561	XLOC_039525
TCONS_00025606	-	13:13461075-13461329	4.73084	0	-inf	down	0.00095	0.00975587	XLOC_015889
TCONS_00005212	-	1:98400920-98401830	0	0.498656	inf	up	5e-05	0.00106561	XLOC_003302
TCONS_00102638	-	Z:6774587-6774842	4.64297	0	-inf	down	0.00095	0.00975587	XLOC_061025
TCONS_00033576	-	17:7219051-7219375	2.08846	0	-inf	down	0.00085	0.00975587	XLOC_020015
TCONS_00013486	-	1:106928431-106928722	3.47547	0	-inf	down	0.00105	0.010409	XLOC_008632
TCONS_00093977	-	8:27388541-27388767	10.1415	0	-inf	down	0.00075	0.00943434	XLOC_055938
TCONS_00100153	-	Z:5049175-5050080	0	0.684329	inf	up	5e-05	0.00106561	XLOC_059569
TCONS_00006441	-	1:124973972-124974260	3.11936	0	-inf	down	0.00075	0.00943434	XLOC_004136
TCONS_00005335	-	1:103966593-103966839	7.838	0	-inf	down	0.0007	0.00940212	XLOC_003412
TCONS_00026261	-	13:8294232-8294564	1.52881	0	-inf	down	0.00095	0.00975587	XLOC_016320
TCONS_00087516	-	6:18524611-18524889	3.49757	0	-inf	down	0.00065	0.00910593	XLOC_052095
TCONS_00087366	-	6:14937448-14938013	0.698872	0	-inf	down	0.00055	0.00890267	XLOC_052011
TCONS_00080002	-	5:35307553-35307922	2.36389	0	-inf	down	5e-05	0.00106561	XLOC_047707
TCONS_00104666	-	Z:62462159-62462380	11.9724	0	-inf	down	0.0006	0.00910593	XLOC_062179
TCONS_00029862	-	15:4749257-4749472	12.6101	0	-inf	down	0.0011	0.010409	XLOC_018252
TCONS_00033867	-	18:2260389-2260703	2.25122	0	-inf	down	0.0006	0.00910593	XLOC_020177
TCONS_00030573	-	15:7634-7850	15.0884	0	-inf	down	0.00065	0.00910593	XLOC_018644
TCONS_00011846	-	1:70328529-70328755	14.0349	0	-inf	down	0.00085	0.00975587	XLOC_007607
TCONS_00044928	-	2:32260071-32260657	0.899645	0	-inf	down	5e-05	0.00106561	XLOC_026760
TCONS_00060272	-	3:8737896-8738365	1.04539	0	-inf	down	0.0008	0.00975587	XLOC_035414
TCONS_00090972	-	7:4966177-4966671	0.688882	0	-inf	down	0.00065	0.00910593	XLOC_054202
TCONS_00025093	-	13:2338164-2338398	7.7711	0	-inf	down	0.0011	0.010409	XLOC_015604
TCONS_00008333	-	1:175649045-175649313	6.44425	0	-inf	down	0.00055	0.00890267	XLOC_005439
TCONS_00074497	-	4:14267189-14267399	13.4596	0	-inf	down	0.00095	0.00975587	XLOC_044268
TCONS_00047662	-	2:102257592-102257877	3.80284	0	-inf	down	0.00105	0.010409	XLOC_028495
TCONS_00080133	-	5:37532853-37533167	4.2823	0	-inf	down	5e-05	0.00106561	XLOC_047767
TCONS_00095977	-	8:27886371-27886594	11.362	0	-inf	down	0.0006	0.00910593	XLOC_057089
TCONS_00053086	-	22:1909496-1909736	7.3202	0	-inf	down	0.00075	0.00943434	XLOC_031581
TCONS_00016355	-	1:186616984-186617236	5.32372	0	-inf	down	0.0011	0.010409	XLOC_010498
TCONS_00041914	-	2:107720415-107720731	111.011	54.4636	-1.02734	down	5e-05	0.00106561	XLOC_024767
TCONS_00081446	-	5:1431616-1431869	4.82124	0	-inf	down	0.00095	0.00975587	XLOC_048575
TCONS_00010035	-	1:29692550-29692827	3.96595	0	-inf	down	0.00085	0.00975587	XLOC_006482
TCONS_00010432	-	1:39954561-39954904	1.59153	0	-inf	down	0.00075	0.00943434	XLOC_006744
TCONS_00049599	-	20:113374-113625	5.42738	0	-inf	down	0.0011	0.010409	XLOC_029726
TCONS_00071925	-	4:47207500-47207713	20.5398	0	-inf	down	0.00055	0.00890267	XLOC_042803
TCONS_00080636	-	5:49539671-49539911	8.0862	0	-inf	down	0.0008	0.00975587	XLOC_048076
TCONS_00041160	-	2:89356668-89356945	3.70155	0	-inf	down	0.00075	0.00943434	XLOC_024306
TCONS_00013711	-	1:111054029-111054308	3.07229	0	-inf	down	0.00095	0.00975587	XLOC_008766
TCONS_00102168	-	Z:66518049-66518276	8.47962	0	-inf	down	0.00095	0.00975587	XLOC_060717
TCONS_00091315	-	7:11314314-11314584	3.85698	0	-inf	down	0.0011	0.010409	XLOC_054400
TCONS_00089505	-	7:15984439-15984726	2.9402	0	-inf	down	0.0011	0.010409	XLOC_053314
TCONS_00054861	-	24:961-1254	2.41249	0	-inf	down	0.00135	0.0123797	XLOC_032550
TCONS_00022728	-	12:3007866-3008162	5.55782	0	-inf	down	5e-05	0.00106561	XLOC_014300
TCONS_00072769	-	4:69169765-69170064	2.47541	0	-inf	down	0.0011	0.010409	XLOC_043319
TCONS_00038920	-	2:31899068-31899406	1.60226	0	-inf	down	0.00065	0.00910593	XLOC_022788
TCONS_00018975	-	10:6713776-6714077	2.66334	0	-inf	down	0.0006	0.00910593	XLOC_011993
TCONS_00008119	-	1:171431314-171452962	0.572798	5.8511	3.35261	up	0.0019	0.0167244	XLOC_005306
TCONS_00104780	-	Z:66060088-66060316	8.96341	0	-inf	down	0.0011	0.010409	XLOC_062236
TCONS_00013060	-	1:97058682-97059132	0	0.650878	inf	up	0.0016	0.0143689	XLOC_008351
TCONS_00065381	-	3:14977783-14978072	2.63435	0	-inf	down	0.00095	0.00975587	XLOC_038691
TCONS_00086154	-	6:26581183-26581396	13.9574	0	-inf	down	0.00065	0.00910593	XLOC_051262
TCONS_00016013	-	1:177636859-177637063	16.2255	0	-inf	down	0.00095	0.00975587	XLOC_010297
TCONS_00028916	-	14:6407731-6408325	6.44545	1.99074	-1.69498	down	0.0018	0.015942	XLOC_017751
TCONS_00078288	-	5:9396657-9396858	20.3347	0	-inf	down	0.00065	0.00910593	XLOC_046636
TCONS_00053123	-	22:2267766-2267995	12.3813	0	-inf	down	0.0004	0.00686754	XLOC_031601
TCONS_00084846	-	6:560771-560997	10.8659	0	-inf	down	0.00085	0.00975587	XLOC_050541
TCONS_00000396	-	1:8885801-8886315	0	0.487701	inf	up	0.00135	0.0123797	XLOC_000220
TCONS_00104013	-	Z:41266223-41266511	2.77856	0	-inf	down	0.0009	0.00975587	XLOC_061808
TCONS_00000748	-	1:15130321-15130605	3.07737	0	-inf	down	0.0011	0.010409	XLOC_000484
TCONS_00040571	-	2:66222494-66222714	13.1155	0	-inf	down	0.0008	0.00975587	XLOC_023890
TCONS_00001906	-	1:49084795-49085036	7.16441	0	-inf	down	0.00075	0.00943434	XLOC_001222
TCONS_00065472	-	3:16270969-16271601	0.403191	0	-inf	down	0.0007	0.00940212	XLOC_038737
TCONS_00021010	-	11:17065522-17065725	17.6509	0	-inf	down	0.0009	0.00975587	XLOC_013246
TCONS_00004950	-	1:91472324-91472664	1.40598	0	-inf	down	0.00095	0.00975587	XLOC_003105
TCONS_00095938	-	8:28323221-28323480	4.67297	0	-inf	down	0.0011	0.010409	XLOC_057061
TCONS_00085673	-	6:18447714-18448069	1.21662	0	-inf	down	0.00095	0.00975587	XLOC_051003
TCONS_00080994	-	5:52258497-52258785	3.34217	0	-inf	down	0.00085	0.00975587	XLOC_048301
TCONS_00026287	-	13:8336025-8336350	2.06483	0	-inf	down	0.00085	0.00975587	XLOC_016346
TCONS_00053462	-	22:2161957-2162327	1.25056	0	-inf	down	0.0008	0.00975587	XLOC_031792
TCONS_00030659	-	15:986019-986499	0.823588	0	-inf	down	0.0006	0.00910593	XLOC_018685
TCONS_00105069	-	Z:78665908-78666192	2.84065	0	-inf	down	0.00095	0.00975587	XLOC_062422
TCONS_00039031	-	2:35127235-35127756	0	0.653196	inf	up	0.0006	0.00910593	XLOC_022854
TCONS_00064676	-	3:109133101-109133478	1.04531	0	-inf	down	0.0009	0.00975587	XLOC_038235
TCONS_00056592	-	26:803482-803788	2.32563	0	-inf	down	0.00065	0.00910593	XLOC_033435
TCONS_00069996	-	4:4032713-4033024	0	3.01459	inf	up	0.0011	0.010409	XLOC_041604
TCONS_00031100	-	15:6170652-6171314	0.392541	0	-inf	down	0.001	0.0101818	XLOC_018823
TCONS_00022167	-	11:14529679-14529955	4.38751	0	-inf	down	0.00105	0.010409	XLOC_013943
TCONS_00047045	-	2:88467984-88468214	12.1894	0	-inf	down	0.0007	0.00940212	XLOC_028082
TCONS_00022287	-	11:16815693-16816095	0.881561	0	-inf	down	0.0013	0.0119902	XLOC_014038
TCONS_00064264	-	3:101379625-101379875	5.10839	0	-inf	down	0.00095	0.00975587	XLOC_037998
TCONS_00024676	ENSGALG00000007741	12:15662753-15679518	0	0.350225	inf	up	5e-05	0.00106561	XLOC_015343
TCONS_00092478	-	7:6710962-6711163	25.3603	0	-inf	down	0.0012	0.0111903	XLOC_055079
TCONS_00065664	-	3:20352673-20353313	0.604839	0	-inf	down	5e-05	0.00106561	XLOC_038884
TCONS_00006581	-	1:128408318-128408602	3.55082	0	-inf	down	0.00085	0.00975587	XLOC_004229
TCONS_00100624	-	Z:17728551-17730857	0	0.537855	inf	up	0.00085	0.00975587	XLOC_059820
TCONS_00029782	-	15:3213881-3214431	0.397019	0	-inf	down	0.00135	0.0123797	XLOC_018229
TCONS_00006653	-	1:129811503-129811751	9.30001	0	-inf	down	0.00055	0.00890267	XLOC_004276
TCONS_00016335	-	1:185996004-185996270	4.76315	0	-inf	down	0.00085	0.00975587	XLOC_010478
TCONS_00104221	-	Z:44806830-44807136	2.27007	0	-inf	down	0.001	0.0101818	XLOC_061921
TCONS_00061540	-	3:31263393-31263599	16.4867	0	-inf	down	0.0011	0.010409	XLOC_036277
TCONS_00065286	-	3:14383086-14383305	15.1587	0	-inf	down	0.0007	0.00940212	XLOC_038619
TCONS_00039291	-	2:41463115-41463423	2.91347	0	-inf	down	0.0007	0.00940212	XLOC_023056
TCONS_00085019	-	6:5679252-5679587	1.77137	0	-inf	down	0.0006	0.00910593	XLOC_050662
TCONS_00026262	-	13:8294818-8295382	0.716645	0	-inf	down	0.0008	0.00975587	XLOC_016321
TCONS_00078184	-	5:8693793-8694448	0.439206	0	-inf	down	0.0007	0.00940212	XLOC_046550
TCONS_00027732	-	14:8387462-8387703	7.91243	0	-inf	down	0.0008	0.00975587	XLOC_017150
TCONS_00050332	-	20:11104656-11105008	1.87622	0	-inf	down	0.0006	0.00910593	XLOC_030104
TCONS_00041859	-	2:107233113-107233356	5.22857	0	-inf	down	0.0059	0.0454744	XLOC_024746
TCONS_00037118	-	19:6067131-6067341	18.3835	0	-inf	down	0.0011	0.010409	XLOC_021782
TCONS_00030318	-	15:9503177-9503453	3.61325	0	-inf	down	0.00065	0.00910593	XLOC_018504
TCONS_00090973	-	7:4970725-4970966	9.022	0	-inf	down	0.0006	0.00910593	XLOC_054203
TCONS_00094407	-	8:4428577-4428860	6.73135	0	-inf	down	5e-05	0.00106561	XLOC_056209
TCONS_00087459	-	6:17300674-17300976	2.92542	0	-inf	down	0.00065	0.00910593	XLOC_052059
TCONS_00048664	-	2:128824015-128824296	3.22446	0	-inf	down	0.0011	0.010409	XLOC_029156
TCONS_00009336	-	1:3484401-3484825	0.75723	0	-inf	down	0.0009	0.00975587	XLOC_006034
TCONS_00065341	-	3:14681390-14681678	2.77856	0	-inf	down	0.0009	0.00975587	XLOC_038673
TCONS_00031204	-	15:7315950-7316276	2.04162	0	-inf	down	0.00085	0.00975587	XLOC_018861
TCONS_00054747	-	23:5160830-5161156	1.6333	0	-inf	down	0.00095	0.00975587	XLOC_032505
TCONS_00101442	-	Z:40927684-40928346	0.73065	0	-inf	down	5e-05	0.00106561	XLOC_060281
TCONS_00003519	-	1:72294293-72294556	4.01521	0	-inf	down	0.00095	0.00975587	XLOC_002200
TCONS_00072437	-	4:59768637-59768845	20.2587	0	-inf	down	0.0007	0.00940212	XLOC_043143
TCONS_00042693	-	2:127092829-127093036	21.4867	0	-inf	down	0.0007	0.00940212	XLOC_025331
TCONS_00036922	-	19:5159451-5159663	13.3438	0	-inf	down	0.0009	0.00975587	XLOC_021721
TCONS_00016359	-	1:186755316-186755554	7.1008	0	-inf	down	0.0011	0.010409	XLOC_010502
TCONS_00025284	-	13:8703024-8703269	6.81524	0	-inf	down	0.0006	0.00910593	XLOC_015737
TCONS_00092132	-	7:29024071-29024304	7.9537	0	-inf	down	0.0011	0.010409	XLOC_054858
TCONS_00044536	-	2:23029527-23029786	6.22865	0	-inf	down	0.0007	0.00940212	XLOC_026517
TCONS_00019589	-	10:16597251-16597696	0.672945	0	-inf	down	0.0009	0.00975587	XLOC_012403
TCONS_00048597	-	2:128304589-128304895	0	2.57124	inf	up	0.00115	0.0108084	XLOC_029112
TCONS_00048501	-	2:126414108-126419464	0.729732	5.86454	3.00658	up	5e-05	0.00106561	XLOC_029050
TCONS_00085415	-	6:14651417-14651648	12.1858	0	-inf	down	0.00075	0.00943434	XLOC_050867
TCONS_00022462	-	11:9963738-9964075	2.07141	0	-inf	down	0.001	0.0101818	XLOC_014115
TCONS_00101059	-	Z:27888386-27888641	4.84581	0	-inf	down	0.0009	0.00975587	XLOC_060039
TCONS_00016341	-	1:186007802-186008446	0.390448	0	-inf	down	0.0009	0.00975587	XLOC_010484
TCONS_00060850	-	3:19223595-19223872	3.43716	0	-inf	down	0.0011	0.010409	XLOC_035765
TCONS_00055428	-	24:1743866-1744465	0.511349	0	-inf	down	0.0007	0.00940212	XLOC_032852
TCONS_00048466	-	2:125835497-125835896	1.82159	0	-inf	down	5e-05	0.00106561	XLOC_029028
TCONS_00053703	-	23:1079332-1079699	1.36868	0	-inf	down	0.00085	0.00975587	XLOC_031954
TCONS_00081937	-	5:11542921-11543169	9.82797	0	-inf	down	0.00065	0.00910593	XLOC_048872
TCONS_00053332	-	22:775635-775895	6.00125	0	-inf	down	0.0007	0.00940212	XLOC_031694
TCONS_00098896	-	9:16380029-16380381	1.45928	0	-inf	down	0.00075	0.00943434	XLOC_058861
TCONS_00008041	-	1:169858229-169859010	0.368165	0	-inf	down	0.0008	0.00975587	XLOC_005248
TCONS_00048465	-	2:125834483-125834900	1.01813	0	-inf	down	0.00065	0.00910593	XLOC_029027
TCONS_00079389	-	5:26700708-26700952	7.88675	0	-inf	down	0.00105	0.010409	XLOC_047285
TCONS_00000033	-	1:144692-144919	9.18626	0	-inf	down	0.0011	0.010409	XLOC_000015
TCONS_00081421	-	5:791692-791909	13.7566	0	-inf	down	0.00085	0.00975587	XLOC_048553
TCONS_00087521	-	6:18537496-18537944	0.907708	0	-inf	down	0.0007	0.00940212	XLOC_052100
TCONS_00038180	-	2:12965612-12966323	0	0.349424	inf	up	0.0012	0.0111903	XLOC_022367
TCONS_00009039	-	1:192954951-192955317	1.28828	0	-inf	down	0.00075	0.00943434	XLOC_005864
TCONS_00028207	-	14:14432293-14432546	5.62478	0	-inf	down	0.00075	0.00943434	XLOC_017369
TCONS_00030104	-	15:7263122-7263433	2.02529	0	-inf	down	0.0009	0.00975587	XLOC_018379
TCONS_00093969	-	8:27233922-27234291	1.28713	0	-inf	down	0.0006	0.00910593	XLOC_055932
TCONS_00048593	-	2:128286877-128287170	2.48536	0	-inf	down	0.00095	0.00975587	XLOC_029108
TCONS_00035623	-	19:745524-745835	2.64846	0	-inf	down	0.00105	0.010409	XLOC_021039
TCONS_00073712	-	4:2055727-2056098	1.41214	0	-inf	down	0.00065	0.00910593	XLOC_043909
TCONS_00058026	-	27:3172678-3172967	3.57963	0	-inf	down	0.00105	0.010409	XLOC_034236
TCONS_00074640	-	4:16554577-16554859	5.63493	0	-inf	down	5e-05	0.00106561	XLOC_044375
TCONS_00024298	-	12:9276643-9276890	6.10468	0	-inf	down	0.00065	0.00910593	XLOC_015125
TCONS_00062267	-	3:46745909-46746353	0.781864	0	-inf	down	0.00075	0.00943434	XLOC_036753
TCONS_00080990	-	5:51873414-51873620	16.4867	0	-inf	down	0.0011	0.010409	XLOC_048297
TCONS_00103053	-	Z:14655251-14655600	1.43627	0	-inf	down	0.00065	0.00910593	XLOC_061238
TCONS_00048366	-	2:122845825-122846024	21.8042	0	-inf	down	0.00065	0.00910593	XLOC_028962
TCONS_00008320	-	1:175521425-175521758	1.63853	0	-inf	down	0.0011	0.010409	XLOC_005429
TCONS_00047910	-	2:109164347-109164588	6.14092	0	-inf	down	0.00095	0.00975587	XLOC_028663
TCONS_00026680	-	13:12878735-12879134	1.7882	0	-inf	down	5e-05	0.00106561	XLOC_016614
TCONS_00049633	-	20:289242-289484	9.01726	0	-inf	down	0.0006	0.00910593	XLOC_029743
TCONS_00074682	-	4:17585437-17585782	1.44892	0	-inf	down	0.0011	0.010409	XLOC_044394
TCONS_00043151	-	2:139550493-139550830	1.57085	0	-inf	down	0.0011	0.010409	XLOC_025656
TCONS_00048724	-	2:130939555-130939782	8.32587	0	-inf	down	0.00135	0.0123797	XLOC_029188
TCONS_00011054	-	1:53439616-53440268	0.415451	0	-inf	down	0.00035	0.00613649	XLOC_007116
TCONS_00038362	-	2:15755180-15756632	1.24405	3.39962	1.45033	up	5e-05	0.00106561	XLOC_022463
TCONS_00014188	-	1:122775974-122776269	2.41568	0	-inf	down	0.00095	0.00975587	XLOC_009100
TCONS_00002649	-	1:61038555-61038784	8.07503	0	-inf	down	0.00095	0.00975587	XLOC_001665
TCONS_00081913	-	5:11097644-11097907	7.56839	0	-inf	down	0.00065	0.00910593	XLOC_048852
TCONS_00093130	-	8:12272246-12272695	2.39481	0	-inf	down	5e-05	0.00106561	XLOC_055457
TCONS_00007373	-	1:151841554-151841753	257.516	1160.65	2.1722	up	5e-05	0.00106561	XLOC_004758
TCONS_00042951	-	2:136361847-136362228	1.71218	0	-inf	down	0.00075	0.00943434	XLOC_025504
TCONS_00026303	-	13:8356158-8356616	1.22658	0	-inf	down	5e-05	0.00106561	XLOC_016362
TCONS_00042657	-	2:126392889-126393204	2.07552	0	-inf	down	0.00065	0.00910593	XLOC_025315
TCONS_00089174	-	7:11427898-11428177	4.09639	0	-inf	down	0.00065	0.00910593	XLOC_053071
TCONS_00104766	-	Z:65764670-65764875	19.6373	0	-inf	down	0.00085	0.00975587	XLOC_062226
TCONS_00031875	-	16:449502-449901	1.57361	0	-inf	down	5e-05	0.00106561	XLOC_019204
TCONS_00096950	-	9:14596711-14596970	4.80674	0	-inf	down	0.0006	0.00910593	XLOC_057709
TCONS_00069362	-	3:109417992-109421193	0.747132	0.333949	-1.16173	down	0.00415	0.0335684	XLOC_041183
TCONS_00098822	-	9:15431291-15431628	1.57085	0	-inf	down	0.0011	0.010409	XLOC_058816
TCONS_00100722	-	Z:20707229-20707502	3.38712	0	-inf	down	0.00095	0.00975587	XLOC_059870
TCONS_00092124	-	7:28977937-28978185	5.31429	0	-inf	down	0.00095	0.00975587	XLOC_054850
TCONS_00083677	-	5:42124882-42125145	4.34981	0	-inf	down	0.0011	0.010409	XLOC_049867
TCONS_00024099	-	12:6687196-6687940	0	0.431949	inf	up	0.00055	0.00890267	XLOC_015013
TCONS_00006632	-	1:129612688-129613416	0.384298	0	-inf	down	0.00065	0.00910593	XLOC_004265
TCONS_00087750	-	6:22057659-22057866	13.9774	0	-inf	down	0.0013	0.0119902	XLOC_052213
TCONS_00069948	-	4:3080081-3080364	3.84648	0	-inf	down	0.00065	0.00910593	XLOC_041572
TCONS_00093302	-	8:14930355-14930618	4.34981	0	-inf	down	0.0011	0.010409	XLOC_055554
TCONS_00054245	-	23:989906-990290	1.59354	0	-inf	down	0.00055	0.00890267	XLOC_032246
TCONS_00007611	-	1:158519451-158520358	0	0.357237	inf	up	5e-05	0.00106561	XLOC_004944
TCONS_00053839	-	23:2529266-2529520	5.31841	0	-inf	down	0.00065	0.00910593	XLOC_032041
TCONS_00094255	-	8:3254647-3254939	3.02218	0	-inf	down	0.0006	0.00910593	XLOC_056124
TCONS_00014639	-	1:133224072-133224354	3.98447	0	-inf	down	0.00105	0.010409	XLOC_009407
TCONS_00063448	-	3:75440344-75440741	1.16035	0	-inf	down	0.00065	0.00910593	XLOC_037479
TCONS_00046590	-	2:68213202-68213773	0	0.532229	inf	up	0.0011	0.010409	XLOC_027833
TCONS_00056137	-	25:60019-60263	7.68621	0	-inf	down	0.00065	0.00910593	XLOC_033216
TCONS_00075027	-	4:28662327-28662540	12.3239	0	-inf	down	0.00095	0.00975587	XLOC_044658
TCONS_00007639	-	1:158973171-158973637	0	1.04021	inf	up	0.0011	0.010409	XLOC_004972
TCONS_00029811	-	15:4507592-4507797	20.7487	0	-inf	down	0.00105	0.010409	XLOC_018240
TCONS_00046293	-	2:61984189-61984519	1.62001	0	-inf	down	0.0009	0.00975587	XLOC_027629
TCONS_00026527	-	13:10809284-10809918	0	0.437009	inf	up	0.0007	0.00940212	XLOC_016522
TCONS_00067158	-	3:54829839-54830083	7.20582	0	-inf	down	0.00085	0.00975587	XLOC_039798
TCONS_00011692	-	1:67502410-67502857	1.01981	0	-inf	down	0.00075	0.00943434	XLOC_007510
TCONS_00024762	-	12:18164323-18164560	7.02157	0	-inf	down	0.0009	0.00975587	XLOC_015384
TCONS_00014921	-	1:143671295-143671586	2.55819	0	-inf	down	0.00095	0.00975587	XLOC_009568
TCONS_00075836	-	4:45353859-45354152	3.17732	0	-inf	down	0.0008	0.00975587	XLOC_045139
TCONS_00000284	-	1:3482107-3482461	1.18936	0	-inf	down	0.0016	0.0143689	XLOC_000159
TCONS_00043542	-	2:3257663-3258029	1.10424	0	-inf	down	0.00095	0.00975587	XLOC_025872
TCONS_00010396	-	1:38987984-38988268	2.84065	0	-inf	down	0.00095	0.00975587	XLOC_006722
TCONS_00089201	-	7:11729902-11730203	2.30823	0	-inf	down	0.0009	0.00975587	XLOC_053086
TCONS_00003342	-	1:69751650-69751879	10.7667	0	-inf	down	0.00065	0.00910593	XLOC_002106
TCONS_00010024	-	1:29502365-29502789	0	0.800865	inf	up	0.0012	0.0111903	XLOC_006475
TCONS_00075281	-	4:33235056-33235474	0.785213	0	-inf	down	0.0009	0.00975587	XLOC_044819
TCONS_00101492	-	Z:42126344-42126563	15.6293	0	-inf	down	0.0006	0.00910593	XLOC_060304
TCONS_00067522	-	3:61219942-61220949	0	0.412697	inf	up	5e-05	0.00106561	XLOC_040032
TCONS_00002770	-	1:62371959-62372345	1.06408	0	-inf	down	0.001	0.0101818	XLOC_001726
TCONS_00042005	-	2:110062199-110062427	9.6529	0	-inf	down	0.00075	0.00943434	XLOC_024848
TCONS_00093858	-	8:26786853-26787296	0.877142	0	-inf	down	0.00065	0.00910593	XLOC_055845
TCONS_00000304	-	1:4271353-4271739	0.9419	0	-inf	down	0.00095	0.00975587	XLOC_000170
TCONS_00066718	-	3:41350075-41350852	0	0.387862	inf	up	0.0006	0.00910593	XLOC_039537
TCONS_00046461	-	2:66350596-66350986	1.21611	0	-inf	down	0.0007	0.00940212	XLOC_027740
TCONS_00064029	-	3:94146523-94147066	0	0.415574	inf	up	0.00095	0.00975587	XLOC_037832
TCONS_00026297	-	13:8346950-8347210	7.13515	0	-inf	down	0.00075	0.00943434	XLOC_016356
TCONS_00041722	-	2:104356518-104356822	2.31454	0	-inf	down	0.0011	0.010409	XLOC_024669
TCONS_00053527	-	22:2583658-2584003	1.33747	0	-inf	down	0.00095	0.00975587	XLOC_031827
TCONS_00003194	-	1:67403593-67403994	1.1969	0	-inf	down	0.001	0.0101818	XLOC_002027
TCONS_00033382	-	17:5201758-5202026	3.68243	0	-inf	down	0.00095	0.00975587	XLOC_019925
TCONS_00073310	-	4:84982673-84982884	13.7423	0	-inf	down	0.0009	0.00975587	XLOC_043658
TCONS_00084358	-	5:54886572-54887234	0	0.553871	inf	up	0.0007	0.00940212	XLOC_050282
TCONS_00064193	-	3:97771836-97772415	6.05265	1.25983	-2.26434	down	0.0019	0.0167244	XLOC_037955
TCONS_00042789	-	2:129040973-129041423	0.907646	0	-inf	down	0.0007	0.00940212	XLOC_025393
TCONS_00082269	-	5:16113381-16113668	3.16637	0	-inf	down	0.00075	0.00943434	XLOC_049053
TCONS_00012538	-	1:82775293-82775669	1.40014	0	-inf	down	0.00115	0.0108084	XLOC_008019
TCONS_00043864	-	2:11291733-11292178	0	0.775903	inf	up	0.00125	0.0115987	XLOC_026048
TCONS_00049088	-	2:139233161-139233394	8.29057	0	-inf	down	0.00065	0.00910593	XLOC_029432
TCONS_00048511	-	2:126586390-126586598	14.3003	0	-inf	down	0.00095	0.00975587	XLOC_029058
TCONS_00016848	-	1:71169404-71169644	9.09697	0	-inf	down	0.0007	0.00940212	XLOC_010787
TCONS_00051040	-	20:6773855-6774066	15.3018	0	-inf	down	0.0008	0.00975587	XLOC_030497
TCONS_00012038	-	1:74762968-74763268	2.33988	0	-inf	down	0.0009	0.00975587	XLOC_007731
TCONS_00073946	-	4:3970133-3970483	2.09559	0	-inf	down	0.0007	0.00940212	XLOC_043992
TCONS_00031335	-	15:8506295-8506554	5.75135	0	-inf	down	0.00065	0.00910593	XLOC_018938
TCONS_00042808	-	2:129238167-129238431	6.24663	0	-inf	down	0.00075	0.00943434	XLOC_025408
TCONS_00027684	-	14:7775500-7776009	0.6479	0	-inf	down	0.00065	0.00910593	XLOC_017106
TCONS_00081596	-	5:5009482-5009724	7.01343	0	-inf	down	0.00075	0.00943434	XLOC_048667
TCONS_00061537	-	3:31261267-31261559	2.94159	0	-inf	down	0.00075	0.00943434	XLOC_036274
TCONS_00021366	-	11:19375134-19375399	7.35647	0	-inf	down	5e-05	0.00106561	XLOC_013456
TCONS_00099958	-	W:551325-551571	7.45239	0	-inf	down	0.0009	0.00975587	XLOC_059455
TCONS_00070076	-	4:6250620-6250930	2.63618	0	-inf	down	0.00065	0.00910593	XLOC_041651
TCONS_00083571	-	5:38608663-38609035	0	1.32913	inf	up	0.00125	0.0115987	XLOC_049784
TCONS_00011982	-	1:73224529-73224755	8.69269	0	-inf	down	0.00095	0.00975587	XLOC_007690
TCONS_00098696	-	9:14185086-14185641	0.942557	0	-inf	down	5e-05	0.00106561	XLOC_058746
TCONS_00027017	-	14:918635-918843	19.0671	0	-inf	down	0.00065	0.00910593	XLOC_016790
TCONS_00056217	-	25:569622-569850	8.27392	0	-inf	down	0.00095	0.00975587	XLOC_033266
TCONS_00023722	-	12:1552190-1552438	7.52858	0	-inf	down	0.0007	0.00940212	XLOC_014831
TCONS_00069164	-	3:104759304-104759526	9.62355	0	-inf	down	0.00095	0.00975587	XLOC_041052
TCONS_00067168	-	3:55035594-55035971	1.85194	0	-inf	down	0.00105	0.010409	XLOC_039803
TCONS_00061677	-	3:33664967-33665278	1.95239	0	-inf	down	0.00095	0.00975587	XLOC_036352
TCONS_00102282	-	Z:72988477-72988713	6.85342	0	-inf	down	0.00095	0.00975587	XLOC_060778
TCONS_00095937	-	8:28315637-28315959	1.85216	0	-inf	down	0.0011	0.010409	XLOC_057060
TCONS_00090928	-	7:4865474-4865704	9.85305	0	-inf	down	0.00085	0.00975587	XLOC_054174
TCONS_00060299	-	3:8972887-8973136	6.28213	0	-inf	down	0.0006	0.00910593	XLOC_035430
TCONS_00027443	-	14:5967122-5967500	1.28477	0	-inf	down	0.00105	0.010409	XLOC_017015
TCONS_00068169	-	3:80590013-80590278	4.52319	0	-inf	down	0.00075	0.00943434	XLOC_040461
TCONS_00073264	-	4:84341342-84341595	5.62478	0	-inf	down	0.00075	0.00943434	XLOC_043626
TCONS_00014680	-	1:135503068-135503352	2.84065	0	-inf	down	0.00095	0.00975587	XLOC_009433
TCONS_00048255	-	2:119189573-119189940	1.30893	0	-inf	down	0.0006	0.00910593	XLOC_028892
TCONS_00038071	-	2:9725856-9728353	0	0.651494	inf	up	5e-05	0.00106561	XLOC_022279
TCONS_00085672	-	6:18427358-18427586	8.68109	0	-inf	down	0.0009	0.00975587	XLOC_051002
TCONS_00093366	-	8:15523829-15524101	3.73054	0	-inf	down	0.0011	0.010409	XLOC_055583
TCONS_00072803	-	4:70695691-70696188	0	0.740306	inf	up	0.0012	0.0111903	XLOC_043344
TCONS_00001810	-	1:47882234-47884704	1.38255	0.471102	-1.55322	down	0.0004	0.00686754	XLOC_001164
TCONS_00016953	-	10:1119141-1119367	11.2279	0	-inf	down	0.0008	0.00975587	XLOC_010856
TCONS_00079990	-	5:35013240-35013512	4.30447	0	-inf	down	0.00085	0.00975587	XLOC_047695
TCONS_00057929	-	27:2460917-2461140	9.84705	0	-inf	down	0.0009	0.00975587	XLOC_034181
TCONS_00075099	-	4:29406095-29407885	0	0.411827	inf	up	5e-05	0.00106561	XLOC_044704
TCONS_00028138	-	14:13845625-13845905	3.14504	0	-inf	down	0.0009	0.00975587	XLOC_017348
TCONS_00086317	-	6:30490610-30490857	5.66864	0	-inf	down	0.0009	0.00975587	XLOC_051351
TCONS_00007596	-	1:158461730-158462923	0	0.313338	inf	up	5e-05	0.00106561	XLOC_004929
TCONS_00069951	-	4:3256869-3257123	6.07818	0	-inf	down	0.0008	0.00975587	XLOC_041575
TCONS_00024287	-	12:9223931-9224175	6.03105	0	-inf	down	0.0009	0.00975587	XLOC_015114
TCONS_00063238	-	3:67417143-67417453	1.97713	0	-inf	down	0.00095	0.00975587	XLOC_037366
TCONS_00011295	-	1:56957615-56957828	14.9544	0	-inf	down	0.0006	0.00910593	XLOC_007253
TCONS_00008818	-	1:187945390-187945607	17.5409	0	-inf	down	0.0008	0.00975587	XLOC_005732
TCONS_00007600	-	1:158479526-158480779	0	0.333009	inf	up	5e-05	0.00106561	XLOC_004933
TCONS_00060273	-	3:8738632-8738928	2.38192	0	-inf	down	0.00095	0.00975587	XLOC_035415
TCONS_00010757	-	1:48097432-48097642	16.8245	0	-inf	down	0.00085	0.00975587	XLOC_006947
TCONS_00093720	-	8:23979999-23980321	1.90941	0	-inf	down	0.00065	0.00910593	XLOC_055783
TCONS_00083109	-	5:29240077-29240312	9.60931	0	-inf	down	0.00105	0.010409	XLOC_049498
TCONS_00049017	-	2:137524501-137524814	3.15533	0	-inf	down	0.0007	0.00940212	XLOC_029392
TCONS_00053384	-	22:1447862-1448258	0	1.16017	inf	up	0.0007	0.00940212	XLOC_031730
TCONS_00027236	-	14:3199585-3199921	1.58732	0	-inf	down	0.0011	0.010409	XLOC_016906
TCONS_00041309	-	2:94265541-94265866	1.84472	0	-inf	down	0.00065	0.00910593	XLOC_024407
TCONS_00061668	-	3:33653890-33654159	4.0594	0	-inf	down	0.00065	0.00910593	XLOC_036343
TCONS_00061977	-	3:39949010-39949601	0.886	0	-inf	down	5e-05	0.00106561	XLOC_036544
TCONS_00104001	-	Z:40972783-40973418	0	0.500064	inf	up	0.00095	0.00975587	XLOC_061796
TCONS_00082127	-	5:14041981-14042195	14.9689	0	-inf	down	0.00085	0.00975587	XLOC_048990
TCONS_00038960	-	2:32417982-32418214	10.6483	0	-inf	down	0.0007	0.00940212	XLOC_022811
TCONS_00070239	-	4:9904958-9905240	3.28133	0	-inf	down	0.00065	0.00910593	XLOC_041783
TCONS_00018022	-	10:15194377-15194647	4.45036	0	-inf	down	0.00085	0.00975587	XLOC_011455
TCONS_00096854	-	9:12404761-12404983	10.1067	0	-inf	down	0.0009	0.00975587	XLOC_057654
TCONS_00042859	-	2:131249414-131249627	12.3239	0	-inf	down	0.00095	0.00975587	XLOC_025433
TCONS_00035962	-	19:5441794-5442058	4.27401	0	-inf	down	0.0011	0.010409	XLOC_021209
TCONS_00086131	-	6:25832147-25832538	0.908015	0	-inf	down	0.00095	0.00975587	XLOC_051248
TCONS_00047852	-	2:106096749-106096995	6.91588	0	-inf	down	0.00085	0.00975587	XLOC_028622
TCONS_00100902	-	Z:24173157-24173541	0.917597	0	-inf	down	0.00135	0.0123797	XLOC_059961
TCONS_00059339	-	28:433660-434204	0	0.486887	inf	up	0.00045	0.00756591	XLOC_034915
TCONS_00096540	-	9:8633958-8634287	1.57962	0	-inf	down	0.00095	0.00975587	XLOC_057412
TCONS_00005505	-	1:105800613-105800906	3.10669	0	-inf	down	0.00085	0.00975587	XLOC_003509
TCONS_00030007	-	15:5991532-5991940	0.904569	0	-inf	down	0.00065	0.00910593	XLOC_018318
TCONS_00064246	-	3:100200990-100203350	0	0.372506	inf	up	5e-05	0.00106561	XLOC_037981
TCONS_00002903	-	1:63452566-63452805	8.54973	0	-inf	down	0.00065	0.00910593	XLOC_001816
TCONS_00021757	-	11:6989773-6989982	15.7137	0	-inf	down	0.00065	0.00910593	XLOC_013637
TCONS_00063707	-	3:80406278-80445953	0.0472587	0.595546	3.65556	up	0.0002	0.00375452	XLOC_037631
TCONS_00014561	-	1:132303108-132303405	2.7404	0	-inf	down	0.00075	0.00943434	XLOC_009347
TCONS_00094490	-	8:4859626-4859909	3.03555	0	-inf	down	0.00105	0.010409	XLOC_056226
TCONS_00096382	-	9:4931971-4932293	2.26028	0	-inf	down	0.00045	0.00756591	XLOC_057280
TCONS_00034511	-	18:10367664-10368014	2.01804	0	-inf	down	0.00075	0.00943434	XLOC_020521
TCONS_00019037	-	10:8472075-8472335	6.70728	0	-inf	down	0.00075	0.00943434	XLOC_012033
TCONS_00069599	-	4:382321-382744	1.18269	0	-inf	down	0.0006	0.00910593	XLOC_041356
TCONS_00048232	-	2:118956327-118956600	5.08068	0	-inf	down	0.0006	0.00910593	XLOC_028872
TCONS_00015330	-	1:160644226-160644664	13.31	6.3332	-1.0715	down	0.00535	0.0417516	XLOC_009839
TCONS_00090385	-	7:33211460-33211765	2.35635	0	-inf	down	0.00065	0.00910593	XLOC_053822
TCONS_00026258	-	13:8289828-8290086	4.75893	0	-inf	down	0.0011	0.010409	XLOC_016317
TCONS_00032596	-	17:7596852-7597073	9.87854	0	-inf	down	0.00095	0.00975587	XLOC_019571
TCONS_00103632	-	Z:29321784-29322327	0	0.528652	inf	up	0.001	0.0101818	XLOC_061583
TCONS_00065848	-	3:22867309-22867523	17.9627	0	-inf	down	0.0006	0.00910593	XLOC_038984
TCONS_00009132	-	1:194307336-194307592	4.55738	0	-inf	down	0.00095	0.00975587	XLOC_005920
TCONS_00058132	-	27:3961077-3961568	0.654099	0	-inf	down	0.00085	0.00975587	XLOC_034296
TCONS_00039620	-	2:47440404-47440728	1.81	0	-inf	down	0.0011	0.010409	XLOC_023228
TCONS_00010317	-	1:37784446-37784849	1.28518	0	-inf	down	0.0008	0.00975587	XLOC_006676
TCONS_00005304	-	1:102446148-102446537	1.15069	0	-inf	down	0.00085	0.00975587	XLOC_003390
TCONS_00006873	-	1:134753581-134753803	10.4255	0	-inf	down	0.0011	0.010409	XLOC_004406
TCONS_00089370	-	7:15365231-15365446	12.2386	0	-inf	down	0.0009	0.00975587	XLOC_053191
TCONS_00019619	-	10:16968435-16968981	0.479284	0	-inf	down	0.0011	0.010409	XLOC_012418
TCONS_00074824	-	4:19660304-19660948	0	0.507961	inf	up	0.00075	0.00943434	XLOC_044499
TCONS_00085190	-	6:9031533-9031800	4.99423	0	-inf	down	0.00065	0.00910593	XLOC_050742
TCONS_00006874	-	1:134756842-134757111	3.76944	0	-inf	down	0.0009	0.00975587	XLOC_004407
TCONS_00080063	-	5:37074469-37074831	1.27533	0	-inf	down	0.00065	0.00910593	XLOC_047736
TCONS_00028621	-	14:3196421-3196758	2.05419	0	-inf	down	0.0007	0.00940212	XLOC_017598
TCONS_00040406	-	2:64403860-64404092	10.3082	0	-inf	down	0.00105	0.010409	XLOC_023754
TCONS_00031298	-	15:8055261-8055551	3.2448	0	-inf	down	0.00085	0.00975587	XLOC_018911
TCONS_00085358	-	6:11804992-11805244	5.52689	0	-inf	down	0.00065	0.00910593	XLOC_050824
TCONS_00038929	-	2:32162309-32162646	1.57659	0	-inf	down	0.001	0.0101818	XLOC_022795
TCONS_00021395	-	11:371833-372519	0.578302	0	-inf	down	5e-05	0.00106561	XLOC_013477
TCONS_00008042	-	1:169860939-169861228	2.73736	0	-inf	down	0.0009	0.00975587	XLOC_005249
TCONS_00080591	-	5:49185154-49185552	0.936282	0	-inf	down	0.0011	0.010409	XLOC_048055
TCONS_00088487	-	6:30653041-30653289	5.31429	0	-inf	down	0.00095	0.00975587	XLOC_052676
TCONS_00075506	-	4:38245379-38245817	1.21097	0	-inf	down	0.0008	0.00975587	XLOC_044961
TCONS_00040839	-	2:76297688-76297916	8.96341	0	-inf	down	0.0011	0.010409	XLOC_024088
TCONS_00072772	-	4:69444440-69444725	3.2637	0	-inf	down	0.00075	0.00943434	XLOC_043322
TCONS_00066318	-	3:31808989-31809217	8.96341	0	-inf	down	0.0011	0.010409	XLOC_039271
TCONS_00013908	-	1:118492574-118493683	0	0.317603	inf	up	5e-05	0.00106561	XLOC_008909
TCONS_00002648	-	1:61037917-61038199	4.75618	0	-inf	down	0.00055	0.00890267	XLOC_001664
TCONS_00080408	-	5:43883951-43884379	0.893833	0	-inf	down	0.00085	0.00975587	XLOC_047943
TCONS_00025048	-	13:1632488-1632720	1361.01	5334.13	1.97058	up	5e-05	0.00106561	XLOC_015570
TCONS_00091017	-	7:6210123-6210459	2.52216	0	-inf	down	0.0006	0.00910593	XLOC_054230
TCONS_00078282	-	5:9387014-9387286	4.0175	0	-inf	down	0.00075	0.00943434	XLOC_046630
TCONS_00095476	-	8:20815428-20816631	0.565911	0	-inf	down	5e-05	0.00106561	XLOC_056789
TCONS_00027427	-	14:5936399-5936659	5.64824	0	-inf	down	0.00065	0.00910593	XLOC_017013
TCONS_00048600	-	2:128317656-128318284	0	0.343936	inf	up	0.0009	0.00975587	XLOC_029115
TCONS_00049718	-	20:1565045-1565393	1.62386	0	-inf	down	0.00085	0.00975587	XLOC_029783
TCONS_00041604	-	2:102221772-102222031	4.31351	0	-inf	down	0.00095	0.00975587	XLOC_024609
TCONS_00050519	-	20:13629722-13630070	1.73212	0	-inf	down	0.00065	0.00910593	XLOC_030230
TCONS_00089936	-	7:22347325-22347697	0	1.50751	inf	up	0.00075	0.00943434	XLOC_053554
TCONS_00048656	-	2:128810885-128811240	1.21662	0	-inf	down	0.00095	0.00975587	XLOC_029148
TCONS_00020968	-	11:16371348-16371625	3.67688	0	-inf	down	0.0008	0.00975587	XLOC_013214
TCONS_00020584	-	11:10159240-10159567	1.88426	0	-inf	down	0.00075	0.00943434	XLOC_012940
TCONS_00041606	-	2:102239407-102239678	5.88702	0	-inf	down	0.00075	0.00943434	XLOC_024611
TCONS_00060975	-	3:21155342-21155664	1.99463	0	-inf	down	0.00075	0.00943434	XLOC_035863
TCONS_00097885	-	9:3302567-3302782	16.9457	0	-inf	down	0.0007	0.00940212	XLOC_058229
TCONS_00011249	SVOPL	1:56524400-56529931	0.145229	0.433316	1.57709	up	0.00295	0.0247607	XLOC_007219
TCONS_00033544	-	17:6926329-6926575	5.65042	0	-inf	down	0.00105	0.010409	XLOC_019997
TCONS_00025994	-	13:1695795-1696336	0	0.544724	inf	up	0.0012	0.0111903	XLOC_016141
TCONS_00034801	-	18:3095634-3095974	1.40598	0	-inf	down	0.00095	0.00975587	XLOC_020672
TCONS_00010561	-	1:44230391-44230773	1.31472	0	-inf	down	0.00105	0.010409	XLOC_006836
TCONS_00093039	-	8:10577721-10577925	31.099	0	-inf	down	5e-05	0.00106561	XLOC_055406
TCONS_00062043	-	3:41084390-41084657	3.74567	0	-inf	down	0.00095	0.00975587	XLOC_036592
TCONS_00007042	-	1:141413552-141414357	1.92923	4.57807	1.24671	up	0.00135	0.0123797	XLOC_004506
TCONS_00086296	-	6:29934142-29934621	0.551528	0	-inf	down	0.00095	0.00975587	XLOC_051341
TCONS_00090901	-	7:4704783-4705561	0.398457	0	-inf	down	0.00095	0.00975587	XLOC_054160
TCONS_00024326	-	12:9359849-9360236	1.16867	0	-inf	down	0.00085	0.00975587	XLOC_015147
TCONS_00083406	-	5:37176468-37176675	17.2071	0	-inf	down	0.00075	0.00943434	XLOC_049688
TCONS_00080331	-	5:41497198-41497493	2.81829	0	-inf	down	0.00075	0.00943434	XLOC_047901
TCONS_00001792	-	1:47710303-47710540	6.70152	0	-inf	down	0.00095	0.00975587	XLOC_001150
TCONS_00012347	-	1:78066689-78066952	4.01521	0	-inf	down	0.00095	0.00975587	XLOC_007898
TCONS_00049195	-	2:141477694-141478000	2.60152	0	-inf	down	0.00085	0.00975587	XLOC_029485
TCONS_00031942	-	17:1316476-1316722	6.45482	0	-inf	down	0.00075	0.00943434	XLOC_019255
TCONS_00009023	-	1:192807282-192807569	3.16637	0	-inf	down	0.00075	0.00943434	XLOC_005851
TCONS_00083733	-	5:42865408-42865642	8.36888	0	-inf	down	0.00075	0.00943434	XLOC_049899
TCONS_00102603	-	Z:3923913-3924120	17.2071	0	-inf	down	0.00075	0.00943434	XLOC_060999
TCONS_00013377	-	1:105208115-105208417	2.19406	0	-inf	down	0.00095	0.00975587	XLOC_008547
TCONS_00025997	-	13:1699430-1699855	0.868561	0	-inf	down	0.0006	0.00910593	XLOC_016144
TCONS_00022813	-	12:4013794-4014013	13.8927	0	-inf	down	0.00065	0.00910593	XLOC_014347
TCONS_00063081	-	3:64854830-64855304	0	0.630433	inf	up	0.00135	0.0123797	XLOC_037265
TCONS_00066852	-	3:45058801-45059411	0.516691	0	-inf	down	0.00075	0.00943434	XLOC_039615
TCONS_00020489	-	11:7605009-7605213	17.5777	0	-inf	down	0.0011	0.010409	XLOC_012880
TCONS_00060455	-	3:12118731-12119260	0.58924	0	-inf	down	0.0007	0.00940212	XLOC_035510
TCONS_00020948	-	11:16241636-16241943	3.59522	0	-inf	down	0.00055	0.00890267	XLOC_013207
TCONS_00096537	-	9:8441987-8442584	0	0.418553	inf	up	0.00075	0.00943434	XLOC_057409
TCONS_00040719	-	2:70364180-70364448	3.9893	0	-inf	down	0.0011	0.010409	XLOC_023995
TCONS_00015338	-	1:160941645-160941905	6.00125	0	-inf	down	0.0007	0.00940212	XLOC_009847
TCONS_00070092	-	4:7032753-7032999	6.23087	0	-inf	down	0.00065	0.00910593	XLOC_041665
TCONS_00094545	-	8:5432784-5433341	0.701535	0	-inf	down	0.0005	0.00828032	XLOC_056254
TCONS_00104704	-	Z:63190212-63190699	0	0.52356	inf	up	0.00095	0.00975587	XLOC_062196
TCONS_00049193	TG	2:141464729-141469097	0.63024	3.35376	2.41181	up	5e-05	0.00106561	XLOC_029484
TCONS_00048228	-	2:118946113-118946366	6.02655	0	-inf	down	0.00085	0.00975587	XLOC_028868
TCONS_00007790	-	1:166855646-166855875	7.84104	0	-inf	down	0.00095	0.00975587	XLOC_005093
TCONS_00057673	-	26:4632867-4633162	3.28066	0	-inf	down	0.00105	0.010409	XLOC_034022
TCONS_00025163	-	13:7150971-7151450	0.607087	0	-inf	down	0.00125	0.0115987	XLOC_015664
TCONS_00084217	-	5:52779408-52779719	2.5203	0	-inf	down	0.0011	0.010409	XLOC_050206
TCONS_00030572	-	15:2819-3043	11.8114	0	-inf	down	0.0008	0.00975587	XLOC_018643
TCONS_00038262	-	2:14184690-14185060	1.10628	0	-inf	down	0.0009	0.00975587	XLOC_022407
TCONS_00035605	-	19:505468-505778	2.80094	0	-inf	down	0.0007	0.00940212	XLOC_021034
TCONS_00063076	-	3:64315305-64315514	14.5913	0	-inf	down	0.0009	0.00975587	XLOC_037260
TCONS_00087647	-	6:20546661-20547923	1.03466	2.12708	1.03972	up	0.00645	0.0490976	XLOC_052174
TCONS_00086541	-	6:34394359-34394570	15.2432	0	-inf	down	0.00075	0.00943434	XLOC_051469
TCONS_00053331	-	22:606005-606293	2.77856	0	-inf	down	0.0009	0.00975587	XLOC_031693
TCONS_00096098	-	9:1431998-1432344	2.28445	0	-inf	down	0.001	0.0101818	XLOC_057141
TCONS_00071094	-	4:28773159-28773386	9.89289	0	-inf	down	0.00075	0.00943434	XLOC_042320
TCONS_00037210	-	19:7055443-7056348	0	0.320052	inf	up	0.00145	0.0131759	XLOC_021827
TCONS_00003456	-	1:71389797-71390346	0.733888	0	-inf	down	0.00055	0.00890267	XLOC_002164
TCONS_00025031	-	13:1193091-1193318	0	7.30296	inf	up	0.0032	0.026584	XLOC_015554
TCONS_00055426	-	24:1737363-1737758	1.17668	0	-inf	down	0.00065	0.00910593	XLOC_032850
TCONS_00044761	-	2:29978145-29978372	9.58245	0	-inf	down	0.00065	0.00910593	XLOC_026646
TCONS_00027259	-	14:3910808-3911073	4.97074	0	-inf	down	0.0008	0.00975587	XLOC_016917
TCONS_00085519	-	6:16066709-16066950	6.14092	0	-inf	down	0.00095	0.00975587	XLOC_050894
TCONS_00072588	-	4:65206395-65206628	7.34188	0	-inf	down	0.00095	0.00975587	XLOC_043227
TCONS_00080480	-	5:45917877-45918273	0.977056	0	-inf	down	0.00065	0.00910593	XLOC_047988
TCONS_00089577	-	7:17516484-17517401	15.9821	0	-inf	down	0.0006	0.00910593	XLOC_053352
TCONS_00067758	-	3:71709781-71710002	11.525	0	-inf	down	0.00075	0.00943434	XLOC_040191
TCONS_00065270	-	3:13537608-13537865	4.84692	0	-inf	down	0.0011	0.010409	XLOC_038609
TCONS_00048993	-	2:136366828-136367150	2.27958	0	-inf	down	0.00065	0.00910593	XLOC_029375
TCONS_00070384	-	4:13104599-13104997	0.864261	0	-inf	down	0.00095	0.00975587	XLOC_041882
TCONS_00001494	-	1:39106579-39107046	1.23621	0	-inf	down	5e-05	0.00106561	XLOC_000962
TCONS_00026203	-	13:7742295-7742557	5.7899	0	-inf	down	0.0007	0.00940212	XLOC_016284
TCONS_00088394	-	6:32420899-32421157	4.75893	0	-inf	down	0.0011	0.010409	XLOC_052604
TCONS_00010395	-	1:38986226-38986507	4.46464	0	-inf	down	0.0006	0.00910593	XLOC_006721
TCONS_00046345	-	2:62923246-62923501	5.80371	0	-inf	down	0.00085	0.00975587	XLOC_027656
TCONS_00101650	-	Z:48996154-48996972	0	0.375159	inf	up	0.00065	0.00910593	XLOC_060408
TCONS_00044542	-	2:23182208-23182615	0	0.752084	inf	up	0.0019	0.0167244	XLOC_026523
TCONS_00051901	-	21:3814426-3814646	10.989	0	-inf	down	0.0011	0.010409	XLOC_030985
TCONS_00061982	-	3:40005490-40005824	1.39088	0	-inf	down	0.0013	0.0119902	XLOC_036549
TCONS_00069166	-	3:104780516-104780914	1.51412	0	-inf	down	0.00085	0.00975587	XLOC_041054
TCONS_00060698	-	3:16625333-16625730	0.870265	0	-inf	down	0.00095	0.00975587	XLOC_035658
TCONS_00011599	-	1:63234631-63234864	7.9537	0	-inf	down	0.0011	0.010409	XLOC_007436
TCONS_00051053	-	20:6991319-6991730	0.820487	0	-inf	down	0.0009	0.00975587	XLOC_030509
TCONS_00097109	-	9:15558051-15558316	3.87702	0	-inf	down	0.00095	0.00975587	XLOC_057765
TCONS_00002705	-	1:61832353-61832635	3.89692	0	-inf	down	0.0007	0.00940212	XLOC_001677
TCONS_00027102	-	14:1784506-1784758	5.13211	0	-inf	down	0.0009	0.00975587	XLOC_016838
TCONS_00006244	-	1:122751660-122754193	0	0.329715	inf	up	5e-05	0.00106561	XLOC_003967
TCONS_00010259	-	1:36290207-36290478	4.66838	0	-inf	down	0.00065	0.00910593	XLOC_006641
TCONS_00074900	-	4:21041905-21042104	25.6286	0	-inf	down	0.00065	0.00910593	XLOC_044556
TCONS_00038303	-	2:14797537-14797775	6.86624	0	-inf	down	0.0009	0.00975587	XLOC_022432
TCONS_00046207	-	2:60307517-60307842	1.92717	0	-inf	down	0.00075	0.00943434	XLOC_027570
TCONS_00088411	-	6:33237641-33237944	2.54239	0	-inf	down	0.00115	0.0108084	XLOC_052615
TCONS_00056765	-	26:2154548-2155186	0.715482	0	-inf	down	5e-05	0.00106561	XLOC_033510
TCONS_00013379	-	1:105220068-105220386	2.24008	0	-inf	down	0.00085	0.00975587	XLOC_008549
TCONS_00040331	-	2:62207178-62207479	2.84866	0	-inf	down	0.0012	0.0111903	XLOC_023697
TCONS_00083661	-	5:41385239-41385902	0	0.35915	inf	up	0.001	0.0101818	XLOC_049852
TCONS_00035332	-	18:9758178-9758507	1.57962	0	-inf	down	0.00095	0.00975587	XLOC_020916
TCONS_00026296	-	13:8346145-8346539	1.63731	0	-inf	down	5e-05	0.00106561	XLOC_016355
TCONS_00096804	-	9:12149232-12149498	4.28635	0	-inf	down	0.0012	0.0111903	XLOC_057624
TCONS_00084285	-	5:53948113-53948391	3.49757	0	-inf	down	0.00065	0.00910593	XLOC_050239
TCONS_00052997	-	22:430026-430359	1.80946	0	-inf	down	0.0006	0.00910593	XLOC_031520
TCONS_00073198	-	4:84117992-84118551	0.854263	0	-inf	down	5e-05	0.00106561	XLOC_043571
TCONS_00014681	-	1:135566229-135566623	1.25908	0	-inf	down	0.0007	0.00940212	XLOC_009434
TCONS_00042001	-	2:109713767-109714010	7.35769	0	-inf	down	0.00085	0.00975587	XLOC_024845
TCONS_00011071	-	1:53467860-53468452	0.404837	0	-inf	down	0.00125	0.0115987	XLOC_007133
TCONS_00026438	-	13:9741908-9742310	0.870545	0	-inf	down	0.0009	0.00975587	XLOC_016456
TCONS_00065382	-	3:15125881-15126108	9.18626	0	-inf	down	0.0011	0.010409	XLOC_038692
TCONS_00008416	-	1:177506343-177506697	1.84175	0	-inf	down	0.0006	0.00910593	XLOC_005486
TCONS_00024784	-	12:18351262-18352066	0.603858	0	-inf	down	5e-05	0.00106561	XLOC_015406
TCONS_00081169	-	5:56428116-56428344	9.34887	0	-inf	down	0.00065	0.00910593	XLOC_048419
TCONS_00004947	-	1:91466137-91466698	0.511548	0	-inf	down	0.0008	0.00975587	XLOC_003102
TCONS_00014565	-	1:132321061-132321267	17.7549	0	-inf	down	0.00075	0.00943434	XLOC_009351
TCONS_00025860	-	13:17696545-17697015	0.957975	0	-inf	down	0.00055	0.00890267	XLOC_016048
TCONS_00020476	-	11:7341154-7341500	1.43894	0	-inf	down	0.001	0.0101818	XLOC_012870
TCONS_00043980	-	2:13663047-13663284	7.81844	0	-inf	down	0.00075	0.00943434	XLOC_026135
TCONS_00017930	-	10:14056807-14057018	20.6872	0	-inf	down	0.00075	0.00943434	XLOC_011388
TCONS_00001837	-	1:48038303-48038563	4.94221	0	-inf	down	0.00075	0.00943434	XLOC_001181
TCONS_00101644	-	Z:48832527-48832791	4.42668	0	-inf	down	0.00065	0.00910593	XLOC_060402
TCONS_00026489	-	13:10363507-10363760	5.22301	0	-inf	down	0.0011	0.010409	XLOC_016490
TCONS_00085181	-	6:8932107-8932405	2.31661	0	-inf	down	0.00095	0.00975587	XLOC_050736
TCONS_00082155	-	5:15033575-15033806	9.62038	0	-inf	down	0.00085	0.00975587	XLOC_049000
TCONS_00015689	-	1:170104392-170104618	9.1227	0	-inf	down	0.0009	0.00975587	XLOC_010088
TCONS_00011207	-	1:54884951-54885252	2.22375	0	-inf	down	0.00095	0.00975587	XLOC_007198
TCONS_00021027	-	11:17409015-17409329	2.1945	0	-inf	down	0.00075	0.00943434	XLOC_013257
TCONS_00064674	-	3:109118940-109119240	2.25405	0	-inf	down	0.00095	0.00975587	XLOC_038233
TCONS_00058917	-	28:1728432-1728703	5.65267	0	-inf	down	0.0003	0.00536929	XLOC_034686
TCONS_00026294	-	13:8344097-8344845	0.764372	0	-inf	down	5e-05	0.00106561	XLOC_016353
TCONS_00011297	-	1:56976970-56977175	15.7098	0	-inf	down	0.00095	0.00975587	XLOC_007255
TCONS_00002633	-	1:61007019-61010079	0.525165	0.0990379	-2.40672	down	0.00605	0.0464474	XLOC_001649
TCONS_00098123	-	9:6019394-6020113	0	0.373029	inf	up	0.0007	0.00940212	XLOC_058359
TCONS_00075686	-	4:42665585-42665939	1.73943	0	-inf	down	0.0007	0.00940212	XLOC_045065
TCONS_00013936	-	1:119168477-119168692	16.4901	0	-inf	down	0.0007	0.00940212	XLOC_008926
TCONS_00011245	-	1:55882439-55882792	1.38313	0	-inf	down	0.00065	0.00910593	XLOC_007215
TCONS_00074580	-	4:16100593-16100881	2.89655	0	-inf	down	0.0011	0.010409	XLOC_044331
TCONS_00070708	-	4:18878392-18879036	0.448237	0	-inf	down	0.0007	0.00940212	XLOC_042082
TCONS_00076432	-	4:58197934-58198214	3.80794	0	-inf	down	0.0011	0.010409	XLOC_045533
TCONS_00028771	-	14:4517927-4518271	2.8189	0	-inf	down	5e-05	0.00106561	XLOC_017683
TCONS_00000258	-	1:3358896-3359176	2.91317	0	-inf	down	0.00095	0.00975587	XLOC_000144
TCONS_00063237	-	3:67415638-67415912	3.33184	0	-inf	down	0.00095	0.00975587	XLOC_037365
TCONS_00091412	-	7:12621274-12621585	2.54793	0	-inf	down	0.0008	0.00975587	XLOC_054450
TCONS_00047331	-	2:96507254-96507768	0	0.596075	inf	up	0.00055	0.00890267	XLOC_028293
TCONS_00066507	-	3:37577328-37577646	2.09074	0	-inf	down	0.00075	0.00943434	XLOC_039395
TCONS_00013796	-	1:112228224-112228542	1.85863	0	-inf	down	0.0009	0.00975587	XLOC_008833
TCONS_00043633	-	2:5744733-5745040	3.09665	0	-inf	down	0.00065	0.00910593	XLOC_025930
TCONS_00009437	-	1:7156667-7157001	1.44826	0	-inf	down	0.00155	0.0139724	XLOC_006086
TCONS_00050583	-	20:14157216-14157456	6.79733	0	-inf	down	0.0011	0.010409	XLOC_030263
TCONS_00006772	-	1:132930824-132931299	1.12069	0	-inf	down	5e-05	0.00106561	XLOC_004348
TCONS_00037896	-	2:6173628-6174029	0	1.10145	inf	up	0.0009	0.00975587	XLOC_022165
TCONS_00081985	-	5:12519054-12519322	4.29616	0	-inf	down	0.00075	0.00943434	XLOC_048900
TCONS_00038934	-	2:32231033-32231302	5.12923	0	-inf	down	0.0007	0.00940212	XLOC_022800
TCONS_00083357	-	5:35628857-35629134	3.17276	0	-inf	down	0.00095	0.00975587	XLOC_049659
TCONS_00072199	-	4:54180170-54180500	1.69257	0	-inf	down	0.0011	0.010409	XLOC_042969
TCONS_00026289	-	13:8338438-8338951	0.645829	0	-inf	down	0.00105	0.010409	XLOC_016348
TCONS_00022278	-	11:16695576-16695857	4.286	0	-inf	down	0.0007	0.00940212	XLOC_014029
TCONS_00057806	-	27:127710-127912	22.463	0	-inf	down	0.0008	0.00975587	XLOC_034099
TCONS_00037799	-	2:4307542-4307872	2.11847	0	-inf	down	0.00105	0.010409	XLOC_022110
TCONS_00053706	-	23:1083654-1083978	2.08846	0	-inf	down	0.00085	0.00975587	XLOC_031957
TCONS_00017181	-	10:3184162-3184471	2.50297	0	-inf	down	0.00085	0.00975587	XLOC_010985
TCONS_00042854	-	2:130838472-130838746	3.6095	0	-inf	down	0.0011	0.010409	XLOC_025429
TCONS_00090456	-	7:34528421-34528653	10.6483	0	-inf	down	0.0007	0.00940212	XLOC_053876
TCONS_00011872	-	1:71045128-71045418	0	3.12403	inf	up	0.00155	0.0139724	XLOC_007623
TCONS_00035542	-	19:843-1143	2.62973	0	-inf	down	0.00075	0.00943434	XLOC_021000
TCONS_00096129	-	9:1723526-1723808	3.04695	0	-inf	down	0.0009	0.00975587	XLOC_057164
TCONS_00087934	-	6:23957370-23957644	3.4671	0	-inf	down	0.0009	0.00975587	XLOC_052325
TCONS_00057767	-	26:5232079-5232440	1.56227	0	-inf	down	0.00105	0.010409	XLOC_034072
TCONS_00087525	-	6:18543970-18544422	1.22655	0	-inf	down	5e-05	0.00106561	XLOC_052104
TCONS_00072851	-	4:73445748-73446045	2.34891	0	-inf	down	0.00095	0.00975587	XLOC_043379
TCONS_00025709	-	13:15078119-15078370	6.26237	0	-inf	down	0.00085	0.00975587	XLOC_015961
TCONS_00033869	-	18:2262587-2262910	1.75262	0	-inf	down	0.0009	0.00975587	XLOC_020179
TCONS_00041986	-	2:109215171-109215385	12.5924	0	-inf	down	0.0009	0.00975587	XLOC_024830
TCONS_00034307	-	18:8495393-8495654	5.67557	0	-inf	down	0.00065	0.00910593	XLOC_020409
TCONS_00072436	-	4:59766837-59767241	1.70933	0	-inf	down	5e-05	0.00106561	XLOC_043142
TCONS_00015826	-	1:173140996-173141215	11.2878	0	-inf	down	0.0011	0.010409	XLOC_010192
TCONS_00064189	-	3:97459291-97459559	3.9893	0	-inf	down	0.0011	0.010409	XLOC_037951
TCONS_00039761	-	2:50959159-50959445	3.44407	0	-inf	down	0.00085	0.00975587	XLOC_023302
TCONS_00018385	-	10:18999292-18999518	10.1415	0	-inf	down	0.00075	0.00943434	XLOC_011687
TCONS_00010243	-	1:35405963-35406407	0.728581	0	-inf	down	0.00065	0.00910593	XLOC_006627
TCONS_00073471	-	4:89972451-89972754	2.16499	0	-inf	down	0.00095	0.00975587	XLOC_043771
TCONS_00046086	-	2:59115087-59115308	12.3482	0	-inf	down	0.00085	0.00975587	XLOC_027486
TCONS_00028758	-	14:4484215-4484551	2.10339	0	-inf	down	0.0007	0.00940212	XLOC_017673
TCONS_00049078	-	2:138477680-138477934	4.73084	0	-inf	down	0.00095	0.00975587	XLOC_029423
TCONS_00033459	-	17:5905719-5905981	4.58745	0	-inf	down	0.00065	0.00910593	XLOC_019960
TCONS_00000877	-	1:21634526-21634765	6.4123	0	-inf	down	0.00095	0.00975587	XLOC_000559
TCONS_00073558	-	4:801617-802173	0.614318	0	-inf	down	0.0006	0.00910593	XLOC_043827
TCONS_00061039	-	3:22451486-22451896	1.13042	0	-inf	down	0.0007	0.00940212	XLOC_035903
TCONS_00045289	-	2:41321132-41321392	5.29522	0	-inf	down	0.00085	0.00975587	XLOC_026987
TCONS_00082946	-	5:27577298-27577534	9.70901	0	-inf	down	0.0007	0.00940212	XLOC_049378
TCONS_00071071	-	4:26943654-26943974	1.7501	0	-inf	down	0.00095	0.00975587	XLOC_042299
TCONS_00059786	-	28:3831399-3831656	5.96544	0	-inf	down	0.00065	0.00910593	XLOC_035142
TCONS_00011896	-	1:71578093-71578403	1.97713	0	-inf	down	0.00095	0.00975587	XLOC_007640
TCONS_00045148	-	2:37425071-37425368	2.54465	0	-inf	down	0.0011	0.010409	XLOC_026902
TCONS_00071803	-	4:44413294-44414005	1.31167	0	-inf	down	0.00095	0.00975587	XLOC_042741
TCONS_00087495	-	6:18143391-18143875	1.48651	0	-inf	down	5e-05	0.00106561	XLOC_052076
TCONS_00102436	-	Z:81469625-81470199	0.619399	0	-inf	down	0.00055	0.00890267	XLOC_060896
TCONS_00104297	-	Z:46640842-46641377	0	0.475323	inf	up	0.00155	0.0139724	XLOC_061972
TCONS_00046497	-	2:67054631-67055104	0.720787	0	-inf	down	0.0008	0.00975587	XLOC_027763
TCONS_00066824	-	3:44625528-44625795	4.99423	0	-inf	down	0.00065	0.00910593	XLOC_039595
TCONS_00104985	-	Z:72720297-72720695	0.864261	0	-inf	down	0.00095	0.00975587	XLOC_062354
TCONS_00015126	-	1:151388715-151389325	0	0.770974	inf	up	5e-05	0.00106561	XLOC_009703
TCONS_00044196	-	2:17423354-17423711	1.52379	0	-inf	down	0.0008	0.00975587	XLOC_026269
TCONS_00103920	-	Z:38983689-38983977	2.89655	0	-inf	down	0.0011	0.010409	XLOC_061752
TCONS_00016157	-	1:180206502-180206707	21.6211	0	-inf	down	0.00105	0.010409	XLOC_010372
TCONS_00048274	-	2:120423552-120423892	1.40598	0	-inf	down	0.00095	0.00975587	XLOC_028910
TCONS_00100151	-	Z:4903382-4903769	1.09076	0	-inf	down	0.00075	0.00943434	XLOC_059567
TCONS_00049740	-	20:2480289-2480512	10.1595	0	-inf	down	0.0011	0.010409	XLOC_029798
TCONS_00095472	-	8:20770135-20770386	7.09735	0	-inf	down	0.0007	0.00940212	XLOC_056785
TCONS_00017711	-	10:11279602-11279907	2.81143	0	-inf	down	0.00065	0.00910593	XLOC_011271
TCONS_00009710	-	1:15707510-15707757	5.42186	0	-inf	down	0.00095	0.00975587	XLOC_006277
TCONS_00084089	-	5:51000832-51001108	3.35516	0	-inf	down	0.0009	0.00975587	XLOC_050122
TCONS_00049766	-	20:3620379-3620615	6.85342	0	-inf	down	0.00095	0.00975587	XLOC_029817
TCONS_00028131	-	14:13693336-13693611	3.27774	0	-inf	down	0.00095	0.00975587	XLOC_017346
TCONS_00035242	-	18:9066554-9066783	8.07503	0	-inf	down	0.00095	0.00975587	XLOC_020878
TCONS_00020338	-	11:3683046-3683536	0	0.745026	inf	up	0.0011	0.010409	XLOC_012767
TCONS_00015334	-	1:160930302-160930865	0	0.589807	inf	up	0.0008	0.00975587	XLOC_009843
TCONS_00008081	-	1:170452689-170453033	1.62972	0	-inf	down	0.00125	0.0115987	XLOC_005286
TCONS_00018320	-	10:18692473-18692878	1.77245	0	-inf	down	5e-05	0.00106561	XLOC_011661
TCONS_00064967	-	3:7966868-7967116	9.40066	0	-inf	down	0.00085	0.00975587	XLOC_038400
TCONS_00009924	-	1:24125483-24125756	3.66938	0	-inf	down	0.0011	0.010409	XLOC_006411
TCONS_00092136	-	7:29056302-29056534	7.51643	0	-inf	down	0.00095	0.00975587	XLOC_054862
TCONS_00056768	-	26:2219376-2219803	2.24055	0	-inf	down	5e-05	0.00106561	XLOC_033513
TCONS_00034274	-	18:8132017-8132304	3.25467	0	-inf	down	0.0006	0.00910593	XLOC_020383
TCONS_00023146	-	12:10119519-10119792	3.38712	0	-inf	down	0.00095	0.00975587	XLOC_014526
TCONS_00006220	-	1:122727701-122728164	0.643786	0	-inf	down	0.0011	0.010409	XLOC_003959
TCONS_00060200	-	3:5958536-5958884	1.84037	0	-inf	down	0.0007	0.00940212	XLOC_035372
TCONS_00092098	-	7:28323720-28323964	7.42283	0	-inf	down	0.0008	0.00975587	XLOC_054835
TCONS_00064713	-	3:109873252-109873499	5.87368	0	-inf	down	0.0011	0.010409	XLOC_038266
TCONS_00069946	-	4:3062005-3062280	3.82403	0	-inf	down	0.00075	0.00943434	XLOC_041570
TCONS_00035360	-	18:9891738-9892023	3.2637	0	-inf	down	0.00075	0.00943434	XLOC_020923
TCONS_00015094	-	1:148614070-148614654	0	0.534721	inf	up	0.0007	0.00940212	XLOC_009673
TCONS_00046652	-	2:70839593-70840039	0	0.771203	inf	up	0.00125	0.0115987	XLOC_027859
TCONS_00050591	-	20:14168551-14168887	1.83152	0	-inf	down	0.00085	0.00975587	XLOC_030271
TCONS_00016711	-	1:194261820-194262199	0	0.83881	inf	up	0.00285	0.0240527	XLOC_010690
TCONS_00059099	-	28:3119580-3120102	0.616124	0	-inf	down	0.00065	0.00910593	XLOC_034795
TCONS_00096096	-	9:1424177-1424404	8.89799	0	-inf	down	0.0009	0.00975587	XLOC_057139
TCONS_00084630	-	5:57909649-57909907	5.85714	0	-inf	down	0.00065	0.00910593	XLOC_050427
TCONS_00104696	-	Z:62871974-62872227	5.03393	0	-inf	down	0.0009	0.00975587	XLOC_062188
TCONS_00104288	-	Z:46245441-46245696	4.64297	0	-inf	down	0.00095	0.00975587	XLOC_061965
TCONS_00026324	-	13:8550663-8550956	2.48536	0	-inf	down	0.00095	0.00975587	XLOC_016381
TCONS_00067646	-	3:65784494-65785104	0.59318	0	-inf	down	0.0009	0.00975587	XLOC_040120
TCONS_00038254	-	2:14102675-14102951	3.76212	0	-inf	down	0.00075	0.00943434	XLOC_022400
TCONS_00060027	-	3:3877230-3877577	1.42097	0	-inf	down	0.0011	0.010409	XLOC_035277
TCONS_00017190	-	10:3331310-3331885	0	0.7013	inf	up	0.001	0.0101818	XLOC_010989
TCONS_00046425	-	2:64929043-64929424	1.4028	0	-inf	down	0.0007	0.00940212	XLOC_027714
TCONS_00030096	-	15:7138417-7138842	1.09154	0	-inf	down	0.0006	0.00910593	XLOC_018372
TCONS_00013668	-	1:109490655-109490861	21.5595	0	-inf	down	0.0007	0.00940212	XLOC_008739
TCONS_00101043	KIAA2026	Z:27744965-27759544	0.478442	2.22159	2.21518	up	0.0039	0.0317793	XLOC_060035
TCONS_00006598	-	1:128946825-128947125	2.25405	0	-inf	down	0.00095	0.00975587	XLOC_004240
TCONS_00080486	-	5:45927899-45928138	6.4123	0	-inf	down	0.00095	0.00975587	XLOC_047994
TCONS_00059266	-	28:4222605-4222860	6.19062	0	-inf	down	0.00065	0.00910593	XLOC_034875
TCONS_00040674	-	2:68517125-68517522	0.942787	0	-inf	down	0.0011	0.010409	XLOC_023956
TCONS_00005307	-	1:103149056-103149297	7.16441	0	-inf	down	0.00075	0.00943434	XLOC_003393
TCONS_00047876	-	2:107009249-107009450	41.8386	0	-inf	down	5e-05	0.00106561	XLOC_028641
TCONS_00102865	-	Z:9894500-9894739	8.01537	0	-inf	down	0.00085	0.00975587	XLOC_061133
TCONS_00022528	-	12:236217-236532	2.00637	0	-inf	down	0.0008	0.00975587	XLOC_014172
TCONS_00039988	-	2:54415200-54415598	0.966002	0	-inf	down	0.00125	0.0115987	XLOC_023489
TCONS_00019942	-	11:379719-379987	3.9893	0	-inf	down	0.0011	0.010409	XLOC_012561
TCONS_00048550	-	2:127388667-127389373	0	0.34675	inf	up	0.0006	0.00910593	XLOC_029082
TCONS_00030739	-	15:1538349-1538555	16.0144	0	-inf	down	0.0009	0.00975587	XLOC_018714
TCONS_00005614	-	1:108536646-108536885	6.71583	0	-inf	down	0.0009	0.00975587	XLOC_003576
TCONS_00078114	-	5:8212187-8213064	0.31212	0	-inf	down	0.00095	0.00975587	XLOC_046518
TCONS_00016254	-	1:184749279-184749681	1.35032	0	-inf	down	0.00055	0.00890267	XLOC_010429
TCONS_00066658	-	3:40077727-40077949	10.8841	0	-inf	down	0.00065	0.00910593	XLOC_039498
TCONS_00086801	-	6:6694223-6694471	5.31429	0	-inf	down	0.00095	0.00975587	XLOC_051632
TCONS_00013423	-	1:105617694-105618038	1.3507	0	-inf	down	0.00095	0.00975587	XLOC_008583
TCONS_00032359	-	17:6320474-6320769	2.67703	0	-inf	down	0.0006	0.00910593	XLOC_019453
TCONS_00062374	-	3:47384454-47385264	0.557921	0	-inf	down	5e-05	0.00106561	XLOC_036838
TCONS_00021837	-	11:8972522-8972833	2.27779	0	-inf	down	0.00075	0.00943434	XLOC_013684
TCONS_00088928	-	7:6694959-6695418	0.605993	0	-inf	down	0.00095	0.00975587	XLOC_052935
TCONS_00013305	-	1:104157339-104157650	3.09129	0	-inf	down	0.00075	0.00943434	XLOC_008530
TCONS_00061081	-	3:23502121-23502333	13.3438	0	-inf	down	0.0009	0.00975587	XLOC_035933
TCONS_00057931	-	27:2491181-2491659	1.18539	0	-inf	down	5e-05	0.00106561	XLOC_034183
TCONS_00010895	-	1:50479671-50479917	5.53271	0	-inf	down	0.00095	0.00975587	XLOC_007019
TCONS_00010741	-	1:47925325-47925671	2.04203	0	-inf	down	0.00065	0.00910593	XLOC_006932
TCONS_00053333	-	22:783417-783656	6.94666	0	-inf	down	0.0011	0.010409	XLOC_031695
TCONS_00030471	-	15:11500715-11501144	0.848479	0	-inf	down	0.0006	0.00910593	XLOC_018562
TCONS_00042863	-	2:131429706-131429999	4.17024	0	-inf	down	0.00075	0.00943434	XLOC_025437
TCONS_00081563	-	5:4590011-4590221	14.5812	0	-inf	down	0.0011	0.010409	XLOC_048646
TCONS_00032074	-	17:2549830-2550109	3.84037	0	-inf	down	0.00085	0.00975587	XLOC_019323
TCONS_00040095	-	2:56575221-56575424	16.7669	0	-inf	down	0.00095	0.00975587	XLOC_023535
TCONS_00065222	-	3:12831189-12831702	0.518196	0	-inf	down	0.0011	0.010409	XLOC_038576
TCONS_00066513	-	3:37682985-37683495	0.57663	0	-inf	down	0.0006	0.00910593	XLOC_039401
TCONS_00010483	-	1:43158627-43158829	18.2512	0	-inf	down	0.0009	0.00975587	XLOC_006774
TCONS_00063295	-	3:68488516-68488818	2.27725	0	-inf	down	0.0009	0.00975587	XLOC_037399
TCONS_00001689	-	1:45363560-45368349	0.498827	1.97044	1.98191	up	0.0015	0.01357	XLOC_001076
TCONS_00066047	-	3:28601169-28601474	2.40275	0	-inf	down	0.00065	0.00910593	XLOC_039121
TCONS_00045708	-	2:51148815-51149072	5.08188	0	-inf	down	0.00105	0.010409	XLOC_027230
TCONS_00076829	-	4:65780956-65781748	0	0.370982	inf	up	0.0007	0.00940212	XLOC_045766
TCONS_00069315	-	3:107209892-107210252	1.26008	0	-inf	down	0.0011	0.010409	XLOC_041147
TCONS_00082970	-	5:28012854-28013385	0.603254	0	-inf	down	0.00105	0.010409	XLOC_049391
TCONS_00004349	-	1:82733736-82734076	2.28277	0	-inf	down	0.0003	0.00536929	XLOC_002745
TCONS_00097189	-	9:17076393-17076679	2.98486	0	-inf	down	0.0011	0.010409	XLOC_057813
TCONS_00046262	-	2:61147031-61147293	4.42757	0	-inf	down	0.0011	0.010409	XLOC_027610
TCONS_00065954	-	3:26479684-26479929	7.52922	0	-inf	down	0.00065	0.00910593	XLOC_039065
TCONS_00082948	-	5:27599958-27600285	1.61508	0	-inf	down	0.00095	0.00975587	XLOC_049380
TCONS_00103509	-	Z:27525929-27526273	1.46326	0	-inf	down	0.0011	0.010409	XLOC_061499
TCONS_00047009	-	2:85985449-85985764	2.47748	0	-inf	down	0.00065	0.00910593	XLOC_028060
TCONS_00098839	-	9:15517494-15517858	2.44908	0	-inf	down	5e-05	0.00106561	XLOC_058826
TCONS_00055420	-	24:1708522-1708845	2.53507	0	-inf	down	0.0006	0.00910593	XLOC_032844
TCONS_00007345	-	1:150846091-150846926	0	0.352224	inf	up	0.00075	0.00943434	XLOC_004736
TCONS_00076587	-	4:60509760-60510650	0	0.399513	inf	up	5e-05	0.00106561	XLOC_045659
TCONS_00007842	-	1:168045044-168046047	0	0.305114	inf	up	0.00135	0.0123797	XLOC_005113
TCONS_00045225	-	2:39104748-39105046	4.92292	0	-inf	down	5e-05	0.00106561	XLOC_026946
TCONS_00062649	-	3:53472770-53473038	5.52364	0	-inf	down	0.0006	0.00910593	XLOC_036995
TCONS_00064665	-	3:109110478-109110787	2.00237	0	-inf	down	0.00095	0.00975587	XLOC_038224
TCONS_00026778	-	13:15142901-15143289	1.08274	0	-inf	down	0.00075	0.00943434	XLOC_016663
TCONS_00033941	-	18:3818981-3819442	0.68794	0	-inf	down	0.00075	0.00943434	XLOC_020228
TCONS_00034123	-	18:5346084-5346320	7.18219	0	-inf	down	0.0009	0.00975587	XLOC_020294
TCONS_00048735	-	2:131246624-131246933	2.3361	0	-inf	down	0.00075	0.00943434	XLOC_029192
TCONS_00045992	-	2:58516694-58516910	12.8112	0	-inf	down	0.00065	0.00910593	XLOC_027409
TCONS_00067641	-	3:65734513-65735040	0	0.37351	inf	up	0.0034	0.0280666	XLOC_040118
TCONS_00048657	-	2:128811992-128812211	10.4195	0	-inf	down	0.00095	0.00975587	XLOC_029149
TCONS_00018506	-	10:140152-140378	11.5903	0	-inf	down	0.00065	0.00910593	XLOC_011747
TCONS_00048412	-	2:125221423-125221699	3.35516	0	-inf	down	0.0009	0.00975587	XLOC_028997
TCONS_00077678	-	4:69404169-69404458	3.51247	0	-inf	down	0.00065	0.00910593	XLOC_046258
TCONS_00038861	-	2:30909574-30909849	4.09717	0	-inf	down	0.00085	0.00975587	XLOC_022758
TCONS_00083319	-	5:35250506-35251010	0.578383	0	-inf	down	0.00075	0.00943434	XLOC_049639
TCONS_00005831	-	1:111412122-111412409	3.84487	0	-inf	down	0.0007	0.00940212	XLOC_003732
TCONS_00031304	-	15:8260696-8260996	2.51987	0	-inf	down	0.00065	0.00910593	XLOC_018917
TCONS_00019657	-	10:17223938-17224263	1.97648	0	-inf	down	0.0006	0.00910593	XLOC_012434
TCONS_00080479	-	5:45917021-45917228	14.7489	0	-inf	down	0.00095	0.00975587	XLOC_047987
TCONS_00025679	-	13:14666542-14666897	1.41939	0	-inf	down	0.00075	0.00943434	XLOC_015942
TCONS_00099904	-	W:240799-241170	1.65039	0	-inf	down	0.00095	0.00975587	XLOC_059414
TCONS_00012899	-	1:94401626-94401884	5.28701	0	-inf	down	0.0006	0.00910593	XLOC_008222
TCONS_00026530	-	13:10821061-10821584	0	0.454956	inf	up	0.00145	0.0131759	XLOC_016525
TCONS_00005055	-	1:92550865-92551086	11.1743	0	-inf	down	0.00065	0.00910593	XLOC_003182
TCONS_00081730	-	5:7343095-7343428	2.29198	0	-inf	down	0.0004	0.00686754	XLOC_048749
TCONS_00101316	-	Z:35634864-35635452	0	0.56661	inf	up	0.00065	0.00910593	XLOC_060207
TCONS_00032831	-	17:9280020-9280269	14.327	0	-inf	down	5e-05	0.00106561	XLOC_019650
TCONS_00009709	-	1:15706150-15706403	7.23185	0	-inf	down	0.0006	0.00910593	XLOC_006276
TCONS_00023735	-	12:1568124-1568350	12.9258	0	-inf	down	0.0007	0.00940212	XLOC_014844
TCONS_00073280	-	4:84400663-84400905	7.26	0	-inf	down	0.0006	0.00910593	XLOC_043642
TCONS_00073270	-	4:84373864-84374129	4.99066	0	-inf	down	0.0008	0.00975587	XLOC_043632
TCONS_00045887	-	2:55808594-55808869	8.23743	0	-inf	down	5e-05	0.00106561	XLOC_027346
TCONS_00071723	-	4:42689429-42689954	0.493204	0	-inf	down	0.0008	0.00975587	XLOC_042682
TCONS_00027077	-	14:1402895-1403111	12.2593	0	-inf	down	0.0011	0.010409	XLOC_016819
TCONS_00096829	-	9:12310444-12310743	2.30321	0	-inf	down	0.0013	0.0119902	XLOC_057642
TCONS_00041281	-	2:93007270-93007756	0	0.54726	inf	up	0.0019	0.0167244	XLOC_024395
TCONS_00065935	-	3:25567633-25567912	3.19579	0	-inf	down	0.0009	0.00975587	XLOC_039047
TCONS_00041975	-	2:108822417-108822917	0	0.698654	inf	up	0.0007	0.00940212	XLOC_024819
TCONS_00064671	-	3:109116282-109116673	1.47989	0	-inf	down	0.00085	0.00975587	XLOC_038230
TCONS_00038602	-	2:22297963-22298192	11.7297	0	-inf	down	0.0007	0.00940212	XLOC_022589
TCONS_00045560	-	2:47470971-47471241	4.27635	0	-inf	down	0.0006	0.00910593	XLOC_027141
TCONS_00026269	-	13:8307489-8307742	5.22301	0	-inf	down	0.0011	0.010409	XLOC_016328
TCONS_00069353	-	3:109333104-109333304	20.1058	0	-inf	down	0.0011	0.010409	XLOC_041178
TCONS_00021000	-	11:16828117-16828431	3.08942	0	-inf	down	0.00085	0.00975587	XLOC_013241
TCONS_00086501	-	6:33255217-33255460	8.82923	0	-inf	down	0.0006	0.00910593	XLOC_051443
TCONS_00092989	-	8:10034171-10034526	1.72085	0	-inf	down	0.001	0.0101818	XLOC_055372
TCONS_00044081	-	2:15250786-15251026	6.27446	0	-inf	down	0.00095	0.00975587	XLOC_026195
TCONS_00048616	-	2:128370048-128370333	2.75348	0	-inf	down	0.0016	0.0143689	XLOC_029121
TCONS_00104697	-	Z:63122021-63122287	4.57939	0	-inf	down	0.0006	0.00910593	XLOC_062189
TCONS_00052327	-	21:490626-490898	4.59143	0	-inf	down	0.00065	0.00910593	XLOC_031170
TCONS_00057930	-	27:2490369-2490940	0.835653	0	-inf	down	5e-05	0.00106561	XLOC_034182
TCONS_00051054	-	20:6992168-6992507	1.43109	0	-inf	down	0.00105	0.010409	XLOC_030510
TCONS_00081045	-	5:53949639-53950087	0.640735	0	-inf	down	0.00095	0.00975587	XLOC_048333
TCONS_00060786	-	3:17551360-17551560	26.2922	0	-inf	down	0.0007	0.00940212	XLOC_035716
TCONS_00078645	-	5:15245857-15246462	1.71367	0	-inf	down	5e-05	0.00106561	XLOC_046909
TCONS_00053694	-	23:1044172-1044438	4.59917	0	-inf	down	0.0008	0.00975587	XLOC_031945
TCONS_00036750	-	19:2522392-2522692	2.33988	0	-inf	down	0.0009	0.00975587	XLOC_021644
TCONS_00081492	-	5:2718902-2719107	2942.86	11358.9	1.94853	up	5e-05	0.00106561	XLOC_048597
TCONS_00095974	-	8:20134502-20134790	2.67373	0	-inf	down	0.00095	0.00975587	XLOC_057086
TCONS_00069316	-	3:107210687-107211002	1.85811	0	-inf	down	0.00095	0.00975587	XLOC_041148
TCONS_00080274	-	5:40385249-40385529	3.38696	0	-inf	down	0.00065	0.00910593	XLOC_047854
TCONS_00051104	-	20:8131492-8131822	3.93181	0	-inf	down	5e-05	0.00106561	XLOC_030543
TCONS_00023734	-	12:1567778-1568070	3.36182	0	-inf	down	0.00065	0.00910593	XLOC_014843
TCONS_00101675	-	Z:50306528-50306839	1.95239	0	-inf	down	0.00095	0.00975587	XLOC_060429
TCONS_00016394	-	1:187934626-187934884	11.8355	0	-inf	down	5e-05	0.00106561	XLOC_010518
TCONS_00069485	-	3:41535009-41535257	6.64286	0	-inf	down	0.00085	0.00975587	XLOC_041261
TCONS_00038735	-	2:24996832-24997307	0.655235	0	-inf	down	0.00075	0.00943434	XLOC_022672
TCONS_00095892	-	8:27657396-27657658	5.10873	0	-inf	down	0.00085	0.00975587	XLOC_057025
TCONS_00077388	-	4:84838047-84838255	31.246	0	-inf	down	5e-05	0.00106561	XLOC_046066
TCONS_00045091	-	2:35028681-35028960	3.07229	0	-inf	down	0.00095	0.00975587	XLOC_026865
TCONS_00071326	-	4:33698377-33698682	2.46	0	-inf	down	0.00075	0.00943434	XLOC_042439
TCONS_00083479	-	5:37496380-37496670	6.52543	0	-inf	down	5e-05	0.00106561	XLOC_049723
TCONS_00065862	-	3:23292404-23292612	15.492	0	-inf	down	0.0011	0.010409	XLOC_038995
TCONS_00047939	-	2:109904236-109904457	9.87854	0	-inf	down	0.00095	0.00975587	XLOC_028685
TCONS_00057582	-	26:4019504-4019723	11.2878	0	-inf	down	0.0011	0.010409	XLOC_033989
TCONS_00074207	-	4:9379756-9380062	3.24515	0	-inf	down	0.0005	0.00828032	XLOC_044102
TCONS_00065269	-	3:13536970-13537205	17.0903	0	-inf	down	5e-05	0.00106561	XLOC_038608
TCONS_00065673	-	3:20398995-20399262	4.68209	0	-inf	down	0.00085	0.00975587	XLOC_038887
TCONS_00102063	-	Z:62847736-62848068	2.16582	0	-inf	down	0.0007	0.00940212	XLOC_060666
TCONS_00093368	-	8:15653394-15653876	1.34151	0	-inf	down	5e-05	0.00106561	XLOC_055585
TCONS_00001987	-	1:49698927-49699179	5.32372	0	-inf	down	0.0011	0.010409	XLOC_001277
TCONS_00042285	-	2:114990653-114990935	4.45323	0	-inf	down	0.0004	0.00686754	XLOC_025058
TCONS_00033575	-	17:7216242-7216518	3.22467	0	-inf	down	0.00095	0.00975587	XLOC_020014
TCONS_00086463	-	6:32730143-32730403	5.64824	0	-inf	down	0.00065	0.00910593	XLOC_051415
TCONS_00052812	-	21:5560298-5560756	1.23609	0	-inf	down	5e-05	0.00106561	XLOC_031411
TCONS_00041762	-	2:105887508-105887790	3.75009	0	-inf	down	0.0008	0.00975587	XLOC_024697
TCONS_00090850	-	7:4312015-4312271	5.69673	0	-inf	down	0.00085	0.00975587	XLOC_054129
TCONS_00023899	-	12:2936262-2936508	8.45618	0	-inf	down	0.0004	0.00686754	XLOC_014931
TCONS_00065285	-	3:14379154-14379475	1.7297	0	-inf	down	0.00095	0.00975587	XLOC_038618
TCONS_00013666	-	1:109391593-109392659	0.348785	0	-inf	down	5e-05	0.00106561	XLOC_008737
TCONS_00067057	-	3:51772880-51773478	0	0.415693	inf	up	0.00075	0.00943434	XLOC_039732
TCONS_00077361	-	4:83704498-83704787	2.85388	0	-inf	down	0.0011	0.010409	XLOC_046054
TCONS_00033293	-	17:4487208-4487541	2.52081	0	-inf	down	0.00055	0.00890267	XLOC_019898
TCONS_00086470	-	6:32743877-32744264	1.16867	0	-inf	down	0.00085	0.00975587	XLOC_051422
TCONS_00059234	TMEM38A	28:4053384-4055626	43.4997	16.1628	-1.42833	down	0.0041	0.0332139	XLOC_034860
TCONS_00075687	-	4:42666538-42666836	2.50966	0	-inf	down	0.0011	0.010409	XLOC_045066
TCONS_00029624	-	15:699111-699384	4.06715	0	-inf	down	0.0006	0.00910593	XLOC_018120
TCONS_00086192	-	6:27205760-27205984	10.335	0	-inf	down	0.00065	0.00910593	XLOC_051276
TCONS_00013385	-	1:105278388-105278636	6.64286	0	-inf	down	0.00085	0.00975587	XLOC_008555
TCONS_00016890	-	10:105494-105768	3.7338	0	-inf	down	0.00065	0.00910593	XLOC_010823
TCONS_00031154	-	15:6523486-6523751	4.88547	0	-inf	down	0.0011	0.010409	XLOC_018840
TCONS_00015339	-	1:160943883-160944152	4.52579	0	-inf	down	0.00085	0.00975587	XLOC_009848
TCONS_00008803	-	1:187494041-187494436	0.882513	0	-inf	down	0.00095	0.00975587	XLOC_005720
TCONS_00069165	-	3:104779790-104780061	7.16851	0	-inf	down	5e-05	0.00106561	XLOC_041053
TCONS_00015178	-	1:152306943-152307304	1.15295	0	-inf	down	0.00095	0.00975587	XLOC_009745
TCONS_00024209	-	12:8532648-8533046	1.22437	0	-inf	down	0.0007	0.00940212	XLOC_015066
TCONS_00014939	-	1:143713779-143714076	2.62658	0	-inf	down	0.00065	0.00910593	XLOC_009586
TCONS_00008690	-	1:184721645-184722023	0	1.08497	inf	up	0.00225	0.0195057	XLOC_005641
TCONS_00002334	-	1:54879929-54880135	15.2185	0	-inf	down	0.00095	0.00975587	XLOC_001476
TCONS_00065422	-	3:15811618-15811862	6.24504	0	-inf	down	0.0011	0.010409	XLOC_038715
TCONS_00005093	-	1:94473532-94473893	2.65467	0	-inf	down	5e-05	0.00106561	XLOC_003220
TCONS_00097334	-	9:18978625-18978864	6.94666	0	-inf	down	0.0011	0.010409	XLOC_057935
TCONS_00009477	-	1:9077490-9078573	0	0.315368	inf	up	5e-05	0.00106561	XLOC_006110
TCONS_00006623	-	1:129593805-129594236	1.3987	0	-inf	down	5e-05	0.00106561	XLOC_004256
TCONS_00079391	-	5:26704177-26704523	1.56163	0	-inf	down	0.0008	0.00975587	XLOC_047287
TCONS_00014636	-	1:133161081-133161578	0.689039	0	-inf	down	0.00105	0.010409	XLOC_009404
TCONS_00072866	-	4:74075897-74076159	3.78818	0	-inf	down	0.0017	0.0151437	XLOC_043389
TCONS_00081823	-	5:8682997-8683376	1.42476	0	-inf	down	0.0007	0.00940212	XLOC_048806
TCONS_00075678	-	4:41236260-41236596	1.70942	0	-inf	down	0.00075	0.00943434	XLOC_045057
TCONS_00065292	-	3:14406492-14406784	3.02218	0	-inf	down	0.0006	0.00910593	XLOC_038625
TCONS_00002955	-	1:64866350-64866631	3.57166	0	-inf	down	0.0006	0.00910593	XLOC_001847
TCONS_00061063	-	3:22904058-22904620	0.398753	0	-inf	down	0.0013	0.0119902	XLOC_035923
TCONS_00041410	-	2:98461134-98461375	7.67616	0	-inf	down	0.00085	0.00975587	XLOC_024473
TCONS_00004152	-	1:79717773-79718040	3.74567	0	-inf	down	0.00095	0.00975587	XLOC_002598
TCONS_00050356	-	20:11655046-11655261	13.18	0	-inf	down	0.00065	0.00910593	XLOC_030124
TCONS_00035677	-	19:2702411-2702705	2.54474	0	-inf	down	0.0009	0.00975587	XLOC_021061
TCONS_00059534	-	28:1921871-1922116	6.58807	0	-inf	down	0.00075	0.00943434	XLOC_035030
TCONS_00057935	-	27:2499567-2499769	18.2512	0	-inf	down	0.0009	0.00975587	XLOC_034187
TCONS_00031999	-	17:1810828-1811108	3.02381	0	-inf	down	0.00095	0.00975587	XLOC_019281
TCONS_00071030	-	4:25031435-25031743	2.75161	0	-inf	down	0.00105	0.010409	XLOC_042260
TCONS_00073031	-	4:79101703-79101979	3.22467	0	-inf	down	0.00095	0.00975587	XLOC_043487
TCONS_00004967	-	1:91690103-91690370	4.68209	0	-inf	down	0.00085	0.00975587	XLOC_003117
TCONS_00015708	-	1:170262122-170262387	7.38326	0	-inf	down	5e-05	0.00106561	XLOC_010100
TCONS_00088892	-	7:6034190-6034489	2.49362	0	-inf	down	0.001	0.0101818	XLOC_052919
TCONS_00056976	-	26:4118259-4118483	11.4267	0	-inf	down	0.00085	0.00975587	XLOC_033632
TCONS_00104264	-	Z:45804731-45804966	8.4788	0	-inf	down	0.0006	0.00910593	XLOC_061949
TCONS_00008039	-	1:169852370-169852634	4.11049	0	-inf	down	0.0009	0.00975587	XLOC_005246
TCONS_00053382	-	22:1437204-1437560	1.20559	0	-inf	down	0.00095	0.00975587	XLOC_031728
TCONS_00005686	-	1:109488026-109488245	13.0244	0	-inf	down	0.00085	0.00975587	XLOC_003630
TCONS_00060449	-	3:12047235-12047656	1.05574	0	-inf	down	0.0007	0.00940212	XLOC_035504
TCONS_00035243	-	18:9076989-9077373	1.59354	0	-inf	down	0.00055	0.00890267	XLOC_020879
TCONS_00088063	-	6:27345659-27346071	1.2474	0	-inf	down	0.00075	0.00943434	XLOC_052400
TCONS_00038502	-	2:19986154-19986514	1.55087	0	-inf	down	0.00065	0.00910593	XLOC_022530
TCONS_00041162	-	2:89361448-89361757	2.50297	0	-inf	down	0.00085	0.00975587	XLOC_024308
TCONS_00064156	-	3:96847624-96847928	2.49258	0	-inf	down	0.00075	0.00943434	XLOC_037926
TCONS_00099714	-	MT:43-1211	12.6025	5.74622	-1.13302	down	5e-05	0.00106561	XLOC_059282
TCONS_00021364	-	11:19373049-19373325	3.87133	0	-inf	down	0.0006	0.00910593	XLOC_013454
TCONS_00051827	-	21:3202314-3202537	12.1194	0	-inf	down	0.0008	0.00975587	XLOC_030947
TCONS_00022104	-	11:14154276-14154495	21.5244	0	-inf	down	5e-05	0.00106561	XLOC_013884
TCONS_00091034	-	7:6546724-6546943	10.9479	0	-inf	down	0.0009	0.00975587	XLOC_054236
TCONS_00016162	-	1:180252418-180260743	1.16567	10.4854	3.16915	up	5e-05	0.00106561	XLOC_010373
TCONS_00101228	-	Z:33415920-33416266	1.43894	0	-inf	down	0.001	0.0101818	XLOC_060159
TCONS_00038185	-	2:13030445-13030904	0.722657	0	-inf	down	0.0006	0.00910593	XLOC_022369
TCONS_00041287	-	2:93568015-93568290	4.91661	0	-inf	down	0.0006	0.00910593	XLOC_024400
TCONS_00026795	-	13:15204087-15204474	0.968147	0	-inf	down	0.0009	0.00975587	XLOC_016677
TCONS_00028142	-	14:13952691-13952902	14.7994	0	-inf	down	0.00065	0.00910593	XLOC_017352
TCONS_00040424	-	2:64889732-64889987	4.64297	0	-inf	down	0.00095	0.00975587	XLOC_023764
TCONS_00086507	-	6:33504557-33504859	2.3769	0	-inf	down	0.0011	0.010409	XLOC_051449
TCONS_00053680	-	23:987621-987860	7.23244	0	-inf	down	0.00065	0.00910593	XLOC_031931
TCONS_00067354	-	3:57430085-57430393	2.02813	0	-inf	down	0.00095	0.00975587	XLOC_039911
TCONS_00093167	-	8:12985437-12985670	7.9537	0	-inf	down	0.0011	0.010409	XLOC_055475
TCONS_00048049	-	2:112718359-112718724	1.24264	0	-inf	down	0.00065	0.00910593	XLOC_028752
TCONS_00084268	-	5:53849221-53849467	7.12099	0	-inf	down	0.0008	0.00975587	XLOC_050228
TCONS_00074374	-	4:12250804-12251325	0.579804	0	-inf	down	0.00085	0.00975587	XLOC_044204
TCONS_00056737	-	26:1782792-1782999	16.7119	0	-inf	down	0.00065	0.00910593	XLOC_033493
TCONS_00038606	-	2:22366408-22366632	10.335	0	-inf	down	0.00065	0.00910593	XLOC_022593
TCONS_00097318	-	9:17660676-17661372	0	0.406947	inf	up	0.00075	0.00943434	XLOC_057924
TCONS_00084687	-	5:58448787-58449382	0.710116	0	-inf	down	5e-05	0.00106561	XLOC_050453
TCONS_00010564	-	1:44234600-44234935	1.48069	0	-inf	down	0.00095	0.00975587	XLOC_006839
TCONS_00017537	-	10:8816822-8817069	8.1507	0	-inf	down	0.00105	0.010409	XLOC_011172
TCONS_00004430	-	1:83750310-83750685	1.1438	0	-inf	down	0.00065	0.00910593	XLOC_002779
TCONS_00086504	-	6:33331856-33332128	3.73054	0	-inf	down	0.0011	0.010409	XLOC_051446
TCONS_00017361	-	10:6097651-6098082	0.873267	0	-inf	down	0.0009	0.00975587	XLOC_011097
TCONS_00100327	-	Z:9736314-9736605	3.06659	0	-inf	down	0.0006	0.00910593	XLOC_059651
TCONS_00057061	-	26:5138744-5139055	2.18109	0	-inf	down	0.00065	0.00910593	XLOC_033668
TCONS_00044184	-	2:17248828-17249072	8.42859	0	-inf	down	0.0006	0.00910593	XLOC_026258
TCONS_00021281	-	11:19035980-19036738	0.497714	0	-inf	down	5e-05	0.00106561	XLOC_013418
TCONS_00054242	-	23:948122-948353	7.6963	0	-inf	down	0.00095	0.00975587	XLOC_032243
TCONS_00060212	-	3:6060710-6066081	0.17968	1.54855	3.10742	up	5e-05	0.00106561	XLOC_035384
TCONS_00092705	-	8:4350444-4350666	14.4353	0	-inf	down	0.0006	0.00910593	XLOC_055225
TCONS_00039820	-	2:51761945-51762186	6.14092	0	-inf	down	0.00095	0.00975587	XLOC_023357
TCONS_00061106	-	3:23758116-23758328	14.3702	0	-inf	down	0.00065	0.00910593	XLOC_035958
TCONS_00090346	-	7:30718088-30718401	2.19473	0	-inf	down	0.0007	0.00940212	XLOC_053794
TCONS_00099926	-	W:426540-427088	0.561074	0	-inf	down	0.00065	0.00910593	XLOC_059423
TCONS_00070922	-	4:22050859-22051684	0	0.42552	inf	up	5e-05	0.00106561	XLOC_042215
TCONS_00091852	-	7:22696955-22697267	2.1539	0	-inf	down	0.00065	0.00910593	XLOC_054716
TCONS_00094831	-	8:10511525-10511769	5.76466	0	-inf	down	0.00095	0.00975587	XLOC_056432
TCONS_00015829	-	1:173172889-173173099	14.5812	0	-inf	down	0.0011	0.010409	XLOC_010195
TCONS_00011434	-	1:59488592-59488974	2.36035	0	-inf	down	5e-05	0.00106561	XLOC_007340
TCONS_00104526	-	Z:54659706-54659937	8.69326	0	-inf	down	0.00065	0.00910593	XLOC_062092
TCONS_00054688	-	23:4973409-4973808	1.21597	0	-inf	down	0.0007	0.00940212	XLOC_032466
TCONS_00040438	-	2:64965565-64965840	3.55088	0	-inf	down	0.0011	0.010409	XLOC_023778
TCONS_00038987	-	2:33674096-33674359	5.14169	0	-inf	down	0.0007	0.00940212	XLOC_022829
TCONS_00001475	-	1:39058141-39058606	0	0.616531	inf	up	0.0012	0.0111903	XLOC_000943
TCONS_00092818	-	8:6581769-6582322	0.913939	0	-inf	down	5e-05	0.00106561	XLOC_055289
TCONS_00037389	-	19:9088134-9088560	2.29088	0	-inf	down	5e-05	0.00106561	XLOC_021903
TCONS_00023057	-	12:9057151-9057419	5.52364	0	-inf	down	0.0006	0.00910593	XLOC_014489
TCONS_00023443	-	12:16234500-16234829	1.71125	0	-inf	down	0.0011	0.010409	XLOC_014679
TCONS_00001483	-	1:39079610-39080427	0	0.407231	inf	up	0.0007	0.00940212	XLOC_000951
TCONS_00033913	-	18:3542856-3543275	1.00574	0	-inf	down	0.00065	0.00910593	XLOC_020206
TCONS_00064170	-	3:97059073-97059304	8.97902	0	-inf	down	0.00075	0.00943434	XLOC_037933
TCONS_00063294	-	3:68483134-68483343	13.5358	0	-inf	down	0.0014	0.0127891	XLOC_037398
TCONS_00006075	-	1:120834524-120834843	1.83661	0	-inf	down	0.0009	0.00975587	XLOC_003874
TCONS_00012763	-	1:87033254-87033617	1.22743	0	-inf	down	0.0011	0.010409	XLOC_008141
TCONS_00036731	-	19:2337857-2338105	5.55494	0	-inf	down	0.0009	0.00975587	XLOC_021625
TCONS_00097877	-	9:3082168-3082517	1.50117	0	-inf	down	0.00075	0.00943434	XLOC_058225
TCONS_00092374	-	7:34874574-34874829	4.64297	0	-inf	down	0.00095	0.00975587	XLOC_055009
TCONS_00026267	-	13:8302471-8302806	2.58591	0	-inf	down	0.00075	0.00943434	XLOC_016326
TCONS_00060316	-	3:9431460-9431930	0.622684	0	-inf	down	0.0011	0.010409	XLOC_035437
TCONS_00082026	-	5:13137652-13137869	13.347	0	-inf	down	0.0006	0.00910593	XLOC_048922
TCONS_00079049	-	5:22225231-22225593	1.23815	0	-inf	down	0.0011	0.010409	XLOC_047129
TCONS_00002775	-	1:62396874-62397209	1.60408	0	-inf	down	0.0011	0.010409	XLOC_001731
TCONS_00072643	-	4:66099970-66100296	2.04162	0	-inf	down	0.00085	0.00975587	XLOC_043254
TCONS_00069597	-	4:380858-381097	6.71583	0	-inf	down	0.0009	0.00975587	XLOC_041354
TCONS_00078712	-	5:16154918-16155143	9.35555	0	-inf	down	0.0009	0.00975587	XLOC_046950
TCONS_00055422	-	24:1725475-1725904	0.848479	0	-inf	down	0.0006	0.00910593	XLOC_032846
TCONS_00008676	-	1:184516120-184516473	1.85885	0	-inf	down	0.0006	0.00910593	XLOC_005635
TCONS_00056770	-	26:2321235-2321456	11.525	0	-inf	down	0.00075	0.00943434	XLOC_033515
TCONS_00042896	-	2:132143230-132143495	4.66006	0	-inf	down	0.0006	0.00910593	XLOC_025464
TCONS_00077248	-	4:81693695-81694015	1.7501	0	-inf	down	0.00095	0.00975587	XLOC_045987
TCONS_00005459	-	1:105215914-105216208	2.54474	0	-inf	down	0.0009	0.00975587	XLOC_003470
TCONS_00105044	-	Z:78329301-78329534	9.47494	0	-inf	down	0.0008	0.00975587	XLOC_062406
TCONS_00100975	-	Z:26309613-26309826	13.9574	0	-inf	down	0.00065	0.00910593	XLOC_059995
TCONS_00062378	-	3:47501139-47501373	7.52031	0	-inf	down	0.0009	0.00975587	XLOC_036842
TCONS_00087060	-	6:11822845-11823326	0	0.55076	inf	up	0.0014	0.0127891	XLOC_051791
TCONS_00061288	-	3:27012585-27012961	1.21574	0	-inf	down	0.0006	0.00910593	XLOC_036080
TCONS_00013722	-	1:111101787-111102425	0	0.458631	inf	up	0.00045	0.00756591	XLOC_008774
TCONS_00012433	-	1:79776472-79778107	0.701324	1.62459	1.21192	up	0.0027	0.0229037	XLOC_007940
TCONS_00103195	-	Z:19279619-19279933	2.508	0	-inf	down	0.00065	0.00910593	XLOC_061323
TCONS_00086134	-	6:25838085-25838322	10.3723	0	-inf	down	0.0008	0.00975587	XLOC_051251
TCONS_00017905	-	10:12707181-12707436	5.02988	0	-inf	down	0.0011	0.010409	XLOC_011373
TCONS_00049386	-	2:147936012-147936345	1.5682	0	-inf	down	0.0009	0.00975587	XLOC_029611
TCONS_00082433	-	5:21241855-21242254	1.14445	0	-inf	down	0.00065	0.00910593	XLOC_049128
TCONS_00027083	-	14:1429472-1429736	3.94524	0	-inf	down	0.00095	0.00975587	XLOC_016825
TCONS_00052647	-	21:4029354-4029597	6.15947	0	-inf	down	0.0009	0.00975587	XLOC_031332
TCONS_00071324	-	4:33678406-33678653	8.13278	0	-inf	down	0.0006	0.00910593	XLOC_042437
TCONS_00007038	-	1:141128461-141129305	0.846539	3.8063	2.16874	up	0.0007	0.00940212	XLOC_004502
TCONS_00011487	-	1:61238143-61239014	0	0.377437	inf	up	0.00085	0.00975587	XLOC_007381
TCONS_00018501	-	10:31399-31655	6.95038	0	-inf	down	0.0004	0.00686754	XLOC_011742
TCONS_00025941	-	13:889973-890189	18.4144	0	-inf	down	0.0007	0.00940212	XLOC_016104
TCONS_00013794	-	1:112220084-112220681	1.10723	0	-inf	down	5e-05	0.00106561	XLOC_008831
TCONS_00049587	-	20:94851-95189	1.55467	0	-inf	down	0.0011	0.010409	XLOC_029714
TCONS_00075936	-	4:48621548-48621794	10.8575	0	-inf	down	5e-05	0.00106561	XLOC_045214
TCONS_00080911	-	5:51218894-51219114	11.8343	0	-inf	down	0.00075	0.00943434	XLOC_048251
TCONS_00019143	-	10:9635607-9635927	1.81501	0	-inf	down	0.0009	0.00975587	XLOC_012109
TCONS_00068597	-	3:94595178-94595866	0	0.6069	inf	up	5e-05	0.00106561	XLOC_040717
TCONS_00028141	-	14:13920021-13920293	3.73054	0	-inf	down	0.0011	0.010409	XLOC_017351
TCONS_00010915	-	1:50602683-50602989	2.08122	0	-inf	down	0.00095	0.00975587	XLOC_007030
TCONS_00042416	-	2:120134432-120134775	1.36417	0	-inf	down	0.00095	0.00975587	XLOC_025143
TCONS_00049795	-	20:4205195-4205448	4.82124	0	-inf	down	0.00095	0.00975587	XLOC_029834
TCONS_00077480	-	4:87920038-87920712	1.03453	0	-inf	down	5e-05	0.00106561	XLOC_046134
TCONS_00072204	-	4:54224351-54224562	13.7423	0	-inf	down	0.0009	0.00975587	XLOC_042974
TCONS_00046114	-	2:59801317-59801665	2.69307	0	-inf	down	5e-05	0.00106561	XLOC_027498
TCONS_00085581	-	6:17025024-17025512	0.75093	0	-inf	down	0.0007	0.00940212	XLOC_050942
TCONS_00062104	-	3:42358537-42358837	2.62973	0	-inf	down	0.00075	0.00943434	XLOC_036640
TCONS_00088924	-	7:6688343-6688635	3.99216	0	-inf	down	0.00075	0.00943434	XLOC_052931
TCONS_00086255	-	6:28747848-28748085	15.0784	0	-inf	down	5e-05	0.00106561	XLOC_051322
TCONS_00073214	-	4:84137818-84138105	2.9402	0	-inf	down	0.0011	0.010409	XLOC_043587
TCONS_00053277	-	22:108073-108730	0.52029	0	-inf	down	0.0008	0.00975587	XLOC_031662
TCONS_00040703	-	2:69542160-69542485	1.84472	0	-inf	down	0.00065	0.00910593	XLOC_023979
TCONS_00077550	-	4:88538381-88538853	0.56945	0	-inf	down	0.00095	0.00975587	XLOC_046168
TCONS_00024914	-	12:13514484-13515130	0	0.556225	inf	up	0.00105	0.010409	XLOC_015476
TCONS_00022504	-	12:170960-171335	1.23449	0	-inf	down	0.0008	0.00975587	XLOC_014151
TCONS_00023599	-	12:29-232	19.0087	0	-inf	down	0.00065	0.00910593	XLOC_014776
TCONS_00021643	-	11:2791884-2792714	0	0.339676	inf	up	0.00095	0.00975587	XLOC_013586
TCONS_00041242	-	2:90940478-90940692	11.9752	0	-inf	down	0.00095	0.00975587	XLOC_024359
TCONS_00004445	-	1:83795333-83795950	0	0.441607	inf	up	0.00065	0.00910593	XLOC_002794
TCONS_00024607	-	12:14648137-14648336	19.2214	0	-inf	down	0.00095	0.00975587	XLOC_015291
TCONS_00028412	-	14:1825396-1825708	2.57084	0	-inf	down	0.00065	0.00910593	XLOC_017477
TCONS_00000686	-	1:14021191-14021417	13.7634	0	-inf	down	0.00075	0.00943434	XLOC_000443
TCONS_00104661	-	Z:62444973-62445280	2.39681	0	-inf	down	0.00075	0.00943434	XLOC_062174
TCONS_00042386	-	2:119863308-119863872	0.35859	0	-inf	down	0.00145	0.0131759	XLOC_025127
TCONS_00022460	-	11:9959265-9959573	2.10417	0	-inf	down	0.0009	0.00975587	XLOC_014113
TCONS_00088465	-	6:7597492-7597862	0	1.7442	inf	up	0.00055	0.00890267	XLOC_052654
TCONS_00042607	-	2:125708454-125708710	4.93716	0	-inf	down	0.0011	0.010409	XLOC_025287
TCONS_00029545	-	14:15157240-15157449	23.1179	0	-inf	down	0.00055	0.00890267	XLOC_018074
TCONS_00085668	-	6:18359872-18360149	4.23035	0	-inf	down	0.00065	0.00910593	XLOC_050998
TCONS_00061929	-	3:39334777-39335008	8.07231	0	-inf	down	0.0009	0.00975587	XLOC_036508
TCONS_00021248	-	11:18545478-18545696	10.7067	0	-inf	down	0.00095	0.00975587	XLOC_013395
TCONS_00053616	-	23:88363-88613	5.33729	0	-inf	down	0.0009	0.00975587	XLOC_031876
TCONS_00061570	-	3:31844427-31844752	1.78952	0	-inf	down	0.0011	0.010409	XLOC_036297
TCONS_00105171	-	Z:2501834-2502112	3.90243	0	-inf	down	0.00085	0.00975587	XLOC_062477
TCONS_00090790	-	7:3525169-3525434	4.84627	0	-inf	down	0.00085	0.00975587	XLOC_054090
TCONS_00083289	-	5:34357296-34357551	5.41679	0	-inf	down	0.00075	0.00943434	XLOC_049617
TCONS_00071072	-	4:27280070-27280653	0	0.830569	inf	up	5e-05	0.00106561	XLOC_042300
TCONS_00043517	-	2:3090520-3101273	0.610512	1.66685	1.44903	up	0.00025	0.00459291	XLOC_025857
TCONS_00065403	-	3:15635669-15635923	5.31841	0	-inf	down	0.00065	0.00910593	XLOC_038710
TCONS_00058466	-	27:3070932-3071175	6.63328	0	-inf	down	0.00065	0.00910593	XLOC_034465
TCONS_00087621	-	6:19955977-19956307	1.42659	0	-inf	down	0.0013	0.0119902	XLOC_052160
TCONS_00091061	-	7:6907621-6907886	6.13861	0	-inf	down	0.00075	0.00943434	XLOC_054254
TCONS_00025011	-	13:1144383-1145483	1.29211	3.10318	1.26402	up	0.00135	0.0123797	XLOC_015534
TCONS_00001444	-	1:38279200-38279869	0	0.428767	inf	up	0.0011	0.010409	XLOC_000920
TCONS_00086706	-	6:3784055-3784290	8.17901	0	-inf	down	0.00075	0.00943434	XLOC_051579
TCONS_00073711	-	4:2054012-2054404	0.90151	0	-inf	down	0.00095	0.00975587	XLOC_043908
TCONS_00082377	-	5:17824836-17825191	1.52078	0	-inf	down	0.00085	0.00975587	XLOC_049098
TCONS_00016377	-	1:187728776-187728990	14.9689	0	-inf	down	0.00085	0.00975587	XLOC_010513
TCONS_00098644	-	9:13744359-13744766	0.971583	0	-inf	down	0.0006	0.00910593	XLOC_058710
TCONS_00092849	-	8:6982674-6983154	1.13654	0	-inf	down	5e-05	0.00106561	XLOC_055302
TCONS_00023157	-	12:10500032-10500291	4.49847	0	-inf	down	0.0009	0.00975587	XLOC_014536
TCONS_00068539	-	3:93086982-93087200	16.06	0	-inf	down	0.0006	0.00910593	XLOC_040667
TCONS_00103488	-	Z:26995332-26995716	1.828	0	-inf	down	5e-05	0.00106561	XLOC_061483
TCONS_00084891	-	6:2127325-2129974	1.99902	0.921652	-1.11699	down	0.0003	0.00536929	XLOC_050575
TCONS_00075287	-	4:33251359-33251574	13.18	0	-inf	down	0.00065	0.00910593	XLOC_044825
TCONS_00041256	-	2:91407121-91407697	0.442424	0	-inf	down	0.0006	0.00910593	XLOC_024370
TCONS_00085372	-	6:12765028-12765351	2.29189	0	-inf	down	0.00105	0.010409	XLOC_050837
TCONS_00084360	-	5:54889861-54890078	12.8395	0	-inf	down	0.00075	0.00943434	XLOC_050284
TCONS_00081168	-	5:56406287-56406579	2.61922	0	-inf	down	0.0009	0.00975587	XLOC_048418
TCONS_00038225	-	2:13620827-13621072	7.05864	0	-inf	down	0.00085	0.00975587	XLOC_022380
TCONS_00024617	-	12:14713861-14714096	7.01058	0	-inf	down	0.00095	0.00975587	XLOC_015301
TCONS_00088044	-	6:27209964-27210425	0.620155	0	-inf	down	0.0009	0.00975587	XLOC_052395
TCONS_00069220	-	3:105332048-105332278	10.6776	0	-inf	down	0.00075	0.00943434	XLOC_041088
TCONS_00086805	-	6:7061249-7061545	2.77891	0	-inf	down	0.00075	0.00943434	XLOC_051636
TCONS_00080468	-	5:45790295-45790709	0.868432	0	-inf	down	0.00125	0.0115987	XLOC_047982
TCONS_00002629	-	1:60988165-60988457	2.94159	0	-inf	down	0.00075	0.00943434	XLOC_001645
TCONS_00047835	-	2:105869426-105869713	2.82071	0	-inf	down	0.0009	0.00975587	XLOC_028611
TCONS_00101560	-	Z:44481635-44481957	2.1371	0	-inf	down	0.00085	0.00975587	XLOC_060346
TCONS_00044043	-	2:14796742-14797131	1.22839	0	-inf	down	0.00065	0.00910593	XLOC_026169
TCONS_00024869	-	12:19589826-19590032	18.4782	0	-inf	down	0.0006	0.00910593	XLOC_015451
TCONS_00035255	-	18:9182642-9182896	6.70203	0	-inf	down	0.0007	0.00940212	XLOC_020887
TCONS_00044089	-	2:15593439-15593720	3.72053	0	-inf	down	0.00085	0.00975587	XLOC_026200
TCONS_00022271	-	11:16515565-16515786	10.7018	0	-inf	down	0.0011	0.010409	XLOC_014023
TCONS_00046850	-	2:82822690-82823436	0	0.529016	inf	up	5e-05	0.00106561	XLOC_027959
TCONS_00079050	-	5:22226326-22226729	0.961154	0	-inf	down	0.00125	0.0115987	XLOC_047130
TCONS_00080483	-	5:45923558-45923923	1.11369	0	-inf	down	0.00095	0.00975587	XLOC_047991
TCONS_00092963	-	8:9345352-9345701	0	1.73322	inf	up	0.0011	0.010409	XLOC_055365
TCONS_00083328	-	5:35324246-35324499	4.82124	0	-inf	down	0.00095	0.00975587	XLOC_049646
TCONS_00099872	-	W:1206322-1206583	5.67386	0	-inf	down	0.001	0.0101818	XLOC_059392
TCONS_00009376	-	1:6030038-6030317	3.58434	0	-inf	down	0.00075	0.00943434	XLOC_006057
TCONS_00087310	-	6:14320606-14320909	2.59258	0	-inf	down	0.0006	0.00910593	XLOC_051972
TCONS_00052329	-	21:493880-494195	2.52027	0	-inf	down	0.00105	0.010409	XLOC_031172
TCONS_00036854	-	19:4211769-4212039	3.99126	0	-inf	down	0.00065	0.00910593	XLOC_021683
TCONS_00001952	-	1:49250154-49250354	25.5609	0	-inf	down	0.00105	0.010409	XLOC_001256
TCONS_00022257	-	11:16087400-16087781	1.05974	0	-inf	down	0.0011	0.010409	XLOC_014012
TCONS_00047952	-	2:109944049-109945175	1.53098	3.14306	1.03772	up	0.0027	0.0229037	XLOC_028698
TCONS_00083408	-	5:37177232-37177440	15.0444	0	-inf	down	0.0009	0.00975587	XLOC_049690
TCONS_00082154	-	5:15028291-15028648	1.39385	0	-inf	down	0.00075	0.00943434	XLOC_048999
TCONS_00103995	-	Z:40953699-40955096	0	0.390527	inf	up	5e-05	0.00106561	XLOC_061790
TCONS_00104215	-	Z:44780055-44780324	3.92235	0	-inf	down	0.0011	0.010409	XLOC_061915
TCONS_00093982	-	8:27394436-27394729	3.17732	0	-inf	down	0.0008	0.00975587	XLOC_055943
TCONS_00010632	-	1:45453091-45453293	25.2709	0	-inf	down	0.0007	0.00940212	XLOC_006876
TCONS_00014560	-	1:132300870-132301155	3.72995	0	-inf	down	0.00065	0.00910593	XLOC_009346
TCONS_00094055	-	8:28303882-28304260	1.27642	0	-inf	down	0.0008	0.00975587	XLOC_055987
TCONS_00025278	-	13:8622558-8622816	4.58207	0	-inf	down	0.0009	0.00975587	XLOC_015731
TCONS_00029209	-	14:12145423-12145718	3.2209	0	-inf	down	0.00065	0.00910593	XLOC_017927
TCONS_00104469	-	Z:53459098-53459402	2.67062	0	-inf	down	0.00085	0.00975587	XLOC_062070
TCONS_00086089	-	6:25505469-25505773	2.1365	0	-inf	down	0.00095	0.00975587	XLOC_051222
TCONS_00103289	-	Z:22358580-22358812	10.0219	0	-inf	down	0.00065	0.00910593	XLOC_061384
TCONS_00044171	-	2:17189973-17190200	0	9.85817	inf	up	0.00115	0.0108084	XLOC_026246
TCONS_00040576	-	2:66234427-66234922	0.857487	0	-inf	down	0.00055	0.00890267	XLOC_023895
TCONS_00029606	-	15:540280-541264	0	0.47021	inf	up	5e-05	0.00106561	XLOC_018110
TCONS_00000354	-	1:6709746-6710186	0.988499	0	-inf	down	0.00065	0.00910593	XLOC_000199
TCONS_00089254	-	7:12156676-12157308	0.557021	0	-inf	down	0.00065	0.00910593	XLOC_053123
TCONS_00085943	-	6:22642648-22642925	3.17276	0	-inf	down	0.00095	0.00975587	XLOC_051146
TCONS_00023431	-	12:15559955-15560346	0	1.18962	inf	up	0.0009	0.00975587	XLOC_014667
TCONS_00058594	-	27:4341096-4341361	4.52319	0	-inf	down	0.00075	0.00943434	XLOC_034526
TCONS_00093280	-	8:14168816-14169125	3.67102	0	-inf	down	5e-05	0.00106561	XLOC_055534
TCONS_00067225	-	3:55945792-55949028	0	0.435186	inf	up	5e-05	0.00106561	XLOC_039840
TCONS_00001150	-	1:32085045-32086039	0	0.4631	inf	up	5e-05	0.00106561	XLOC_000725
TCONS_00102167	-	Z:66516100-66516379	3.44162	0	-inf	down	0.00065	0.00910593	XLOC_060716
TCONS_00013459	-	1:105782731-105784571	0	0.773813	inf	up	5e-05	0.00106561	XLOC_008617
TCONS_00077289	-	4:82030473-82030950	0.553951	0	-inf	down	0.0013	0.0119902	XLOC_046008
TCONS_00046004	-	2:58640598-58641107	0	0.553516	inf	up	0.0012	0.0111903	XLOC_027421
TCONS_00102985	-	Z:12773354-12773850	0.732633	0	-inf	down	0.0007	0.00940212	XLOC_061199
TCONS_00042926	-	2:134734309-134734545	7.73467	0	-inf	down	0.00065	0.00910593	XLOC_025490
TCONS_00065401	-	3:15508615-15508937	1.85216	0	-inf	down	0.0011	0.010409	XLOC_038708
TCONS_00060667	-	3:16444843-16445155	2.08881	0	-inf	down	0.0011	0.010409	XLOC_035638
TCONS_00019747	-	10:18695065-18695888	0.722814	0	-inf	down	5e-05	0.00106561	XLOC_012480
TCONS_00040274	-	2:60287957-60288365	1.14511	0	-inf	down	0.0007	0.00940212	XLOC_023665
TCONS_00103025	-	Z:13806414-13806784	1.15685	0	-inf	down	0.0011	0.010409	XLOC_061222
TCONS_00088051	-	6:27285468-27285756	2.77856	0	-inf	down	0.0009	0.00975587	XLOC_052398
TCONS_00056155	-	25:122710-122941	9.3142	0	-inf	down	0.0006	0.00910593	XLOC_033225
TCONS_00015308	-	1:159603084-159605107	0	0.316274	inf	up	5e-05	0.00106561	XLOC_009817
TCONS_00066050	-	3:28866734-28867062	2.34092	0	-inf	down	0.0011	0.010409	XLOC_039124
TCONS_00016350	-	1:186024294-186024622	2.79707	0	-inf	down	0.0006	0.00910593	XLOC_010493
TCONS_00076436	-	4:58731242-58731488	6.45482	0	-inf	down	0.00075	0.00943434	XLOC_045536
TCONS_00065866	-	3:23690983-23691792	0.470646	0	-inf	down	5e-05	0.00106561	XLOC_038999
TCONS_00038024	-	2:9584562-9584799	9.49382	0	-inf	down	0.0007	0.00940212	XLOC_022241
TCONS_00044920	-	2:32214424-32214706	3.17429	0	-inf	down	0.0011	0.010409	XLOC_026753
TCONS_00100456	-	Z:13663609-13663916	2.22561	0	-inf	down	0.0011	0.010409	XLOC_059704
TCONS_00099222	-	9:22788581-22788844	4.34981	0	-inf	down	0.0011	0.010409	XLOC_059023
TCONS_00092230	-	7:32956999-32957258	5.39189	0	-inf	down	0.00085	0.00975587	XLOC_054894
TCONS_00059945	-	3:2397562-2397812	5.53408	0	-inf	down	0.0011	0.010409	XLOC_035229
TCONS_00009317	-	1:1889036-1889268	7.51643	0	-inf	down	0.00095	0.00975587	XLOC_006019
TCONS_00008407	-	1:177020387-177020610	9.37798	0	-inf	down	0.00095	0.00975587	XLOC_005477
TCONS_00040030	-	2:55766152-55766361	18.4944	0	-inf	down	0.00065	0.00910593	XLOC_023515
TCONS_00068216	-	3:80759412-80766118	0.223229	0.621316	1.4768	up	5e-05	0.00106561	XLOC_040491
TCONS_00092255	-	7:33423612-33423957	1.49306	0	-inf	down	0.00065	0.00910593	XLOC_054919
TCONS_00049388	-	2:147950358-147950632	3.33184	0	-inf	down	0.00095	0.00975587	XLOC_029613
TCONS_00047474	-	2:98097472-98097757	4.02653	0	-inf	down	0.0007	0.00940212	XLOC_028372
TCONS_00020486	-	11:7378500-7378738	6.86624	0	-inf	down	0.0009	0.00975587	XLOC_012877
TCONS_00064032	-	3:94272914-94273139	8.91315	0	-inf	down	0.00095	0.00975587	XLOC_037835
TCONS_00072591	-	4:65226472-65226678	17.7549	0	-inf	down	0.00075	0.00943434	XLOC_043230
TCONS_00068707	-	3:95960908-95961237	1.57962	0	-inf	down	0.00095	0.00975587	XLOC_040785
TCONS_00042646	-	2:126222574-126222818	6.49497	0	-inf	down	0.00065	0.00910593	XLOC_025309
TCONS_00013856	-	1:117523281-117523572	3.26358	0	-inf	down	0.0007	0.00940212	XLOC_008877
TCONS_00047048	-	2:88482732-88483023	2.77137	0	-inf	down	0.0011	0.010409	XLOC_028085
TCONS_00073702	-	4:1986827-1987031	17.0787	0	-inf	down	0.0009	0.00975587	XLOC_043899
TCONS_00015918	-	1:174583958-174584442	0	0.574164	inf	up	0.0011	0.010409	XLOC_010240
TCONS_00087512	-	6:18422939-18423239	2.44189	0	-inf	down	0.0011	0.010409	XLOC_052091
TCONS_00044005	-	2:14592127-14592547	1.074	0	-inf	down	0.0007	0.00940212	XLOC_026157
TCONS_00074366	-	4:12175035-12175489	0.889215	0	-inf	down	0.0007	0.00940212	XLOC_044197
TCONS_00095556	-	8:22542767-22677981	6.14576	0	-inf	down	5e-05	0.00106561	XLOC_056855
TCONS_00073262	-	4:84338263-84338916	1.02662	0	-inf	down	5e-05	0.00106561	XLOC_043624
TCONS_00045998	-	2:58625529-58625759	8.26852	0	-inf	down	0.0009	0.00975587	XLOC_027415
TCONS_00079386	-	5:26697559-26697834	3.82403	0	-inf	down	0.00075	0.00943434	XLOC_047282
TCONS_00004395	-	1:83501695-83501914	10.4195	0	-inf	down	0.00095	0.00975587	XLOC_002764
TCONS_00091175	-	7:9735952-9736599	0.523281	0	-inf	down	0.00055	0.00890267	XLOC_054319
TCONS_00069582	-	4:315325-315641	2.62371	0	-inf	down	0.00045	0.00756591	XLOC_041346
TCONS_00101770	-	Z:54812936-54813135	23.3616	0	-inf	down	0.0006	0.00910593	XLOC_060491
TCONS_00045940	-	2:56783960-56784344	1.44717	0	-inf	down	0.0004	0.00686754	XLOC_027379
TCONS_00081424	-	5:872853-873177	5.1694	0	-inf	down	5e-05	0.00106561	XLOC_048556
TCONS_00087307	-	6:14299553-14300055	0.833003	0	-inf	down	0.00055	0.00890267	XLOC_051969
TCONS_00077672	-	4:49134040-49134275	7.59479	0	-inf	down	0.0011	0.010409	XLOC_046252
TCONS_00103977	-	Z:40593280-40593707	0.743952	0	-inf	down	0.0009	0.00975587	XLOC_061776
TCONS_00092378	-	7:34885299-34885498	24.0268	0	-inf	down	0.00085	0.00975587	XLOC_055013
TCONS_00101599	ENSGALG00000000218	Z:45833966-45836439	0.340578	1.1008	1.6925	up	0.00585	0.0451457	XLOC_060376
TCONS_00045344	-	2:42181144-42181447	2.2469	0	-inf	down	0.0009	0.00975587	XLOC_027022
TCONS_00044899	-	2:32113437-32113750	3.91339	0	-inf	down	5e-05	0.00106561	XLOC_026732
TCONS_00039005	-	2:34308057-34308261	25.6905	0	-inf	down	0.00075	0.00943434	XLOC_022839
TCONS_00058503	-	27:3554300-3554528	7.6724	0	-inf	down	0.0017	0.0151437	XLOC_034485
TCONS_00003733	-	1:74716712-74717159	0.644089	0	-inf	down	0.00095	0.00975587	XLOC_002359
TCONS_00058988	-	28:2423786-2423994	25.3215	0	-inf	down	0.0008	0.00975587	XLOC_034731
TCONS_00100337	-	Z:10282176-10282403	9.18626	0	-inf	down	0.0011	0.010409	XLOC_059660
TCONS_00010315	-	1:37783436-37783873	0.736263	0	-inf	down	0.0011	0.010409	XLOC_006674
TCONS_00084280	-	5:53915205-53915473	3.68243	0	-inf	down	0.00095	0.00975587	XLOC_050234
TCONS_00092137	-	7:29059155-29064927	3.36567	0	-inf	down	0.00075	0.00943434	XLOC_054863
TCONS_00044525	-	2:22974242-22974492	8.08828	0	-inf	down	0.00075	0.00943434	XLOC_026506
TCONS_00067391	-	3:59008338-59008597	5.9297	0	-inf	down	0.0007	0.00940212	XLOC_039931
TCONS_00104581	-	Z:57000419-57000711	3.22366	0	-inf	down	0.0008	0.00975587	XLOC_062127
TCONS_00048042	-	2:112487432-112487712	3.02381	0	-inf	down	0.00095	0.00975587	XLOC_028745
TCONS_00057318	-	26:2246434-2246890	0.733561	0	-inf	down	0.0006	0.00910593	XLOC_033815
TCONS_00048227	-	2:118943418-118944469	0	0.34361	inf	up	5e-05	0.00106561	XLOC_028867
TCONS_00088889	-	7:6025364-6025637	3.66938	0	-inf	down	0.0011	0.010409	XLOC_052916
TCONS_00021953	-	11:10658956-10659902	6.97954	0	-inf	down	0.00105	0.010409	XLOC_013758
TCONS_00080977	-	5:51787580-51787979	1.4703	0	-inf	down	0.0009	0.00975587	XLOC_048289
TCONS_00031206	-	15:7392876-7393223	0	1.76082	inf	up	0.0009	0.00975587	XLOC_018863
TCONS_00045724	-	2:51291879-51292080	18.8822	0	-inf	down	0.0009	0.00975587	XLOC_027244
TCONS_00045144	-	2:37327172-37327404	7.88273	0	-inf	down	0.0009	0.00975587	XLOC_026898
TCONS_00022880	-	12:5012780-5013071	2.98455	0	-inf	down	0.00075	0.00943434	XLOC_014393
TCONS_00075957	-	4:48940707-48941233	0.566272	0	-inf	down	0.0011	0.010409	XLOC_045226
TCONS_00066774	-	3:43118799-43119072	3.38712	0	-inf	down	0.00095	0.00975587	XLOC_039571
TCONS_00080305	-	5:41347291-41347767	0	0.839419	inf	up	0.0007	0.00940212	XLOC_047879
TCONS_00067494	-	3:60654114-60654826	0	0.846117	inf	up	5e-05	0.00106561	XLOC_040007
TCONS_00069515	-	3:66660612-66660831	10.9479	0	-inf	down	0.0009	0.00975587	XLOC_041291
TCONS_00085588	-	6:17065852-17066096	6.72543	0	-inf	down	0.00075	0.00943434	XLOC_050949
TCONS_00048561	-	2:127586990-127587601	0.310449	0	-inf	down	0.00125	0.0115987	XLOC_029088
TCONS_00064654	-	3:109094357-109094656	2.27706	0	-inf	down	0.00105	0.010409	XLOC_038213
TCONS_00066351	-	3:32692338-32692565	10.2669	0	-inf	down	0.0006	0.00910593	XLOC_039304
TCONS_00025283	-	13:8694416-8694872	0.666352	0	-inf	down	0.0011	0.010409	XLOC_015736
TCONS_00008819	-	1:187948814-187949280	0.927451	0	-inf	down	0.00075	0.00943434	XLOC_005733
TCONS_00095063	-	8:13813149-13813353	16.2255	0	-inf	down	0.00095	0.00975587	XLOC_056567
TCONS_00065658	-	3:20281954-20282202	5.75715	0	-inf	down	0.0011	0.010409	XLOC_038878
TCONS_00021483	-	11:1165055-1165453	1.0083	0	-inf	down	0.00075	0.00943434	XLOC_013518
TCONS_00025224	-	13:8032678-8032956	3.3821	0	-inf	down	0.0011	0.010409	XLOC_015703
TCONS_00040098	-	2:56787838-56788138	2.33988	0	-inf	down	0.0009	0.00975587	XLOC_023538
TCONS_00043689	-	2:6232691-6233346	0.439206	0	-inf	down	0.0007	0.00940212	XLOC_025981
TCONS_00000288	-	1:3557152-3557400	5.31429	0	-inf	down	0.00095	0.00975587	XLOC_000163
TCONS_00018144	-	10:16886592-16886885	2.48536	0	-inf	down	0.00095	0.00975587	XLOC_011551
TCONS_00025353	-	13:9683654-9683950	3.4248	0	-inf	down	0.0007	0.00940212	XLOC_015771
TCONS_00105063	-	Z:78604851-78605136	3.72995	0	-inf	down	0.00065	0.00910593	XLOC_062418
TCONS_00015429	-	1:163414886-163415264	1.08472	0	-inf	down	0.0011	0.010409	XLOC_009922
TCONS_00001902	-	1:49055857-49056275	1.51784	0	-inf	down	5e-05	0.00106561	XLOC_001218
TCONS_00083457	-	5:37314089-37314342	4.82124	0	-inf	down	0.00095	0.00975587	XLOC_049711
TCONS_00074404	-	4:12764447-12764791	2.8406	0	-inf	down	5e-05	0.00106561	XLOC_044224
TCONS_00052538	-	21:3016850-3017115	3.87702	0	-inf	down	0.00095	0.00975587	XLOC_031274
TCONS_00028415	-	14:1843352-1843773	1.73886	0	-inf	down	5e-05	0.00106561	XLOC_017480
TCONS_00040423	-	2:64882988-64883343	1.93975	0	-inf	down	0.00085	0.00975587	XLOC_023763
TCONS_00046843	-	2:82254973-82255204	8.97902	0	-inf	down	0.00075	0.00943434	XLOC_027952
TCONS_00083736	-	5:43065885-43066090	16.5338	0	-inf	down	0.0009	0.00975587	XLOC_049902
TCONS_00052411	-	21:1467277-1467500	10.1595	0	-inf	down	0.0011	0.010409	XLOC_031205
TCONS_00044595	-	2:24493634-24493902	4.9099	0	-inf	down	0.00065	0.00910593	XLOC_026552
TCONS_00064731	-	3:29195-29477	4.151	0	-inf	down	0.0007	0.00940212	XLOC_038283
TCONS_00021166	-	11:18033311-18033612	2.59437	0	-inf	down	0.00075	0.00943434	XLOC_013357
TCONS_00087936	-	6:23966349-23966800	0.841169	0	-inf	down	0.00065	0.00910593	XLOC_052327
TCONS_00069903	-	4:2918760-2919013	7.23185	0	-inf	down	0.0006	0.00910593	XLOC_041542
TCONS_00089800	-	7:21637502-21637782	6.76334	0	-inf	down	5e-05	0.00106561	XLOC_053482
TCONS_00067746	-	3:70937439-70937745	4.74441	0	-inf	down	5e-05	0.00106561	XLOC_040179
TCONS_00098833	-	9:15471290-15471537	6.3255	0	-inf	down	0.00075	0.00943434	XLOC_058820
TCONS_00099216	-	9:22736566-22736784	10.7067	0	-inf	down	0.00095	0.00975587	XLOC_059017
TCONS_00044921	-	2:32215381-32216020	0.377611	0	-inf	down	0.00095	0.00975587	XLOC_026754
TCONS_00094724	-	8:8142854-8143206	1.25081	0	-inf	down	0.00095	0.00975587	XLOC_056344
TCONS_00072809	-	4:71458981-71459238	7.08396	0	-inf	down	0.00075	0.00943434	XLOC_043350
TCONS_00068977	-	3:101401858-101402406	0.901941	0	-inf	down	5e-05	0.00106561	XLOC_040988
TCONS_00008905	-	1:191738052-191738670	0	0.536169	inf	up	0.0009	0.00975587	XLOC_005781
TCONS_00049302	-	2:144734898-144735123	10.0752	0	-inf	down	0.00065	0.00910593	XLOC_029560
TCONS_00014484	-	1:131233431-131233654	15.2935	0	-inf	down	0.00055	0.00890267	XLOC_009315
TCONS_00073355	-	4:85714480-85714836	2.41117	0	-inf	down	5e-05	0.00106561	XLOC_043686
TCONS_00022879	-	12:5011398-5011630	8.76917	0	-inf	down	0.00075	0.00943434	XLOC_014392
TCONS_00037892	-	2:6166788-6167254	0	0.918842	inf	up	0.0008	0.00975587	XLOC_022161
TCONS_00065838	-	3:22732933-22733150	15.1266	0	-inf	down	0.00105	0.010409	XLOC_038974
TCONS_00047909	-	2:109148175-109148433	4.39286	0	-inf	down	0.00095	0.00975587	XLOC_028662
TCONS_00075896	-	4:45655690-45655999	2.87632	0	-inf	down	0.0007	0.00940212	XLOC_045193
TCONS_00048039	-	2:112247852-112248205	1.23923	0	-inf	down	0.00095	0.00975587	XLOC_028742
TCONS_00053065	-	22:1728779-1728996	12.4572	0	-inf	down	0.00065	0.00910593	XLOC_031565
TCONS_00045143	-	2:37226416-37226687	4.08483	0	-inf	down	0.00075	0.00943434	XLOC_026897
TCONS_00094273	-	8:3315896-3316155	5.03243	0	-inf	down	0.00075	0.00943434	XLOC_056142
TCONS_00004949	-	1:91471231-91471549	1.9414	0	-inf	down	0.0011	0.010409	XLOC_003104
TCONS_00078489	-	5:11504597-11504915	1.9414	0	-inf	down	0.0011	0.010409	XLOC_046812
TCONS_00102285	-	Z:72995909-72996160	6.0383	0	-inf	down	0.0006	0.00910593	XLOC_060781
TCONS_00018051	-	10:15364471-15364923	1.12673	0	-inf	down	0.00095	0.00975587	XLOC_011482
TCONS_00081817	-	5:8419250-8422913	1.67676	0.609284	-1.46049	down	5e-05	0.00106561	XLOC_048800
TCONS_00024854	-	12:19405762-19406204	0.789048	0	-inf	down	0.0006	0.00910593	XLOC_015443
TCONS_00064038	-	3:94669747-94670052	2.10858	0	-inf	down	0.00095	0.00975587	XLOC_037839
TCONS_00001124	-	1:31126578-31128386	0	0.346908	inf	up	5e-05	0.00106561	XLOC_000705
TCONS_00041485	-	2:100392166-100392464	2.50966	0	-inf	down	0.0011	0.010409	XLOC_024525
TCONS_00101443	-	Z:40929210-40929466	4.93716	0	-inf	down	0.0011	0.010409	XLOC_060282
TCONS_00060783	-	3:17525731-17526030	3.96389	0	-inf	down	0.00105	0.010409	XLOC_035713
TCONS_00031277	-	15:7964755-7964993	7.39441	0	-inf	down	0.00065	0.00910593	XLOC_018899
TCONS_00057526	-	26:3608222-3608467	8.47037	0	-inf	down	0.0006	0.00910593	XLOC_033966
TCONS_00063948	-	3:89826569-89894372	8.1879	0	-inf	down	0.00065	0.00910593	XLOC_037779
TCONS_00053478	-	22:2273905-2274199	2.65431	0	-inf	down	0.0011	0.010409	XLOC_031803
TCONS_00092058	-	7:27584414-27584650	7.99565	0	-inf	down	0.00075	0.00943434	XLOC_054812
TCONS_00094502	-	8:4927668-4927908	9.41168	0	-inf	down	0.0006	0.00910593	XLOC_056233
TCONS_00102315	-	Z:76535646-76536205	0	0.424986	inf	up	0.0009	0.00975587	XLOC_060807
TCONS_00020521	-	11:8037653-8037949	2.77891	0	-inf	down	0.00075	0.00943434	XLOC_012902
TCONS_00034315	-	18:8841023-8841450	0.779164	0	-inf	down	0.0011	0.010409	XLOC_020416
TCONS_00043212	-	2:142253300-142253634	2.42117	0	-inf	down	0.00065	0.00910593	XLOC_025692
TCONS_00104505	-	Z:54339140-54339440	2.44189	0	-inf	down	0.0011	0.010409	XLOC_062081
TCONS_00104678	-	Z:62610043-62610282	6.94666	0	-inf	down	0.0011	0.010409	XLOC_062183
TCONS_00084104	-	5:51384169-51384750	0.97176	0	-inf	down	5e-05	0.00106561	XLOC_050137
TCONS_00015437	-	1:163639894-163640144	5.53408	0	-inf	down	0.0011	0.010409	XLOC_009930
TCONS_00076034	-	4:50977203-50977811	0.642338	0	-inf	down	0.00045	0.00756591	XLOC_045266
TCONS_00008330	-	1:175632514-175633136	0	0.474703	inf	up	0.00095	0.00975587	XLOC_005436
TCONS_00031300	-	15:8087268-8087538	3.56029	0	-inf	down	0.00095	0.00975587	XLOC_018913
TCONS_00045036	-	2:34624647-34624866	18.2342	0	-inf	down	0.00055	0.00890267	XLOC_026822
TCONS_00009975	-	1:25844370-25844839	0	1.19297	inf	up	0.0007	0.00940212	XLOC_006441
TCONS_00043153	-	2:139554850-139555186	1.83152	0	-inf	down	0.00085	0.00975587	XLOC_025658
TCONS_00088408	-	6:33145611-33146099	0.800206	0	-inf	down	0.0004	0.00686754	XLOC_052612
TCONS_00072585	-	4:65113766-65114041	4.63267	0	-inf	down	0.0012	0.0111903	XLOC_043224
TCONS_00065915	-	3:25236718-25236955	7.81844	0	-inf	down	0.00075	0.00943434	XLOC_039032
TCONS_00038689	-	2:24457676-24458074	1.22437	0	-inf	down	0.0007	0.00940212	XLOC_022638
TCONS_00029515	-	14:14942542-14942787	7.51299	0	-inf	down	0.0007	0.00940212	XLOC_018055
TCONS_00084453	-	5:55838816-55839242	0	1.15023	inf	up	0.0009	0.00975587	XLOC_050342
TCONS_00002961	-	1:64888488-64889071	0	0.703053	inf	up	0.0012	0.0111903	XLOC_001853
TCONS_00010482	-	1:43156178-43156468	2.69709	0	-inf	down	0.0009	0.00975587	XLOC_006773
TCONS_00024915	-	12:13521756-13522119	1.41627	0	-inf	down	0.00085	0.00975587	XLOC_015477
TCONS_00061835	-	3:37569433-37569776	1.36417	0	-inf	down	0.00095	0.00975587	XLOC_036442
TCONS_00046017	-	2:58676886-58682776	0.0939296	0.404975	2.10818	up	0.00165	0.0147533	XLOC_027434
TCONS_00011803	-	1:68665003-68665424	1.30706	0	-inf	down	0.00085	0.00975587	XLOC_007576
TCONS_00067045	-	3:51592465-51592905	0	0.879082	inf	up	0.001	0.0101818	XLOC_039727
TCONS_00056895	-	26:3236783-3237249	0.634572	0	-inf	down	0.0011	0.010409	XLOC_033568
TCONS_00011774	-	1:68336249-68336466	19.2592	0	-inf	down	0.00055	0.00890267	XLOC_007565
TCONS_00061775	-	3:36862788-36863079	2.65771	0	-inf	down	0.0009	0.00975587	XLOC_036404
TCONS_00098535	-	9:12441647-12442334	0	0.356437	inf	up	0.0007	0.00940212	XLOC_058639
TCONS_00044533	-	2:23027396-23027694	2.50966	0	-inf	down	0.0011	0.010409	XLOC_026514
TCONS_00098317	-	9:8673643-8673937	2.45013	0	-inf	down	0.00095	0.00975587	XLOC_058498
TCONS_00040788	-	2:75274898-75275159	4.16062	0	-inf	down	0.00095	0.00975587	XLOC_024058
TCONS_00040563	-	2:66208253-66208502	5.20981	0	-inf	down	0.00095	0.00975587	XLOC_023882
TCONS_00009582	-	1:12856397-12856639	10.5201	0	-inf	down	0.00055	0.00890267	XLOC_006179
TCONS_00046388	-	2:63095348-63095553	19.0774	0	-inf	down	0.0006	0.00910593	XLOC_027684
TCONS_00046427	-	2:64953120-64953356	16.2828	0	-inf	down	5e-05	0.00106561	XLOC_027716
TCONS_00096093	-	9:1412727-1412939	12.6875	0	-inf	down	0.00095	0.00975587	XLOC_057136
TCONS_00036899	-	19:4884468-4884790	1.70968	0	-inf	down	0.00095	0.00975587	XLOC_021706
TCONS_00008583	-	1:181992461-181992752	3.19773	0	-inf	down	0.00085	0.00975587	XLOC_005586
TCONS_00048778	-	2:132774560-132774986	0	1.04064	inf	up	0.0009	0.00975587	XLOC_029225
TCONS_00066755	-	3:41644370-41644824	0	0.803664	inf	up	0.0008	0.00975587	XLOC_039554
TCONS_00012240	-	1:76780433-76780850	1.21685	0	-inf	down	0.0003	0.00536929	XLOC_007828
TCONS_00074439	-	4:13717729-13717971	6.776	0	-inf	down	0.00065	0.00910593	XLOC_044246
TCONS_00098313	-	9:8658524-8658743	10.9479	0	-inf	down	0.0009	0.00975587	XLOC_058494
TCONS_00069397	-	3:109779068-109779602	0.589434	0	-inf	down	0.00065	0.00910593	XLOC_041196
TCONS_00012575	-	1:83189967-83190181	13.561	0	-inf	down	0.00065	0.00910593	XLOC_008041
TCONS_00067188	-	3:55663252-55663747	0	0.885872	inf	up	0.00105	0.010409	XLOC_039817
TCONS_00025875	-	13:17740463-17740714	5.42738	0	-inf	down	0.0011	0.010409	XLOC_016055
