# Supplementary material for: Analysis of long noncoding RNA and mRNA using RNA sequencing during the differentiation of intramuscular preadipocytes in chicken
Source: PLoS One. 2017 Feb 15;12(2):e0172389. doi: 10.1371/journal.pone.0172389 (PMC5310915; doi:10.1371/journal.pone.0172389)
Supplement: S2 Appendix — (ZIP) [file pone.0172389.s002.zip › I2-VS-I6.DiffExpGeneFilter.anno.xls]

GeneID	GeneName	RefGeneID	GenePos	I2_FPKM	I6_FPKM	log2(I6/I2)	up-or-down	p_value	q_value	Description
XLOC_056514	RWDD3	ENSGALG00000027943	8:12262145-12272038	0.957808	2.00756	1.06763	up	5e-05	0.000552617	Gallus gallus RWD domain containing 3 (RWDD3), mRNA. [Source:RefSeq mRNA;Acc:NM_001277556]
XLOC_018975	ACADS	ENSGALG00000007072	15:9126485-9185762	7.27961	3.58824	-1.02059	down	5e-05	0.000552617	short-chain specific acyl-CoA dehydrogenase, mitochondrial [Source:RefSeq peptide;Acc:NP_001006193]
XLOC_026802	JAZF1	ENSGALG00000011126	2:33497041-33670974	1.62391	5.03225	1.63173	up	5e-05	0.000552617	juxtaposed with another zinc finger protein 1 [Source:RefSeq peptide;Acc:NP_001186547]
XLOC_016729	DPYSL3	ENSGALG00000007582	13:17454811-17499790	45.0415	105.025	1.22141	up	5e-05	0.000552617	dihydropyrimidinase-related protein 3 [Source:RefSeq peptide;Acc:NP_989824]
XLOC_022835	CHN2	ENSGALG00000011164	2:34129767-34293479	11.3521	35.0059	1.62463	up	5e-05	0.000552617	chimerin 2 [Source:HGNC Symbol;Acc:HGNC:1944]
XLOC_048510	ENSGALG00000024418	ENSGALG00000024418	5:390378-401347	21.0194	44.4045	1.07899	up	0.00025	0.0020083	-
XLOC_032581	KCNJ5	ENSGALG00000001181	24:1073170-1314401	57.7756	16.9359	-1.77037	down	5e-05	0.000552617	potassium channel, inwardly rectifying subfamily J, member 5 [Source:HGNC Symbol;Acc:HGNC:6266]
XLOC_018506	CIT	ENSGALG00000007354	15:9565536-9638663	3.50316	0.33403	-3.39061	down	5e-05	0.000552617	citron rho-interacting serine/threonine kinase [Source:HGNC Symbol;Acc:HGNC:1985]
XLOC_031704	CDCA2	ENSGALG00000000272	22:804613-816359	1.21625	0.169493	-2.84314	down	5e-05	0.000552617	cell division cycle associated 2 [Source:HGNC Symbol;Acc:HGNC:14623]
XLOC_040848	ENSGALG00000016471	ENSGALG00000016471	3:100224718-100231095	14.3558	33.5164	1.22324	up	5e-05	0.000552617	-
XLOC_000492	GTSE1	ENSGALG00000004897	1:15509091-15520120	7.00325	0.633611	-3.46636	down	5e-05	0.000552617	G2 and S phase-expressed protein 1 [Source:RefSeq peptide;Acc:NP_001026503]
XLOC_024406	TMX3	ENSGALG00000013757	2:94235831-94263775	3.84866	10.6991	1.47505	up	5e-05	0.000552617	thioredoxin-related transmembrane protein 3 [Source:HGNC Symbol;Acc:HGNC:24718]
XLOC_030049	REM1	ENSGALG00000023636	20:10320201-10331745	1.38681	7.43288	2.42215	up	5e-05	0.000552617	RAS (RAD and GEM)-like GTP-binding 1 [Source:HGNC Symbol;Acc:HGNC:15922]
XLOC_038333	TLR15	ENSGALG00000008166	3:2945571-2955337	0.342953	0.719241	1.06847	up	0.00015	0.00136551	Gallus gallus toll-like receptor 15 (TLR15), mRNA. [Source:RefSeq mRNA;Acc:NM_001037835]
XLOC_059744	GPX8	ENSGALG00000026704	Z:16532349-16564521	1.80161	8.8504	2.29645	up	5e-05	0.000552617	glutathione peroxidase 8 (putative) [Source:HGNC Symbol;Acc:HGNC:33100]
XLOC_015815	ADAM19	ENSGALG00000003744	13:10642121-10680834	0.353367	2.05181	2.53766	up	5e-05	0.000552617	disintegrin and metalloproteinase domain-containing protein 19 precursor [Source:RefSeq peptide;Acc:NP_001182051]
XLOC_041179	RCAN2	ENSGALG00000016709	3:109333575-109412206	5.2652	2.12488	-1.3091	down	5e-05	0.000552617	regulator of calcineurin 2 [Source:HGNC Symbol;Acc:HGNC:3041]
XLOC_056890	LRP8	ENSGALG00000010692	8:23560896-23710577	6.10036	1.66879	-1.87009	down	5e-05	0.000552617	low-density lipoprotein receptor-related protein 8 precursor [Source:RefSeq peptide;Acc:NP_990517]
XLOC_054271	TMEFF2	ENSGALG00000007759	7:7716438-7885162	7.68134	34.4858	2.16657	up	5e-05	0.000552617	transmembrane protein with EGF-like and two follistatin-like domains 2 [Source:HGNC Symbol;Acc:HGNC:11867]
XLOC_031641	NCAPH	ENSGALG00000024128	22:2937098-2946789	10.0793	2.15394	-2.22635	down	5e-05	0.000552617	non-SMC condensin I complex subunit H [Source:HGNC Symbol;Acc:HGNC:1112]
XLOC_003759	DYNLT3	ENSGALG00000016259	1:112473617-112481419	4.29258	11.145	1.37648	up	5e-05	0.000552617	dynein light chain Tctex-type 3 [Source:RefSeq peptide;Acc:NP_001264663]
XLOC_048403	WDHD1	ENSGALG00000012199	5:56161989-56224761	2.92294	0.374222	-2.96545	down	0.0049	0.028084	WD repeat and HMG-box DNA binding protein 1 [Source:HGNC Symbol;Acc:HGNC:23170]
XLOC_029398	FBXO32	ENSGALG00000016369	2:137644050-137668772	7.86078	23.0655	1.55299	up	5e-05	0.000552617	F-box only protein 32 [Source:RefSeq peptide;Acc:NP_001026127]
XLOC_048601	SVIP	ENSGALG00000003648	5:2966442-3063363	1.20355	2.56514	1.09174	up	5e-05	0.000552617	small VCP/p97-interacting protein [Source:HGNC Symbol;Acc:HGNC:25238]
XLOC_012471	CALML4	ENSGALG00000007979	10:18629342-18632005	11.791	56.1137	2.25066	up	5e-05	0.000552617	calmodulin-like 4 [Source:RefSeq peptide;Acc:NP_001264558]
XLOC_000585	FAM3C	ENSGALG00000008975	1:22979672-23183320	6.97947	15.8583	1.18404	up	5e-05	0.000552617	protein FAM3C [Source:RefSeq peptide;Acc:NP_001091115]
XLOC_023121	LZTFL1	ENSGALG00000011810	2:43381612-43391846	2.32407	5.14037	1.14522	up	5e-05	0.000552617	leucine zipper transcription factor like 1 [Source:HGNC Symbol;Acc:HGNC:6741]
XLOC_052182	ADGRA1	ENSGALG00000007045	6:21180811-21434502	0.483834	4.34774	3.16768	up	5e-05	0.000552617	adhesion G protein-coupled receptor A1 [Source:HGNC Symbol;Acc:HGNC:13838]
XLOC_029345	TNFRSF11B	ENSGALG00000016114	2:135902062-135989675	13.9825	33.3086	1.25228	up	5e-05	0.000552617	tumor necrosis factor receptor superfamily member 11B precursor [Source:RefSeq peptide;Acc:NP_001028813]
XLOC_040501	KCNQ5	ENSGALG00000015932	3:80962160-81225706	0.143136	0.459365	1.68226	up	0.0006	0.00420734	potassium channel, voltage gated KQT-like subfamily Q, member 5 [Source:HGNC Symbol;Acc:HGNC:6299]
XLOC_042252	C4orf27	ENSGALG00000009668	4:24796834-24803472	30.7848	14.7284	-1.06361	down	5e-05	0.000552617	chromosome 4 open reading frame 27 [Source:HGNC Symbol;Acc:HGNC:26051]
XLOC_043281	ATP8A1	ENSGALG00000014236	4:67757197-67850816	0.118629	0.294954	1.31404	up	0.0044	0.0254888	ATPase, aminophospholipid transporter (APLT), class I, type 8A, member 1 [Source:HGNC Symbol;Acc:HGNC:13531]
XLOC_022197	INSIG1	ENSGALG00000017394	2:7826193-7834057	54.1398	21.1563	-1.3556	down	5e-05	0.000552617	insulin-induced gene 1 protein [Source:RefSeq peptide;Acc:NP_001026137]
XLOC_037877	RRM2	ENSGALG00000016442	3:96086175-96092245	30.3958	2.57647	-3.5604	down	5e-05	0.000552617	ribonucleotide reductase M2 [Source:HGNC Symbol;Acc:HGNC:10452]
XLOC_043520	CPZ	ENSGALG00000015597	4:80746267-80784359	0.274474	2.58296	3.23428	up	5e-05	0.000552617	carboxypeptidase Z precursor [Source:RefSeq peptide;Acc:NP_989909]
XLOC_055307	KIAA0040	ENSGALG00000026795	8:7042380-7050533	13.9211	31.942	1.19818	up	5e-05	0.000552617	KIAA0040 [Source:HGNC Symbol;Acc:HGNC:28950]
XLOC_016706	ENSGALG00000027244	ENSGALG00000027244	13:16557754-16561329	8.02093	3.83316	-1.06524	down	0.0004	0.00293076	-
XLOC_056666	DNAJB4	ENSGALG00000008916	8:17735107-17790516	7.46679	18.4994	1.30892	up	5e-05	0.000552617	DnaJ heat shock protein family (Hsp40) member B4 [Source:HGNC Symbol;Acc:HGNC:14886]
XLOC_055702	NASP	ENSGALG00000010255	8:20075379-20085978	9.11887	3.57429	-1.3512	down	5e-05	0.000552617	nuclear autoantigenic sperm protein (histone-binding) [Source:HGNC Symbol;Acc:HGNC:7644]
XLOC_007833	ENSGALG00000014659	ENSGALG00000014659	1:76871804-76879240	14.5393	6.7259	-1.11216	down	5e-05	0.000552617	-
XLOC_037601	FILIP1	ENSGALG00000015903	3:80071067-80175210	0.73277	4.5721	2.64142	up	5e-05	0.000552617	filamin A interacting protein 1 [Source:HGNC Symbol;Acc:HGNC:21015]
XLOC_007827	CDCA3	ENSGALG00000014513	1:76736133-76738320	35.6358	3.19672	-3.47866	down	5e-05	0.000552617	cell division cycle-associated protein 3 isoform 1 [Source:RefSeq peptide;Acc:NP_001265065]
XLOC_042814	IGFBP7	ENSGALG00000011339	4:48581285-48621169	100.994	312.118	1.62782	up	5e-05	0.000552617	insulin like growth factor binding protein 7 [Source:HGNC Symbol;Acc:HGNC:5476]
XLOC_049308	DNAL1	ENSGALG00000028568	5:25442070-25486063	0.599954	2.55224	2.08884	up	0.00335	0.0199663	dynein, axonemal, light chain 1 [Source:RefSeq peptide;Acc:NP_001186610]
XLOC_053801	HNMT	ENSGALG00000012377	7:30750426-30795903	5.07748	15.5258	1.61248	up	5e-05	0.000552617	histamine N-methyltransferase isoform 1 [Source:RefSeq peptide;Acc:NP_001264802]
XLOC_039902	TMEM200A	ENSGALG00000002282	3:57230641-57288943	0.815912	1.97932	1.27852	up	5e-05	0.000552617	transmembrane protein 200A [Source:HGNC Symbol;Acc:HGNC:21075]
XLOC_019012	POLE	ENSGALG00000007665	15:10006819-10026839	9.18215	2.14616	-2.09707	down	5e-05	0.000552617	polymerase (DNA directed), epsilon, catalytic subunit [Source:HGNC Symbol;Acc:HGNC:9177]
XLOC_046412	BBOX1	ENSGALG00000013297	5:3526094-3561427	3.23761	10.3656	1.6788	up	5e-05	0.000552617	butyrobetaine (gamma), 2-oxoglutarate dioxygenase (gamma-butyrobetaine hydroxylase) 1 [Source:HGNC Symbol;Acc:HGNC:964]
XLOC_035249	BUB1	ENSGALG00000008233	3:3037096-3057283	9.93992	0.851829	-3.5446	down	5e-05	0.000552617	mitotic checkpoint serine/threonine-protein kinase BUB1 [Source:RefSeq peptide;Acc:NP_001012888]
XLOC_033377	S100A10	ENSGALG00000028774	25:2167012-2167332	15396.7	34421	1.16067	up	5e-05	0.000552617	Gallus gallus S100 calcium binding protein A10 (S100A10), mRNA. [Source:RefSeq mRNA;Acc:NM_205506]
XLOC_023136	KIAA1143	ENSGALG00000011903	2:43804782-43810679	2.18068	6.17055	1.50062	up	5e-05	0.000552617	Uncharacterized protein KIAA1143 homolog [Source:UniProtKB/Swiss-Prot;Acc:Q5ZJ97]
XLOC_060732	TEK	ENSGALG00000001840	Z:68386223-68425628	1.06305	0.271168	-1.97095	down	5e-05	0.000552617	TEK tyrosine kinase, endothelial [Source:HGNC Symbol;Acc:HGNC:11724]
XLOC_024692	ENSGALG00000017398	ENSGALG00000017398	2:105683383-105772104	1.39528	3.98582	1.51432	up	5e-05	0.000552617	-
XLOC_009337	TXNDC9	ENSGALG00000016763	1:131901299-131913168	10.8631	25.1968	1.21381	up	5e-05	0.000552617	thioredoxin domain containing 9 [Source:HGNC Symbol;Acc:HGNC:24110]
XLOC_022009	CDC25A	ENSGALG00000004934	2:565339-580311	12.0076	4.4491	-1.43236	down	5e-05	0.000552617	M-phase inducer phosphatase 1 [Source:RefSeq peptide;Acc:NP_001186501]
XLOC_025132	ZC2HC1A	ENSGALG00000015734	2:120036968-120074387	2.96035	8.1921	1.46846	up	5e-05	0.000552617	zinc finger, C2HC-type containing 1A [Source:HGNC Symbol;Acc:HGNC:24277]
XLOC_021829	U3	ENSGALG00000027959	19:7057454-7080767	235.757	1037.33	2.13751	up	0.00285	0.0172499	-
XLOC_012041	TMOD3	ENSGALG00000004710	10:8507962-8534087	10.7915	25.1629	1.22141	up	5e-05	0.000552617	tropomodulin-3 [Source:RefSeq peptide;Acc:NP_001005813]
XLOC_021952	FAM64A	ENSGALG00000006048	19:9881892-9890764	0.68568	0.238736	-1.52212	down	0.008	0.0433395	family with sequence similarity 64 member A [Source:HGNC Symbol;Acc:HGNC:25483]
XLOC_058300	KIF1A	ENSGALG00000006221	9:4340832-4371021	0.799299	2.347	1.55401	up	5e-05	0.000552617	kinesin family member 1A [Source:HGNC Symbol;Acc:HGNC:888]
XLOC_006598	GRIP1	ENSGALG00000009895	1:34376317-34601744	0.862252	0.228116	-1.91834	down	0.0002	0.00168268	glutamate receptor interacting protein 1 [Source:HGNC Symbol;Acc:HGNC:18708]
XLOC_018794	ANAPC5	ENSGALG00000004179	15:5446351-5458224	6.31245	2.92153	-1.11147	down	5e-05	0.000552617	anaphase-promoting complex subunit 5 [Source:RefSeq peptide;Acc:NP_001006187]
XLOC_033153	CKS1B	ENSGALG00000028664	25:1283198-1283700	229.838	41.2849	-2.47693	down	5e-05	0.000552617	cyclin-dependent kinases regulatory subunit 1 [Source:RefSeq peptide;Acc:NP_001106277]
XLOC_005026	DIAPH3	ENSGALG00000016937	1:161696534-161936267	2.02661	0.307817	-2.71892	down	5e-05	0.000552617	diaphanous related formin 3 [Source:HGNC Symbol;Acc:HGNC:15480]
XLOC_019017	SCARF2	ENSGALG00000020956	15:10095235-10105935	33.3795	122.89	1.88033	up	5e-05	0.000552617	scavenger receptor class F member 2 [Source:HGNC Symbol;Acc:HGNC:19869]
XLOC_038707	MRPS5	ENSGALG00000008550	3:15444810-15492731	5.67021	2.66207	-1.09085	down	5e-05	0.000552617	28S ribosomal protein S5, mitochondrial [Source:RefSeq peptide;Acc:NP_001186319]
XLOC_040654	PXDN	ENSGALG00000016377	3:92478302-92574769	48.2346	155.415	1.68798	up	5e-05	0.000552617	peroxidasin [Source:HGNC Symbol;Acc:HGNC:14966]
XLOC_016113	SRA1	ENSGALG00000001113	13:990089-1095980	61.1573	122.328	1.00016	up	0.0029	0.0175336	steroid receptor RNA activator 1 [Source:HGNC Symbol;Acc:HGNC:11281]
XLOC_003446	SLC5A3	ENSGALG00000029120	1:104962791-105076537	12.5698	3.42612	-1.87531	down	5e-05	0.000552617	solute carrier family 5 (sodium/myo-inositol cotransporter), member 3 [Source:HGNC Symbol;Acc:HGNC:11038]
XLOC_031776	RNF122	ENSGALG00000001640	22:1603069-1619730	9.04343	19.4728	1.10652	up	5e-05	0.000552617	ring finger protein 122 [Source:HGNC Symbol;Acc:HGNC:21147]
XLOC_037996	cRhoB	ENSGALG00000016485	3:101365501-101367829	31.5257	78.9275	1.324	up	5e-05	0.000552617	rho-related GTP-binding protein RhoB [Source:RefSeq peptide;Acc:NP_990240]
XLOC_021073	ATP2A3	ENSGALG00000001564	19:3274475-3309948	0.556405	0.0576891	-3.26976	down	0.00025	0.0020083	sarcoplasmic/endoplasmic reticulum calcium ATPase 3 [Source:RefSeq peptide;Acc:NP_990222]
XLOC_008242	ENSGALG00000028863	ENSGALG00000028863	1:96238046-96695676	0.530607	1.53028	1.52808	up	0.00045	0.00323466	-
XLOC_030982	APITD1	ENSGALG00000024481	21:3729349-3733713	19.5639	6.74591	-1.53611	down	5e-05	0.000552617	Centromere protein S [Source:UniProtKB/Swiss-Prot;Acc:E1BSW7]
XLOC_031665	GKN1	ENSGALG00000000114	22:243654-248360	1.23324	16.1675	3.71257	up	0.00025	0.0020083	gastrokine 1 [Source:HGNC Symbol;Acc:HGNC:23217]
XLOC_044467	FMR1	ENSGALG00000009177	4:18626634-18662660	2.62639	6.1641	1.23081	up	5e-05	0.000552617	fragile X mental retardation 1 [Source:HGNC Symbol;Acc:HGNC:3775]
XLOC_000416	FAM185A	ENSGALG00000008301	1:12607334-12647497	2.14007	5.33584	1.31806	up	5e-05	0.000552617	family with sequence similarity 185 member A [Source:HGNC Symbol;Acc:HGNC:22412]
XLOC_039446	DISC1	ENSGALG00000027999	3:38789505-38985513	0.670491	1.87929	1.4869	up	0.00155	0.00995203	disrupted in schizophrenia 1 [Source:HGNC Symbol;Acc:HGNC:2888]
XLOC_061320	ERCC8	ENSGALG00000014732	Z:18788218-18829343	0.386098	0.906411	1.2312	up	0.0002	0.00168268	excision repair cross-complementation group 8 [Source:HGNC Symbol;Acc:HGNC:3439]
XLOC_010027	CAB39L	ENSGALG00000017005	1:168441947-168523984	10.8404	4.2431	-1.35323	down	5e-05	0.000552617	calcium binding protein 39-like [Source:RefSeq peptide;Acc:NP_001006272]
XLOC_014424	FBLN2	ENSGALG00000005120	12:5771222-5873090	17.8481	4.09638	-2.12335	down	5e-05	0.000552617	fibulin 2 [Source:HGNC Symbol;Acc:HGNC:3601]
XLOC_045704	PCM1	ENSGALG00000013602	4:62415096-62607719	4.99779	15.076	1.5929	up	0.0081	0.0438221	Pericentriolar material 1 protein [Source:UniProtKB/Swiss-Prot;Acc:Q8AV28]
XLOC_043684	RPIA	ENSGALG00000015960	4:85694545-85709779	18.9324	8.89299	-1.09011	down	5e-05	0.000552617	ribose-5-phosphate isomerase [Source:RefSeq peptide;Acc:NP_001026341]
XLOC_010079	CKAP2	ENSGALG00000017025	1:169701517-169710954	8.58393	1.34843	-2.67036	down	5e-05	0.000552617	cytoskeleton-associated protein 2 [Source:RefSeq peptide;Acc:NP_001006274]
XLOC_018647	SNAP29	ENSGALG00000001312	15:74361-83428	3.22983	11.431	1.82342	up	5e-05	0.000552617	synaptosomal-associated protein 29 [Source:RefSeq peptide;Acc:NP_001025823]
XLOC_039620	FNDC1	ENSGALG00000011663	3:45071688-45130388	57.6199	21.0002	-1.45617	down	5e-05	0.000552617	fibronectin type III domain containing 1 [Source:HGNC Symbol;Acc:HGNC:21184]
XLOC_032120	IFI27L2	ENSGALG00000021627	23:4295062-4296014	6.37588	18.7067	1.55285	up	5e-05	0.000552617	interferon alpha-inducible protein 27-like protein 2 [Source:RefSeq peptide;Acc:NP_001002856]
XLOC_031509	GKN2	ENSGALG00000000119	22:260570-263926	323.137	661.139	1.03281	up	5e-05	0.000552617	gastrokine 2 [Source:HGNC Symbol;Acc:HGNC:24588]
XLOC_059286	ENSGALG00000018356	ENSGALG00000018356	MT:16107-16775	170.689	59.2732	-1.52592	down	5e-05	0.000552617	-
XLOC_000415	FGL2	ENSGALG00000008306	1:12549066-12605350	0.174813	0.712433	2.02694	up	0.0008	0.00546381	fibroleukin precursor [Source:RefSeq peptide;Acc:NP_001072954]
XLOC_014059	CIDEC	ENSGALG00000026945	11:17844834-17846649	20.3586	3.90142	-2.38357	down	5e-05	0.000552617	cell death activator CIDE-3-like [Source:RefSeq peptide;Acc:NP_001264607]
XLOC_036840	C3H6ORF72	ENSGALG00000012370	3:47425647-47442269	42.2541	90.9605	1.10615	up	5e-05	0.000552617	uncharacterized protein LOC395778 precursor [Source:RefSeq peptide;Acc:NP_001186315]
XLOC_033531	ENSGALG00000023953	ENSGALG00000023953	26:2575889-2583374	0.081121	0.510121	2.65269	up	0.005	0.0285581	-
XLOC_060226	ANXA1	ENSGALG00000015148	Z:35881517-35899231	28.9045	208.543	2.85098	up	5e-05	0.000552617	annexin A1 [Source:RefSeq peptide;Acc:NP_996789]
XLOC_033984	NGF	ENSGALG00000002556	26:3947429-3996543	0.0881824	1.84987	4.39079	up	0.0068	0.0374821	Beta-nerve growth factor [Source:UniProtKB/Swiss-Prot;Acc:P05200]
XLOC_059894	HOMER1	ENSGALG00000014813	Z:22100408-22199746	1.20681	2.89811	1.26392	up	5e-05	0.000552617	homer scaffolding protein 1 [Source:HGNC Symbol;Acc:HGNC:17512]
XLOC_002132	ATXN10	ENSGALG00000014234	1:70738014-70855055	1.21178	4.44593	1.87536	up	5e-05	0.000552617	ataxin 10 [Source:HGNC Symbol;Acc:HGNC:10549]
XLOC_027902	FAM105A	ENSGALG00000012965	2:76270677-76295468	1.72156	4.16001	1.27287	up	5e-05	0.000552617	Gallus gallus family with sequence similarity 105, member A (FAM105A), mRNA. [Source:RefSeq mRNA;Acc:NM_001079746]
XLOC_014898	TRAIP	ENSGALG00000002908	12:2549853-2567887	6.48622	0.447655	-3.85692	down	5e-05	0.000552617	TRAF-interacting protein [Source:RefSeq peptide;Acc:NP_001025757]
XLOC_019741	CLIC3	ENSGALG00000026027	17:411602-418106	6.43587	24.1625	1.90856	up	5e-05	0.000552617	chloride intracellular channel 3 [Source:HGNC Symbol;Acc:HGNC:2064]
XLOC_048488	PITPNM1	ENSGALG00000013185	5:77510-85907	9.45423	24.814	1.39212	up	5e-05	0.000552617	phosphatidylinositol transfer protein, membrane associated 1 [Source:HGNC Symbol;Acc:HGNC:9003]
XLOC_024193	FHOD3	ENSGALG00000013124	2:83099252-83468470	2.83631	12.2357	2.10901	up	5e-05	0.000552617	formin homology 2 domain containing 3 [Source:HGNC Symbol;Acc:HGNC:26178]
XLOC_061030	AQP3	ENSGALG00000002452	Z:7053681-7068826	0.670889	0	-inf	down	5e-05	0.000552617	aquaporin 3 (Gill blood group) [Source:HGNC Symbol;Acc:HGNC:636]
XLOC_024766	MCM4	ENSGALG00000012915	2:107695681-107707788	22.0652	3.77697	-2.54647	down	5e-05	0.000552617	minichromosome maintenance complex component 4 [Source:HGNC Symbol;Acc:HGNC:6947]
XLOC_043153	CYP4V2	ENSGALG00000013535	4:60965160-60978623	1.19802	2.871	1.2609	up	5e-05	0.000552617	cytochrome P450, family 4, subfamily V, polypeptide 2 [Source:RefSeq peptide;Acc:NP_001001879]
XLOC_002053	SSPN	ENSGALG00000014042	1:67762798-67787318	2.80248	11.542	2.04212	up	5e-05	0.000552617	sarcospan [Source:HGNC Symbol;Acc:HGNC:11322]
XLOC_058224	EHHADH	ENSGALG00000006680	9:3054488-3077927	1.42922	4.44811	1.63797	up	5e-05	0.000552617	enoyl-CoA, hydratase/3-hydroxyacyl CoA dehydrogenase [Source:HGNC Symbol;Acc:HGNC:3247]
XLOC_005841	LRRC32	ENSGALG00000000818	1:192780852-192802418	14.0704	34.9883	1.3142	up	5e-05	0.000552617	leucine rich repeat containing 32 [Source:HGNC Symbol;Acc:HGNC:4161]
XLOC_062138	NR2F1	ENSGALG00000027907	Z:58198145-58210619	0.59751	1.53594	1.36208	up	0.00305	0.0183497	nuclear receptor subfamily 2 group F member 1 [Source:HGNC Symbol;Acc:HGNC:7975]
XLOC_029214	EIF3E	ENSGALG00000016093	2:131405147-131425618	64.971	219.318	1.75516	up	5e-05	0.000552617	eukaryotic translation initiation factor 3 subunit E [Source:RefSeq peptide;Acc:NP_001006349]
XLOC_015008	CARD19	ENSGALG00000026154	12:6621724-6642241	26.7938	12.6481	-1.08298	down	5e-05	0.000552617	caspase recruitment domain family member 19 [Source:HGNC Symbol;Acc:HGNC:28148]
XLOC_030055	TPX2	ENSGALG00000006267	20:10378009-10392964	12.5947	1.64816	-2.93389	down	5e-05	0.000552617	targeting protein for Xklp2 [Source:RefSeq peptide;Acc:NP_989768]
XLOC_042449	JADE1	ENSGALG00000010214	4:33899635-34041892	8.9455	4.27094	-1.06661	down	5e-05	0.000552617	jade family PHD finger 1 [Source:HGNC Symbol;Acc:HGNC:30027]
XLOC_055482	GLMN	ENSGALG00000005959	8:13146966-13173195	0.186745	0.733313	1.97336	up	0.0041	0.0239485	glomulin, FKBP associated protein [Source:HGNC Symbol;Acc:HGNC:14373]
XLOC_031826	SFRP1	ENSGALG00000003473	22:2562231-2574660	0.623726	6.71736	3.42891	up	5e-05	0.000552617	secreted frizzled-related protein 1 precursor [Source:RefSeq peptide;Acc:NP_989884]
XLOC_005542	SLC35F2	ENSGALG00000017167	1:179678004-179696934	0.984102	0.418912	-1.23216	down	0.00625	0.0347919	solute carrier family 35 member F2 [Source:HGNC Symbol;Acc:HGNC:23615]
XLOC_011383	SLCO3A1	ENSGALG00000006871	10:13838082-13955983	2.93556	1.40279	-1.06534	down	5e-05	0.000552617	solute carrier organic anion transporter family member 3A1 [Source:HGNC Symbol;Acc:HGNC:10952]
XLOC_049996	CCDC85C	ENSGALG00000011139	5:47907118-48021884	4.18008	1.18723	-1.81593	down	5e-05	0.000552617	coiled-coil domain containing 85C [Source:HGNC Symbol;Acc:HGNC:35459]
XLOC_002562	FSTL1	ENSGALG00000014970	1:79303742-79347172	325.262	694.303	1.09396	up	5e-05	0.000552617	follistatin like 1 [Source:HGNC Symbol;Acc:HGNC:3972]
XLOC_047919	TTC8	ENSGALG00000010663	5:42533890-42573987	192.162	61.6286	-1.64065	down	5e-05	0.000552617	tetratricopeptide repeat domain 8 [Source:HGNC Symbol;Acc:HGNC:20087]
XLOC_048818	SNORA23	ENSGALG00000017862	5:8805039-8838065	7575.21	40459.1	2.41711	up	5e-05	0.000552617	-
XLOC_059888	MTX3	ENSGALG00000014807	Z:21874359-21942012	1.43451	3.66376	1.35277	up	5e-05	0.000552617	metaxin-3 [Source:RefSeq peptide;Acc:NP_001072951]
XLOC_041820	ENSGALG00000007530	ENSGALG00000007530	4:11260768-11269136	0.169671	0.842692	2.31226	up	0.00165	0.0105507	-
XLOC_023168	FBXL2	ENSGALG00000011975	2:45172826-45210246	0.81527	1.79447	1.13821	up	0.0001	0.000986788	F-box and leucine-rich repeat protein 2 [Source:HGNC Symbol;Acc:HGNC:13598]
XLOC_031569	UNC5D	ENSGALG00000001608	22:1771613-1906213	0.701081	0.299516	-1.22695	down	0.00135	0.00876205	unc-5 netrin receptor D [Source:HGNC Symbol;Acc:HGNC:18634]
XLOC_031252	AGRN	ENSGALG00000002041	21:2708164-2772320	53.8948	23.1251	-1.22069	down	5e-05	0.000552617	agrin [Source:RefSeq peptide;Acc:NP_990858]
XLOC_025448	EMC2	ENSGALG00000016097	2:131497564-131538528	0.910277	1.97408	1.1168	up	5e-05	0.000552617	tetratricopeptide repeat protein 35 [Source:RefSeq peptide;Acc:NP_001185609]
XLOC_060195	GDA	ENSGALG00000015141	Z:35536009-35568319	0.155172	0.406135	1.38809	up	0.00045	0.00323466	guanine deaminase [Source:HGNC Symbol;Acc:HGNC:4212]
XLOC_015436	RAD18	ENSGALG00000008368	12:19281787-19316352	14.6116	4.65103	-1.65149	down	5e-05	0.000552617	E3 ubiquitin-protein ligase RAD18 [Source:RefSeq peptide;Acc:NP_001025774]
XLOC_001806	DERA	ENSGALG00000013095	1:63261286-63316947	8.66826	17.6172	1.02317	up	0.0011	0.00727222	putative deoxyribose-phosphate aldolase [Source:RefSeq peptide;Acc:NP_001006248]
XLOC_021830	U3	ENSGALG00000027959	19:7057454-7080767	2260.95	10077.8	2.15618	up	5e-05	0.000552617	-
XLOC_031348	HSPB7	ENSGALG00000023772	21:4309437-4316769	31.8658	89.3699	1.48778	up	5e-05	0.000552617	heat shock protein family B (small) member 7 [Source:HGNC Symbol;Acc:HGNC:5249]
XLOC_020450	SS2R	ENSGALG00000004418	18:9251226-9257742	1.72964	0.390702	-2.14634	down	5e-05	0.000552617	somatostatin receptor type 2 [Source:RefSeq peptide;Acc:NP_001025516]
XLOC_059085	GYG1	ENSGALG00000010441	9:23397527-23425507	14.8247	35.6339	1.26525	up	0.00035	0.0026142	glycogenin-1 [Source:RefSeq peptide;Acc:NP_001006558]
XLOC_049051	FADS1	ENSGALG00000007127	5:16078378-16087971	27.482	10.8322	-1.34316	down	5e-05	0.000552617	Fatty acid desaturase 1 [Source:UniProtKB/TrEMBL;Acc:E7EDS8]
XLOC_058439	SERPINE2	ENSGALG00000005135	9:7800340-7823704	54.1009	184.522	1.77007	up	5e-05	0.000552617	plasminogen activator inhibitor type 1, member 2 precursor [Source:RefSeq peptide;Acc:NP_001077389]
XLOC_014075	ENSGALG00000023472	ENSGALG00000023472	11:18192069-18194173	0	0.392129	inf	up	0.00015	0.00136551	-
XLOC_038722	ENSGALG00000013825	ENSGALG00000013825	3:15865778-15881920	23.4011	7.76725	-1.5911	down	5e-05	0.000552617	-
XLOC_008048	SFT2D2	ENSGALG00000019228	1:83506839-83517336	0.155998	0.396068	1.34422	up	0.0073	0.0399325	SFT2 domain containing 2 [Source:HGNC Symbol;Acc:HGNC:25140]
XLOC_031154	PADI3	ENSGALG00000000479	21:129322-135282	1.99746	0.224256	-3.15495	down	0.00035	0.0026142	protein-arginine deiminase type-3 [Source:RefSeq peptide;Acc:NP_990374]
XLOC_047167	NUSAP1	ENSGALG00000008584	5:23859403-23873313	4.54185	0.910684	-2.31826	down	5e-05	0.000552617	nucleolar and spindle-associated protein 1 [Source:RefSeq peptide;Acc:NP_001026364]
XLOC_045819	KLHL5	ENSGALG00000018686	4:69000917-69050311	11.2494	23.2042	1.04453	up	5e-05	0.000552617	kelch like family member 5 [Source:HGNC Symbol;Acc:HGNC:6356]
XLOC_036721	RAB32	ENSGALG00000012300	3:46154282-46177018	0.324502	0.992122	1.61229	up	5e-05	0.000552617	ras-related protein Rab-32 [Source:RefSeq peptide;Acc:NP_001264601]
XLOC_004447	GAS6	ENSGALG00000016820	1:136504494-136547639	1.55465	7.76493	2.32039	up	5e-05	0.000552617	growth arrest specific 6 [Source:HGNC Symbol;Acc:HGNC:4168]
XLOC_046358	NAV2	ENSGALG00000003999	5:1710070-2042983	8.1612	3.81572	-1.09683	down	5e-05	0.000552617	neuron navigator 2 [Source:HGNC Symbol;Acc:HGNC:15997]
XLOC_047001	ANO1	ENSGALG00000007617	5:17027126-17108690	4.96435	1.88735	-1.39525	down	5e-05	0.000552617	anoctamin 1, calcium activated chloride channel [Source:HGNC Symbol;Acc:HGNC:21625]
XLOC_007483	CMAS	ENSGALG00000013229	1:66989113-67001206	0.696626	1.65931	1.25212	up	5e-05	0.000552617	cytidine monophosphate N-acetylneuraminic acid synthetase [Source:HGNC Symbol;Acc:HGNC:18290]
XLOC_002363	FOXM1	ENSGALG00000013420	1:75109349-75119575	5.10236	1.88722	-1.4349	down	5e-05	0.000552617	forkhead box protein M1 [Source:RefSeq peptide;Acc:NP_001012973]
XLOC_046821	TMEM86A	ENSGALG00000006358	5:12010281-12037550	1.74389	4.23895	1.2814	up	5e-05	0.000552617	transmembrane protein 86A [Source:HGNC Symbol;Acc:HGNC:26890]
XLOC_015195	ENSGALG00000006449	ENSGALG00000006449	12:11004400-11220759	0.354701	1.28029	1.85179	up	5e-05	0.000552617	-
XLOC_020893	SDK2	ENSGALG00000004464	18:9294413-9337253	1.06656	2.94201	1.46384	up	5e-05	0.000552617	protein sidekick-2 [Source:RefSeq peptide;Acc:NP_989869]
XLOC_021405	FBXO39	ENSGALG00000023480	19:9890873-9945003	4.95073	0.832712	-2.57175	down	5e-05	0.000552617	F-box protein 39 [Source:HGNC Symbol;Acc:HGNC:28565]
XLOC_004193	MXRA5	ENSGALG00000016635	1:127679909-127699390	0.189709	0.793021	2.06357	up	5e-05	0.000552617	matrix-remodelling associated 5 [Source:HGNC Symbol;Acc:HGNC:7539]
XLOC_060966	HAUS1	ENSGALG00000001761	Z:2138643-2148421	1.75605	0.544359	-1.6897	down	0.0007	0.00485043	HAUS augmin-like complex subunit 1 [Source:RefSeq peptide;Acc:NP_001025796]
XLOC_045204	HELQ	ENSGALG00000011208	4:45865713-45890341	0.987297	2.42088	1.29397	up	0.0001	0.000986788	helicase, POLQ-like [Source:HGNC Symbol;Acc:HGNC:18536]
XLOC_034608	FBN3	ENSGALG00000000327	28:268480-395862	0.0395107	0.860824	4.4454	up	5e-05	0.000552617	fibrillin 3 [Source:HGNC Symbol;Acc:HGNC:18794]
XLOC_012953	FAM96B	ENSGALG00000005132	11:10655751-10658144	18.6922	42.074	1.17049	up	5e-05	0.000552617	family with sequence similarity 96 member B [Source:HGNC Symbol;Acc:HGNC:24261]
XLOC_017810	SYT17	ENSGALG00000006845	14:8415458-8444158	1.55734	3.57127	1.19735	up	0.0035	0.0207634	synaptotagmin 17 [Source:HGNC Symbol;Acc:HGNC:24119]
XLOC_001733	CALD1	ENSGALG00000013071	1:62400558-62598178	108.983	329.678	1.59696	up	5e-05	0.000552617	caldesmon [Source:RefSeq peptide;Acc:NP_989489]
XLOC_046521	LYVE1	ENSGALG00000005643	5:8261691-8387433	3.04674	12.7263	2.06247	up	5e-05	0.000552617	lymphatic vessel endothelial hyaluronic acid receptor 1 [Source:RefSeq peptide;Acc:NP_001186516]
XLOC_048017	ENSGALG00000011166	ENSGALG00000011166	5:48086267-48093544	0.478989	1.41146	1.55913	up	0.0007	0.00485043	-
XLOC_048912	KCNQ1	ENSGALG00000006472	5:12608137-12931849	0.278962	2.89049	3.37318	up	5e-05	0.000552617	potassium channel, voltage gated KQT-like subfamily Q, member 1 [Source:HGNC Symbol;Acc:HGNC:6294]
XLOC_001499	CCDC53	ENSGALG00000012760	1:55601446-55616701	11.9815	32.4932	1.43933	up	5e-05	0.000552617	coiled-coil domain containing 53 [Source:HGNC Symbol;Acc:HGNC:24256]
XLOC_059124	RACGAP1	ENSGALG00000006271	LGE22C19W28_E50C23:335215-343126	17.7849	3.29064	-2.43421	down	5e-05	0.000552617	Rac GTPase activating protein 1 [Source:HGNC Symbol;Acc:HGNC:9804]
XLOC_032788	STT3A	ENSGALG00000001005	24:373403-377118	5.72066	0.703039	-3.02451	down	5e-05	0.000552617	STT3A, subunit of the oligosaccharyltransferase complex (catalytic) [Source:HGNC Symbol;Acc:HGNC:6172]
XLOC_049105	SLC1A2	ENSGALG00000007871	5:18304372-18391780	2.192	4.82976	1.13971	up	0.00055	0.00388779	excitatory amino acid transporter 2 [Source:RefSeq peptide;Acc:NP_001012917]
XLOC_019038	HORMAD2	ENSGALG00000008037	15:10883917-10904522	0.948347	0.308054	-1.62223	down	0.0002	0.00168268	HORMA domain containing 2 [Source:HGNC Symbol;Acc:HGNC:28383]
XLOC_045869	RBPJ	ENSGALG00000014365	4:72831211-72980021	1.17251	2.92852	1.32057	up	5e-05	0.000552617	recombination signal binding protein for immunoglobulin kappa J region [Source:HGNC Symbol;Acc:HGNC:5724]
XLOC_001623	DDX11	ENSGALG00000012969	1:60060273-60120153	2.42363	0.848674	-1.51389	down	0.00705	0.0387157	DEAD/H (Asp-Glu-Ala-Asp/His) box helicase 11 [Source:HGNC Symbol;Acc:HGNC:2736]
XLOC_034261	HOXB9	ENSGALG00000001276	27:3568618-3574353	2.01535	0.912011	-1.14391	down	0.0007	0.00485043	homeobox B9 [Source:HGNC Symbol;Acc:HGNC:5120]
XLOC_012050	TNFAIP8L3	ENSGALG00000004788	10:8645925-8687755	1.07238	2.73805	1.35234	up	5e-05	0.000552617	TNF alpha induced protein 8 like 3 [Source:HGNC Symbol;Acc:HGNC:20620]
XLOC_062245	SMC2	ENSGALG00000015691	Z:66288452-66312320	3.1987	0.476034	-2.74835	down	5e-05	0.000552617	structural maintenance of chromosomes protein 2 [Source:RefSeq peptide;Acc:NP_990561]
XLOC_005588	ANGPTL5	ENSGALG00000017191	1:182045622-182067846	0	0.617465	inf	up	5e-05	0.000552617	angiopoietin-related protein 5 precursor [Source:RefSeq peptide;Acc:NP_001184165]
XLOC_046148	AVP	ENSGALG00000014117	4:88174894-88176963	5.70582	2.41234	-1.242	down	0.00015	0.00136551	Vasotocin-neurophysin VT Vasotocin Neurophysin VT [Source:UniProtKB/Swiss-Prot;Acc:P24787]
XLOC_061302	PDE4D	ENSGALG00000014727	Z:18108740-18366839	0.846762	3.33199	1.97636	up	0.0001	0.000986788	phosphodiesterase 4D [Source:HGNC Symbol;Acc:HGNC:8783]
XLOC_042227	TMA16	ENSGALG00000009501	4:22863300-22882562	0.339413	0.822875	1.27763	up	0.00875	0.046896	translation machinery associated 16 homolog [Source:HGNC Symbol;Acc:HGNC:25638]
XLOC_055224	ENSGALG00000003069	ENSGALG00000003069	8:4316857-4347272	50.8208	114.091	1.1667	up	5e-05	0.000552617	-
XLOC_029482	TMEM71	ENSGALG00000019426	2:141254292-141268238	3.07211	8.91443	1.53691	up	0.0003	0.00231652	transmembrane protein 71 [Source:HGNC Symbol;Acc:HGNC:26572]
XLOC_015650	NUDCD2	ENSGALG00000001726	13:6072868-6083434	5.33655	11.5611	1.1153	up	0.00835	0.0450791	NudC domain containing 2 [Source:HGNC Symbol;Acc:HGNC:30535]
XLOC_045067	HMGB2	ENSGALG00000010745	4:42740629-42743052	7.44373	1.49497	-2.31591	down	5e-05	0.000552617	high mobility group protein B2 [Source:RefSeq peptide;Acc:NP_990817]
XLOC_001592	FAM180A	ENSGALG00000028459	1:58482770-58513575	0.760431	2.96946	1.96531	up	5e-05	0.000552617	FAM180A protein [Source:UniProtKB/TrEMBL;Acc:G1E6K3]
XLOC_046165	SLC4A11	ENSGALG00000016017	4:88382782-88476029	0.801794	2.5089	1.64575	up	5e-05	0.000552617	solute carrier family 4, sodium borate transporter, member 11 [Source:HGNC Symbol;Acc:HGNC:16438]
XLOC_057728	ENSGALG00000023868	ENSGALG00000023868	9:14802390-14845006	30.3231	15.0597	-1.00972	down	5e-05	0.000552617	-
XLOC_029018	CDH17	ENSGALG00000015947	2:125754666-125795462	0.400046	1.55586	1.95947	up	5e-05	0.000552617	cadherin-17 precursor [Source:RefSeq peptide;Acc:NP_001186424]
XLOC_039262	VIT	ENSGALG00000010583	3:31495727-31540414	0.905085	7.1761	2.98708	up	5e-05	0.000552617	vitrin precursor [Source:RefSeq peptide;Acc:NP_001019751]
XLOC_021047	CALN1	ENSGALG00000001122	19:955426-1067545	0.211111	0.505781	1.26051	up	0.0012	0.00787402	calneuron 1 [Source:HGNC Symbol;Acc:HGNC:13248]
XLOC_021436	ENSGALG00000028649	ENSGALG00000028649	19:167966-295292	129.234	28.079	-2.20243	down	5e-05	0.000552617	-
XLOC_033530	PFKFB2	ENSGALG00000001117	26:2560485-2574567	6.34756	2.90337	-1.12847	down	5e-05	0.000552617	6-phosphofructo-2-kinase/fructose-2,6-biphosphatase 2 [Source:HGNC Symbol;Acc:HGNC:8873]
XLOC_021686	HSPB1	ENSGALG00000001926	19:4253446-4255957	304.545	679.621	1.15807	up	5e-05	0.000552617	heat shock protein beta-1 [Source:RefSeq peptide;Acc:NP_990621]
XLOC_024641	LAMA3	ENSGALG00000015056	2:102780600-102893846	0.602358	1.43225	1.24959	up	5e-05	0.000552617	laminin subunit alpha 3 [Source:HGNC Symbol;Acc:HGNC:6483]
XLOC_036036	CRIPT	ENSGALG00000010014	3:26075655-26116670	3.12439	9.07681	1.53861	up	5e-05	0.000552617	Cysteine-rich PDZ-binding protein [Source:UniProtKB/Swiss-Prot;Acc:Q5ZKB6]
XLOC_008874	POLA1	ENSGALG00000016312	1:117286492-117477766	8.34214	3.06868	-1.4428	down	5e-05	0.000552617	polymerase (DNA directed), alpha 1, catalytic subunit [Source:HGNC Symbol;Acc:HGNC:9173]
XLOC_032696	ENSGALG00000006746	ENSGALG00000006746	24:4084030-4100346	0.769512	1.5896	1.04665	up	0.00085	0.00576743	-
XLOC_043189	MTUS1	ENSGALG00000013615	4:62415096-62607719	2.01427	7.78125	1.94974	up	5e-05	0.000552617	microtubule associated tumor suppressor 1 [Source:HGNC Symbol;Acc:HGNC:29789]
XLOC_025500	NOV	ENSGALG00000016112	2:136064123-136069743	0.789507	2.61014	1.7251	up	5e-05	0.000552617	protein NOV precursor [Source:RefSeq peptide;Acc:NP_990599]
XLOC_009274	PLCXD1	ENSGALG00000016721	1:129412853-129442181	0.330255	1.06818	1.69351	up	0.00105	0.00697946	PI-PLC X domain-containing protein 1 [Source:RefSeq peptide;Acc:NP_001122109]
XLOC_033111	S100A4	ENSGALG00000026613	25:727118-727862	35.2495	241.054	2.77368	up	5e-05	0.000552617	S100 calcium binding protein A4 [Source:HGNC Symbol;Acc:HGNC:10494]
XLOC_025241	CPNE3	ENSGALG00000015881	2:122912146-122950413	8.34663	20.7603	1.31456	up	5e-05	0.000552617	copine III [Source:HGNC Symbol;Acc:HGNC:2316]
XLOC_010718	ENSGALG00000017322	ENSGALG00000017322	1:194691241-194708226	1.34998	0.49007	-1.46188	down	5e-05	0.000552617	-
XLOC_010948	LINGO1	ENSGALG00000002708	10:2245921-2333031	25.4647	99.4116	1.96492	up	5e-05	0.000552617	Leucine-rich repeat and immunoglobulin-like domain-containing nogo receptor-interacting protein 1 [Source:UniProtKB/Swiss-Prot;Acc:Q50L44]
XLOC_024491	ENSGALG00000019500	ENSGALG00000019500	2:99631253-99654027	1.29331	4.32895	1.74295	up	5e-05	0.000552617	-
XLOC_007425	RERG	ENSGALG00000028186	1:62779915-63083771	4.70469	14.6053	1.63432	up	5e-05	0.000552617	RAS-like, estrogen-regulated, growth inhibitor [Source:HGNC Symbol;Acc:HGNC:15980]
XLOC_045967	ABLIM2	ENSGALG00000015559	4:80230320-80370428	0.105898	0.367979	1.79694	up	0.0001	0.000986788	actin binding LIM protein family member 2 [Source:HGNC Symbol;Acc:HGNC:19195]
XLOC_043241	USP46	ENSGALG00000013961	4:65597259-65624455	2.37454	6.79145	1.51607	up	5e-05	0.000552617	ubiquitin specific peptidase 46 [Source:HGNC Symbol;Acc:HGNC:20075]
XLOC_045723	KIAA1456	ENSGALG00000026794	4:64216351-64317827	0.389661	2.35117	2.59308	up	5e-05	0.000552617	KIAA1456 [Source:HGNC Symbol;Acc:HGNC:26725]
XLOC_004194	ARSH	ENSGALG00000016636	1:127805419-127819739	1.05122	2.55024	1.27857	up	5e-05	0.000552617	arylsulfatase H precursor [Source:RefSeq peptide;Acc:NP_989703]
XLOC_047804	SAMD15	ENSGALG00000010457	5:38485864-38491154	0	0.430515	inf	up	0.0002	0.00168268	sterile alpha motif domain containing 15 [Source:HGNC Symbol;Acc:HGNC:18631]
XLOC_033757	ETV7	ENSGALG00000000504	26:1482732-1487495	0.229993	1.01259	2.13839	up	0.0036	0.0212937	ets variant 7 [Source:HGNC Symbol;Acc:HGNC:18160]
XLOC_018260	CCDC92	ENSGALG00000003146	15:4797123-4852389	0.690066	1.39797	1.01853	up	0.0044	0.0254888	coiled-coil domain containing 92 [Source:HGNC Symbol;Acc:HGNC:29563]
XLOC_044155	NSDHL	ENSGALG00000007493	4:11231921-11242461	14.2415	7.04358	-1.01572	down	5e-05	0.000552617	NAD(P) dependent steroid dehydrogenase-like [Source:HGNC Symbol;Acc:HGNC:13398]
XLOC_041822	ENSGALG00000009628	ENSGALG00000009628	4:11342240-11348947	0.07237	0.857662	3.56694	up	0.00035	0.0026142	-
XLOC_016258	ADRA1B	ENSGALG00000001416	13:7334136-7351503	3.01602	7.51702	1.31752	up	5e-05	0.000552617	adrenoceptor alpha 1B [Source:HGNC Symbol;Acc:HGNC:278]
XLOC_029468	ADCY8	ENSGALG00000016298	2:140457599-140576941	1.71694	0.314068	-2.45068	down	5e-05	0.000552617	adenylate cyclase 8 (brain) [Source:HGNC Symbol;Acc:HGNC:239]
XLOC_006388	ENSGALG00000008755	ENSGALG00000008755	1:21832702-21860726	5.57015	12.7878	1.19898	up	5e-05	0.000552617	-
XLOC_061289	ENSGALG00000014721	ENSGALG00000014721	Z:17217588-17357822	1.80876	4.35264	1.26689	up	0.0045	0.0259984	-
XLOC_040632	FBXO25	ENSGALG00000016359	3:91200498-91281207	2.38514	16.0772	2.75287	up	5e-05	0.000552617	F-box protein 25 [Source:HGNC Symbol;Acc:HGNC:13596]
XLOC_012404	ADAMTS17	ENSGALG00000007069	10:16597909-16771697	1.19679	2.39463	1.00063	up	0.0005	0.00356577	ADAM metallopeptidase with thrombospondin type 1 motif 17 [Source:HGNC Symbol;Acc:HGNC:17109]
XLOC_025129	PKIA	ENSGALG00000015732	2:119950971-120014736	0.487566	1.25452	1.36346	up	5e-05	0.000552617	cAMP-dependent protein kinase inhibitor alpha [Source:UniProtKB/Swiss-Prot;Acc:Q90641]
XLOC_014202	RPL29	ENSGALG00000026978	12:530130-533027	97.1102	195.249	1.00762	up	5e-05	0.000552617	ribosomal protein L29 [Source:RefSeq peptide;Acc:NP_001165148]
XLOC_042346	ABCE1	ENSGALG00000009961	4:30457295-30502152	22.616	47.045	1.0567	up	5e-05	0.000552617	ATP-binding cassette sub-family E member 1 [Source:RefSeq peptide;Acc:NP_001006440]
XLOC_053588	IGFBP5	ENSGALG00000011468	7:22732532-22753885	32.5211	6.73762	-2.27107	down	5e-05	0.000552617	Uncharacterized protein [Source:UniProtKB/TrEMBL;Acc:F1ND88]
XLOC_047210	SNAP23	ENSGALG00000009097	5:25000358-25024776	2.06116	4.46518	1.11526	up	0.0001	0.000986788	synaptosomal-associated protein 23 [Source:RefSeq peptide;Acc:NP_001186595]
XLOC_014323	ASPN	ENSGALG00000004722	12:3309298-3452441	0.723298	6.92492	3.25914	up	5e-05	0.000552617	asporin [Source:HGNC Symbol;Acc:HGNC:14872]
XLOC_016774	ERCC4	ENSGALG00000002981	14:666459-679330	1.12825	3.31284	1.55399	up	5e-05	0.000552617	excision repair cross-complementation group 4 [Source:HGNC Symbol;Acc:HGNC:3436]
XLOC_012201	ZFAND6	ENSGALG00000006505	10:12059479-12122886	53.6303	107.484	1.003	up	5e-05	0.000552617	AN1-type zinc finger protein 6 [Source:RefSeq peptide;Acc:NP_001264451]
XLOC_018315	ENSGALG00000028769	ENSGALG00000028769	15:5973706-5990657	2.69797	7.04604	1.38494	up	5e-05	0.000552617	-
XLOC_045884	NCAPG	ENSGALG00000014425	4:75480181-75509908	2.26565	0.406305	-2.47929	down	5e-05	0.000552617	non-SMC condensin I complex subunit G [Source:HGNC Symbol;Acc:HGNC:24304]
XLOC_022752	SP4	ENSGALG00000010905	2:30537279-30564128	0.93525	2.06211	1.1407	up	0.0005	0.00356577	Sp4 transcription factor [Source:HGNC Symbol;Acc:HGNC:11209]
XLOC_000188	CDC123	ENSGALG00000014038	1:6183810-6233712	1.80699	4.70829	1.38161	up	5e-05	0.000552617	cell division cycle 123 [Source:HGNC Symbol;Acc:HGNC:16827]
XLOC_009427	ST6GAL2	ENSGALG00000016803	1:135003311-135054664	22.2498	9.73467	-1.19259	down	5e-05	0.000552617	beta-galactoside alpha-2,6-sialyltransferase 2 [Source:RefSeq peptide;Acc:NP_001161219]
XLOC_051763	ENSGALG00000004747	ENSGALG00000004747	6:11502421-11504700	1.57634	8.93124	2.50228	up	5e-05	0.000552617	-
XLOC_054604	DCAF17	ENSGALG00000009558	7:17519609-17570808	1.43692	3.32609	1.21085	up	0.00175	0.0111243	DDB1 and CUL4 associated factor 17 [Source:HGNC Symbol;Acc:HGNC:25784]
XLOC_032205	HMGN2	ENSGALG00000000372	23:155930-159391	158.536	71.0552	-1.1578	down	5e-05	0.000552617	Non-histone chromosomal protein HMG-17 [Source:UniProtKB/Swiss-Prot;Acc:P02314]
XLOC_035179	UHRF1	ENSGALG00000004132	28:4593489-4605993	11.5064	2.46954	-2.22012	down	5e-05	0.000552617	ubiquitin-like with PHD and ring finger domains 1 [Source:HGNC Symbol;Acc:HGNC:12556]
XLOC_011675	KIF23	ENSGALG00000008095	10:18828577-18846398	10.4329	1.63447	-2.67425	down	5e-05	0.000552617	kinesin-like protein KIF23 [Source:RefSeq peptide;Acc:NP_001025725]
XLOC_006718	E2F7	ENSGALG00000010265	1:38215230-38234268	5.59182	1.60126	-1.80411	down	5e-05	0.000552617	E2F transcription factor 7 [Source:HGNC Symbol;Acc:HGNC:23820]
XLOC_035396	CAPN14	ENSGALG00000009069	3:7632645-7655884	0.113268	1.65977	3.87317	up	5e-05	0.000552617	calpain 14 [Source:HGNC Symbol;Acc:HGNC:16664]
XLOC_041055	ESCO2	ENSGALG00000016583	3:104781437-104803768	10.0214	3.56778	-1.48998	down	5e-05	0.000552617	establishment of sister chromatid cohesion N-acetyltransferase 2 [Source:HGNC Symbol;Acc:HGNC:27230]
XLOC_010727	P4HA3	ENSGALG00000017311	1:194915189-194923866	2.00783	19.168	3.25499	up	5e-05	0.000552617	prolyl 4-hydroxylase, alpha polypeptide III [Source:HGNC Symbol;Acc:HGNC:30135]
XLOC_011771	RPS17L	ENSGALG00000002157	10:834929-836457	6305.11	14216.3	1.17295	up	5e-05	0.000552617	40S ribosomal protein S17 [Source:UniProtKB/Swiss-Prot;Acc:P08636]
XLOC_055630	CDC20	ENSGALG00000009971	8:18577123-18582553	56.126	6.46723	-3.11745	down	5e-05	0.000552617	cell division cycle protein 20 homolog [Source:RefSeq peptide;Acc:NP_001006536]
XLOC_012233	FAM174B	ENSGALG00000006887	10:14036760-14055909	13.1701	6.33249	-1.05642	down	5e-05	0.000552617	family with sequence similarity 174 member B [Source:HGNC Symbol;Acc:HGNC:34339]
XLOC_058811	CHRD	ENSGALG00000026983	9:15406843-15413472	0.588129	3.30863	2.49203	up	5e-05	0.000552617	chordin precursor [Source:RefSeq peptide;Acc:NP_990311]
XLOC_062249	SVEP1	ENSGALG00000015721	Z:66365630-66491486	8.92893	4.18765	-1.09235	down	5e-05	0.000552617	sushi, von Willebrand factor type A, EGF and pentraxin domain containing 1 [Source:HGNC Symbol;Acc:HGNC:15985]
XLOC_028469	NDC80	ENSGALG00000014801	2:100833488-100869864	2.80025	0.519978	-2.42903	down	5e-05	0.000552617	Kinetochore protein NDC80 homolog [Source:UniProtKB/Swiss-Prot;Acc:Q76I89]
XLOC_021435	ENSGALG00000027614	ENSGALG00000027614	19:167966-295292	86.1639	19.1921	-2.16657	down	5e-05	0.000552617	-
XLOC_056322	TNN	ENSGALG00000004538	8:7050618-7074630	0.0604662	0.34648	2.51857	up	0.0027	0.0164555	tenascin N [Source:HGNC Symbol;Acc:HGNC:22942]
XLOC_049804	STON2	ENSGALG00000010579	5:40138192-40211294	1.08559	3.99608	1.8801	up	5e-05	0.000552617	stonin 2 [Source:HGNC Symbol;Acc:HGNC:30652]
XLOC_028617	TRAPPC8	ENSGALG00000015157	2:105966120-106033371	2.71752	5.70984	1.07116	up	5e-05	0.000552617	trafficking protein particle complex 8 [Source:HGNC Symbol;Acc:HGNC:29169]
XLOC_024332	FAM65B	ENSGALG00000013624	2:90153585-90211223	3.22243	1.00255	-1.68448	down	5e-05	0.000552617	protein FAM65B [Source:RefSeq peptide;Acc:NP_001012883]
XLOC_034189	ENSGALG00000000478	ENSGALG00000000478	27:2510095-2634188	2.06985	0.957807	-1.11172	down	5e-05	0.000552617	-
XLOC_037405	ASCC3	ENSGALG00000015465	3:70081706-70349050	2.26631	5.70882	1.33285	up	5e-05	0.000552617	activating signal cointegrator 1 complex subunit 3 [Source:HGNC Symbol;Acc:HGNC:18697]
XLOC_051038	ENSGALG00000006504	ENSGALG00000006504	6:19304472-19375456	0.260289	1.26073	2.27607	up	5e-05	0.000552617	-
XLOC_029994	C20H20ORF11	ENSGALG00000005700	20:8779149-8787627	1.94801	4.69727	1.26982	up	5e-05	0.000552617	Glucose-induced degradation protein 8 homolog [Source:UniProtKB/Swiss-Prot;Acc:Q5ZKQ7]
XLOC_056950	DHCR24	ENSGALG00000010798	8:24157605-24165747	26.2672	6.14913	-2.09481	down	5e-05	0.000552617	24-dehydrocholesterol reductase [Source:RefSeq peptide;Acc:NP_001026459]
XLOC_046815	MYOD1	ENSGALG00000006216	5:11578792-11582278	7.47898	0.612982	-3.60892	down	5e-05	0.000552617	myoblast determination protein 1 homolog [Source:RefSeq peptide;Acc:NP_989545]
XLOC_057109	SCARNA6	ENSGALG00000025584	9:687873-708319	351.463	1149.49	1.70955	up	5e-05	0.000552617	-
XLOC_011320	STARD5	ENSGALG00000021193	10:11594610-11599333	3.97936	1.83687	-1.11529	down	0.0004	0.00293076	StAR related lipid transfer domain containing 5 [Source:HGNC Symbol;Acc:HGNC:18065]
XLOC_029478	LRRC6	ENSGALG00000016244	2:141218747-141250537	0	0.467084	inf	up	5e-05	0.000552617	leucine-rich repeat-containing protein 6 [Source:RefSeq peptide;Acc:NP_001264385]
XLOC_048590	E2F8	ENSGALG00000004023	5:1710070-2042983	2.28907	0.289366	-2.9838	down	0.00245	0.0151089	E2F transcription factor 8 [Source:HGNC Symbol;Acc:HGNC:24727]
XLOC_032312	RPA2	ENSGALG00000000734	23:1455973-1459771	30.7848	12.4242	-1.30906	down	5e-05	0.000552617	replication protein A 32 kDa subunit [Source:RefSeq peptide;Acc:NP_001026063]
XLOC_013195	CDH13	ENSGALG00000005483	11:15430377-15862773	69.1106	156.185	1.17628	up	5e-05	0.000552617	cadherin-13 precursor [Source:RefSeq peptide;Acc:NP_001001760]
XLOC_042185	ENSGALG00000028927	ENSGALG00000028927	4:20873024-20962515	0.341946	1.90872	2.48076	up	5e-05	0.000552617	-
XLOC_055373	COL11A1	ENSGALG00000005180	8:10152726-10292964	0.299094	4.33205	3.85638	up	5e-05	0.000552617	collagen, type XI, alpha 1 [Source:HGNC Symbol;Acc:HGNC:2186]
XLOC_037713	RAB23	ENSGALG00000016279	3:86044770-86175642	5.64776	12.4879	1.14478	up	5e-05	0.000552617	ras-related protein Rab-23 [Source:RefSeq peptide;Acc:NP_001103530]
XLOC_047709	SRP54	ENSGALG00000023135	5:35354698-35367921	5.79522	11.5956	1.00064	up	5e-05	0.000552617	signal recognition particle 54kDa [Source:HGNC Symbol;Acc:HGNC:11301]
XLOC_049090	FBXO3	ENSGALG00000006619	5:17622424-17702026	165.998	389.972	1.23221	up	5e-05	0.000552617	F-box protein 3 [Source:HGNC Symbol;Acc:HGNC:13582]
XLOC_025064	PREX2	ENSGALG00000015564	2:115324240-115498498	1.43717	3.14605	1.13031	up	5e-05	0.000552617	phosphatidylinositol-3,4,5-trisphosphate-dependent Rac exchange factor 2 [Source:HGNC Symbol;Acc:HGNC:22950]
XLOC_028166	ACOT13	ENSGALG00000013632	2:90244158-90256552	3.12221	8.498	1.44455	up	0.00055	0.00388779	acyl-CoA thioesterase 13 [Source:HGNC Symbol;Acc:HGNC:20999]
XLOC_052557	CHST15	ENSGALG00000009704	6:31382329-31425438	0.855059	13.0363	3.93037	up	5e-05	0.000552617	carbohydrate (N-acetylgalactosamine 4-sulfate 6-O) sulfotransferase 15 [Source:HGNC Symbol;Acc:HGNC:18137]
XLOC_000240	HGF/SF	ENSGALG00000008461	1:10465517-10534407	3.28374	15.2612	2.21646	up	5e-05	0.000552617	hepatocyte growth factor precursor [Source:RefSeq peptide;Acc:NP_001025541]
XLOC_001468	ENSGALG00000012665	ENSGALG00000012665	1:54174270-54481638	85.8526	38.2147	-1.16773	down	5e-05	0.000552617	-
XLOC_030433	ENSGALG00000003670	ENSGALG00000003670	20:5034599-5038249	19.5683	9.78279	-1.0002	down	5e-05	0.000552617	-
XLOC_014258	MAPKAPK3	ENSGALG00000002283	12:1836724-1882445	2.32561	5.0538	1.11976	up	5e-05	0.000552617	mitogen-activated protein kinase-activated protein kinase 3 [Source:HGNC Symbol;Acc:HGNC:6888]
XLOC_057682	BCL6	ENSGALG00000007357	9:14257810-14274366	25.3476	8.64604	-1.55174	down	5e-05	0.000552617	B-cell lymphoma 6 protein homolog [Source:RefSeq peptide;Acc:NP_001012948]
XLOC_059930	F2RL2	ENSGALG00000023379	Z:23320384-23436537	1.91062	4.54212	1.24933	up	0.0033	0.0196976	coagulation factor II (thrombin) receptor-like 2 [Source:HGNC Symbol;Acc:HGNC:3539]
XLOC_012236	RGMA	ENSGALG00000027639	10:14166476-14183190	20.8141	9.28638	-1.16437	down	5e-05	0.000552617	repulsive guidance molecule A precursor [Source:RefSeq peptide;Acc:NP_989868]
XLOC_053048	AOX1	ENSGALG00000008185	7:10696142-10736285	3.74747	12.4454	1.73162	up	5e-05	0.000552617	aldehyde oxidase [Source:RefSeq peptide;Acc:NP_001033781]
XLOC_009071	MOSPD2	ENSGALG00000016568	1:121689089-121741660	3.86786	11.6786	1.59426	up	5e-05	0.000552617	motile sperm domain containing 2 [Source:RefSeq peptide;Acc:NP_001170988]
XLOC_013346	ZFPM1	ENSGALG00000006099	11:17814464-17844815	78.4828	32.2219	-1.28434	down	5e-05	0.000552617	zinc finger protein, FOG family member 1 [Source:HGNC Symbol;Acc:HGNC:19762]
XLOC_006186	ORC5	ENSGALG00000008175	1:13152868-13226624	3.76088	1.81728	-1.04929	down	0.0027	0.0164555	origin recognition complex subunit 5 [Source:RefSeq peptide;Acc:NP_001025900]
XLOC_034168	ITGB3	ENSGALG00000000379	27:2302248-2319643	28.4064	60.1446	1.08222	up	5e-05	0.000552617	integrin beta-3 precursor [Source:RefSeq peptide;Acc:NP_989646]
XLOC_052107	CXCL12	ENSGALG00000028136	6:18559507-18577315	20.3386	9.44289	-1.10692	down	5e-05	0.000552617	stromal cell-derived factor 1 precursor [Source:RefSeq peptide;Acc:NP_989841]
XLOC_053969	PMS1	ENSGALG00000002348	7:235612-275609	0.550006	1.13307	1.04272	up	0.00235	0.0145465	PMS1 protein homolog 1 [Source:RefSeq peptide;Acc:NP_001006508]
XLOC_004397	C1H2ORF49	ENSGALG00000016796	1:134481594-134536397	0.480588	1.41226	1.55514	up	0.00095	0.00637967	ashwin [Source:RefSeq peptide;Acc:NP_001025984]
XLOC_038681	BIRC5	ENSGALG00000008713	3:14764583-14765717	34.6182	4.51524	-2.93866	down	5e-05	0.000552617	survivin isoform 1 [Source:RefSeq peptide;Acc:NP_001012318]
XLOC_051667	CDK1	ENSGALG00000003085	6:8142504-8170966	30.3813	6.40845	-2.24514	down	5e-05	0.000552617	cyclin-dependent kinase 1 [Source:RefSeq peptide;Acc:NP_990645]
XLOC_010017	SUCLA2	ENSGALG00000016993	1:167942414-167962710	5.30122	12.6955	1.25992	up	5e-05	0.000552617	succinate-CoA ligase, ADP-forming, beta subunit [Source:RefSeq peptide;Acc:NP_001006271]
XLOC_023157	ENSGALG00000011942	ENSGALG00000011942	2:44567594-44579311	19.6534	5.64856	-1.79882	down	5e-05	0.000552617	-
XLOC_038904	DTL	ENSGALG00000009837	3:21362146-21410862	3.62759	0.338167	-3.4232	down	5e-05	0.000552617	Denticleless protein homolog [Source:UniProtKB/Swiss-Prot;Acc:Q5ZJW8]
XLOC_049924	FBLN5	ENSGALG00000010747	5:43735703-43782218	5.0567	15.3153	1.5987	up	5e-05	0.000552617	fibulin-5 precursor [Source:RefSeq peptide;Acc:NP_001264403]
XLOC_006489	TWF1	ENSGALG00000009595	1:30012658-30056295	5.62626	12.9589	1.2037	up	5e-05	0.000552617	twinfilin 1 isoform 2 [Source:RefSeq peptide;Acc:NP_001025910]
XLOC_055394	OLFM3	ENSGALG00000005203	8:10422343-10483093	10.4272	34.7675	1.73739	up	5e-05	0.000552617	olfactomedin 3 [Source:HGNC Symbol;Acc:HGNC:17990]
XLOC_033355	CTSK	ENSGALG00000028147	25:1705569-1709073	125.805	373.005	1.56801	up	5e-05	0.000552617	cathepsin K precursor [Source:RefSeq peptide;Acc:NP_990302]
XLOC_055517	ZNF644	ENSGALG00000006100	8:13529729-13619618	1.72982	3.48202	1.0093	up	5e-05	0.000552617	zinc finger protein 644 [Source:HGNC Symbol;Acc:HGNC:29222]
XLOC_061779	GOLM1	ENSGALG00000012601	Z:40623247-40660180	1.88377	3.79213	1.00939	up	5e-05	0.000552617	golgi membrane protein 1 [Source:HGNC Symbol;Acc:HGNC:15451]
XLOC_001262	CENPM	ENSGALG00000011914	1:49318309-49324877	6.17567	0.954508	-2.69377	down	5e-05	0.000552617	Centromere protein M [Source:UniProtKB/Swiss-Prot;Acc:Q1T7B9]
XLOC_042962	MAD2L1	ENSGALG00000011967	4:53756197-53959910	20.5527	7.4428	-1.46541	down	0.0002	0.00168268	mitotic spindle assembly checkpoint protein MAD2A [Source:RefSeq peptide;Acc:NP_001264678]
XLOC_051526	BICC1	ENSGALG00000001847	6:254207-523892	8.54388	23.8218	1.47932	up	5e-05	0.000552617	protein bicaudal C homolog 1 [Source:RefSeq peptide;Acc:NP_001186436]
XLOC_055848	ROR1	ENSGALG00000011019	8:26797557-26926767	105.236	37.963	-1.47097	down	5e-05	0.000552617	tyrosine-protein kinase transmembrane receptor ROR1 [Source:RefSeq peptide;Acc:NP_989840]
XLOC_018532	GATSL3	ENSGALG00000007964	15:10852077-10855871	107.611	43.1029	-1.31997	down	5e-05	0.000552617	GATS protein-like 3 [Source:HGNC Symbol;Acc:HGNC:34423]
XLOC_056627	SH3GLB1	ENSGALG00000006284	8:14873567-14890526	17.3285	42.3299	1.28853	up	5e-05	0.000552617	Endophilin-B1 [Source:UniProtKB/Swiss-Prot;Acc:Q5ZIR1]
XLOC_008429	C1H21ORF91	ENSGALG00000028290	1:98700853-98720026	0.515748	1.17092	1.1829	up	0.00025	0.0020083	protein EURL [Source:RefSeq peptide;Acc:NP_990068]
XLOC_019755	C9orf172	ENSGALG00000028823	17:567593-570706	0.795601	2.71273	1.76963	up	5e-05	0.000552617	chromosome 9 open reading frame 172 [Source:HGNC Symbol;Acc:HGNC:37284]
XLOC_033537	ENSGALG00000026069	ENSGALG00000026069	26:2612868-2621091	1.02956	2.795	1.44083	up	5e-05	0.000552617	-
XLOC_017167	ENSGALG00000007030	ENSGALG00000007030	14:8705525-8721141	1.93253	4.74984	1.29739	up	5e-05	0.000552617	-
XLOC_035128	TMEM59L	ENSGALG00000021620	28:3642051-3654546	1.39848	5.56538	1.99262	up	5e-05	0.000552617	transmembrane protein 59 like [Source:HGNC Symbol;Acc:HGNC:13237]
XLOC_022236	WDR60	ENSGALG00000006558	2:9540586-9570127	0.275186	0.630544	1.19619	up	0.00045	0.00323466	WD repeat domain 60 [Source:HGNC Symbol;Acc:HGNC:21862]
XLOC_062278	ENSGALG00000026501	ENSGALG00000026501	Z:69478172-69551287	2.50184	18.9965	2.92467	up	5e-05	0.000552617	-
XLOC_041476	SNORD17	ENSGALG00000028910	4:2094841-2104015	1073.39	2386	1.15241	up	0.00095	0.00637967	-
XLOC_030978	RBP7	ENSGALG00000002637	21:3590984-3592942	1.10237	9.45138	3.09992	up	0.0011	0.00727222	retinol binding protein 7 [Source:HGNC Symbol;Acc:HGNC:30316]
XLOC_017737	HAGHL	ENSGALG00000021040	14:5993525-6043830	11.2138	5.13694	-1.1263	down	0.00095	0.00637967	Hydroxyacylglutathione hydrolase-like protein [Source:UniProtKB/Swiss-Prot;Acc:Q5ZLY2]
XLOC_036398	GREM2	ENSGALG00000010773	3:35493660-35535843	1.0925	0.163165	-2.74323	down	0.00055	0.00388779	gremlin 2, DAN family BMP antagonist [Source:HGNC Symbol;Acc:HGNC:17655]
XLOC_047453	C5H15ORF29	ENSGALG00000009633	5:29292840-29320174	3.79144	10.5921	1.48217	up	5e-05	0.000552617	chromosome 5 open reading frame, human C15orf29 [Source:RefSeq peptide;Acc:NP_001026369]
XLOC_044064	ENSGALG00000006851	ENSGALG00000006851	4:6540700-6996306	3.85589	8.71689	1.17675	up	5e-05	0.000552617	-
XLOC_055759	GPX7	ENSGALG00000010633	8:23344642-23353210	18.5087	49.0715	1.40668	up	5e-05	0.000552617	glutathione peroxidase 7 [Source:RefSeq peptide;Acc:NP_001156717]
XLOC_014538	ENSGALG00000006325	ENSGALG00000006325	12:10667218-10749508	8.51217	66.1379	2.95788	up	5e-05	0.000552617	-
XLOC_039676	SYNE1	ENSGALG00000013505	3:48447031-48720659	0.574987	1.30408	1.18143	up	5e-05	0.000552617	spectrin repeat containing, nuclear envelope 1 [Source:HGNC Symbol;Acc:HGNC:17089]
XLOC_009081	EGFL6	ENSGALG00000016584	1:122466940-122507987	28.1779	5.88427	-2.25963	down	5e-05	0.000552617	epidermal growth factor-like protein 6 precursor [Source:RefSeq peptide;Acc:NP_001264667]
XLOC_018964	ENSGALG00000006838	ENSGALG00000006838	15:8892397-8932863	1.24029	4.59538	1.88951	up	5e-05	0.000552617	-
XLOC_034428	ARHGAP27	ENSGALG00000025745	27:1570531-1585486	30.7276	69.6983	1.18159	up	5e-05	0.000552617	Rho GTPase activating protein 27 [Source:HGNC Symbol;Acc:HGNC:31813]
XLOC_061493	AK3	ENSGALG00000014447	Z:27303292-27334238	1.55847	8.00778	2.36127	up	5e-05	0.000552617	adenylate kinase 3 [Source:HGNC Symbol;Acc:HGNC:17376]
XLOC_040286	TTK	ENSGALG00000015874	3:78607952-78643792	0.83442	0.13907	-2.58497	down	5e-05	0.000552617	TTK protein kinase [Source:HGNC Symbol;Acc:HGNC:12401]
XLOC_061486	ENSGALG00000018479	ENSGALG00000018479	Z:27174099-27212780	23.369	10.1056	-1.20944	down	0.00335	0.0199663	-
XLOC_030116	ENSGALG00000007575	ENSGALG00000007575	20:11555094-11597650	2.30684	7.13046	1.62808	up	5e-05	0.000552617	-
XLOC_062365	ENSGALG00000021397	ENSGALG00000021397	Z:72863014-72869682	52.5898	137.92	1.39097	up	5e-05	0.000552617	-
XLOC_046267	ENSGALG00000005155	ENSGALG00000005155	5:33202-73103	6.51644	2.6256	-1.31144	down	5e-05	0.000552617	-
XLOC_061351	SGTB	ENSGALG00000014768	Z:20491306-20561786	1.86692	6.2712	1.74808	up	5e-05	0.000552617	small glutamine-rich tetratricopeptide repeat-containing protein beta [Source:RefSeq peptide;Acc:NP_001026589]
XLOC_006852	EEA1	ENSGALG00000011280	1:44489421-44563115	1.35693	2.71838	1.0024	up	5e-05	0.000552617	early endosome antigen 1 [Source:HGNC Symbol;Acc:HGNC:3185]
XLOC_036035	chTC10	ENSGALG00000010010	3:26075655-26116670	4.62292	11.0933	1.26281	up	5e-05	0.000552617	rho-related GTP-binding protein RhoQ [Source:RefSeq peptide;Acc:NP_989792]
XLOC_019630	PTGS1	ENSGALG00000001314	17:8762631-8772437	0.464273	3.297	2.82811	up	5e-05	0.000552617	prostaglandin-endoperoxide synthase 1 (prostaglandin G/H synthase and cyclooxygenase) [Source:HGNC Symbol;Acc:HGNC:9604]
XLOC_006873	FGD6	ENSGALG00000011342	1:45241215-45383886	2.6575	6.49819	1.28997	up	5e-05	0.000552617	FYVE, RhoGEF and PH domain containing 6 [Source:HGNC Symbol;Acc:HGNC:21740]
XLOC_006056	USP6NL	ENSGALG00000006706	1:5899522-6010961	1.16018	2.56177	1.14279	up	5e-05	0.000552617	USP6 N-terminal-like protein [Source:RefSeq peptide;Acc:NP_001026011]
XLOC_026206	RAB18	ENSGALG00000007435	2:15704612-15717690	21.321	44.3719	1.05737	up	5e-05	0.000552617	Ras-related protein Rab-18 [Source:UniProtKB/Swiss-Prot;Acc:Q5ZLG1]
XLOC_029381	HAS2	ENSGALG00000016394	2:136937864-136957620	3.01628	0.493273	-2.61231	down	5e-05	0.000552617	hyaluronan synthase 2 [Source:RefSeq peptide;Acc:NP_990137]
XLOC_043177	FGL1	ENSGALG00000013606	4:62415096-62607719	1.48304	21.1565	3.83447	up	5e-05	0.000552617	Gallus gallus fibrinogen-like 1 (FGL1), mRNA. [Source:RefSeq mRNA;Acc:NM_001277819]
XLOC_001172	H2A-VIII	ENSGALG00000027315	1:47924628-47925018	34.2723	13.255	-1.37051	down	0.0009	0.00607003	Histone H2A-IV [Source:UniProtKB/Swiss-Prot;Acc:P02263]
XLOC_048814	WEE1	ENSGALG00000005769	5:8753013-8763114	24.7237	8.54311	-1.53306	down	5e-05	0.000552617	wee1-like protein kinase [Source:RefSeq peptide;Acc:NP_001026352]
XLOC_057976	SCARNA7	ENSGALG00000025666	9:21589797-21612258	64.5964	187.801	1.53968	up	0.00535	0.0302922	-
XLOC_008192	CHMP2B	ENSGALG00000015496	1:92224273-92238146	3.18865	12.259	1.94282	up	5e-05	0.000552617	charged multivesicular body protein 2b [Source:RefSeq peptide;Acc:NP_001025963]
XLOC_021474	WBSCR17	ENSGALG00000001130	19:1093539-1280698	28.4624	89.2742	1.64919	up	5e-05	0.000552617	Williams-Beuren syndrome chromosome region 17 [Source:HGNC Symbol;Acc:HGNC:16347]
XLOC_034037	ENSGALG00000028489	ENSGALG00000028489	26:4975735-4980442	1.64513	0.684073	-1.26598	down	0.0092	0.0489899	-
XLOC_008175	ZFP92	ENSGALG00000015459	1:91248214-91253031	1.54527	0.513603	-1.58913	down	0.0015	0.00965528	zinc finger protein 92 homolog [Source:RefSeq peptide;Acc:NP_001012839]
XLOC_026638	TWIST1	ENSGALG00000026059	2:29698258-29701472	18.4089	9.17002	-1.00541	down	5e-05	0.000552617	twist family bHLH transcription factor 1 [Source:HGNC Symbol;Acc:HGNC:12428]
XLOC_016440	UNC5A	ENSGALG00000018998	13:9604608-9658944	0.943684	6.44666	2.77218	up	0.00015	0.00136551	unc-5 netrin receptor A [Source:HGNC Symbol;Acc:HGNC:12567]
XLOC_045708	PDGFRL	ENSGALG00000013617	4:62610863-62630305	14.5538	29.777	1.0328	up	5e-05	0.000552617	Uncharacterized protein [Source:UniProtKB/TrEMBL;Acc:E1C836]
XLOC_051097	ENTPD1	ENSGALG00000007078	6:21551706-21581844	8.47171	3.58965	-1.23881	down	5e-05	0.000552617	ectonucleoside triphosphate diphosphohydrolase 1 [Source:RefSeq peptide;Acc:NP_001012925]
XLOC_021385	KSR1	ENSGALG00000005685	19:9131184-9188883	23.9892	5.70554	-2.07195	down	5e-05	0.000552617	kinase suppressor of ras 1 [Source:HGNC Symbol;Acc:HGNC:6465]
XLOC_025506	col14A1	ENSGALG00000016411	2:136370221-136490384	10.4826	0.175291	-5.9021	down	5e-05	0.000552617	collagen alpha-1(XIV) chain precursor [Source:RefSeq peptide;Acc:NP_990665]
XLOC_017402	RSL1D1	ENSGALG00000002873	14:103099-109981	2.52607	5.33872	1.0796	up	5e-05	0.000552617	ribosomal L1 domain containing 1 [Source:RefSeq peptide;Acc:NP_001034352]
XLOC_011133	CCPG1	ENSGALG00000004399	10:7454664-7482035	7.4628	15.9429	1.09513	up	5e-05	0.000552617	Cell cycle progression protein 1 [Source:UniProtKB/Swiss-Prot;Acc:Q5ZM60]
XLOC_050533	CCSER2	ENSGALG00000001870	6:254207-523892	10.828	23.0845	1.09216	up	5e-05	0.000552617	granule cell antiserum positive 14 [Source:RefSeq peptide;Acc:NP_001186437]
XLOC_000619	C1H7ORF60	ENSGALG00000009440	1:26706923-26740405	0.932481	2.74857	1.55953	up	5e-05	0.000552617	Gallus gallus chromosome 1 open reading frame, human C7orf60 (C1H7ORF60), mRNA. [Source:RefSeq mRNA;Acc:NM_001030734]
XLOC_058547	DNER	ENSGALG00000002958	9:9405231-9601146	13.3051	3.0342	-2.13259	down	0.0004	0.00293076	delta/notch like EGF repeat containing [Source:HGNC Symbol;Acc:HGNC:24456]
XLOC_031232	ENSGALG00000001515	ENSGALG00000001515	21:2155359-2174786	6.76433	3.11723	-1.11768	down	5e-05	0.000552617	-
XLOC_055610	USP33	ENSGALG00000008974	8:17880389-17915338	3.39387	6.80679	1.00405	up	5e-05	0.000552617	ubiquitin specific peptidase 33 [Source:HGNC Symbol;Acc:HGNC:20059]
XLOC_022092	ENSGALG00000005498	ENSGALG00000005498	2:3872093-3930317	11.2537	49.4899	2.13673	up	0.0025	0.01537	-
XLOC_013642	ORC6	ENSGALG00000004342	11:7219525-7312456	9.25704	3.5418	-1.38607	down	0.0022	0.0137269	origin recognition complex subunit 6 isoform 1 [Source:RefSeq peptide;Acc:NP_001264648]
XLOC_030114	Pgo2	ENSGALG00000007543	20:11445681-11553570	1.69608	11.7719	2.79508	up	5e-05	0.000552617	Uncharacterized protein [Source:UniProtKB/TrEMBL;Acc:F1NSX1]
XLOC_016030	STK32A	ENSGALG00000007573	13:17432185-17454654	0.738289	3.94357	2.41725	up	5e-05	0.000552617	serine/threonine-protein kinase 32A [Source:RefSeq peptide;Acc:NP_001020782]
XLOC_059649	SUB1	ENSGALG00000003248	Z:9655982-9675250	5.33518	19.4223	1.8641	up	5e-05	0.000552617	Activated RNA polymerase II transcriptional coactivator p15 [Source:UniProtKB/Swiss-Prot;Acc:Q5ZK63]
XLOC_060741	DNAJA1	ENSGALG00000023066	Z:70408898-70425658	13.3998	4.38792	-1.6106	down	5e-05	0.000552617	dnaJ homolog subfamily A member 1 [Source:RefSeq peptide;Acc:NP_001012963]
XLOC_060589	GLRX	ENSGALG00000027483	Z:57167985-57176365	15.1451	65.4591	2.11174	up	5e-05	0.000552617	glutaredoxin-1 [Source:RefSeq peptide;Acc:NP_990491]
XLOC_061974	6.	ENSGALG00000005283	Z:46645731-46660778	3.19284	6.77215	1.08477	up	5e-05	0.000552617	Solute carrier family 25 member 46 [Source:UniProtKB/Swiss-Prot;Acc:Q5ZIG3]
XLOC_061842	AAED1	ENSGALG00000012624	Z:42122197-42126110	2.07178	5.19211	1.32545	up	0.00285	0.0172499	AhpC/TSA antioxidant enzyme domain containing 1 [Source:HGNC Symbol;Acc:HGNC:16881]
XLOC_011504	SYNM	ENSGALG00000007048	10:16359831-16383929	0.732504	1.85972	1.34418	up	5e-05	0.000552617	synemin [Source:RefSeq peptide;Acc:NP_990140]
XLOC_059664	RAI14	ENSGALG00000003353	Z:10311813-10405573	11.8644	31.0988	1.39021	up	5e-05	0.000552617	retinoic acid induced 14 [Source:HGNC Symbol;Acc:HGNC:14873]
XLOC_010388	ENSGALG00000017180	ENSGALG00000017180	1:181451102-181589260	0.678067	1.3804	1.02559	up	5e-05	0.000552617	-
XLOC_038885	CENPF	ENSGALG00000009690	3:20355446-20391564	0.550608	0.0880277	-2.645	down	5e-05	0.000552617	centromere protein F [Source:RefSeq peptide;Acc:NP_989976]
XLOC_014085	CHTF8	ENSGALG00000000632	11:18358801-18360436	14.91	2.731	-2.44878	down	5e-05	0.000552617	CTF8, chromosome transmission fidelity factor 8 homolog [Source:RefSeq peptide;Acc:NP_001264567]
XLOC_059861	CZH5ORF44	ENSGALG00000014767	Z:20444709-20490099	2.13125	7.58216	1.83091	up	5e-05	0.000552617	uncharacterized protein LOC427165 isoform 2 [Source:RefSeq peptide;Acc:NP_001006577]
XLOC_013725	PEPD	ENSGALG00000004899	11:9804381-9925979	49.321	23.5759	-1.06489	down	5e-05	0.000552617	xaa-Pro dipeptidase [Source:RefSeq peptide;Acc:NP_001073185]
XLOC_034530	TOP2A	ENSGALG00000003922	27:4416601-4434189	54.3724	4.8906	-3.47479	down	5e-05	0.000552617	DNA topoisomerase 2-alpha [Source:RefSeq peptide;Acc:NP_990122]
XLOC_059036	ENSGALG00000010364	ENSGALG00000010364	9:22910221-22917820	5.58345	13.0365	1.22333	up	5e-05	0.000552617	-
XLOC_050403	Metazoa_SRP	ENSGALG00000028887	5:57588687-57588986	28.9702	100.246	1.7909	up	5e-05	0.000552617	-
XLOC_026758	gga-mir-148a	ENSGALG00000018281	2:32241647-32253849	2.69435	1.32118	-1.02811	down	5e-05	0.000552617	-
XLOC_035882	NEK2	ENSGALG00000009854	3:21504435-21512949	2.65337	0.383034	-2.79228	down	5e-05	0.000552617	serine/threonine-protein kinase Nek2 [Source:RefSeq peptide;Acc:NP_001026221]
XLOC_054112	BARD1	ENSGALG00000003484	7:4098342-4197932	4.72261	0.328957	-3.84361	down	5e-05	0.000552617	BRCA1-associated RING domain protein 1 [Source:RefSeq peptide;Acc:NP_001026417]
XLOC_048991	ENSGALG00000006740	ENSGALG00000006740	5:14078240-14176709	1.96111	0.0796721	-4.62145	down	0.00015	0.00136551	-
XLOC_004231	ASMTL	ENSGALG00000016689	1:128477650-128507401	1.75376	4.37159	1.31771	up	5e-05	0.000552617	acetylserotonin O-methyltransferase-like [Source:HGNC Symbol;Acc:HGNC:751]
XLOC_006062	CCDC3	ENSGALG00000027168	1:6492587-6533393	0.882935	0.328579	-1.42607	down	0.0018	0.0114188	coiled-coil domain containing 3 [Source:HGNC Symbol;Acc:HGNC:23813]
XLOC_033480	PI16	ENSGALG00000000560	26:1580562-1610869	1.47625	21.499	3.86426	up	5e-05	0.000552617	peptidase inhibitor 16 [Source:HGNC Symbol;Acc:HGNC:21245]
XLOC_035167	KLF2	ENSGALG00000003939	28:4146805-4149435	13.9589	47.9511	1.78038	up	5e-05	0.000552617	Kruppel-like factor 2 [Source:UniProtKB/TrEMBL;Acc:E1C442]
XLOC_042237	TLL1	ENSGALG00000009567	4:23518998-23656964	0.200541	1.89991	3.24396	up	5e-05	0.000552617	tolloid-like protein 1 precursor [Source:RefSeq peptide;Acc:NP_990034]
XLOC_040238	C6ORF162	ENSGALG00000015812	3:75912084-75914739	3.81539	7.86846	1.04425	up	0.00145	0.00935703	chromosome 3 open reading frame, human C6orf162 [Source:RefSeq peptide;Acc:NP_001264949]
XLOC_040836	FAM49A	ENSGALG00000016463	3:99136708-99189914	5.94733	14.6785	1.30339	up	5e-05	0.000552617	Protein FAM49A [Source:UniProtKB/Swiss-Prot;Acc:Q5ZI04]
XLOC_010078	NEK3	ENSGALG00000017024	1:169687935-169701053	0.773663	2.03277	1.39367	up	0.0015	0.00965528	NIMA-related kinase 3 [Source:HGNC Symbol;Acc:HGNC:7746]
XLOC_007367	NINJ2	ENSGALG00000012989	1:60438889-60567950	6.16377	47.4184	2.94356	up	5e-05	0.000552617	ninjurin 2 [Source:HGNC Symbol;Acc:HGNC:7825]
XLOC_032020	SNORA73	ENSGALG00000021931	23:2106391-2107605	110955	379855	1.77548	up	5e-05	0.000552617	-
XLOC_056195	PHGDH	ENSGALG00000002988	8:4233644-4236981	19.2887	80.218	2.05617	up	5e-05	0.000552617	phosphoglycerate dehydrogenase [Source:HGNC Symbol;Acc:HGNC:8923]
XLOC_003706	MAOB	ENSGALG00000016223	1:110555373-110609289	0.418724	0.975255	1.21978	up	5e-05	0.000552617	monoamine oxidase B [Source:HGNC Symbol;Acc:HGNC:6834]
XLOC_056318	PAPPA2	ENSGALG00000004487	8:6756097-6827450	5.3313	20.4097	1.93669	up	5e-05	0.000552617	pappalysin 2 [Source:HGNC Symbol;Acc:HGNC:14615]
XLOC_016382	STC2	ENSGALG00000002893	13:8560156-8571497	16.4547	5.18795	-1.66526	down	5e-05	0.000552617	stanniocalcin 2 [Source:HGNC Symbol;Acc:HGNC:11374]
XLOC_033458	RBM15	ENSGALG00000000401	26:1342853-1345933	9.05249	3.65708	-1.30762	down	5e-05	0.000552617	RNA binding motif protein 15 [Source:HGNC Symbol;Acc:HGNC:14959]
XLOC_032717	TAGLN	ENSGALG00000011902	24:5229235-5232028	809.699	3199.91	1.98257	up	5e-05	0.000552617	Transgelin [Source:UniProtKB/Swiss-Prot;Acc:P19966]
XLOC_056893	GLIS1	ENSGALG00000010721	8:23804541-23979333	10.0639	4.69684	-1.09943	down	0.0017	0.0108408	GLIS family zinc finger 1 [Source:HGNC Symbol;Acc:HGNC:29525]
XLOC_045281	FAT4	ENSGALG00000011823	4:51924592-52061166	4.4889	9.18378	1.03273	up	5e-05	0.000552617	FAT atypical cadherin 4 [Source:HGNC Symbol;Acc:HGNC:23109]
XLOC_037513	SNAP91	ENSGALG00000015846	3:77046812-77117276	0.70106	2.20635	1.65405	up	5e-05	0.000552617	clathrin coat assembly protein AP180 [Source:RefSeq peptide;Acc:NP_001012969]
XLOC_053053	CFLAR	ENSGALG00000008240	7:10898570-10919427	5.81399	12.5907	1.11476	up	5e-05	0.000552617	CASP8 and FADD-like apoptosis regulator [Source:RefSeq peptide;Acc:NP_001189391]
XLOC_058879	USP13	ENSGALG00000008909	9:16857925-16902766	0.571753	2.36607	2.04903	up	5e-05	0.000552617	ubiquitin specific peptidase 13 (isopeptidase T-3) [Source:HGNC Symbol;Acc:HGNC:12611]
XLOC_032353	ASAP3	ENSGALG00000029131	23:2140633-2150410	6.14106	13.2769	1.11236	up	5e-05	0.000552617	ArfGAP with SH3 domain, ankyrin repeat and PH domain 3 [Source:HGNC Symbol;Acc:HGNC:14987]
XLOC_000641	PDZRN4	ENSGALG00000009530	1:28987764-29264758	5.82311	1.44572	-2.01	down	5e-05	0.000552617	PDZ domain containing ring finger 4 [Source:HGNC Symbol;Acc:HGNC:30552]
XLOC_018230	RIMBP2	ENSGALG00000002579	15:3215380-3325634	0.462983	1.13879	1.29847	up	0.0001	0.000986788	RIMS-binding protein 2 [Source:RefSeq peptide;Acc:NP_989586]
XLOC_060823	MTAP	ENSGALG00000008174	Z:78413351-78445856	0.798269	2.51826	1.65748	up	0.0002	0.00168268	S-methyl-5'-thioadenosine phosphorylase [Source:RefSeq peptide;Acc:NP_001026775]
XLOC_051820	RPS24	ENSGALG00000004871	6:12716643-12754852	81.3742	230.766	1.50378	up	5e-05	0.000552617	Gallus gallus ribosomal protein S24 (RPS24), transcript variant 3, mRNA. [Source:RefSeq mRNA;Acc:NM_001277344]
XLOC_041869	FGF16	ENSGALG00000007806	4:12750299-12762040	0.781103	0	-inf	down	5e-05	0.000552617	fibroblast growth factor 16 [Source:RefSeq peptide;Acc:NP_001038115]
XLOC_020365	AXIN2	ENSGALG00000004021	18:7895134-7918236	4.2872	2.00318	-1.09774	down	5e-05	0.000552617	axin-2 [Source:RefSeq peptide;Acc:NP_989822]
XLOC_017031	Slc9a3r2	ENSGALG00000005608	14:6225579-6253593	0.596982	2.03345	1.76817	up	5e-05	0.000552617	Uncharacterized protein [Source:UniProtKB/TrEMBL;Acc:F1NQR2]
XLOC_037667	gga-mir-30c-2	ENSGALG00000018320	3:81743268-81782800	0.50461	1.37759	1.4489	up	5e-05	0.000552617	-
XLOC_045981	DOK7	ENSGALG00000015615	4:81424906-81491592	1.93914	15.7344	3.02044	up	5e-05	0.000552617	docking protein 7 [Source:HGNC Symbol;Acc:HGNC:26594]
XLOC_014874	ENSGALG00000026152	ENSGALG00000026152	12:2278981-2293743	8.60155	17.8797	1.05565	up	5e-05	0.000552617	-
XLOC_015375	PDZRN3	ENSGALG00000007819	12:16592805-16970255	10.2476	30.0465	1.55191	up	5e-05	0.000552617	PDZ domain containing ring finger 3 [Source:HGNC Symbol;Acc:HGNC:17704]
XLOC_062133	ARSK	ENSGALG00000014672	Z:57236602-57293929	2.96578	6.87701	1.21337	up	0.0006	0.00420734	arylsulfatase K precursor [Source:RefSeq peptide;Acc:NP_001026586]
XLOC_041551	SLC6A14	ENSGALG00000005957	4:2978237-3035520	7.18139	0.308895	-4.53908	down	5e-05	0.000552617	solute carrier family 6 (amino acid transporter), member 14 [Source:HGNC Symbol;Acc:HGNC:11047]
XLOC_019101	TRIM7.1	ENSGALG00000000107	16:177446-188418	0.814592	2.02586	1.31438	up	0.00105	0.00697946	tripartite motif-containing protein 7 [Source:RefSeq peptide;Acc:NP_001092822]
XLOC_022455	MKX	ENSGALG00000007426	2:15606689-15649798	58.3667	128.517	1.13874	up	5e-05	0.000552617	mohawk homeobox [Source:HGNC Symbol;Acc:HGNC:23729]
XLOC_038174	MCM3	ENSGALG00000016676	3:107167549-107180274	43.3571	15.0593	-1.52561	down	5e-05	0.000552617	DNA replication licensing factor MCM3 [Source:RefSeq peptide;Acc:NP_001006421]
XLOC_030676	ENSGALG00000020972	ENSGALG00000020972	20:10822143-10823498	0	0.761503	inf	up	0.0004	0.00293076	-
XLOC_044129	ENSGALG00000028222	ENSGALG00000028222	4:10958289-10963679	0	0.658311	inf	up	5e-05	0.000552617	-
XLOC_051620	UBE2D1	ENSGALG00000021213	6:4700547-4716313	4.73237	11.2282	1.24649	up	5e-05	0.000552617	ubiquitin-conjugating enzyme E2 D1 [Source:RefSeq peptide;Acc:NP_001186455]
XLOC_016178	FGF18	ENSGALG00000002203	13:2566687-2616538	0	0.554231	inf	up	5e-05	0.000552617	Gallus gallus fibroblast growth factor 18 (FGF18), mRNA. [Source:RefSeq mRNA;Acc:NM_204714]
XLOC_040978	SDC1	ENSGALG00000016480	3:101228448-101250450	17.562	58.3992	1.73349	up	5e-05	0.000552617	syndecan 1 [Source:HGNC Symbol;Acc:HGNC:10658]
XLOC_040136	FOXO3	ENSGALG00000015297	3:66693352-66784175	53.3633	18.208	-1.55128	down	5e-05	0.000552617	forkhead box O3 [Source:HGNC Symbol;Acc:HGNC:3821]
XLOC_028105	NR4A3	ENSGALG00000013568	2:89367643-89397349	5.89072	2.25847	-1.3831	down	5e-05	0.000552617	nuclear receptor subfamily 4 group A member 3 [Source:HGNC Symbol;Acc:HGNC:7982]
XLOC_045534	UNC5C	ENSGALG00000012219	4:58198531-58447378	26.0436	7.49144	-1.79761	down	5e-05	0.000552617	netrin receptor UNC5C precursor [Source:RefSeq peptide;Acc:NP_989782]
XLOC_055142	NTNG1	ENSGALG00000001896	8:822749-961447	3.13114	1.05238	-1.57303	down	5e-05	0.000552617	netrin G1 [Source:HGNC Symbol;Acc:HGNC:23319]
XLOC_057729	COPS7B	ENSGALG00000007752	9:14845168-14866736	7.42797	3.54793	-1.06599	down	5e-05	0.000552617	COP9 signalosome subunit 7B [Source:HGNC Symbol;Acc:HGNC:16760]
XLOC_017356	CCNF	ENSGALG00000009201	14:14266395-14299215	12.2978	3.88339	-1.66301	down	5e-05	0.000552617	cyclin F [Source:HGNC Symbol;Acc:HGNC:1591]
XLOC_036124	GLO1	ENSGALG00000010127	3:28858537-28865172	16.8364	50.4909	1.58444	up	5e-05	0.000552617	glyoxalase I [Source:HGNC Symbol;Acc:HGNC:4323]
XLOC_036289	EIF2AK2	ENSGALG00000010560	3:31347175-31372145	1.69551	3.40902	1.00764	up	5e-05	0.000552617	interferon-induced, double-stranded RNA-activated protein kinase [Source:RefSeq peptide;Acc:NP_989818]
XLOC_032021	RCC1	ENSGALG00000027784	23:2108516-2113875	6.79025	2.7849	-1.28584	down	5e-05	0.000552617	regulator of chromosome condensation 1 [Source:HGNC Symbol;Acc:HGNC:1913]
XLOC_019935	SH3GLB2	ENSGALG00000004512	17:5432743-5476082	37.2016	76.0775	1.03211	up	5e-05	0.000552617	Endophilin-B2 [Source:UniProtKB/Swiss-Prot;Acc:Q5ZJ81]
XLOC_048614	BDNF	ENSGALG00000012163	5:3753112-3807503	1.42596	9.81482	2.78303	up	5e-05	0.000552617	Brain-derived neurotrophic factor [Source:UniProtKB/Swiss-Prot;Acc:P25429]
XLOC_011774	AP3B2	ENSGALG00000002136	10:863777-874957	0.768673	2.97818	1.95399	up	5e-05	0.000552617	adaptor related protein complex 3, beta 2 subunit [Source:HGNC Symbol;Acc:HGNC:567]
XLOC_037369	ATG5	ENSGALG00000015387	3:67655975-67730401	4.70052	10.2454	1.12409	up	0.00135	0.00876205	autophagy protein 5 [Source:RefSeq peptide;Acc:NP_001006409]
XLOC_010210	ENSGALG00000017075	ENSGALG00000017075	1:173861993-174107063	2.40144	5.39517	1.16777	up	5e-05	0.000552617	-
XLOC_025176	RALYL	ENSGALG00000015797	2:122000861-122379286	0.609854	1.88766	1.63006	up	0.0046	0.026527	Gallus gallus RALY RNA binding protein-like (RALYL), mRNA. [Source:RefSeq mRNA;Acc:NM_001199478]
XLOC_043019	PITX2	ENSGALG00000026881	4:57397808-57409306	41.3685	20.4696	-1.01505	down	5e-05	0.000552617	pituitary homeobox 2 [Source:RefSeq peptide;Acc:NP_990341]
XLOC_042183	PDGFC	ENSGALG00000009378	4:20648533-20769897	3.04344	13.6875	2.16909	up	5e-05	0.000552617	Platelet-derived growth factor C Platelet-derived growth factor C, latent form Platelet-derived growth factor C, receptor-binding form [Source:UniProtKB/Swiss-Prot;Acc:Q9I946]
XLOC_060241	VPS13A	ENSGALG00000015170	Z:37461160-37566826	1.2693	4.17209	1.71674	up	5e-05	0.000552617	vacuolar protein sorting 13 homolog A [Source:RefSeq peptide;Acc:NP_001264765]
XLOC_031620	IDO2	ENSGALG00000024085	22:2460348-2466017	0	0.556811	inf	up	5e-05	0.000552617	indoleamine 2,3-dioxygenase 2 [Source:HGNC Symbol;Acc:HGNC:27269]
XLOC_041414	LPAR4	ENSGALG00000004121	4:1374532-1388211	1.08934	4.78013	2.13359	up	5e-05	0.000552617	lysophosphatidic acid receptor 4 [Source:RefSeq peptide;Acc:NP_001264978]
XLOC_018310	KNTC1	ENSGALG00000004515	15:5903365-5940925	1.17436	0.335234	-1.80863	down	0.0043	0.0249713	kinetochore associated 1 [Source:HGNC Symbol;Acc:HGNC:17255]
XLOC_024920	LYN	ENSGALG00000018967	2:110829659-110899609	1.83118	7.09451	1.95393	up	5e-05	0.000552617	tyrosine-protein kinase Lyn [Source:RefSeq peptide;Acc:NP_001006390]
XLOC_011011	VPS13C	ENSGALG00000003705	10:3952371-4034731	1.55793	3.96318	1.34703	up	5e-05	0.000552617	vacuolar protein sorting 13 homolog C (S. cerevisiae) [Source:HGNC Symbol;Acc:HGNC:23594]
XLOC_012437	CILP	ENSGALG00000007358	10:17289617-17300153	1.13418	35.146	4.95364	up	5e-05	0.000552617	cartilage intermediate layer protein [Source:HGNC Symbol;Acc:HGNC:1980]
XLOC_049286	SPTBN5	ENSGALG00000008940	5:24487379-24583608	0.141642	2.71239	4.25924	up	5e-05	0.000552617	spectrin, beta, non-erythrocytic 5 [Source:HGNC Symbol;Acc:HGNC:15680]
XLOC_023812	ECI2	ENSGALG00000012809	2:65979723-66009335	6.89821	24.1655	1.80866	up	5e-05	0.000552617	enoyl-CoA delta isomerase 2 [Source:HGNC Symbol;Acc:HGNC:14601]
XLOC_048262	ADSSL1	ENSGALG00000011618	5:51448055-51479957	1.89724	5.43936	1.51954	up	5e-05	0.000552617	adenylosuccinate synthase like 1 [Source:HGNC Symbol;Acc:HGNC:20093]
XLOC_055621	PIGK	ENSGALG00000009015	8:18082727-18146552	24.439	50.2218	1.03913	up	5e-05	0.000552617	GPI-anchor transamidase precursor [Source:RefSeq peptide;Acc:NP_001026449]
XLOC_040195	FHL5	ENSGALG00000015573	3:72192773-72220889	1.40296	5.38116	1.93944	up	5e-05	0.000552617	four and a half LIM domains protein 5 [Source:RefSeq peptide;Acc:NP_001264652]
XLOC_046509	DKK3	ENSGALG00000005551	5:7575449-7659629	50.771	140.943	1.47304	up	5e-05	0.000552617	dickkopf-related protein 3 precursor [Source:RefSeq peptide;Acc:NP_990456]
XLOC_055175	DENND1B	ENSGALG00000002246	8:2264278-2467013	2.66299	6.42908	1.27157	up	0.00035	0.0026142	DENN/MADD domain containing 1B [Source:HGNC Symbol;Acc:HGNC:28404]
XLOC_033820	RAB7B	ENSGALG00000000769	26:2288884-2295146	21.2667	44.3662	1.06087	up	5e-05	0.000552617	RAB7B, member RAS oncogene family [Source:HGNC Symbol;Acc:HGNC:30513]
XLOC_054877	MCM6	ENSGALG00000012348	7:30167977-30181239	23.2952	7.00799	-1.73296	down	5e-05	0.000552617	DNA replication licensing factor MCM6 [Source:RefSeq peptide;Acc:NP_001006527]
XLOC_046719	INSC	ENSGALG00000006059	5:10010797-10146924	0.0731154	0.791663	3.43664	up	0.00115	0.00756715	inscuteable homolog (Drosophila) [Source:HGNC Symbol;Acc:HGNC:33116]
XLOC_012124	COPS2	ENSGALG00000000404	10:9926896-9953973	1.28895	4.38119	1.76512	up	5e-05	0.000552617	COP9 signalosome complex subunit 2 [Source:RefSeq peptide;Acc:NP_001026767]
XLOC_039205	MAD2L1BP	ENSGALG00000027871	3:30214602-30217400	8.84768	2.56718	-1.78511	down	5e-05	0.000552617	MAD2L1 binding protein [Source:HGNC Symbol;Acc:HGNC:21059]
XLOC_052731	TFPI	ENSGALG00000002594	7:942696-1061271	13.4322	35.9508	1.42033	up	5e-05	0.000552617	tissue factor pathway inhibitor [Source:HGNC Symbol;Acc:HGNC:11760]
XLOC_010825	ENSGALG00000013318	ENSGALG00000013318	10:113471-130526	0	0.483722	inf	up	0.00125	0.00816775	-
XLOC_034253	GNGT2	ENSGALG00000026333	27:3423323-3425719	2.43975	0.77473	-1.65497	down	0.00645	0.0358271	guanine nucleotide binding protein (G protein), gamma transducing activity polypeptide 2 [Source:HGNC Symbol;Acc:HGNC:4412]
XLOC_053925	UPP2	ENSGALG00000012554	7:35804103-35812978	1.0206	2.91491	1.51403	up	0.0004	0.00293076	uridine phosphorylase 2 [Source:HGNC Symbol;Acc:HGNC:23061]
XLOC_049106	PAMR1	ENSGALG00000007886	5:18394010-18448548	0.602286	2.02299	1.74797	up	5e-05	0.000552617	peptidase domain containing associated with muscle regeneration 1 [Source:HGNC Symbol;Acc:HGNC:24554]
XLOC_036724	SAMD5	ENSGALG00000028420	3:46522011-46652556	2.65437	1.12917	-1.23311	down	0.0068	0.0374821	sterile alpha motif domain containing 5 [Source:HGNC Symbol;Acc:HGNC:21180]
XLOC_012438	PARP16	ENSGALG00000007365	10:17314081-17318997	11.2867	29.3344	1.37797	up	5e-05	0.000552617	poly(ADP-ribose) polymerase family member 16 [Source:HGNC Symbol;Acc:HGNC:26040]
XLOC_053401	COBLL1	ENSGALG00000011068	7:19543960-19629827	1.57686	3.53034	1.16276	up	5e-05	0.000552617	cordon-bleu WH2 repeat protein like 1 [Source:HGNC Symbol;Acc:HGNC:23571]
XLOC_006418	CAPZA2	ENSGALG00000009385	1:24742312-24772038	15.5766	50.3964	1.69394	up	5e-05	0.000552617	F-actin-capping protein subunit alpha-2 [Source:UniProtKB/Swiss-Prot;Acc:P28497]
XLOC_003063	EPHA6	ENSGALG00000015418	1:90127406-90572385	0.939675	0.340239	-1.46561	down	0.0033	0.0196976	EPH receptor A6 [Source:HGNC Symbol;Acc:HGNC:19296]
XLOC_017301	METRN	ENSGALG00000027342	14:13169099-13176128	5.31345	13.0745	1.29903	up	5e-05	0.000552617	meteorin, glial cell differentiation regulator [Source:HGNC Symbol;Acc:HGNC:14151]
XLOC_018834	ENSGALG00000004854	ENSGALG00000004854	15:6458295-6491188	15.769	51.7462	1.71436	up	5e-05	0.000552617	-
XLOC_017261	ENSGALG00000026609	ENSGALG00000026609	14:12238608-12242724	1.21491	4.72293	1.95883	up	5e-05	0.000552617	-
XLOC_027063	CLEC3B	ENSGALG00000011883	2:43675441-43682092	0.161461	1.69616	3.39302	up	0.0002	0.00168268	tetranectin precursor [Source:RefSeq peptide;Acc:NP_989997]
XLOC_010568	CAPN5	ENSGALG00000000750	1:192455449-192506610	0.634792	1.51903	1.25879	up	5e-05	0.000552617	calpain 5 [Source:HGNC Symbol;Acc:HGNC:1482]
XLOC_036362	ADSS	ENSGALG00000010702	3:34077363-34151883	0.73312	1.77862	1.27863	up	5e-05	0.000552617	Adenylosuccinate synthetase isozyme 2 [Source:UniProtKB/Swiss-Prot;Acc:Q5ZJL5]
XLOC_012212	TICRR	ENSGALG00000006631	10:12329820-12347381	5.27694	1.2586	-2.06788	down	5e-05	0.000552617	TOPBP1-interacting checkpoint and replication regulator [Source:HGNC Symbol;Acc:HGNC:28704]
XLOC_055532	GTF2B	ENSGALG00000006205	8:14094646-14113644	1.85364	5.16124	1.47735	up	5e-05	0.000552617	general transcription factor IIB [Source:HGNC Symbol;Acc:HGNC:4648]
XLOC_025834	ENSGALG00000026578	ENSGALG00000026578	2:2267601-2290945	1.22127	2.98225	1.28802	up	5e-05	0.000552617	-
XLOC_022200	EN2	ENSGALG00000023430	2:7875411-7877529	19.1793	7.66111	-1.32393	down	5e-05	0.000552617	Homeobox protein engrailed-2 [Source:UniProtKB/Swiss-Prot;Acc:Q05917]
XLOC_008139	KIAA1524	ENSGALG00000015360	1:86946002-86980146	2.29797	1.09241	-1.07285	down	5e-05	0.000552617	protein CIP2A homolog [Source:RefSeq peptide;Acc:NP_001025956]
XLOC_045933	TMEM128	ENSGALG00000014992	4:78096382-78102028	1.53943	4.93488	1.68061	up	5e-05	0.000552617	transmembrane protein 128 [Source:RefSeq peptide;Acc:NP_001026334]
XLOC_055413	DBT	ENSGALG00000005280	8:10837703-10865941	1.40776	4.35082	1.62788	up	5e-05	0.000552617	lipoamide acyltransferase component of branched-chain alpha-keto acid dehydrogenase complex, mitochondrial precursor [Source:RefSeq peptide;Acc:NP_989987]
XLOC_031671	ARHGAP25	ENSGALG00000000132	22:286519-308523	2.16094	6.76126	1.64563	up	5e-05	0.000552617	rho GTPase-activating protein 25 [Source:RefSeq peptide;Acc:NP_001026054]
XLOC_013641	GPT2	ENSGALG00000004158	11:7219525-7312456	0.641305	2.88945	2.17171	up	0.0004	0.00293076	glutamic pyruvate transaminase (alanine aminotransferase) 2 [Source:HGNC Symbol;Acc:HGNC:18062]
XLOC_061117	PDZD2	ENSGALG00000002854	Z:9311785-9506598	1.48723	3.18933	1.10063	up	5e-05	0.000552617	PDZ domain containing 2 [Source:HGNC Symbol;Acc:HGNC:18486]
XLOC_013640	ENSGALG00000021225	ENSGALG00000021225	11:7213140-7219185	1.65538	4.14355	1.3237	up	0.0038	0.022373	-
XLOC_039374	MTR	ENSGALG00000014464	3:36889867-36938326	3.00229	6.31877	1.07358	up	5e-05	0.000552617	methionine synthase [Source:RefSeq peptide;Acc:NP_001026275]
XLOC_032780	ROBO3	ENSGALG00000021448	24:247152-256194	3.91317	9.06619	1.21216	up	5e-05	0.000552617	roundabout guidance receptor 3 [Source:HGNC Symbol;Acc:HGNC:13433]
XLOC_041417	ENSGALG00000004113	ENSGALG00000004113	4:1424104-1428342	5.18607	14.2902	1.46231	up	5e-05	0.000552617	-
XLOC_006539	RPAP3	ENSGALG00000009743	1:31369387-31384325	1.29982	4.055	1.6414	up	5e-05	0.000552617	RNA polymerase II-associated protein 3 [Source:RefSeq peptide;Acc:NP_001006231]
XLOC_061083	ENSGALG00000029035	ENSGALG00000029035	Z:8928817-8930742	0.435888	0	-inf	down	0.0004	0.00293076	-
XLOC_051242	ADRA2A	ENSGALG00000023521	6:25774387-25777689	25.1614	4.98737	-2.33486	down	5e-05	0.000552617	adrenoceptor alpha 2A [Source:HGNC Symbol;Acc:HGNC:281]
XLOC_001363	C1QTNF1	ENSGALG00000027067	1:51257449-51344229	0.332298	2.61306	2.97519	up	5e-05	0.000552617	C1q and tumor necrosis factor related protein 1 [Source:HGNC Symbol;Acc:HGNC:14324]
XLOC_002638	LSAMP	ENSGALG00000015087	1:81352120-81663406	3.35743	11.2863	1.74915	up	5e-05	0.000552617	Limbic system-associated membrane protein [Source:UniProtKB/Swiss-Prot;Acc:Q98919]
XLOC_049360	SUSD6	ENSGALG00000009428	5:27160661-27235994	93.1308	40.9213	-1.18641	down	5e-05	0.000552617	sushi domain containing 6 [Source:HGNC Symbol;Acc:HGNC:19956]
XLOC_016760	SNX29	ENSGALG00000002924	14:141351-233099	0.861867	1.98094	1.20065	up	0.0001	0.000986788	sorting nexin 29 [Source:HGNC Symbol;Acc:HGNC:30542]
XLOC_023520	SLC9A3	ENSGALG00000012517	2:55817687-55884159	0.078652	0.440696	2.48623	up	0.0078	0.0424033	solute carrier family 9, subfamily A (NHE3, cation proton antiporter 3), member 3 [Source:HGNC Symbol;Acc:HGNC:11073]
XLOC_020944	NME1	ENSGALG00000007305	18:10253362-10258408	0.392721	1.0259	1.38531	up	0.009	0.0480708	nucleoside diphosphate kinase A [Source:RefSeq peptide;Acc:NP_001191690]
XLOC_021728	SLC43A2	ENSGALG00000002783	19:5300084-5329691	24.3369	7.94344	-1.61531	down	5e-05	0.000552617	solute carrier family 43 (amino acid system L transporter), member 2 [Source:HGNC Symbol;Acc:HGNC:23087]
XLOC_061408	DINB1	ENSGALG00000014956	Z:23729641-23838650	0.522555	1.36462	1.38484	up	0.00465	0.0267823	DNA polymerase kappa [Source:RefSeq peptide;Acc:NP_989514]
XLOC_048014	HHIPL1	ENSGALG00000011148	5:48046013-48063255	7.06652	15.6195	1.14428	up	5e-05	0.000552617	HHIP-like 1 [Source:HGNC Symbol;Acc:HGNC:19710]
XLOC_022563	STEAP2	ENSGALG00000009017	2:21544379-21564395	0.45694	1.80917	1.98525	up	5e-05	0.000552617	STEAP2 metalloreductase [Source:HGNC Symbol;Acc:HGNC:17885]
XLOC_002166	PPAR	ENSGALG00000004974	1:71408755-71471281	0.527594	3.39266	2.68492	up	5e-05	0.000552617	peroxisome proliferator-activated receptor gamma [Source:RefSeq peptide;Acc:NP_001001460]
XLOC_012424	PCSK6	ENSGALG00000007238	10:17122369-17156206	3.7949	10.2444	1.43271	up	5e-05	0.000552617	proprotein convertase subtilisin/kexin type 6 [Source:HGNC Symbol;Acc:HGNC:8569]
XLOC_000875	TBC1D15	ENSGALG00000010190	1:36415296-36445660	1.24637	6.13712	2.29983	up	5e-05	0.000552617	TBC1 domain family member 15 [Source:RefSeq peptide;Acc:NP_001012827]
XLOC_031207	PLCH2	ENSGALG00000001207	21:1470920-1541745	0.179646	0.819911	2.19031	up	0.00535	0.0302922	phospholipase C eta 2 [Source:HGNC Symbol;Acc:HGNC:29037]
XLOC_020704	ENSGALG00000001886	ENSGALG00000001886	18:4283750-4312478	1.93078	0.846554	-1.18951	down	0.0001	0.000986788	-
XLOC_047974	BDKRB1	ENSGALG00000020386	5:45646433-45649031	0	2.42919	inf	up	5e-05	0.000552617	B1 bradykinin receptor [Source:RefSeq peptide;Acc:NP_001074189]
XLOC_056729	U5	ENSGALG00000029046	8:19636537-19663305	2.18608	0.477936	-2.19346	down	5e-05	0.000552617	-
XLOC_001619	TMTC1	ENSGALG00000012956	1:59842253-59995185	2.88442	5.8232	1.01353	up	5e-05	0.000552617	transmembrane and tetratricopeptide repeat containing 1 [Source:HGNC Symbol;Acc:HGNC:24099]
XLOC_032057	STMN1	ENSGALG00000001475	23:3198616-3201919	110.256	22.9159	-2.26644	down	5e-05	0.000552617	Stathmin [Source:UniProtKB/Swiss-Prot;Acc:P31395]
XLOC_011344	BCL2A1	ENSGALG00000006511	10:12129781-12131797	0	0.835382	inf	up	0.0001	0.000986788	bcl-2-related protein A1 [Source:RefSeq peptide;Acc:NP_990197]
XLOC_028581	CDH2	ENSGALG00000015132	2:104448424-104563628	121.662	51.0321	-1.2534	down	5e-05	0.000552617	Cadherin-2 [Source:UniProtKB/Swiss-Prot;Acc:P10288]
XLOC_013251	GINS2	ENSGALG00000028131	11:17098226-17103722	13.7255	1.56602	-3.13169	down	5e-05	0.000552617	GINS complex subunit 2 (Psf2 homolog) [Source:HGNC Symbol;Acc:HGNC:24575]
XLOC_049531	ARHGAP11A	ENSGALG00000009731	5:29863999-29977797	1.53755	0.457752	-1.748	down	5e-05	0.000552617	rho GTPase-activating protein 11A [Source:RefSeq peptide;Acc:NP_001006479]
XLOC_038293	FANCL	ENSGALG00000007879	3:855514-929281	5.2398	0.89283	-2.55305	down	5e-05	0.000552617	E3 ubiquitin-protein ligase FANCL [Source:RefSeq peptide;Acc:NP_001029113]
XLOC_000574	ATP6AP1	ENSGALG00000008836	1:22114067-22168266	15.5459	55.5268	1.83665	up	5e-05	0.000552617	V-type proton ATPase subunit S1 precursor [Source:RefSeq peptide;Acc:NP_001239540]
XLOC_023684	MYLIP	ENSGALG00000012704	2:61562079-61576684	11.2044	5.3061	-1.07834	down	5e-05	0.000552617	E3 ubiquitin-protein ligase MYLIP [Source:RefSeq peptide;Acc:NP_001012579]
XLOC_026711	DFNA5	ENSGALG00000010997	2:31687595-31765342	1.78	4.05379	1.1874	up	5e-05	0.000552617	deafness, autosomal dominant 5 [Source:RefSeq peptide;Acc:NP_001006361]
XLOC_025830	OBSCN	ENSGALG00000004754	2:2078445-2267487	0.420776	1.11095	1.40066	up	5e-05	0.000552617	obscurin, cytoskeletal calmodulin and titin-interacting RhoGEF [Source:HGNC Symbol;Acc:HGNC:15719]
XLOC_024748	MAPRE2	ENSGALG00000015215	2:107255633-107386641	21.9528	53.3541	1.28119	up	5e-05	0.000552617	Microtubule-associated protein RP/EB family member 2 [Source:UniProtKB/Swiss-Prot;Acc:Q5ZKK1]
XLOC_032351	TCEA3	ENSGALG00000026702	23:2130235-2135679	1.45103	5.75438	1.98758	up	5e-05	0.000552617	transcription elongation factor A (SII), 3 [Source:HGNC Symbol;Acc:HGNC:11615]
XLOC_047120	C1QTNF4	ENSGALG00000008080	5:22058924-22079578	0.265801	2.23933	3.07465	up	0.0003	0.00231652	C1q and tumor necrosis factor related protein 4 [Source:HGNC Symbol;Acc:HGNC:14346]
XLOC_056342	FAM129A	ENSGALG00000004812	8:7932368-7992965	8.20888	3.8249	-1.10176	down	5e-05	0.000552617	protein Niban [Source:RefSeq peptide;Acc:NP_001012614]
XLOC_010006	HTR2A	ENSGALG00000016992	1:167643340-167674121	12.6259	2.34726	-2.42734	down	5e-05	0.000552617	5-hydroxytryptamine (serotonin) receptor 2A, G protein-coupled [Source:HGNC Symbol;Acc:HGNC:5293]
XLOC_049716	RPS6KL1	ENSGALG00000010294	5:37387416-37391470	10.8984	47.8414	2.13415	up	5e-05	0.000552617	ribosomal protein S6 kinase like 1 [Source:HGNC Symbol;Acc:HGNC:20222]
XLOC_005021	ENSGALG00000016934	ENSGALG00000016934	1:161176975-161182699	32.1149	7.50547	-2.09723	down	5e-05	0.000552617	-
XLOC_024143	SNRNP48	ENSGALG00000013005	2:78246698-78253275	1.00588	2.29802	1.19194	up	0.00085	0.00576743	small nuclear ribonucleoprotein, U11/U12 48KDa subunit [Source:HGNC Symbol;Acc:HGNC:21368]
XLOC_039530	SMOC2	ENSGALG00000011205	3:40938548-41074792	478.427	36.9281	-3.69551	down	5e-05	0.000552617	SPARC related modular calcium binding 2 [Source:HGNC Symbol;Acc:HGNC:20323]
XLOC_056258	CENPL	ENSGALG00000026825	8:5511275-5536458	4.62167	0.270175	-4.09645	down	0.00065	0.00453193	centromere protein L [Source:RefSeq peptide;Acc:NP_001006569]
XLOC_059599	IL11Ra	ENSGALG00000005848	Z:8187057-8212152	5.46737	11.183	1.03239	up	5e-05	0.000552617	interleukin-11 receptor subunit alpha precursor [Source:RefSeq peptide;Acc:NP_001038139]
XLOC_035883	gga-mir-6640	ENSGALG00000026837	3:21530531-21539949	18.0158	7.43553	-1.27676	down	5e-05	0.000552617	-
XLOC_062090	ABCA1	ENSGALG00000015433	Z:54537103-54642132	21.3262	3.96347	-2.42779	down	5e-05	0.000552617	ATP-binding cassette sub-family A member 1 [Source:RefSeq peptide;Acc:NP_989476]
XLOC_062116	C5orf63	ENSGALG00000028135	Z:56141158-56153131	0.647873	1.52487	1.2349	up	0.00075	0.0051625	chromosome 5 open reading frame 63 [Source:HGNC Symbol;Acc:HGNC:40051]
XLOC_009501	ANKRD10	ENSGALG00000016850	1:138575360-138610423	27.307	11.2421	-1.28036	down	5e-05	0.000552617	Ankyrin repeat domain-containing protein 10 [Source:UniProtKB/Swiss-Prot;Acc:Q5ZLC6]
XLOC_052121	CH25H	ENSGALG00000006352	6:18874302-18877975	0.745219	3.69313	2.30911	up	5e-05	0.000552617	cholesterol 25-hydroxylase [Source:RefSeq peptide;Acc:NP_001264283]
XLOC_046327	C15ORF23	ENSGALG00000004706	5:792318-797351	23.1345	5.87156	-1.97823	down	5e-05	0.000552617	putative TRAF4-associated factor 1 [Source:RefSeq peptide;Acc:NP_001026564]
XLOC_034937	TIMM13	ENSGALG00000028937	28:627971-628532	70.9507	172.781	1.28406	up	5e-05	0.000552617	translocase of inner mitochondrial membrane 13 homolog (yeast) [Source:HGNC Symbol;Acc:HGNC:11816]
XLOC_027239	INHBA	ENSGALG00000012327	2:51159684-51261219	4.85496	43.9379	3.17793	up	5e-05	0.000552617	inhibin beta A chain precursor [Source:RefSeq peptide;Acc:NP_990727]
XLOC_039028	PREPL	ENSGALG00000009981	3:24827680-25058011	0.380733	1.23632	1.6992	up	0.0005	0.00356577	prolyl endopeptidase-like [Source:RefSeq peptide;Acc:NP_001026224]
XLOC_020820	KPNA2	ENSGALG00000003584	18:6953317-6960739	72.2301	17.3502	-2.05765	down	5e-05	0.000552617	importin subunit alpha-2 [Source:RefSeq peptide;Acc:NP_001006209]
XLOC_014603	ENSGALG00000006944	ENSGALG00000006944	12:11639593-11652624	1.41237	0.379856	-1.89459	down	0.00665	0.0367852	-
XLOC_057676	LEPREL1	ENSGALG00000007303	9:13458581-13513785	0.910747	3.31459	1.86371	up	5e-05	0.000552617	prolyl 3-hydroxylase 2 precursor [Source:RefSeq peptide;Acc:NP_001001530]
XLOC_058619	FAM43A	ENSGALG00000007053	9:12291915-12293004	7.61314	22.954	1.59218	up	5e-05	0.000552617	family with sequence similarity 43 member A [Source:HGNC Symbol;Acc:HGNC:26888]
XLOC_057303	ENSGALG00000005275	ENSGALG00000005275	9:6274382-6378040	2.68264	8.69571	1.69665	up	5e-05	0.000552617	-
XLOC_002334	NTF3	ENSGALG00000027299	1:74007473-74080634	0.252149	1.99662	2.98521	up	0.0001	0.000986788	Gallus gallus neurotrophin 3 (NTF3), transcript variant 2, mRNA. [Source:RefSeq mRNA;Acc:NM_001031488]
XLOC_049558	C5H15ORF41	ENSGALG00000009801	5:30705068-30916254	5.24296	13.1368	1.32516	up	5e-05	0.000552617	uncharacterized protein C15orf41 homolog [Source:RefSeq peptide;Acc:NP_001026371]
XLOC_027601	MCUR1	ENSGALG00000012699	2:60678149-60694392	0.88463	1.81426	1.03624	up	0.0011	0.00727222	mitochondrial calcium uniporter regulator 1 [Source:HGNC Symbol;Acc:HGNC:21097]
XLOC_034993	NMRK2	ENSGALG00000025751	28:1455195-1459014	3.31961	0.591186	-2.48933	down	0.0033	0.0196976	nicotinamide riboside kinase 2 [Source:HGNC Symbol;Acc:HGNC:17871]
XLOC_038061	PBK	ENSGALG00000016582	3:104781437-104803768	45.5409	4.18928	-3.44239	down	5e-05	0.000552617	PDZ binding kinase [Source:HGNC Symbol;Acc:HGNC:18282]
XLOC_010531	DLG2	ENSGALG00000017254	1:188459666-189196267	0.25867	0.821784	1.66764	up	5e-05	0.000552617	discs, large homolog 2 (Drosophila) [Source:HGNC Symbol;Acc:HGNC:2901]
XLOC_006659	KCNC2	ENSGALG00000010204	1:37553977-37660197	3.30314	7.34698	1.15331	up	5e-05	0.000552617	potassium channel, voltage gated Shaw related subfamily C, member 2 [Source:HGNC Symbol;Acc:HGNC:6234]
XLOC_055685	SNORA35	ENSGALG00000025185	8:19671457-19676597	2.93519	0.795081	-1.88428	down	5e-05	0.000552617	-
XLOC_020835	PRKCA	ENSGALG00000003943	18:7594958-7873113	1.40908	2.97412	1.07772	up	5e-05	0.000552617	Protein kinase C [Source:UniProtKB/TrEMBL;Acc:Q5F3X1]
XLOC_007737	PARP11	ENSGALG00000014347	1:74799548-74818341	0.399964	0.819946	1.03566	up	0.0002	0.00168268	poly(ADP-ribose) polymerase family member 11 [Source:HGNC Symbol;Acc:HGNC:1186]
XLOC_039819	EYA4	ENSGALG00000013987	3:55666415-55823961	0.810241	3.576	2.14192	up	5e-05	0.000552617	EYA transcriptional coactivator and phosphatase 4 [Source:HGNC Symbol;Acc:HGNC:3522]
XLOC_050098	CINP	ENSGALG00000011372	5:49491697-49498386	1.30792	4.27855	1.70985	up	0.00395	0.0231687	Gallus gallus cyclin-dependent kinase 2 interacting protein (CINP), mRNA. [Source:RefSeq mRNA;Acc:NM_001277503]
XLOC_051181	SLK	ENSGALG00000008318	6:23623543-23670821	4.88859	10.4478	1.09571	up	5e-05	0.000552617	STE20 like kinase [Source:HGNC Symbol;Acc:HGNC:11088]
XLOC_018355	UNG	ENSGALG00000021285	15:6645047-6649388	9.09218	3.32538	-1.4511	down	5e-05	0.000552617	uracil-DNA glycosylase [Source:RefSeq peptide;Acc:NP_989520]
XLOC_000629	DOCK4	ENSGALG00000009480	1:26960093-27206767	0.690233	1.61217	1.22385	up	5e-05	0.000552617	dedicator of cytokinesis 4 [Source:HGNC Symbol;Acc:HGNC:19192]
XLOC_007914	STXBP5L	ENSGALG00000014941	1:78926028-79113477	0.583926	0.1602	-1.86591	down	0.00455	0.0262764	syntaxin binding protein 5 like [Source:HGNC Symbol;Acc:HGNC:30757]
XLOC_037093	STX7	ENSGALG00000002930	3:56146528-56178513	11.5337	53.4045	2.21111	up	5e-05	0.000552617	syntaxin-7 [Source:RefSeq peptide;Acc:NP_001012961]
XLOC_042947	uc_338	ENSGALG00000026621	4:53644936-53730243	0.315788	1.25799	1.99409	up	5e-05	0.000552617	-
XLOC_035411	MSH2	ENSGALG00000008962	3:8542391-8573143	4.77917	1.98614	-1.2668	down	5e-05	0.000552617	mutS homolog 2 [Source:HGNC Symbol;Acc:HGNC:7325]
XLOC_035071	SHC2	ENSGALG00000001289	28:2579482-2585761	3.20609	7.05285	1.13739	up	5e-05	0.000552617	SHC (Src homology 2 domain containing) transforming protein 2 [Source:HGNC Symbol;Acc:HGNC:29869]
XLOC_049355	SMOC1	ENSGALG00000009415	5:26990812-27112082	7.69688	53.2777	2.79119	up	5e-05	0.000552617	SPARC related modular calcium binding 1 [Source:HGNC Symbol;Acc:HGNC:20318]
XLOC_033694	Tulp	ENSGALG00000006370	26:52815-59593	1.56651	0.474413	-1.72333	down	0.00025	0.0020083	tubby-related protein 1 [Source:RefSeq peptide;Acc:NP_989946]
XLOC_048600	FANCF	ENSGALG00000003660	5:2944747-2947340	0.926253	0.15208	-2.60657	down	0.00205	0.0128797	Fanconi anemia complementation group F [Source:HGNC Symbol;Acc:HGNC:3587]
XLOC_022612	CCDC132	ENSGALG00000009500	2:23077704-23147847	4.76136	12.2646	1.36506	up	5e-05	0.000552617	Coiled-coil domain-containing protein 132 [Source:UniProtKB/Swiss-Prot;Acc:Q5ZKV9]
XLOC_045603	H2AFZ	ENSGALG00000014023	4:59764349-59766622	183.817	75.001	-1.29329	down	5e-05	0.000552617	Histone H2A.Z [Source:UniProtKB/Swiss-Prot;Acc:Q5ZMD6]
XLOC_031777	DUSP26	ENSGALG00000001633	22:1603069-1619730	0.879396	4.35867	2.3093	up	0.001	0.00667872	dual specificity phosphatase 26 (putative) [Source:HGNC Symbol;Acc:HGNC:28161]
XLOC_024137	DAP	ENSGALG00000013002	2:78115687-78159642	44.4384	104.154	1.22883	up	5e-05	0.000552617	death-associated protein 1 [Source:RefSeq peptide;Acc:NP_001026174]
XLOC_052942	COL6A2	ENSGALG00000006126	7:6781120-6810349	32.9797	131.231	1.99246	up	5e-05	0.000552617	Collagen alpha-2(VI) chain [Source:UniProtKB/Swiss-Prot;Acc:P15988]
XLOC_052050	SCD	ENSGALG00000005739	6:17046241-17064999	192.725	40.14	-2.26343	down	5e-05	0.000552617	stearoyl-CoA desaturase 1 [Source:RefSeq peptide;Acc:NP_990221]
XLOC_014919	FANCD2	ENSGALG00000003720	12:2749643-2832931	5.78922	1.09647	-2.4005	down	0.00065	0.00453193	Fanconi anemia, complementation group D2 [Source:RefSeq peptide;Acc:NP_001034350]
XLOC_039268	FEZ2	ENSGALG00000010594	3:31594993-31627752	16.6218	34.0123	1.03298	up	5e-05	0.000552617	fasciculation and elongation protein zeta 2 (zygin II) [Source:HGNC Symbol;Acc:HGNC:3660]
XLOC_044202	ENSGALG00000007710	ENSGALG00000007710	4:12189369-12200993	2.51989	6.46624	1.35957	up	5e-05	0.000552617	-
XLOC_039802	c-myb	ENSGALG00000013956	3:54967895-54991469	0.695638	0.210996	-1.72112	down	0.0017	0.0108408	transcriptional activator Myb [Source:RefSeq peptide;Acc:NP_990637]
XLOC_005476	SACS	ENSGALG00000017120	1:176842565-176900914	1.18708	4.30658	1.85912	up	5e-05	0.000552617	sacsin molecular chaperone [Source:HGNC Symbol;Acc:HGNC:10519]
XLOC_043485	EVC	ENSGALG00000015037	4:78663439-78782714	1.12739	2.91809	1.37204	up	5e-05	0.000552617	Ellis van Creveld syndrome [Source:RefSeq peptide;Acc:NP_001005347]
XLOC_045669	BDH2	ENSGALG00000012338	4:60581682-60595996	5.18192	16.7023	1.68849	up	5e-05	0.000552617	3-hydroxybutyrate dehydrogenase, type 2 [Source:HGNC Symbol;Acc:HGNC:32389]
XLOC_010506	FOLH1	ENSGALG00000017234	1:186845640-186876250	10.1425	30.4304	1.5851	up	5e-05	0.000552617	folate hydrolase (prostate-specific membrane antigen) 1 [Source:HGNC Symbol;Acc:HGNC:3788]
XLOC_049869	GALC	ENSGALG00000010593	5:42129059-42167773	12.3818	27.9046	1.17228	up	5e-05	0.000552617	galactosylceramidase [Source:HGNC Symbol;Acc:HGNC:4115]
XLOC_014081	DBNDD1	ENSGALG00000000528	11:18297074-18308190	10.7168	23.5981	1.1388	up	0.00025	0.0020083	dysbindin (dystrobrevin binding protein 1) domain containing 1 [Source:HGNC Symbol;Acc:HGNC:28455]
XLOC_051722	ENSGALG00000025843	ENSGALG00000025843	6:10643898-10644930	0	0.479842	inf	up	5e-05	0.000552617	-
XLOC_037677	OGFRL1	ENSGALG00000015951	3:81796517-82056693	1.05587	2.17696	1.04388	up	0.0016	0.0102567	opioid growth factor receptor-like 1 [Source:HGNC Symbol;Acc:HGNC:21378]
XLOC_052031	TLL2	ENSGALG00000005519	6:16141457-16223667	0.845827	0.4098	-1.04544	down	0.002	0.0125796	tolloid like 2 [Source:HGNC Symbol;Acc:HGNC:11844]
XLOC_010671	RRM1	ENSGALG00000017350	1:193761014-193781202	22.5615	7.5861	-1.57243	down	5e-05	0.000552617	ribonucleoside-diphosphate reductase large subunit [Source:RefSeq peptide;Acc:NP_001026008]
XLOC_040163	Blimp-1	ENSGALG00000015388	3:67757130-67863760	0.0955419	0.555555	2.53972	up	0.0031	0.0186265	Uncharacterized protein [Source:UniProtKB/TrEMBL;Acc:F1NKI2]
XLOC_056176	TMEM121	ENSGALG00000002756	8:3867706-3870016	5.59846	0.569386	-3.29755	down	5e-05	0.000552617	Transmembrane protein 121 [Source:UniProtKB/Swiss-Prot;Acc:Q8QFN3]
XLOC_059684	C7	ENSGALG00000014835	Z:12795474-12817485	3.66126	1.54018	-1.24924	down	5e-05	0.000552617	complement component 7 [Source:HGNC Symbol;Acc:HGNC:1346]
XLOC_030813	SNAI1	ENSGALG00000008018	20:14136360-14139739	123.854	56.7873	-1.125	down	5e-05	0.000552617	snail homolog 1 [Source:RefSeq peptide;Acc:NP_990473]
XLOC_033695	FKBP51	ENSGALG00000000947	26:59869-80991	28.2481	12.4728	-1.17937	down	5e-05	0.000552617	peptidyl-prolyl cis-trans isomerase FKBP5 [Source:RefSeq peptide;Acc:NP_001005431]
XLOC_019018	ENSGALG00000007728	ENSGALG00000007728	15:10110678-10119292	10.8904	26.5917	1.28792	up	5e-05	0.000552617	-
XLOC_024201	RPRD1A	ENSGALG00000013129	2:83531330-83577050	1.74873	3.84605	1.13707	up	5e-05	0.000552617	regulation of nuclear pre-mRNA domain-containing protein 1A [Source:RefSeq peptide;Acc:NP_001026176]
XLOC_053328	CHRNA1	ENSGALG00000009301	7:16305299-16310101	3.58135	1.01872	-1.81374	down	0.00085	0.00576743	Acetylcholine receptor subunit alpha [Source:UniProtKB/Swiss-Prot;Acc:P09479]
XLOC_041407	KIF4A	ENSGALG00000004195	4:1248516-1265790	14.697	1.71447	-3.09968	down	5e-05	0.000552617	chromosome-associated kinesin KIF4 [Source:RefSeq peptide;Acc:NP_990306]
XLOC_061841	Cdc14B	ENSGALG00000012627	Z:42070540-42120228	1.04416	2.84788	1.44754	up	5e-05	0.000552617	Cell division cycle 14-like protein B [Source:UniProtKB/TrEMBL;Acc:D5K9Y4]
XLOC_000977	PTPRQ	ENSGALG00000010935	1:39799900-39913158	0.944008	7.52018	2.9939	up	5e-05	0.000552617	protein tyrosine phosphatase, receptor type, Q [Source:HGNC Symbol;Acc:HGNC:9679]
XLOC_009776	PIBF1	ENSGALG00000016929	1:155293493-155434324	0.277811	0.714155	1.36214	up	0.00495	0.0282955	progesterone immunomodulatory binding factor 1 [Source:HGNC Symbol;Acc:HGNC:23352]
XLOC_017757	PGP	ENSGALG00000005888	14:6483769-6496887	14.4199	7.16969	-1.00808	down	5e-05	0.000552617	phosphoglycolate phosphatase [Source:RefSeq peptide;Acc:NP_001025809]
XLOC_039924	RSPO3	ENSGALG00000014829	3:58726122-58785427	8.61533	20.2079	1.22994	up	5e-05	0.000552617	R-spondin 3 [Source:HGNC Symbol;Acc:HGNC:20866]
XLOC_037121	CTGF	ENSGALG00000002909	3:56638963-56641934	2024.13	4201.13	1.05347	up	5e-05	0.000552617	connective tissue growth factor precursor [Source:RefSeq peptide;Acc:NP_989605]
XLOC_047718	MIPOL1	ENSGALG00000010118	5:36250317-36428766	0.390665	1.62498	2.05642	up	0.00025	0.0020083	mirror-image polydactyly 1 [Source:HGNC Symbol;Acc:HGNC:21460]
XLOC_035560	SNX5	ENSGALG00000008691	3:14813792-14830438	1.88091	3.99745	1.08765	up	0.0001	0.000986788	sorting nexin-5 [Source:RefSeq peptide;Acc:NP_001006178]
XLOC_027361	HSBP1L1	ENSGALG00000024483	2:56276631-56279702	5.18099	16.332	1.6564	up	5e-05	0.000552617	heat shock factor binding protein 1-like 1 [Source:RefSeq peptide;Acc:NP_001129654]
XLOC_049136	TP53I11	ENSGALG00000014069	5:21371915-21496844	0.850876	6.0983	2.84139	up	0.00315	0.0188785	tumor protein p53-inducible protein 11 [Source:RefSeq peptide;Acc:NP_001244298]
XLOC_059044	MED12L	ENSGALG00000010370	9:22944424-23061736	4.07865	10.4775	1.36114	up	5e-05	0.000552617	mediator complex subunit 12 like [Source:HGNC Symbol;Acc:HGNC:16050]
XLOC_060173	PIP5K1B	ENSGALG00000015107	Z:34333000-34427873	0.332944	1.16101	1.80203	up	0.00135	0.00876205	phosphatidylinositol 4-phosphate 5-kinase type-1 beta [Source:RefSeq peptide;Acc:NP_001026593]
XLOC_043411	LDB2	ENSGALG00000014485	4:75755033-75982714	0.743406	2.10459	1.50132	up	0.0076	0.0414202	LIM domain-binding protein 2 [Source:RefSeq peptide;Acc:NP_990160]
XLOC_021241	ANKRD13B	ENSGALG00000026000	19:6072265-6078358	1.48106	4.31088	1.54136	up	5e-05	0.000552617	ankyrin repeat domain 13B [Source:HGNC Symbol;Acc:HGNC:26363]
XLOC_047947	RIN3	ENSGALG00000010806	5:44010136-44067387	0.52848	1.12454	1.08942	up	0.00225	0.014014	Ras and Rab interactor 3 [Source:HGNC Symbol;Acc:HGNC:18751]
XLOC_039786	PEX7	ENSGALG00000013874	3:54201977-54237869	2.07591	4.2191	1.0232	up	5e-05	0.000552617	peroxisomal biogenesis factor 7 [Source:RefSeq peptide;Acc:NP_001264638]
XLOC_024466	APCDD1	ENSGALG00000000894	2:98186516-98217765	15.6162	2.05184	-2.92805	down	5e-05	0.000552617	Protein APCDD1 [Source:UniProtKB/Swiss-Prot;Acc:Q5R2I8]
XLOC_053135	ENSGALG00000008803	ENSGALG00000008803	7:13288816-13298591	2.65382	0.729724	-1.86265	down	5e-05	0.000552617	-
XLOC_042498	Lef-1	ENSGALG00000010529	4:37323428-37378325	10.5864	3.00503	-1.81676	down	5e-05	0.000552617	lymphoid enhancer-binding factor 1 [Source:RefSeq peptide;Acc:NP_990344]
XLOC_041073	CENPO	ENSGALG00000016609	3:105085781-105100626	5.767	0.922377	-2.64439	down	5e-05	0.000552617	centromere protein O [Source:RefSeq peptide;Acc:NP_001026270]
XLOC_030619	DNAJC5	ENSGALG00000006046	20:9862895-9882982	20.5016	9.30158	-1.14019	down	5e-05	0.000552617	dnaJ homolog subfamily C member 5 [Source:RefSeq peptide;Acc:NP_001264937]
XLOC_018361	ENSGALG00000005379	ENSGALG00000005379	15:6834752-6941532	1.49647	3.52747	1.23707	up	5e-05	0.000552617	-
XLOC_034908	CTXN1	ENSGALG00000000337	28:410023-420242	0.502921	4.60267	3.19407	up	5e-05	0.000552617	cortexin 1 [Source:HGNC Symbol;Acc:HGNC:31108]
XLOC_018365	KIAA1671	ENSGALG00000005512	15:6944479-6992192	9.38141	23.9625	1.3529	up	5e-05	0.000552617	KIAA1671 [Source:HGNC Symbol;Acc:HGNC:29345]
XLOC_053726	ENSGALG00000012061	ENSGALG00000012061	7:27688523-27706402	1.16285	0.56874	-1.03182	down	0.00345	0.0205145	-
XLOC_062455	PPIC	ENSGALG00000005346	Z:81178146-81184188	82.5762	173.04	1.06731	up	5e-05	0.000552617	peptidylprolyl isomerase C (cyclophilin C) [Source:HGNC Symbol;Acc:HGNC:9256]
XLOC_020593	MYOCD	ENSGALG00000001021	18:780799-815767	0.67168	0.226603	-1.5676	down	0.00025	0.0020083	myocardin [Source:RefSeq peptide;Acc:NP_001074184]
XLOC_057972	PPM1L	ENSGALG00000009537	9:21475782-21588599	1.08758	3.16159	1.53953	up	5e-05	0.000552617	protein phosphatase, Mg2+/Mn2+ dependent 1L [Source:HGNC Symbol;Acc:HGNC:16381]
XLOC_028852	UBE2W	ENSGALG00000019468	2:117677734-117713363	0.75669	1.59307	1.07404	up	5e-05	0.000552617	probable ubiquitin-conjugating enzyme E2 W [Source:RefSeq peptide;Acc:NP_001186410]
XLOC_043523	LRPAP1	ENSGALG00000015612	4:81411666-81420730	8.56837	20.6825	1.27132	up	5e-05	0.000552617	alpha-2-macroglobulin receptor-associated protein precursor [Source:RefSeq peptide;Acc:NP_990393]
XLOC_029878	PLCG1	ENSGALG00000003750	20:5246036-5311446	6.09688	13.1188	1.10549	up	0.0001	0.000986788	phospholipase C gamma 1 [Source:HGNC Symbol;Acc:HGNC:9065]
XLOC_034416	KIF18B	ENSGALG00000000878	27:1315070-1323798	4.49197	0.511196	-3.1354	down	5e-05	0.000552617	Kinesin-like protein KIF18B [Source:UniProtKB/Swiss-Prot;Acc:Q5ZLK6]
XLOC_061084	ENSGALG00000002386	ENSGALG00000002386	Z:8938610-8946552	1.71134	0.746123	-1.19764	down	0.0004	0.00293076	-
XLOC_015471	FGD5	ENSGALG00000008546	12:19771124-19859850	3.59012	9.27879	1.36991	up	5e-05	0.000552617	FYVE, RhoGEF and PH domain containing 5 [Source:HGNC Symbol;Acc:HGNC:19117]
XLOC_015797	ENSGALG00000003691	ENSGALG00000003691	13:9945119-9991846	21384.5	10.748	-10.9583	down	5e-05	0.000552617	-
XLOC_010250	POMP	ENSGALG00000017090	1:175029982-175053620	9.13286	18.6526	1.03023	up	5e-05	0.000552617	proteasome maturation protein [Source:HGNC Symbol;Acc:HGNC:20330]
XLOC_008387	HSPA13	ENSGALG00000019201	1:97410805-97418694	2.12314	5.5064	1.37491	up	5e-05	0.000552617	heat shock 70 kDa protein 13 precursor [Source:RefSeq peptide;Acc:NP_001025964]
XLOC_060949	LIPG	ENSGALG00000002712	Z:1060882-1081530	119.79	22.5855	-2.40704	down	5e-05	0.000552617	lipase, endothelial [Source:HGNC Symbol;Acc:HGNC:6623]
XLOC_035187	TNFAIP8L1	ENSGALG00000004266	28:4703153-4710012	8.88134	2.12458	-2.0636	down	5e-05	0.000552617	tumor necrosis factor alpha-induced protein 8-like protein 1 [Source:RefSeq peptide;Acc:NP_001006343]
XLOC_058945	SERPINI1	ENSGALG00000009470	9:20035825-20076660	0.768123	4.50666	2.55265	up	5e-05	0.000552617	Neuroserpin [Source:UniProtKB/Swiss-Prot;Acc:Q90935]
XLOC_013256	JPH3	ENSGALG00000005791	11:17334120-17376878	2.0415	4.36356	1.09588	up	5e-05	0.000552617	junctophilin 3 [Source:HGNC Symbol;Acc:HGNC:14203]
XLOC_013504	EXOC3L1	ENSGALG00000001702	11:972849-995051	1.74154	7.30698	2.06891	up	5e-05	0.000552617	exocyst complex component 3-like 1 [Source:HGNC Symbol;Acc:HGNC:27540]
XLOC_057691	TFRC	ENSGALG00000007485	9:14408399-14424327	33.2207	11.2677	-1.55989	down	5e-05	0.000552617	transferrin receptor protein 1 [Source:RefSeq peptide;Acc:NP_990587]
XLOC_033990	FANCE	ENSGALG00000002561	26:4021535-4026207	3.69743	0.796433	-2.2149	down	5e-05	0.000552617	Fanconi anemia complementation group E [Source:HGNC Symbol;Acc:HGNC:3586]
XLOC_016421	KIF20A	ENSGALG00000003231	13:9368382-9397077	20.4166	2.48283	-3.03969	down	5e-05	0.000552617	kinesin-like protein KIF20A [Source:RefSeq peptide;Acc:NP_001012801]
XLOC_021014	ENSGALG00000028577	ENSGALG00000028577	19:65757-92960	89.8037	17.616	-2.34989	down	0.0001	0.000986788	-
XLOC_048754	PARVA	ENSGALG00000005438	5:7351765-7389981	6.72654	14.7032	1.12819	up	5e-05	0.000552617	parvin alpha [Source:HGNC Symbol;Acc:HGNC:14652]
XLOC_034938	LMNB2	ENSGALG00000000470	28:628671-799480	49.0458	21.7456	-1.17341	down	5e-05	0.000552617	lamin-B2 [Source:RefSeq peptide;Acc:NP_990616]
XLOC_026525	CALCR	ENSGALG00000009509	2:23184313-23325417	0.257563	0.793723	1.62371	up	5e-05	0.000552617	calcitonin receptor [Source:HGNC Symbol;Acc:HGNC:1440]
XLOC_051120	ARHGAP19	ENSGALG00000007609	6:21907729-21926841	13.7755	1.15231	-3.5795	down	5e-05	0.000552617	rho GTPase-activating protein 19 [Source:RefSeq peptide;Acc:NP_001012927]
XLOC_025507	MTBP	ENSGALG00000016404	2:136493398-136544734	1.13382	0.269782	-2.07133	down	0.00405	0.0236663	MDM2 binding protein [Source:HGNC Symbol;Acc:HGNC:7417]
XLOC_062203	MSH3	ENSGALG00000015589	Z:63759655-63893410	0.617008	1.5159	1.29682	up	0.0025	0.01537	mutS homolog 3 [Source:HGNC Symbol;Acc:HGNC:7326]
XLOC_004411	SLC5A7	ENSGALG00000016804	1:135397399-135423764	1.23097	0.613378	-1.00495	down	5e-05	0.000552617	high affinity choline transporter 1 [Source:RefSeq peptide;Acc:NP_001001763]
XLOC_030460	STK4	ENSGALG00000004098	20:5520685-5573743	10.0376	4.9749	-1.01267	down	5e-05	0.000552617	serine/threonine-protein kinase 4 [Source:RefSeq peptide;Acc:NP_001026024]
XLOC_057262	PTTG1IP	ENSGALG00000005675	9:4651629-4664906	127.476	269.167	1.07827	up	5e-05	0.000552617	pituitary tumor-transforming 1 interacting protein [Source:HGNC Symbol;Acc:HGNC:13524]
XLOC_027138	ANLN	ENSGALG00000012104	2:47314655-47343783	19.3275	3.02059	-2.67775	down	5e-05	0.000552617	anillin actin binding protein [Source:HGNC Symbol;Acc:HGNC:14082]
XLOC_057461	ZBTB38	ENSGALG00000002874	9:9675006-9691872	0.683116	1.58074	1.2104	up	0.00255	0.0156431	zinc finger and BTB domain containing 38 [Source:HGNC Symbol;Acc:HGNC:26636]
XLOC_010538	SYTL2	ENSGALG00000014079	1:189473150-189529886	2.68644	5.46823	1.02538	up	0.00015	0.00136551	synaptotagmin like 2 [Source:HGNC Symbol;Acc:HGNC:15585]
XLOC_017619	RADIL	ENSGALG00000004504	14:4010846-4030115	0.103614	0.606975	2.55041	up	0.0006	0.00420734	Ras association and DIL domains [Source:HGNC Symbol;Acc:HGNC:22226]
XLOC_032869	IGSF9B	ENSGALG00000001450	24:2418819-2464846	0.957626	0.380832	-1.33031	down	5e-05	0.000552617	immunoglobulin superfamily member 9B [Source:HGNC Symbol;Acc:HGNC:32326]
XLOC_053742	CCDC93	ENSGALG00000012129	7:28379878-28419685	1.60079	3.85136	1.26659	up	0.0001	0.000986788	coiled-coil domain-containing protein 93 [Source:RefSeq peptide;Acc:NP_001026433]
XLOC_007619	WNT7B	ENSGALG00000014235	1:70917704-71014077	0.286648	0.718743	1.3262	up	0.00025	0.0020083	Protein Wnt-7b [Source:UniProtKB/Swiss-Prot;Acc:Q3L254]
XLOC_047619	FOXG1	ENSGALG00000009853	5:32806682-32809353	6.99087	2.52413	-1.46968	down	5e-05	0.000552617	forkhead box protein G1 [Source:RefSeq peptide;Acc:NP_990524]
XLOC_052622	EBF3	ENSGALG00000010461	6:33669434-33791767	9.66412	4.17955	-1.20929	down	5e-05	0.000552617	early B-cell factor 3 [Source:HGNC Symbol;Acc:HGNC:19087]
XLOC_028951	SNX16	ENSGALG00000015794	2:121308910-121333635	1.55868	3.29531	1.08009	up	5e-05	0.000552617	sorting nexin-16 [Source:RefSeq peptide;Acc:NP_001186417]
XLOC_004139	KAL1	ENSGALG00000016616	1:125082661-125212392	0.324288	1.59588	2.299	up	5e-05	0.000552617	anosmin-1 precursor [Source:RefSeq peptide;Acc:NP_990755]
XLOC_049122	Alx-4	ENSGALG00000025875	5:21099449-21129959	62.0529	20.4431	-1.60189	down	5e-05	0.000552617	homeobox protein aristaless-like 4 [Source:RefSeq peptide;Acc:NP_989493]
XLOC_015182	KLF15	ENSGALG00000006245	12:10612468-10626926	2.65186	5.64025	1.08875	up	5e-05	0.000552617	Kruppel-like factor 15 [Source:HGNC Symbol;Acc:HGNC:14536]
XLOC_026027	VPAC2	ENSGALG00000006575	2:9602709-9696943	2.16758	6.15222	1.50502	up	0.0001	0.000986788	vasoactive intestinal polypeptide receptor 2 precursor [Source:RefSeq peptide;Acc:NP_001014970]
XLOC_040176	ENSGALG00000015468	ENSGALG00000015468	3:70838275-70841362	8.32499	24.5676	1.56124	up	5e-05	0.000552617	-
XLOC_046334	CASC5	ENSGALG00000004522	5:920666-949107	1.7012	0.425076	-2.00076	down	5e-05	0.000552617	cancer susceptibility candidate 5 [Source:HGNC Symbol;Acc:HGNC:24054]
XLOC_024072	FAM134B	ENSGALG00000026200	2:75643884-75709051	0.106628	0.638918	2.58305	up	0.00045	0.00323466	family with sequence similarity 134 member B [Source:HGNC Symbol;Acc:HGNC:25964]
XLOC_056030	VAV3	ENSGALG00000001915	8:986944-1162344	1.76535	3.91511	1.1491	up	5e-05	0.000552617	guanine nucleotide exchange factor VAV3 [Source:RefSeq peptide;Acc:NP_996745]
XLOC_007060	LGALS1	ENSGALG00000029043	1:51010960-51014093	1469.44	3935.78	1.42138	up	5e-05	0.000552617	Beta-galactoside-binding lectin [Source:UniProtKB/Swiss-Prot;Acc:P07583]
XLOC_055954	IL23R	ENSGALG00000011212	8:27528141-27543730	0.60986	0.270506	-1.17282	down	0.0023	0.0142716	interleukin 23 receptor [Source:HGNC Symbol;Acc:HGNC:19100]
XLOC_026713	OSBPL3	ENSGALG00000011007	2:31771629-31865624	7.79456	17.8441	1.19491	up	5e-05	0.000552617	oxysterol binding protein like 3 [Source:HGNC Symbol;Acc:HGNC:16370]
XLOC_027805	SERPINB6	ENSGALG00000012866	2:67720138-67729598	15.2604	34.0248	1.1568	up	5e-05	0.000552617	serpin B6 [Source:RefSeq peptide;Acc:NP_001006377]
XLOC_020848	FAM20A	ENSGALG00000004183	18:8152955-8163908	50.7196	169.402	1.73983	up	5e-05	0.000552617	family with sequence similarity 20 member A [Source:HGNC Symbol;Acc:HGNC:23015]
XLOC_056878	ORC1	ENSGALG00000010623	8:23276660-23291886	2.01082	0.457425	-2.13618	down	5e-05	0.000552617	origin recognition complex subunit 1 [Source:RefSeq peptide;Acc:NP_001026457]
XLOC_022759	IL6	ENSGALG00000010915	2:30956300-30998226	0.796032	3.76626	2.24223	up	0.001	0.00667872	Interleukin-6 [Source:UniProtKB/Swiss-Prot;Acc:Q90YI0]
XLOC_025082	TERF1	ENSGALG00000015633	2:117328694-117361786	1.30929	0.587418	-1.15632	down	0.0001	0.000986788	telomeric repeat-binding factor 1 [Source:RefSeq peptide;Acc:NP_989711]
XLOC_056184	ENSGALG00000002771	ENSGALG00000002771	8:3972198-3975333	368.593	939.118	1.34928	up	5e-05	0.000552617	-
XLOC_013369	SPIRE2	ENSGALG00000000521	11:18260412-18267198	0.14112	1.46676	3.37764	up	0.0002	0.00168268	spire-type actin nucleation factor 2 [Source:HGNC Symbol;Acc:HGNC:30623]
XLOC_034585	BRCA1	ENSGALG00000002781	27:5149794-5171059	0.714118	0.133836	-2.4157	down	5e-05	0.000552617	breast cancer 1, early onset [Source:RefSeq peptide;Acc:NP_989500]
XLOC_002449	GPR162	ENSGALG00000022926	1:76707977-76712600	4.48021	11.5876	1.37095	up	5e-05	0.000552617	G protein-coupled receptor 162 [Source:HGNC Symbol;Acc:HGNC:16693]
XLOC_056291	SOAT1	ENSGALG00000004205	8:6145934-6172726	12.3076	5.78229	-1.08984	down	5e-05	0.000552617	O-acyltransferase [Source:UniProtKB/TrEMBL;Acc:E1BTG6]
XLOC_049733	TGFB3	ENSGALG00000010346	5:37609186-37752738	298.015	1046.67	1.81235	up	5e-05	0.000552617	transforming growth factor beta-3 preproprotein [Source:RefSeq peptide;Acc:NP_990785]
XLOC_006180	RELN	ENSGALG00000008193	1:12856857-13129087	0.421313	0.202761	-1.05511	down	0.00095	0.00637967	reelin [Source:HGNC Symbol;Acc:HGNC:9957]
XLOC_019829	ENSGALG00000023909	ENSGALG00000023909	17:1878826-1894519	2.48007	6.86959	1.46984	up	5e-05	0.000552617	-
XLOC_012875	SHCBP1	ENSGALG00000004444	11:7350907-7369576	5.96094	0.617904	-3.27009	down	5e-05	0.000552617	SHC SH2-domain binding protein 1 [Source:HGNC Symbol;Acc:HGNC:29547]
XLOC_017710	SHMT1	ENSGALG00000005046	14:5075180-5102080	5.41672	2.11713	-1.35531	down	0.00165	0.0105507	serine hydroxymethyltransferase 1 (soluble) [Source:HGNC Symbol;Acc:HGNC:10850]
XLOC_040996	C3H2ORF43	ENSGALG00000016487	3:101609617-101719052	15.1336	6.72279	-1.17063	down	5e-05	0.000552617	UPF0554 protein C2orf43 homolog [Source:RefSeq peptide;Acc:NP_001026264]
XLOC_030780	TSHZ2	ENSGALG00000007809	20:12890662-13105769	0.744324	1.90712	1.3574	up	5e-05	0.000552617	teashirt zinc finger homeobox 2 [Source:HGNC Symbol;Acc:HGNC:13010]
XLOC_061230	FGF10	ENSGALG00000014872	Z:13829710-13892440	1.46774	5.54469	1.9175	up	0.00165	0.0105507	fibroblast growth factor 10 precursor [Source:RefSeq peptide;Acc:NP_990027]
XLOC_047540	DPH6	ENSGALG00000020438	5:31031328-31438936	11.4122	28.5475	1.32278	up	0.00555	0.031311	ATP-binding domain-containing protein 4 [Source:RefSeq peptide;Acc:NP_001186639]
XLOC_003780	DMD	ENSGALG00000016281	1:113774389-114932830	1.35311	8.26179	2.61017	up	5e-05	0.000552617	dystrophin [Source:RefSeq peptide;Acc:NP_990630]
XLOC_048982	LSP1	ENSGALG00000006583	5:13419871-13473345	81.2758	390.354	2.26389	up	5e-05	0.000552617	lymphocyte-specific protein 1 [Source:RefSeq peptide;Acc:NP_989673]
XLOC_018091	UBE2L3	ENSGALG00000001415	15:208363-366957	76.0209	154.082	1.01923	up	5e-05	0.000552617	Gallus gallus ubiquitin-conjugating enzyme E2L 3 (UBE2L3), mRNA. [Source:RefSeq mRNA;Acc:NM_001006180]
XLOC_012499	UACA	ENSGALG00000008143	10:19087919-19130533	6.48712	26.3994	2.02486	up	5e-05	0.000552617	uveal autoantigen with coiled-coil domains and ankyrin repeats [Source:HGNC Symbol;Acc:HGNC:15947]
XLOC_034522	LRRC3C	ENSGALG00000026789	27:4295043-4295820	0.33774	0	-inf	down	0.00015	0.00136551	leucine rich repeat containing 3C [Source:HGNC Symbol;Acc:HGNC:40034]
XLOC_045267	CENPC	ENSGALG00000011683	4:50988716-51021153	2.33559	0.660491	-1.82218	down	5e-05	0.000552617	centromere protein C 1 [Source:RefSeq peptide;Acc:NP_990382]
XLOC_058132	ARHGEF4	ENSGALG00000002193	9:1793138-2000887	8.01154	16.1805	1.0141	up	5e-05	0.000552617	Rho guanine nucleotide exchange factor 4 [Source:HGNC Symbol;Acc:HGNC:684]
XLOC_047212	ENSGALG00000009145	ENSGALG00000009145	5:25031377-25159942	0.452667	1.90037	2.06976	up	5e-05	0.000552617	-
XLOC_011770	PATL2	ENSGALG00000002167	10:821409-827514	1.43298	0.252605	-2.50406	down	0.00015	0.00136551	protein associated with topoisomerase II homolog 2 (yeast) [Source:HGNC Symbol;Acc:HGNC:33630]
XLOC_002127	FBLN1	ENSGALG00000014233	1:70623443-70705990	3.96544	10.2465	1.36958	up	5e-05	0.000552617	fibulin-1 precursor [Source:RefSeq peptide;Acc:NP_989496]
XLOC_015382	CRBN	ENSGALG00000008274	12:18095107-18110048	2.15367	4.83784	1.16756	up	5e-05	0.000552617	cereblon [Source:HGNC Symbol;Acc:HGNC:30185]
XLOC_007698	TIGAR	ENSGALG00000026776	1:73269251-73292435	1.07426	2.68614	1.32219	up	0.0003	0.00231652	TP53 induced glycolysis regulatory phosphatase [Source:HGNC Symbol;Acc:HGNC:1185]
XLOC_056315	RNaseP_nuc	ENSGALG00000025650	8:6609346-6609668	8556.29	19188.7	1.1652	up	5e-05	0.000552617	-
XLOC_061813	FANCC	ENSGALG00000012618	Z:41519738-41607695	1.79732	5.75921	1.68002	up	5e-05	0.000552617	Fanconi anemia, complementation group C [Source:RefSeq peptide;Acc:NP_001006587]
XLOC_051762	C10orf54	ENSGALG00000004673	6:11375532-11501581	1.36492	13.1568	3.26892	up	5e-05	0.000552617	chromosome 10 open reading frame 54 [Source:HGNC Symbol;Acc:HGNC:30085]
XLOC_059138	RAPGEF3	ENSGALG00000006348	LGE22C19W28_E50C23:430621-442063	2.95388	8.88987	1.58955	up	5e-05	0.000552617	Rap guanine nucleotide exchange factor 3 [Source:HGNC Symbol;Acc:HGNC:16629]
XLOC_035398	GALNT14	ENSGALG00000009078	3:7664658-7733883	0.331302	2.53393	2.93516	up	0.0008	0.00546381	polypeptide N-acetylgalactosaminyltransferase 14 [Source:HGNC Symbol;Acc:HGNC:22946]
XLOC_046479	EIF3M	ENSGALG00000012109	5:5539085-5625129	60.5695	143.169	1.24106	up	5e-05	0.000552617	Eukaryotic translation initiation factor 3 subunit M [Source:UniProtKB/Swiss-Prot;Acc:Q5ZJ64]
XLOC_061757	TLE1	ENSGALG00000012575	Z:38994761-39114050	20.2683	5.44625	-1.89589	down	5e-05	0.000552617	transducin like enhancer of split 1 [Source:HGNC Symbol;Acc:HGNC:11837]
XLOC_038318	EML6	ENSGALG00000008139	3:2488876-2610081	0.397389	1.48172	1.89865	up	0.0052	0.0295501	echinoderm microtubule associated protein like 6 [Source:HGNC Symbol;Acc:HGNC:35412]
XLOC_010519	PRSS23	ENSGALG00000017244	1:188012551-188026094	13.3754	33.0861	1.30664	up	5e-05	0.000552617	protease, serine 23 [Source:HGNC Symbol;Acc:HGNC:14370]
XLOC_033448	KIAA1324	ENSGALG00000026986	26:1128312-1137004	1.32292	0.404703	-1.70879	down	5e-05	0.000552617	KIAA1324 [Source:HGNC Symbol;Acc:HGNC:29618]
XLOC_006731	PAWR	ENSGALG00000010320	1:39391841-39479066	2.01802	9.0909	2.17149	up	5e-05	0.000552617	PRKC, apoptosis, WT1, regulator [Source:HGNC Symbol;Acc:HGNC:8614]
XLOC_037083	SLC2A12	ENSGALG00000013980	3:55492191-55523798	37.0107	14.5303	-1.34888	down	5e-05	0.000552617	solute carrier family 2 (facilitated glucose transporter), member 12 [Source:HGNC Symbol;Acc:HGNC:18067]
XLOC_030803	PARD6B	ENSGALG00000007994	20:13808589-13922927	0.890205	3.58189	2.00851	up	0.00045	0.00323466	partitioning defective 6 homolog beta [Source:RefSeq peptide;Acc:NP_001038106]
XLOC_050240	PRKCH	ENSGALG00000011889	5:53951086-54057203	0.6073	1.60067	1.39819	up	0.0023	0.0142716	protein kinase C, eta [Source:HGNC Symbol;Acc:HGNC:9403]
XLOC_046418	METTL15	ENSGALG00000012153	5:3920768-4026116	0.688414	2.03946	1.56684	up	0.0001	0.000986788	putative S-adenosyl-L-methionine-dependent methyltransferase METT5D1 [Source:RefSeq peptide;Acc:NP_001186351]
XLOC_060181	MAMDC2	ENSGALG00000015115	Z:34741038-34806237	6.0745	1.59483	-1.92936	down	5e-05	0.000552617	MAM domain containing 2 [Source:HGNC Symbol;Acc:HGNC:23673]
XLOC_052169	KIF11	ENSGALG00000006790	6:20271500-20291871	2.81519	0.516591	-2.44614	down	5e-05	0.000552617	kinesin-like protein KIF11 [Source:RefSeq peptide;Acc:NP_001026401]
XLOC_027704	BMP6	ENSGALG00000012787	2:64423417-64549505	8.38603	41.1552	2.29501	up	5e-05	0.000552617	bone morphogenetic protein 6 [Source:HGNC Symbol;Acc:HGNC:1073]
XLOC_046945	FADS2	ENSGALG00000007178	5:16094389-16112413	58.1912	21.1645	-1.45915	down	5e-05	0.000552617	fatty acid desaturase 2 [Source:RefSeq peptide;Acc:NP_001153900]
XLOC_028037	PTPN3	ENSGALG00000022909	2:84609307-84785709	0.670623	2.81848	2.07135	up	5e-05	0.000552617	protein tyrosine phosphatase, non-receptor type 3 [Source:HGNC Symbol;Acc:HGNC:9655]
XLOC_010208	BRCA2	ENSGALG00000017073	1:173820723-173857498	0.423888	0.182521	-1.21562	down	0.00065	0.00453193	breast cancer 2, early onset [Source:RefSeq peptide;Acc:NP_989607]
XLOC_028766	CYP7B1	ENSGALG00000015512	2:114088960-114114645	0.190085	0.455339	1.2603	up	0.0044	0.0254888	cytochrome P450 family 7 subfamily B member 1 [Source:HGNC Symbol;Acc:HGNC:2652]
XLOC_032979	APOA1	ENSGALG00000007114	24:5106237-5107725	325.913	675.545	1.05157	up	5e-05	0.000552617	Apolipoprotein A-I Proapolipoprotein A-I [Source:UniProtKB/Swiss-Prot;Acc:P08250]
XLOC_021993	RARRES2	ENSGALG00000004909	2:382473-405386	45.7547	103.971	1.18418	up	0.00145	0.00935703	retinoic acid receptor responder protein 2 precursor [Source:RefSeq peptide;Acc:NP_001264405]
XLOC_030774	DOK5	ENSGALG00000007786	20:12598198-12633483	1.17618	0.373903	-1.65337	down	0.0059	0.033073	docking protein 5 [Source:HGNC Symbol;Acc:HGNC:16173]
XLOC_055708	RAD54L	ENSGALG00000010356	8:20471190-20498756	4.63858	0.680449	-2.76912	down	5e-05	0.000552617	RAD54-like (S. cerevisiae) [Source:HGNC Symbol;Acc:HGNC:9826]
XLOC_034329	CDC6	ENSGALG00000028716	27:4392873-4396094	10.0285	1.1023	-3.18552	down	5e-05	0.000552617	cell division cycle 6 [Source:HGNC Symbol;Acc:HGNC:1744]
XLOC_027808	SERPINB2	ENSGALG00000019552	2:67753129-67763712	1.83352	8.31555	2.18119	up	5e-05	0.000552617	serpin peptidase inhibitor, clade B (ovalbumin), member 2 [Source:HGNC Symbol;Acc:HGNC:8584]
XLOC_032511	FNDC5	ENSGALG00000003567	23:5229741-5241575	22.0794	48.4956	1.13515	up	5e-05	0.000552617	fibronectin type III domain containing 5 [Source:HGNC Symbol;Acc:HGNC:20240]
XLOC_041327	ZC3H12B	ENSGALG00000004715	4:66193-78662	1.24259	2.63716	1.08563	up	5e-05	0.000552617	zinc finger CCCH-type containing 12B [Source:HGNC Symbol;Acc:HGNC:17407]
XLOC_056183	C14orf80	ENSGALG00000027492	8:3902707-3969274	9.12206	4.18597	-1.1238	down	0.0001	0.000986788	chromosome 14 open reading frame 80 [Source:HGNC Symbol;Acc:HGNC:20127]
XLOC_006461	DNAJB9	ENSGALG00000009492	1:28382859-28392521	1.69951	5.76615	1.76249	up	5e-05	0.000552617	dnaJ homolog subfamily B member 9 precursor [Source:RefSeq peptide;Acc:NP_001025906]
XLOC_033834	C1orf116	ENSGALG00000001091	26:2546961-2552764	11.4833	41.0151	1.83662	up	5e-05	0.000552617	chromosome 1 open reading frame 116 [Source:HGNC Symbol;Acc:HGNC:28667]
XLOC_057965	BCHE	ENSGALG00000009478	9:20419760-20466797	0.500965	1.1152	1.15453	up	0.0021	0.0131438	cholinesterase precursor [Source:RefSeq peptide;Acc:NP_989977]
XLOC_028803	MYBL1	ENSGALG00000015522	2:114840235-114865431	1.20645	0.440776	-1.45265	down	5e-05	0.000552617	myb-related protein A [Source:RefSeq peptide;Acc:NP_990563]
XLOC_011190	DUT	ENSGALG00000004954	10:9639284-9652134	6.77546	2.33946	-1.53414	down	5e-05	0.000552617	deoxyuridine 5'-triphosphate nucleotidohydrolase, mitochondrial [Source:RefSeq peptide;Acc:NP_001072956]
XLOC_016587	GPX3	ENSGALG00000004521	13:12336944-12488448	288.269	929.718	1.68938	up	0.00025	0.0020083	glutathione peroxidase 3 precursor [Source:RefSeq peptide;Acc:NP_001156704]
XLOC_031542	DOK2	ENSGALG00000026250	22:1343626-1382871	6.36129	12.8091	1.00978	up	0.00925	0.0492188	docking protein 2 [Source:HGNC Symbol;Acc:HGNC:2991]
XLOC_029829	FAM83D	ENSGALG00000003097	20:4109315-4170624	20.3508	3.09344	-2.7178	down	5e-05	0.000552617	family with sequence similarity 83 member D [Source:HGNC Symbol;Acc:HGNC:16122]
XLOC_054800	ITGB5	ENSGALG00000011778	7:26880671-27415642	105.923	227.136	1.10054	up	5e-05	0.000552617	integrin beta-5 precursor [Source:RefSeq peptide;Acc:NP_989814]
XLOC_020901	BAHCC1	ENSGALG00000026930	18:9475005-9495757	72.7369	35.5848	-1.03143	down	5e-05	0.000552617	BAH domain and coiled-coil containing 1 [Source:HGNC Symbol;Acc:HGNC:29279]
XLOC_004641	TMTC4	ENSGALG00000016870	1:143128880-143200297	2.2482	5.67951	1.337	up	5e-05	0.000552617	transmembrane and tetratricopeptide repeat containing 4 [Source:HGNC Symbol;Acc:HGNC:25904]
XLOC_057929	NCEH1	ENSGALG00000009170	9:18723835-18743518	7.59554	15.7138	1.04881	up	5e-05	0.000552617	neutral cholesterol ester hydrolase 1 [Source:HGNC Symbol;Acc:HGNC:29260]
XLOC_029414	MTSS1	ENSGALG00000016333	2:138075128-138193599	5.87243	18.8692	1.684	up	5e-05	0.000552617	metastasis suppressor protein 1 [Source:RefSeq peptide;Acc:NP_001026125]
XLOC_039606	ACAT2	ENSGALG00000011659	3:44881986-44889927	50.1021	24.1439	-1.05321	down	5e-05	0.000552617	acetyl-CoA acetyltransferase, cytosolic [Source:RefSeq peptide;Acc:NP_001034376]
XLOC_000558	GPR37	ENSGALG00000027861	1:21614382-21629956	7.64091	3.64411	-1.06818	down	5e-05	0.000552617	probable G-protein coupled receptor 37 precursor [Source:RefSeq peptide;Acc:NP_001075168]
XLOC_062470	MELK	ENSGALG00000016438	Z:81804398-81827757	0.66261	0.259612	-1.3518	down	0.00615	0.0342828	maternal embryonic leucine zipper kinase [Source:RefSeq peptide;Acc:NP_001026680]
XLOC_060023	CDC37L1	ENSGALG00000014448	Z:27303292-27334238	0.540449	1.08235	1.00193	up	0.00215	0.0134328	cell division cycle 37-like 1 [Source:HGNC Symbol;Acc:HGNC:17179]
XLOC_047302	COX16	ENSGALG00000020449	5:26819499-26990516	12.4283	0.49377	-4.65364	down	5e-05	0.000552617	COX16 cytochrome c oxidase assembly homolog [Source:RefSeq peptide;Acc:NP_001183986]
XLOC_045764	SPATA18	ENSGALG00000013964	4:65750623-65771219	0.288636	0.725333	1.32939	up	0.0001	0.000986788	spermatogenesis associated 18 [Source:HGNC Symbol;Acc:HGNC:29579]
XLOC_022283	ZMYND11	ENSGALG00000006599	2:9791127-9894465	2.53512	5.33729	1.07405	up	5e-05	0.000552617	zinc finger, MYND-type containing 11 [Source:HGNC Symbol;Acc:HGNC:16966]
XLOC_023224	KIAA0895	ENSGALG00000012110	2:47346327-47377465	8.85209	17.7227	1.00151	up	5e-05	0.000552617	KIAA0895 [Source:HGNC Symbol;Acc:HGNC:22206]
XLOC_038085	ENSGALG00000026301	ENSGALG00000026301	3:105319046-105331350	4.70509	0.706396	-2.73567	down	5e-05	0.000552617	-
XLOC_024702	RNF138	ENSGALG00000015163	2:106040204-106049486	2.4564	6.10916	1.31443	up	5e-05	0.000552617	ring finger protein 138, E3 ubiquitin protein ligase [Source:HGNC Symbol;Acc:HGNC:17765]
XLOC_006804	DCN	ENSGALG00000011274	1:43890336-43932683	45.6498	202.241	2.14739	up	5e-05	0.000552617	decorin precursor [Source:RefSeq peptide;Acc:NP_001025918]
XLOC_012215	FANCI	ENSGALG00000006658	10:12436947-12468013	5.51611	0.460591	-3.58209	down	5e-05	0.000552617	Fanconi anemia, complementation group I [Source:RefSeq peptide;Acc:NP_001108323]
XLOC_043323	RELL1	ENSGALG00000014336	4:69444998-69466051	20.6088	43.4765	1.07697	up	5e-05	0.000552617	RELT-like protein 1 [Source:UniProtKB/Swiss-Prot;Acc:Q5F3A4]
XLOC_018348	WSCD2	ENSGALG00000004849	15:6458295-6491188	0.677952	2.52764	1.89854	up	0.0013	0.00846492	WSC domain containing 2 [Source:HGNC Symbol;Acc:HGNC:29117]
XLOC_008830	ENSGALG00000016251	ENSGALG00000016251	1:112106634-112196222	138.7	55.7618	-1.31462	down	5e-05	0.000552617	-
XLOC_021689	POR	ENSGALG00000002053	19:4304086-4337357	142.285	64.4782	-1.14189	down	5e-05	0.000552617	NADPH--cytochrome P450 reductase [Source:RefSeq peptide;Acc:NP_001182725]
XLOC_034254	GIP	ENSGALG00000001299	27:3468106-3475761	0	0.386667	inf	up	0.0004	0.00293076	gastric inhibitory polypeptide precursor [Source:RefSeq peptide;Acc:NP_001073573]
XLOC_056788	SCL	ENSGALG00000023296	8:20808554-20813839	2.63875	0.784627	-1.74978	down	5e-05	0.000552617	Gallus gallus T-cell acute lymphocytic leukemia 1 (TAL1), mRNA. [Source:RefSeq mRNA;Acc:NM_205352]
XLOC_011984	CCNB2	ENSGALG00000004161	10:6313606-6321500	30.5098	5.04376	-2.5967	down	5e-05	0.000552617	G2/mitotic-specific cyclin-B2 [Source:UniProtKB/Swiss-Prot;Acc:P29332]
XLOC_023523	RECK	ENSGALG00000012626	2:55918326-56142356	14.0038	28.4838	1.02432	up	5e-05	0.000552617	reversion-inducing-cysteine-rich protein with kazal motifs [Source:HGNC Symbol;Acc:HGNC:11345]
XLOC_021367	SRSF1	ENSGALG00000005525	19:8707437-8710356	211.126	94.4013	-1.16123	down	5e-05	0.000552617	serine/arginine-rich splicing factor 1 [Source:RefSeq peptide;Acc:NP_001107213]
XLOC_017715	CACNA1H	ENSGALG00000005215	14:5227648-5398129	0.679051	2.65553	1.96741	up	5e-05	0.000552617	Uncharacterized protein [Source:UniProtKB/TrEMBL;Acc:F1P435]
XLOC_015967	VDAC1	ENSGALG00000006503	13:15352328-15367400	11.4302	26.3363	1.2042	up	5e-05	0.000552617	voltage-dependent anion-selective channel protein 1 [Source:RefSeq peptide;Acc:NP_001029041]
XLOC_022154	SCN5A	ENSGALG00000006112	2:5408260-5613834	0.395268	1.44935	1.8745	up	5e-05	0.000552617	sodium channel, voltage gated, type V alpha subunit [Source:HGNC Symbol;Acc:HGNC:10593]
XLOC_019380	GLE1	ENSGALG00000004738	17:5128827-5138100	5.42887	2.43779	-1.15508	down	5e-05	0.000552617	GLE1, RNA export mediator [Source:HGNC Symbol;Acc:HGNC:4315]
XLOC_021758	RAB34	ENSGALG00000026315	19:5794726-5800595	63.5437	127.535	1.00507	up	5e-05	0.000552617	RAB34, member RAS oncogene family [Source:HGNC Symbol;Acc:HGNC:16519]
XLOC_057955	PDCD10	ENSGALG00000009477	9:20076794-20090571	5.24596	13.4007	1.35303	up	5e-05	0.000552617	Programmed cell death protein 10 [Source:UniProtKB/Swiss-Prot;Acc:Q5ZIV5]
XLOC_040290	SH3BGRL2	ENSGALG00000015877	3:78750531-78790685	1.00608	0.166562	-2.59461	down	0.0002	0.00168268	SH3 domain binding glutamate-rich protein like 2 [Source:HGNC Symbol;Acc:HGNC:15567]
XLOC_009775	KLF5	ENSGALG00000016927	1:155257164-155276151	3.56226	1.77973	-1.00114	down	5e-05	0.000552617	Kruppel-like factor 5 (intestinal) [Source:HGNC Symbol;Acc:HGNC:6349]
XLOC_028479	TYMS	ENSGALG00000014897	2:101603490-101612231	3.70418	1.11003	-1.73856	down	0.0001	0.000986788	thymidylate synthetase [Source:HGNC Symbol;Acc:HGNC:12441]
XLOC_058626	HES4	ENSGALG00000028015	9:12410466-12423754	2.36919	1.16632	-1.02243	down	0.0001	0.000986788	hes family bHLH transcription factor 4 [Source:HGNC Symbol;Acc:HGNC:24149]
XLOC_034513	PLXDC1	ENSGALG00000023881	27:4089078-4101418	3.15981	9.9111	1.64921	up	5e-05	0.000552617	plexin domain containing 1 [Source:HGNC Symbol;Acc:HGNC:20945]
XLOC_051187	SORCS3	ENSGALG00000008434	6:23967358-24235717	8.36436	0.501089	-4.06112	down	5e-05	0.000552617	sortilin-related VPS10 domain containing receptor 3 [Source:HGNC Symbol;Acc:HGNC:16699]
XLOC_029800	E2F1	ENSGALG00000003045	20:2483840-2488119	18.3889	6.12255	-1.58663	down	5e-05	0.000552617	transcription factor E2F1 [Source:RefSeq peptide;Acc:NP_990550]
XLOC_050716	chAnk3	ENSGALG00000003135	6:8174621-8520083	1.49428	3.0539	1.0312	up	5e-05	0.000552617	ankyrin 3, node of Ranvier (ankyrin G) [Source:RefSeq peptide;Acc:NP_001264026]
XLOC_010289	SGCG	ENSGALG00000017122	1:176903586-177019757	8.04093	3.14612	-1.35379	down	5e-05	0.000552617	sarcoglycan gamma [Source:HGNC Symbol;Acc:HGNC:10809]
XLOC_008524	TIAM1	ENSGALG00000015842	1:103789218-103964162	2.76496	1.19208	-1.21378	down	5e-05	0.000552617	T-cell lymphoma invasion and metastasis 1 [Source:HGNC Symbol;Acc:HGNC:11805]
XLOC_061218	C5orf34	ENSGALG00000014865	Z:13568740-13603072	8.43111	20.6079	1.2894	up	5e-05	0.000552617	chromosome 5 open reading frame 34 [Source:HGNC Symbol;Acc:HGNC:24738]
XLOC_027353	RBFA	ENSGALG00000012636	2:56186902-56202737	0.531428	1.30216	1.29296	up	0.0013	0.00846492	ribosome binding factor A (putative) [Source:RefSeq peptide;Acc:NP_001012879]
XLOC_045778	SLC10A4	ENSGALG00000014108	4:66054692-66056512	1.41252	4.29074	1.60295	up	5e-05	0.000552617	solute carrier family 10 member 4 [Source:HGNC Symbol;Acc:HGNC:22980]
XLOC_021208	RPA1	ENSGALG00000003072	19:5418177-5440442	25.0609	12.0261	-1.05927	down	5e-05	0.000552617	Replication protein A 70 kDa DNA-binding subunit [Source:UniProtKB/Swiss-Prot;Acc:Q5ZJJ2]
XLOC_028949	FABP4	ENSGALG00000015767	2:121225722-121228944	6.50311	35.0969	2.43214	up	5e-05	0.000552617	fatty acid-binding protein, adipocyte [Source:RefSeq peptide;Acc:NP_989621]
XLOC_037785	TDRP	ENSGALG00000016356	3:91200498-91281207	0.818967	2.79973	1.77341	up	5e-05	0.000552617	testis development related protein [Source:HGNC Symbol;Acc:HGNC:26951]
XLOC_051268	CASP7	ENSGALG00000008933	6:27042297-27062965	0.560293	2.14966	1.93985	up	5e-05	0.000552617	caspase 7 [Source:HGNC Symbol;Acc:HGNC:1508]
XLOC_010368	RAB39A	ENSGALG00000017166	1:179647659-179662213	0.186435	0.901415	2.27352	up	0.00165	0.0105507	RAB39A, member RAS oncogene family [Source:HGNC Symbol;Acc:HGNC:16521]
XLOC_026311	ARL5B	ENSGALG00000008557	2:18960946-18977027	5.273	12.59	1.25559	up	5e-05	0.000552617	ADP-ribosylation factor-like 5B [Source:RefSeq peptide;Acc:NP_001137441]
XLOC_040787	ENSGALG00000016441	ENSGALG00000016441	3:96068998-96073205	7.5662	18.374	1.28002	up	5e-05	0.000552617	-
XLOC_016836	FAM20C	ENSGALG00000003640	14:1724259-1780784	19.1885	9.39598	-1.03013	down	5e-05	0.000552617	family with sequence similarity 20 member C [Source:HGNC Symbol;Acc:HGNC:22140]
XLOC_034300	CISD3	ENSGALG00000029107	27:4006812-4007489	7.8556	20.7294	1.39988	up	5e-05	0.000552617	CDGSH iron sulfur domain 3 [Source:HGNC Symbol;Acc:HGNC:27578]
XLOC_050708	TMEM26	ENSGALG00000025862	6:7974241-7992033	0.688324	2.14855	1.64221	up	0.0068	0.0374821	transmembrane protein 26 [Source:RefSeq peptide;Acc:NP_001186527]
XLOC_005302	OSF-2	ENSGALG00000017046	1:171293175-171327674	15.6084	147.494	3.24026	up	5e-05	0.000552617	periostin precursor [Source:RefSeq peptide;Acc:NP_001025712]
XLOC_041432	ERCC6L	ENSGALG00000003881	4:1647564-1651736	5.09124	0.407565	-3.64292	down	5e-05	0.000552617	excision repair cross-complementation group 6 like [Source:HGNC Symbol;Acc:HGNC:20794]
XLOC_030085	TGM2	ENSGALG00000006775	20:10714656-10723053	3.63638	12.7507	1.81	up	5e-05	0.000552617	protein-glutamine gamma-glutamyltransferase 2 [Source:RefSeq peptide;Acc:NP_990779]
XLOC_026241	THNSL1	ENSGALG00000007677	2:16600694-16613287	0.432441	0.940594	1.12107	up	5e-05	0.000552617	threonine synthase like 1 [Source:HGNC Symbol;Acc:HGNC:26160]
XLOC_035976	PLEKHH2	ENSGALG00000009947	3:24491109-24545482	0.137861	0.756782	2.45667	up	5e-05	0.000552617	pleckstrin homology, MyTH4 and FERM domain containing H2 [Source:HGNC Symbol;Acc:HGNC:30506]
XLOC_045670	CENPE	ENSGALG00000013208	4:60597387-60634939	0.712158	0.122518	-2.5392	down	5e-05	0.000552617	centromere protein E [Source:HGNC Symbol;Acc:HGNC:1856]
XLOC_062227	KIAA1958	ENSGALG00000023083	Z:65770833-65831560	3.37405	0.549318	-2.61877	down	5e-05	0.000552617	KIAA1958 [Source:HGNC Symbol;Acc:HGNC:23427]
XLOC_056256	NUF2	ENSGALG00000003438	8:5439066-5460434	3.92514	0.758123	-2.37224	down	0.00085	0.00576743	Kinetochore protein Nuf2 [Source:UniProtKB/Swiss-Prot;Acc:Q76I90]
XLOC_032877	NCAPD3	ENSGALG00000001491	24:2516228-2542779	9.85832	1.49926	-2.71709	down	5e-05	0.000552617	non-SMC condensin II complex subunit D3 [Source:HGNC Symbol;Acc:HGNC:28952]
XLOC_042746	RASGEF1B	ENSGALG00000010903	4:44930141-45030305	5.60583	12.7917	1.1902	up	0.0001	0.000986788	RasGEF domain family member 1B [Source:HGNC Symbol;Acc:HGNC:24881]
XLOC_022024	CSPG5	ENSGALG00000028443	2:836596-844877	0.645272	2.17535	1.75327	up	0.0008	0.00546381	chondroitin sulfate proteoglycan 5 precursor [Source:RefSeq peptide;Acc:NP_990050]
XLOC_020280	FASN	ENSGALG00000002747	18:4886001-4935063	149.014	61.4155	-1.27878	down	5e-05	0.000552617	fatty acid synthase [Source:RefSeq peptide;Acc:NP_990486]
XLOC_029786	AHCY	ENSGALG00000002030	20:1601527-1862123	61.2327	23.338	-1.39162	down	0.0008	0.00546381	adenosylhomocysteinase [Source:HGNC Symbol;Acc:HGNC:343]
XLOC_043875	MID2	ENSGALG00000003860	4:1701039-1749149	1.84506	4.30738	1.22314	up	5e-05	0.000552617	Uncharacterized protein [Source:UniProtKB/TrEMBL;Acc:F1NCH4]
XLOC_061976	FER	ENSGALG00000000273	Z:47258534-47438863	0.942807	2.12521	1.17257	up	5e-05	0.000552617	fer (fps/fes related) tyrosine kinase [Source:HGNC Symbol;Acc:HGNC:3655]
XLOC_038876	KCNK2	ENSGALG00000009687	3:20175603-20279796	0.112794	1.16592	3.36971	up	0.0002	0.00168268	potassium channel, two pore domain subfamily K, member 2 [Source:HGNC Symbol;Acc:HGNC:6277]
XLOC_030491	ZMYND8	ENSGALG00000004542	20:6108258-6174071	3.6754	8.19866	1.15749	up	5e-05	0.000552617	zinc finger, MYND-type containing 8 [Source:HGNC Symbol;Acc:HGNC:9397]
XLOC_004514	FGF14	ENSGALG00000016866	1:142222502-142612905	0.214847	0.710965	1.72647	up	5e-05	0.000552617	fibroblast growth factor 14 [Source:HGNC Symbol;Acc:HGNC:3671]
XLOC_001130	SCYL2	ENSGALG00000011569	1:47072452-47107607	2.91868	6.43402	1.1404	up	5e-05	0.000552617	SCY1-like protein 2 [Source:RefSeq peptide;Acc:NP_001025922]
XLOC_025496	COLEC10	ENSGALG00000027390	2:135902062-135989675	16.281	40.1441	1.302	up	5e-05	0.000552617	Collectin-10 [Source:UniProtKB/Swiss-Prot;Acc:Q2LK95]
XLOC_014499	GATA2	ENSGALG00000005909	12:9185757-9201882	12.3052	4.91545	-1.32387	down	5e-05	0.000552617	GATA-binding factor 2 [Source:UniProtKB/Swiss-Prot;Acc:P23824]
XLOC_042834	ENSGALG00000019003	ENSGALG00000019003	4:48998208-49030510	0.277527	1.00168	1.85172	up	0.0001	0.000986788	-
XLOC_032531	FUCA1	ENSGALG00000004112	23:5552278-5557300	7.92286	17.2699	1.12417	up	5e-05	0.000552617	fucosidase, alpha-L- 1, tissue [Source:HGNC Symbol;Acc:HGNC:4006]
XLOC_006494	NELL2	ENSGALG00000009601	1:30284744-30405559	2.69397	0.282242	-3.25473	down	5e-05	0.000552617	protein NEL precursor [Source:RefSeq peptide;Acc:NP_001025911]
XLOC_031484	ENSGALG00000027189	ENSGALG00000027189	21:6521863-6524784	0	0.449053	inf	up	0.00015	0.00136551	-
XLOC_058405	6.	ENSGALG00000005283	9:6241410-6274376	1.77669	3.77965	1.08906	up	5e-05	0.000552617	Solute carrier family 25 member 46 [Source:UniProtKB/Swiss-Prot;Acc:Q5ZIG3]
XLOC_012597	E2F4	ENSGALG00000001722	11:972849-995051	15.4986	7.45445	-1.05596	down	5e-05	0.000552617	transcription factor E2F4 [Source:RefSeq peptide;Acc:NP_001005835]
XLOC_007689	RAD51AP1	ENSGALG00000017290	1:73175385-73213840	0.901191	3.04623	1.75712	up	0.0001	0.000986788	RAD51 associated protein 1 [Source:HGNC Symbol;Acc:HGNC:16956]
XLOC_061507	GLDC	ENSGALG00000015053	Z:27889040-27927357	4.63899	16.4114	1.82282	up	5e-05	0.000552617	glycine dehydrogenase [Source:RefSeq peptide;Acc:NP_989653]
XLOC_022465	MASTL	ENSGALG00000007507	2:15830007-15847776	3.79502	0.721243	-2.39555	down	5e-05	0.000552617	microtubule associated serine/threonine kinase like [Source:HGNC Symbol;Acc:HGNC:19042]
XLOC_053385	SPC25	ENSGALG00000010900	7:18366760-18430278	6.02551	1.8416	-1.71012	down	0.00025	0.0020083	kinetochore protein Spc25 [Source:RefSeq peptide;Acc:NP_001264786]
XLOC_049717	PGF	ENSGALG00000026557	5:37392297-37405733	4.21517	32.9156	2.96511	up	5e-05	0.000552617	placental growth factor [Source:HGNC Symbol;Acc:HGNC:8893]
XLOC_016633	TGFBI	ENSGALG00000006319	13:14295425-14512344	11.3911	37.7133	1.72717	up	5e-05	0.000552617	transforming growth factor-beta-induced protein ig-h3 precursor [Source:RefSeq peptide;Acc:NP_990367]
XLOC_055924	DNAJC6	ENSGALG00000011041	8:27179458-27219563	0.529254	1.71962	1.70005	up	5e-05	0.000552617	putative tyrosine-protein phosphatase auxilin [Source:RefSeq peptide;Acc:NP_001170886]
XLOC_013205	WFDC1	ENSGALG00000005503	11:16191124-16203598	1.03213	24.5253	4.57058	up	5e-05	0.000552617	WAP four-disulfide core domain protein 1 [Source:UniProtKB/Swiss-Prot;Acc:Q8JG33]
XLOC_023963	RNF152	ENSGALG00000028822	2:68541076-68785639	1.22884	0.591239	-1.05549	down	5e-05	0.000552617	ring finger protein 152 [Source:HGNC Symbol;Acc:HGNC:26811]
XLOC_046337	GCHFR	ENSGALG00000028400	5:967324-1011083	14.8146	1.44307	-3.35982	down	5e-05	0.000552617	GTP cyclohydrolase 1 feedback regulatory protein [Source:RefSeq peptide;Acc:NP_001186451]
XLOC_002021	LRMP	ENSGALG00000014011	1:67292633-67331462	2.70389	6.9715	1.36643	up	5e-05	0.000552617	lymphoid-restricted membrane protein [Source:HGNC Symbol;Acc:HGNC:6690]
XLOC_017411	CPPED1	ENSGALG00000002940	14:257738-301078	1.07249	4.87636	2.18484	up	5e-05	0.000552617	calcineurin-like phosphoesterase domain containing 1 [Source:RefSeq peptide;Acc:NP_001153454]
XLOC_033201	TUFT1	ENSGALG00000000935	25:2103588-2117226	13.3518	29.869	1.16162	up	5e-05	0.000552617	tuftelin 1 [Source:HGNC Symbol;Acc:HGNC:12422]
XLOC_017296	ENSGALG00000002610	ENSGALG00000002610	14:13064936-13069498	1.13908	4.33392	1.9278	up	5e-05	0.000552617	-
XLOC_030573	PPDPF	ENSGALG00000005849	20:9368434-9370742	117.102	261.601	1.1596	up	5e-05	0.000552617	chromosome 20 open reading frame 149 [Source:RefSeq peptide;Acc:NP_001183966]
XLOC_044930	SGMS2	ENSGALG00000010535	4:37420841-37458732	1.52588	4.31211	1.49875	up	5e-05	0.000552617	phosphatidylcholine:ceramide cholinephosphotransferase 2 [Source:RefSeq peptide;Acc:NP_001264755]
XLOC_045668	ENSGALG00000012319	ENSGALG00000012319	4:60562059-60581026	20.2183	5.21864	-1.95392	down	5e-05	0.000552617	-
XLOC_034656	PLPP2	ENSGALG00000026834	28:1142462-1149066	147.106	306.361	1.05837	up	5e-05	0.000552617	phospholipid phosphatase 2 [Source:HGNC Symbol;Acc:HGNC:9230]
XLOC_048503	FEN1	ENSGALG00000024076	5:245201-247884	21.2695	4.21434	-2.33541	down	5e-05	0.000552617	Flap endonuclease 1 [Source:UniProtKB/Swiss-Prot;Acc:Q5ZLN4]
XLOC_020263	RNF157	ENSGALG00000002008	18:4445413-4469079	0.947678	2.6009	1.45654	up	0.0004	0.00293076	ring finger protein 157 [Source:HGNC Symbol;Acc:HGNC:29402]
XLOC_001327	DMC1	ENSGALG00000012236	1:50710794-50733788	0.326008	1.36174	2.06247	up	0.0025	0.01537	DNA meiotic recombinase 1 [Source:HGNC Symbol;Acc:HGNC:2927]
XLOC_059613	RUSC2	ENSGALG00000002371	Z:8805552-8859327	12.626	43.3098	1.77829	up	5e-05	0.000552617	RUN and SH3 domain containing 2 [Source:HGNC Symbol;Acc:HGNC:23625]
XLOC_000196	ENSGALG00000005870	ENSGALG00000005870	1:6582222-6603252	3.35728	0.539221	-2.63835	down	5e-05	0.000552617	-
XLOC_048561	RMDN3	ENSGALG00000004468	5:967324-1011083	4.90152	2.40123	-1.02945	down	5e-05	0.000552617	regulator of microtubule dynamics 3 [Source:HGNC Symbol;Acc:HGNC:25550]
XLOC_057027	DEPDC1	ENSGALG00000011275	8:27683940-27694494	3.22009	0.428821	-2.90866	down	5e-05	0.000552617	DEP domain-containing protein 1A [Source:RefSeq peptide;Acc:NP_001012946]
XLOC_030877	ENSGALG00000001483	ENSGALG00000001483	21:2079718-2109770	34956	7.30175	-12.225	down	5e-05	0.000552617	-
XLOC_001694	CECR2	ENSGALG00000013034	1:61872536-61924743	0.457976	1.28301	1.48619	up	5e-05	0.000552617	cat eye syndrome critical region protein 2 [Source:RefSeq peptide;Acc:NP_001124211]
XLOC_051618	DNAJC9	ENSGALG00000002701	6:4669026-4694526	7.21883	2.59945	-1.47356	down	0.0008	0.00546381	dnaJ homolog subfamily C member 9 [Source:RefSeq peptide;Acc:NP_001186454]
XLOC_019224	SAPCD2	ENSGALG00000009060	17:376200-391621	4.74683	0.996274	-2.25235	down	5e-05	0.000552617	suppressor APC domain containing 2 [Source:HGNC Symbol;Acc:HGNC:28055]
XLOC_046411	FIBIN	ENSGALG00000023904	5:3505003-3511707	1.30716	2.83679	1.11782	up	5e-05	0.000552617	fin bud initiation factor homolog precursor [Source:RefSeq peptide;Acc:NP_001264523]
XLOC_061350	TRIM23	ENSGALG00000014765	Z:20444709-20490099	0.550284	1.38863	1.33542	up	5e-05	0.000552617	tripartite motif containing 23 [Source:HGNC Symbol;Acc:HGNC:660]
XLOC_060769	CDO1	ENSGALG00000002358	Z:72766698-72776715	0.310195	1.79271	2.53089	up	0.00285	0.0172499	cysteine dioxygenase type 1 [Source:HGNC Symbol;Acc:HGNC:1795]
XLOC_027074	KIF15	ENSGALG00000011901	2:43768480-43804535	1.26755	0.210238	-2.59194	down	5e-05	0.000552617	kinesin family member 15 [Source:HGNC Symbol;Acc:HGNC:17273]
XLOC_018838	TMEM119	ENSGALG00000004893	15:6519692-6522405	29.3458	64.2054	1.12954	up	5e-05	0.000552617	transmembrane protein 119 [Source:HGNC Symbol;Acc:HGNC:27884]
XLOC_018275	CDK2AP1	ENSGALG00000003410	15:5034960-5078411	27.3783	61.4949	1.16743	up	5e-05	0.000552617	cyclin-dependent kinase 2-associated protein 1 [Source:RefSeq peptide;Acc:NP_001034353]
XLOC_016646	FBXL21	ENSGALG00000006327	13:14537838-14552155	4.4774	11.1409	1.31513	up	5e-05	0.000552617	F-box and leucine-rich repeat protein 21 [Source:RefSeq peptide;Acc:NP_001257923]
XLOC_039774	ARFGEF3	ENSGALG00000013846	3:53677041-53762709	1.39012	0.478435	-1.53882	down	5e-05	0.000552617	ARFGEF family member 3 [Source:HGNC Symbol;Acc:HGNC:21213]
XLOC_062023	LNPEP	ENSGALG00000015301	Z:51421478-51475088	3.93971	8.19271	1.05625	up	5e-05	0.000552617	leucyl/cystinyl aminopeptidase [Source:HGNC Symbol;Acc:HGNC:6656]
XLOC_062330	DMXL1	ENSGALG00000002227	Z:71488482-71564472	1.6996	3.5793	1.07448	up	5e-05	0.000552617	Dmx-like 1 [Source:HGNC Symbol;Acc:HGNC:2937]
XLOC_016941	ARPC1B	ENSGALG00000022490	14:4360938-4375984	148.789	297.89	1.00151	up	5e-05	0.000552617	actin-related protein 2/3 complex subunit 1B [Source:RefSeq peptide;Acc:NP_001025803]
XLOC_039940	CENPW	ENSGALG00000027454	3:59060254-59067262	7.86934	1.15729	-2.7655	down	5e-05	0.000552617	Centromere protein W [Source:UniProtKB/Swiss-Prot;Acc:P0DJH6]
XLOC_016675	UBE2B	ENSGALG00000006435	13:15177673-15185631	4.77105	14.152	1.56863	up	5e-05	0.000552617	ubiquitin conjugating enzyme E2B [Source:HGNC Symbol;Acc:HGNC:12473]
XLOC_058009	PLCH1	ENSGALG00000010312	9:22444598-22499563	0.264036	0.658856	1.31923	up	0.0001	0.000986788	phospholipase C eta 1 [Source:HGNC Symbol;Acc:HGNC:29185]
XLOC_059611	UNC13B	ENSGALG00000002165	Z:8532114-8715803	0.712569	0.125605	-2.50413	down	5e-05	0.000552617	unc-13 homolog B (C. elegans) [Source:HGNC Symbol;Acc:HGNC:12566]
XLOC_061318	DEPDC1B	ENSGALG00000014729	Z:18712424-18733642	0.616546	0.0686627	-3.16661	down	0.00045	0.00323466	DEP domain-containing protein 1B [Source:RefSeq peptide;Acc:NP_001006576]
XLOC_013172	CDYL2	ENSGALG00000012978	11:14732599-14788658	1.04166	3.41341	1.71233	up	5e-05	0.000552617	chromodomain protein, Y-like 2 [Source:HGNC Symbol;Acc:HGNC:23030]
XLOC_021254	SPECC1	ENSGALG00000004400	19:6346041-6429662	3.24874	10.2622	1.65939	up	5e-05	0.000552617	sperm antigen with calponin homology and coiled-coil domains 1 [Source:HGNC Symbol;Acc:HGNC:30615]
XLOC_036998	NHSL1	ENSGALG00000026981	3:53486439-53655602	0.653947	2.27904	1.80118	up	5e-05	0.000552617	NHS like 1 [Source:HGNC Symbol;Acc:HGNC:21021]
XLOC_019902	MEGF9	ENSGALG00000023838	17:4571208-4594862	6.74904	2.83628	-1.25068	down	5e-05	0.000552617	multiple EGF-like-domains 9 [Source:HGNC Symbol;Acc:HGNC:3234]
XLOC_037234	TBC1D32	ENSGALG00000014876	3:61275914-61364310	0.435801	0.935872	1.10264	up	5e-05	0.000552617	TBC1 domain family member 32 [Source:HGNC Symbol;Acc:HGNC:21485]
XLOC_062462	GRHPR	ENSGALG00000005423	Z:81471947-81477206	3.65757	10.8816	1.57293	up	5e-05	0.000552617	glyoxylate reductase/hydroxypyruvate reductase [Source:HGNC Symbol;Acc:HGNC:4570]
XLOC_012182	ABHD17C	ENSGALG00000006420	10:11846861-11878189	1.01825	2.04271	1.0044	up	0.0002	0.00168268	Alpha/beta hydrolase domain-containing protein 17C [Source:UniProtKB/Swiss-Prot;Acc:Q5ZJX1]
XLOC_026622	ISPD	ENSGALG00000010795	2:28410328-28522248	1.47154	3.77856	1.36051	up	0.0072	0.0394469	isoprenoid synthase domain containing [Source:HGNC Symbol;Acc:HGNC:37276]
XLOC_025262	RIPK2	ENSGALG00000015899	2:124047334-124067627	2.2776	5.45869	1.26104	up	5e-05	0.000552617	receptor-interacting serine/threonine-protein kinase 2 [Source:RefSeq peptide;Acc:NP_001026114]
XLOC_017204	EMP2	ENSGALG00000027058	14:9182193-9204188	6.99387	30.824	2.13989	up	5e-05	0.000552617	epithelial membrane protein 2 [Source:HGNC Symbol;Acc:HGNC:3334]
XLOC_032613	ENSGALG00000001604	ENSGALG00000001604	24:2565717-2587102	1.33838	0.594212	-1.17144	down	0.00015	0.00136551	-
XLOC_033373	TDRKH	ENSGALG00000024012	25:2148025-2153155	2.83024	0.621303	-2.18755	down	5e-05	0.000552617	tudor and KH domain containing [Source:HGNC Symbol;Acc:HGNC:11713]
XLOC_055949	PDE4B	ENSGALG00000011094	8:27415315-27426443	7.09808	3.22814	-1.13672	down	5e-05	0.000552617	cAMP-specific 3',5'-cyclic phosphodiesterase 4B [Source:RefSeq peptide;Acc:NP_001026462]
XLOC_053175	TTN	ENSGALG00000026366	7:14645942-14887622	0.165757	0.3393	1.03349	up	0.00235	0.0145465	titin [Source:HGNC Symbol;Acc:HGNC:12403]
XLOC_033577	CAPZA1	ENSGALG00000001547	26:3454595-3484700	21.5784	53.115	1.29953	up	5e-05	0.000552617	F-actin-capping protein subunit alpha-1 [Source:UniProtKB/Swiss-Prot;Acc:P13127]
XLOC_043724	gga-mir-1654	ENSGALG00000025428	4:88713958-88725574	1.43729	0.563131	-1.35181	down	5e-05	0.000552617	-
XLOC_041156	CENPQ	ENSGALG00000016692	3:108419151-108426141	1.8504	0.65741	-1.49297	down	0.00155	0.00995203	centromere protein Q [Source:RefSeq peptide;Acc:NP_001038114]
XLOC_053878	TNFIP6	ENSGALG00000012481	7:34630701-34644472	49.5168	19.1106	-1.37354	down	5e-05	0.000552617	tumor necrosis factor-inducible gene 6 protein precursor [Source:RefSeq peptide;Acc:NP_001032926]
XLOC_025503	DEPDC6	ENSGALG00000016413	2:136280042-136356111	30.3856	4.23152	-2.84414	down	5e-05	0.000552617	DEP domain-containing mTOR-interacting protein [Source:RefSeq peptide;Acc:NP_001186431]
XLOC_012169	ENSGALG00000006083	ENSGALG00000006083	10:10954012-10971823	0.334345	0.803298	1.2646	up	0.0005	0.00356577	-
XLOC_018536	ENSGALG00000008040	ENSGALG00000008040	15:10907426-10923772	8.56936	4.20506	-1.02706	down	0.00515	0.0293194	-
XLOC_013189	CMIP	ENSGALG00000012012	11:14994633-15119365	3.88237	8.09225	1.0596	up	5e-05	0.000552617	c-Maf inducing protein [Source:HGNC Symbol;Acc:HGNC:24319]
XLOC_029898	RIMS4	ENSGALG00000004146	20:5622924-5670575	0.165893	0.79443	2.25967	up	5e-05	0.000552617	regulating synaptic membrane exocytosis 4 [Source:HGNC Symbol;Acc:HGNC:16183]
XLOC_013355	CDT1	ENSGALG00000013784	11:17932050-17935844	12.9808	2.96302	-2.13124	down	5e-05	0.000552617	chromatin licensing and DNA replication factor 1 [Source:HGNC Symbol;Acc:HGNC:24576]
XLOC_004377	IL1RL1	ENSGALG00000016785	1:133227060-133253966	146.236	72.6128	-1.01	down	5e-05	0.000552617	interleukin-1 receptor-like 1 isoform L precursor [Source:RefSeq peptide;Acc:NP_989606]
XLOC_046320	BUB1B	ENSGALG00000004838	5:601358-626001	9.1344	0.809995	-3.49532	down	5e-05	0.000552617	mitotic checkpoint serine/threonine-protein kinase BUB1 beta [Source:RefSeq peptide;Acc:NP_989734]
XLOC_010469	FAT3	ENSGALG00000017229	1:185612855-185963104	1.99991	0.574227	-1.80024	down	5e-05	0.000552617	protocadherin Fat 3 precursor [Source:RefSeq peptide;Acc:NP_001104793]
XLOC_037660	MB21D1	ENSGALG00000015925	3:80936782-80943626	1.41142	0.350005	-2.0117	down	5e-05	0.000552617	Mab-21 domain containing 1 [Source:HGNC Symbol;Acc:HGNC:21367]
XLOC_053879	RIF1	ENSGALG00000012484	7:34644556-34791689	4.77966	1.75568	-1.44488	down	5e-05	0.000552617	replication timing regulatory factor 1 [Source:HGNC Symbol;Acc:HGNC:23207]
XLOC_020404	IRK1	ENSGALG00000004376	18:8467026-8477142	4.51659	1.06423	-2.08542	down	5e-05	0.000552617	inward rectifier potassium channel 2 [Source:RefSeq peptide;Acc:NP_990701]
XLOC_027932	FIGNL1	ENSGALG00000026363	2:80702707-80706756	5.82794	1.72377	-1.75742	down	5e-05	0.000552617	fidgetin-like 1 [Source:HGNC Symbol;Acc:HGNC:13286]
XLOC_056164	RGS2	ENSGALG00000002540	8:3555675-3558786	30.9589	5.48338	-2.49722	down	5e-05	0.000552617	regulator of G-protein signaling 2 [Source:RefSeq peptide;Acc:NP_989726]
XLOC_038042	CAD	ENSGALG00000016524	3:104164894-104174351	22.9121	51.3249	1.16355	up	5e-05	0.000552617	carbamoyl-phosphate synthetase 2, aspartate transcarbamylase, and dihydroorotase [Source:HGNC Symbol;Acc:HGNC:1424]
XLOC_027270	EGFR	ENSGALG00000012363	2:52410606-52558725	6.45941	13.4728	1.06058	up	5e-05	0.000552617	Epidermal growth factor receptor [Source:UniProtKB/Swiss-Prot;Acc:P13387]
XLOC_018520	LRRC74B	ENSGALG00000028023	15:10038153-10080934	0.228032	0.788654	1.79016	up	0.002	0.0125796	leucine rich repeat containing 74B [Source:HGNC Symbol;Acc:HGNC:34301]
XLOC_032552	ENSGALG00000024338	ENSGALG00000024338	24:32959-33547	62.2848	27.8324	-1.16212	down	5e-05	0.000552617	-
XLOC_004291	ATP10A	ENSGALG00000016746	1:131038511-131149938	4.39705	12.2988	1.48391	up	5e-05	0.000552617	ATPase, class V, type 10A [Source:HGNC Symbol;Acc:HGNC:13542]
XLOC_009469	CUL4A	ENSGALG00000016830	1:136852609-136902920	1.13681	4.10248	1.85151	up	5e-05	0.000552617	cullin 4A [Source:HGNC Symbol;Acc:HGNC:2554]
XLOC_042587	CASP3	ENSGALG00000010638	4:38947781-38962962	1.97267	6.34464	1.68539	up	5e-05	0.000552617	caspase-3 [Source:RefSeq peptide;Acc:NP_990056]
XLOC_028294	C2H18ORF1	ENSGALG00000013886	2:96508398-96784694	5.52786	13.3613	1.27327	up	0.00055	0.00388779	uncharacterized protein LOC421044 [Source:RefSeq peptide;Acc:NP_001026184]
XLOC_059862	NLN	ENSGALG00000014769	Z:20491306-20561786	3.28347	12.1782	1.891	up	5e-05	0.000552617	neurolysin (metallopeptidase M3 family) [Source:HGNC Symbol;Acc:HGNC:16058]
XLOC_020008	SARDH	ENSGALG00000002855	17:7024314-7045394	7.34813	1.82539	-2.00917	down	5e-05	0.000552617	sarcosine dehydrogenase [Source:HGNC Symbol;Acc:HGNC:10536]
XLOC_028911	HEY1	ENSGALG00000027364	2:120538143-120541693	4.17798	1.61693	-1.36955	down	5e-05	0.000552617	hes-related family bHLH transcription factor with YRPW motif 1 [Source:HGNC Symbol;Acc:HGNC:4880]
XLOC_019045	EWSR1	ENSGALG00000008149	15:11149675-11171682	24.9876	10.7636	-1.21506	down	5e-05	0.000552617	RNA-binding protein EWS [Source:RefSeq peptide;Acc:NP_001034356]
XLOC_061646	HAUS6	ENSGALG00000015091	Z:33442691-33461513	1.62794	0.686508	-1.2457	down	5e-05	0.000552617	HAUS augmin-like complex subunit 6 [Source:RefSeq peptide;Acc:NP_001026592]
XLOC_049910	RPS6KA5	ENSGALG00000010698	5:43378366-43451410	1.33151	4.7219	1.8263	up	5e-05	0.000552617	ribosomal protein S6 kinase alpha-5 [Source:RefSeq peptide;Acc:NP_001012605]
XLOC_045942	EVC2	ENSGALG00000015029	4:78663439-78782714	0.625029	1.70066	1.4441	up	0.0007	0.00485043	limbin [Source:RefSeq peptide;Acc:NP_001073217]
XLOC_020201	C17orf62	ENSGALG00000001607	18:3472131-3482623	2.45652	5.94076	1.27403	up	5e-05	0.000552617	chromosome 17 open reading frame 62 [Source:HGNC Symbol;Acc:HGNC:28672]
XLOC_061951	ENSGALG00000000218	ENSGALG00000000218	Z:45831664-45839741	1.74775	4.40764	1.3345	up	5e-05	0.000552617	-
XLOC_048428	LRR1	ENSGALG00000012230	5:57481326-57487570	7.27699	3.60617	-1.01288	down	5e-05	0.000552617	leucine rich repeat protein 1 [Source:HGNC Symbol;Acc:HGNC:19742]
XLOC_021215	HIC1	ENSGALG00000026718	19:5520665-5524129	6.81121	21.7025	1.67188	up	5e-05	0.000552617	Gallus gallus hypermethylated in cancer 1 (HIC1), mRNA. [Source:RefSeq mRNA;Acc:NM_205236]
XLOC_061448	MAP1B	ENSGALG00000014999	Z:25177949-25251593	1.48964	4.31038	1.53285	up	5e-05	0.000552617	microtubule associated protein 1B [Source:HGNC Symbol;Acc:HGNC:6836]
XLOC_006902	ANKS1B	ENSGALG00000011549	1:46573180-46987937	1.43383	3.71835	1.37479	up	5e-05	0.000552617	ankyrin repeat and sterile alpha motif domain containing 1B [Source:HGNC Symbol;Acc:HGNC:24600]
XLOC_007085	MCM5	ENSGALG00000012546	1:51939573-51947830	53.4722	9.97044	-2.42306	down	5e-05	0.000552617	DNA replication licensing factor MCM5 [Source:RefSeq peptide;Acc:NP_001006243]
XLOC_053922	GALNT5	ENSGALG00000012544	7:35699034-35712432	0.540024	1.97894	1.87363	up	5e-05	0.000552617	polypeptide N-acetylgalactosaminyltransferase 5 [Source:HGNC Symbol;Acc:HGNC:4127]
XLOC_060237	PCSK5	ENSGALG00000015164	Z:36921728-37183206	4.17692	10.1571	1.28198	up	5e-05	0.000552617	proprotein convertase subtilisin/kexin type 5 [Source:HGNC Symbol;Acc:HGNC:8747]
XLOC_021440	HIP1	ENSGALG00000000930	19:310489-345303	115.272	359.091	1.63931	up	5e-05	0.000552617	huntingtin interacting protein 1 [Source:HGNC Symbol;Acc:HGNC:4913]
XLOC_004640	NALCN	ENSGALG00000016868	1:142764997-142970078	0.19189	1.72614	3.1692	up	5e-05	0.000552617	sodium leak channel, non selective [Source:HGNC Symbol;Acc:HGNC:19082]
XLOC_037063	HBS1L	ENSGALG00000013962	3:55036369-55101907	4.14714	9.33364	1.17032	up	5e-05	0.000552617	Uncharacterized protein [Source:UniProtKB/TrEMBL;Acc:Q5F369]
XLOC_007086	HMOX1	ENSGALG00000012550	1:51949100-51955226	38.06	15.7778	-1.27038	down	5e-05	0.000552617	heme oxygenase 1 [Source:RefSeq peptide;Acc:NP_990675]
XLOC_030465	ENSGALG00000023844	ENSGALG00000023844	20:5674237-5729051	116.196	609.67	2.39147	up	5e-05	0.000552617	-
XLOC_041844	ENSGALG00000007646	ENSGALG00000007646	4:11882171-12058058	0.437351	0.19209	-1.18701	down	0.0014	0.00905935	-
XLOC_039253	CDC42EP3	ENSGALG00000010551	3:31122608-31163810	1.24981	2.89184	1.21028	up	5e-05	0.000552617	CDC42 effector protein (Rho GTPase binding) 3 [Source:HGNC Symbol;Acc:HGNC:16943]
XLOC_037682	LMBRD1	ENSGALG00000016174	3:82508370-82588493	2.36623	11.3504	2.26208	up	5e-05	0.000552617	probable lysosomal cobalamin transporter [Source:RefSeq peptide;Acc:NP_001006413]
XLOC_037424	MMS22L	ENSGALG00000015513	3:71847351-71939119	2.34857	0.551348	-2.09075	down	5e-05	0.000552617	MMS22 like, DNA repair protein [Source:HGNC Symbol;Acc:HGNC:21475]
XLOC_020501	TK1	ENSGALG00000007191	18:10136173-10147796	47.8203	4.24633	-3.49333	down	5e-05	0.000552617	Thymidine kinase, cytosolic [Source:UniProtKB/Swiss-Prot;Acc:P04047]
XLOC_009077	TCEANC	ENSGALG00000016581	1:122440861-122450519	1.56019	4.71622	1.59591	up	5e-05	0.000552617	transcription elongation factor A (SII) N-terminal and central domain containing [Source:HGNC Symbol;Acc:HGNC:28277]
XLOC_059909	WDR41	ENSGALG00000004350	Z:23042881-23066230	0.312432	0.704397	1.17285	up	0.0058	0.0325449	WD repeat domain 41 [Source:HGNC Symbol;Acc:HGNC:25601]
XLOC_020009	VAV2	ENSGALG00000002699	17:7045509-7148174	95.5942	20.2293	-2.24047	down	5e-05	0.000552617	guanine nucleotide exchange factor VAV2 [Source:RefSeq peptide;Acc:NP_989473]
XLOC_034684	ACSBG2	ENSGALG00000001749	28:1630486-1705053	60.3873	9.1338	-2.72496	down	5e-05	0.000552617	long-chain-fatty-acid--CoA ligase ACSBG2 [Source:RefSeq peptide;Acc:NP_001012864]
XLOC_030929	SDF4	ENSGALG00000001872	21:2532572-2545556	18.6804	39.216	1.06992	up	5e-05	0.000552617	45 kDa calcium-binding protein [Source:UniProtKB/Swiss-Prot;Acc:Q5ZKE5]
XLOC_015666	C1QTNF2	ENSGALG00000027232	13:7179847-7187416	1.17391	5.89368	2.32785	up	5e-05	0.000552617	complement C1q tumor necrosis factor-related protein 2 precursor [Source:RefSeq peptide;Acc:NP_001264631]
XLOC_001490	IGF-I	ENSGALG00000007039	1:55432529-55484009	0	0.472769	inf	up	5e-05	0.000552617	Insulin-like growth factor I [Source:UniProtKB/Swiss-Prot;Acc:P18254]
XLOC_048134	KIF26A	ENSGALG00000011581	5:50608213-50708576	105.173	49.3199	-1.09253	down	5e-05	0.000552617	kinesin family member 26A [Source:HGNC Symbol;Acc:HGNC:20226]
XLOC_049005	CRACR2B	ENSGALG00000006868	5:15084053-15110235	0.234908	0.833682	1.8274	up	5e-05	0.000552617	calcium release activated channel regulator 2B [Source:HGNC Symbol;Acc:HGNC:28703]
XLOC_054634	CERS6	ENSGALG00000010902	7:18437582-18552602	0.630126	1.56286	1.31047	up	5e-05	0.000552617	ceramide synthase 6 [Source:HGNC Symbol;Acc:HGNC:23826]
XLOC_039894	ENPP3	ENSGALG00000002869	3:56723838-56758105	27.9725	157.168	2.49023	up	5e-05	0.000552617	ectonucleotide pyrophosphatase/phosphodiesterase 3 [Source:HGNC Symbol;Acc:HGNC:3358]
XLOC_041056	SCARA3	ENSGALG00000026651	3:104804104-104822299	16.3177	6.83742	-1.25491	down	5e-05	0.000552617	scavenger receptor class A member 3 [Source:HGNC Symbol;Acc:HGNC:19000]
XLOC_060380	EPB41L4A	ENSGALG00000000234	Z:46010842-46145593	0.220616	0.826611	1.90567	up	0.0001	0.000986788	erythrocyte membrane protein band 4.1 like 4A [Source:HGNC Symbol;Acc:HGNC:13278]
XLOC_030844	RPL22	ENSGALG00000000719	21:639975-642223	99.0616	248.731	1.32819	up	5e-05	0.000552617	60S ribosomal protein L22 [Source:RefSeq peptide;Acc:NP_989472]
XLOC_005722	RAB38	ENSGALG00000028018	1:187498827-187522674	1.11401	12.3665	3.47261	up	5e-05	0.000552617	RAB38, member RAS oncogene family [Source:HGNC Symbol;Acc:HGNC:9776]
XLOC_000507	ZBED4	ENSGALG00000008547	1:18537457-18634950	1.16625	2.45506	1.07388	up	0.00115	0.00756715	zinc finger BED domain-containing protein 4 [Source:RefSeq peptide;Acc:NP_001186470]
XLOC_009491	COL4A1	ENSGALG00000016841	1:138129347-138389414	44.1529	159.96	1.85713	up	5e-05	0.000552617	collagen alpha-1(IV) chain precursor [Source:RefSeq peptide;Acc:NP_001155871]
XLOC_037173	ARHGAP18	ENSGALG00000014013	3:57506531-57565989	1.04615	0.501157	-1.06176	down	0.0011	0.00727222	Rho GTPase activating protein 18 [Source:HGNC Symbol;Acc:HGNC:21035]
XLOC_007832	LPCAT3	ENSGALG00000014570	1:76836839-76852468	84.3752	31.298	-1.43075	down	5e-05	0.000552617	lysophosphatidylcholine acyltransferase 3 [Source:HGNC Symbol;Acc:HGNC:30244]
XLOC_049956	CLMN	ENSGALG00000011071	5:45159402-45184761	0.31667	1.27611	2.0107	up	5e-05	0.000552617	calmin (calponin-like, transmembrane) [Source:HGNC Symbol;Acc:HGNC:19972]
XLOC_057108	SCARNA6	ENSGALG00000025584	9:687873-708319	156.584	405.311	1.3721	up	0.00315	0.0188785	-
XLOC_053978	GULP1	ENSGALG00000002585	7:612419-904993	13.168	34.196	1.37679	up	5e-05	0.000552617	GULP, engulfment adaptor PTB domain containing 1 [Source:HGNC Symbol;Acc:HGNC:18649]
XLOC_061059	FANCG	ENSGALG00000002009	Z:8422479-8433655	3.18949	0.782579	-2.02702	down	5e-05	0.000552617	Fanconi anemia, complementation group G [Source:RefSeq peptide;Acc:NP_989709]
XLOC_044934	AIMP1	ENSGALG00000010553	4:37847760-37878706	6.05763	15.3673	1.34304	up	5e-05	0.000552617	aminoacyl tRNA synthetase complex-interacting multifunctional protein 1 [Source:HGNC Symbol;Acc:HGNC:10648]
XLOC_018826	TMEM116	ENSGALG00000004760	15:6241508-6254635	1.15948	2.97146	1.35769	up	0.00015	0.00136551	transmembrane protein 116 [Source:HGNC Symbol;Acc:HGNC:25084]
XLOC_056768	FAAH	ENSGALG00000010433	8:20529178-20538824	1.14606	4.98458	2.12079	up	5e-05	0.000552617	fatty acid amide hydrolase [Source:HGNC Symbol;Acc:HGNC:3553]
XLOC_042444	PLK4	ENSGALG00000010195	4:33788158-33802721	3.4143	0.901338	-1.92145	down	5e-05	0.000552617	polo-like kinase 4 [Source:HGNC Symbol;Acc:HGNC:11397]
XLOC_003515	MORC3	ENSGALG00000016040	1:106011588-106039528	3.34988	10.7273	1.6791	up	5e-05	0.000552617	MORC family CW-type zinc finger 3 [Source:RefSeq peptide;Acc:NP_001244153]
XLOC_010526	PRCP	ENSGALG00000017247	1:188219968-188248678	3.99398	1.99039	-1.00478	down	5e-05	0.000552617	prolylcarboxypeptidase [Source:HGNC Symbol;Acc:HGNC:9344]
XLOC_029372	DSCC1	ENSGALG00000016417	2:136256810-136267634	13.8839	0.529926	-4.71147	down	5e-05	0.000552617	DNA replication and sister chromatid cohesion 1 [Source:HGNC Symbol;Acc:HGNC:24453]
XLOC_002346	CD9	ENSGALG00000017274	1:74509534-74540601	6.65508	35.1104	2.39937	up	5e-05	0.000552617	CD9 antigen [Source:RefSeq peptide;Acc:NP_990093]
XLOC_012166	ENSGALG00000006036	ENSGALG00000006036	10:10715837-10772791	5.12603	12.5735	1.29447	up	5e-05	0.000552617	-
XLOC_007188	TXNRD1	ENSGALG00000012714	1:54494943-54781320	8.50034	18.3672	1.11154	up	5e-05	0.000552617	thioredoxin reductase 1, cytoplasmic [Source:RefSeq peptide;Acc:NP_001025933]
XLOC_014750	CAV3	ENSGALG00000008351	12:19261584-19265022	0	0.313534	inf	up	0.00025	0.0020083	caveolin-3 [Source:RefSeq peptide;Acc:NP_989701]
XLOC_046335	RAD51	ENSGALG00000004516	5:950797-959018	10.8301	1.35369	-3.00008	down	5e-05	0.000552617	DNA repair protein RAD51 homolog 1 [Source:UniProtKB/Swiss-Prot;Acc:P37383]
XLOC_060585	PCSK1	ENSGALG00000014681	Z:56954654-56986064	14.4178	5.64335	-1.35322	down	5e-05	0.000552617	proprotein convertase subtilisin/kexin type 1 [Source:HGNC Symbol;Acc:HGNC:8743]
XLOC_054553	CDCA7	ENSGALG00000010829	7:16830039-16838026	27.3222	1.86312	-3.87429	down	5e-05	0.000552617	cell division cycle associated 7 [Source:HGNC Symbol;Acc:HGNC:14628]
XLOC_045672	PDLIM3	ENSGALG00000013414	4:60669184-60692913	0.452627	4.22758	3.22344	up	5e-05	0.000552617	PDZ and LIM domain protein 3 [Source:RefSeq peptide;Acc:NP_001001764]
XLOC_041359	AR	ENSGALG00000004596	4:390045-476558	66.6022	27.652	-1.26819	down	5e-05	0.000552617	androgen receptor [Source:RefSeq peptide;Acc:NP_001035179]
XLOC_040055	FAM26E	ENSGALG00000014961	3:63251991-63273340	0.249657	2.57471	3.36639	up	5e-05	0.000552617	uncharacterized protein LOC769904 [Source:RefSeq peptide;Acc:NP_001072960]
XLOC_036562	THBS2	ENSGALG00000011200	3:40490003-40716916	10.4737	144.094	3.78217	up	5e-05	0.000552617	Thrombospondin-2 [Source:UniProtKB/Swiss-Prot;Acc:P35440]
XLOC_002239	KLHL42	ENSGALG00000017296	1:72499750-72512593	0.435389	1.02228	1.23141	up	0.0023	0.0142716	kelch like family member 42 [Source:HGNC Symbol;Acc:HGNC:29252]
XLOC_061736	GNA11	ENSGALG00000003238	Z:37639994-37761606	2.02509	4.21639	1.05802	up	5e-05	0.000552617	guanine nucleotide-binding protein subunit alpha-11 [Source:RefSeq peptide;Acc:NP_989565]
XLOC_005299	TRPC4	ENSGALG00000017044	1:171102507-171244344	1.77041	11.2208	2.66402	up	5e-05	0.000552617	transient receptor potential cation channel, subfamily C, member 4 [Source:HGNC Symbol;Acc:HGNC:12336]
XLOC_040520	COL19A1	ENSGALG00000016155	3:82230622-82485450	0.0883822	2.14043	4.598	up	5e-05	0.000552617	collagen, type XIX, alpha 1 [Source:HGNC Symbol;Acc:HGNC:2196]
XLOC_052161	CEP55	ENSGALG00000006639	6:19959522-19974735	0.972797	0.23721	-2.03598	down	5e-05	0.000552617	centrosomal protein 55kDa [Source:HGNC Symbol;Acc:HGNC:1161]
XLOC_054576	PDK1	ENSGALG00000013235	7:17196417-17208239	3.05125	8.03222	1.3964	up	5e-05	0.000552617	pyruvate dehydrogenase kinase, isozyme 1 [Source:RefSeq peptide;Acc:NP_001026523]
XLOC_051173	CNNM2	ENSGALG00000008160	6:22937845-23098818	7.68184	16.8945	1.13703	up	0.0018	0.0114188	cyclin and CBS domain divalent metal cation transport mediator 2 [Source:HGNC Symbol;Acc:HGNC:103]
XLOC_049911	GPR68	ENSGALG00000010707	5:43452323-43512133	0.276954	1.06899	1.94853	up	5e-05	0.000552617	G protein-coupled receptor 68 [Source:HGNC Symbol;Acc:HGNC:4519]
XLOC_032716	SIDT2	ENSGALG00000011896	24:5220743-5228445	57.661	140.521	1.28511	up	5e-05	0.000552617	SID1 transmembrane family member 2 [Source:HGNC Symbol;Acc:HGNC:24272]
XLOC_010988	CIB2	ENSGALG00000026674	10:3289485-3329420	1.12318	0.439908	-1.35231	down	5e-05	0.000552617	calcium and integrin binding family member 2 [Source:HGNC Symbol;Acc:HGNC:24579]
XLOC_023221	AOAH	ENSGALG00000012097	2:47245329-47313083	0.515405	0.0500266	-3.36494	down	0.0018	0.0114188	acyloxyacyl hydrolase [Source:HGNC Symbol;Acc:HGNC:548]
XLOC_060569	LMNB1	ENSGALG00000014692	Z:56036834-56063419	2.43936	1.1258	-1.11555	down	5e-05	0.000552617	lamin-B1 [Source:RefSeq peptide;Acc:NP_990617]
XLOC_035027	gga-mir-6615	ENSGALG00000026759	28:1742798-1791963	50.154	13.2932	-1.91568	down	5e-05	0.000552617	-
XLOC_031191	PRDM16	ENSGALG00000001063	21:1036513-1264153	1.61177	0.609056	-1.404	down	5e-05	0.000552617	Uncharacterized protein [Source:UniProtKB/TrEMBL;Acc:F1NXT8]
XLOC_045717	MICU3	ENSGALG00000013661	4:62820079-62869554	0.803496	1.69848	1.07988	up	5e-05	0.000552617	mitochondrial calcium uptake family member 3 [Source:HGNC Symbol;Acc:HGNC:27820]
XLOC_000636	THAP5	ENSGALG00000009494	1:28392605-28400938	6.70475	13.6853	1.02937	up	5e-05	0.000552617	THAP domain-containing protein 5 [Source:RefSeq peptide;Acc:NP_001006230]
XLOC_018955	YWHAH	ENSGALG00000006743	15:8822952-8831664	28.162	61.3518	1.12336	up	5e-05	0.000552617	14-3-3 protein eta [Source:RefSeq peptide;Acc:NP_001007840]
XLOC_002115	ARHGAP8	ENSGALG00000019261	1:70002407-70079769	0.309344	1.01617	1.71585	up	0.0087	0.0466725	rho GTPase-activating protein 8 [Source:RefSeq peptide;Acc:NP_001191318]
XLOC_015626	CO6	ENSGALG00000002118	13:2890225-3184306	3.08874	6.41735	1.05496	up	5e-05	0.000552617	calcium-activated potassium channel subunit beta-1 [Source:RefSeq peptide;Acc:NP_989933]
XLOC_055738	CDKN2C	ENSGALG00000010537	8:22846037-22852417	37.3206	7.46488	-2.32178	down	5e-05	0.000552617	cyclin-dependent kinase inhibitor 2C (p18, inhibits CDK4) [Source:HGNC Symbol;Acc:HGNC:1789]
XLOC_023755	BLOC1S5	ENSGALG00000012782	2:64404616-64418127	5.18287	11.1327	1.10297	up	5e-05	0.000552617	Biogenesis of lysosome-related organelles complex 1 subunit 5 [Source:UniProtKB/Swiss-Prot;Acc:Q5ZK77]
XLOC_033509	MFSD4	ENSGALG00000000695	26:2119264-2134332	0.665654	3.28683	2.30385	up	5e-05	0.000552617	major facilitator superfamily domain containing 4 [Source:HGNC Symbol;Acc:HGNC:25433]
XLOC_011971	FAM189A1	ENSGALG00000003944	10:5287317-5497792	2.04319	6.29822	1.62412	up	5e-05	0.000552617	family with sequence similarity 189 member A1 [Source:HGNC Symbol;Acc:HGNC:29075]
XLOC_021041	ELN	ENSGALG00000001071	19:785406-804855	0.866413	34.2422	5.30458	up	5e-05	0.000552617	elastin [Source:HGNC Symbol;Acc:HGNC:3327]
XLOC_034752	ENSGALG00000026055	ENSGALG00000026055	28:2680249-2687710	1.49422	5.19899	1.79884	up	5e-05	0.000552617	-
XLOC_022219	DNAJB6	ENSGALG00000006477	2:8652615-8702063	38.0952	96.3602	1.33883	up	5e-05	0.000552617	DnaJ homolog subfamily B member 6 [Source:UniProtKB/Swiss-Prot;Acc:Q5F3Z5]
XLOC_016515	NIPAL4	ENSGALG00000003761	13:10642121-10680834	0.0862485	0.609627	2.82135	up	0.00025	0.0020083	NIPA-like domain containing 4 [Source:HGNC Symbol;Acc:HGNC:28018]
XLOC_026220	GPR158	ENSGALG00000007667	2:16372422-16557109	0.211927	0.787048	1.89288	up	5e-05	0.000552617	probable G-protein coupled receptor 158 precursor [Source:RefSeq peptide;Acc:NP_001244228]
XLOC_028817	SLCO5A1	ENSGALG00000015574	2:116061253-116132391	4.43244	16.163	1.86652	up	5e-05	0.000552617	solute carrier organic anion transporter family member 5A1 [Source:HGNC Symbol;Acc:HGNC:19046]
XLOC_043278	GNPDA2	ENSGALG00000014210	4:67201645-67227411	2.23098	7.78075	1.80223	up	5e-05	0.000552617	Glucosamine-6-phosphate isomerase [Source:UniProtKB/TrEMBL;Acc:E1C878]
XLOC_017055	PLK1	ENSGALG00000006110	14:6884667-6889511	35.5438	3.47447	-3.35473	down	5e-05	0.000552617	serine/threonine-protein kinase PLK1 [Source:RefSeq peptide;Acc:NP_001025810]
XLOC_049926	TRIP11	ENSGALG00000010763	5:43795633-43827343	1.45597	3.49303	1.2625	up	5e-05	0.000552617	thyroid hormone receptor interactor 11 [Source:HGNC Symbol;Acc:HGNC:12305]
XLOC_003435	MRPS6	ENSGALG00000027579	1:104962791-105076537	16.4496	6.14053	-1.42162	down	0.00095	0.00637967	Gallus gallus mitochondrial ribosomal protein S6 (MRPS6), nuclear gene encoding mitochondrial protein, mRNA. [Source:RefSeq mRNA;Acc:NM_001031486]
XLOC_056560	CDC7	ENSGALG00000006051	8:13408141-13505322	0.757754	0.211584	-1.8405	down	0.00485	0.0278372	cell division cycle 7 [Source:HGNC Symbol;Acc:HGNC:1745]
XLOC_030847	C1orf174	ENSGALG00000000975	21:914534-942588	6.33978	13.3557	1.07495	up	0.00415	0.0241953	chromosome 1 open reading frame 174 [Source:HGNC Symbol;Acc:HGNC:27915]
XLOC_051013	FAS	ENSGALG00000006351	6:18799681-18813683	1.63862	3.55843	1.11876	up	5e-05	0.000552617	tumor necrosis factor receptor superfamily member 6 precursor [Source:RefSeq peptide;Acc:NP_001186416]
XLOC_030083	KIAA1755	ENSGALG00000023590	20:10698022-10708163	0.269435	2.61628	3.27951	up	5e-05	0.000552617	KIAA1755 [Source:HGNC Symbol;Acc:HGNC:29372]
XLOC_000038	NCAPH2	ENSGALG00000013811	1:608641-619585	17.7367	1.64979	-3.42638	down	5e-05	0.000552617	non-SMC condensin II complex subunit H2 [Source:HGNC Symbol;Acc:HGNC:25071]
XLOC_013595	MMP2	ENSGALG00000003580	11:3134044-3381742	203.698	438.797	1.10712	up	5e-05	0.000552617	72 kDa type IV collagenase [Source:UniProtKB/Swiss-Prot;Acc:Q90611]
XLOC_017703	SREBP-1	ENSGALG00000027188	14:4841464-4910746	138.743	57.3606	-1.27428	down	5e-05	0.000552617	sterol regulatory element-binding protein 1 [Source:RefSeq peptide;Acc:NP_989457]
XLOC_025360	SPAG1	ENSGALG00000016037	2:128174553-128210503	0.285639	0.954994	1.7413	up	0.0002	0.00168268	sperm associated antigen 1 [Source:HGNC Symbol;Acc:HGNC:11212]
XLOC_058809	ECE2	ENSGALG00000006272	9:15356158-15363464	40.567	101.508	1.32321	up	5e-05	0.000552617	endothelin converting enzyme 2 [Source:HGNC Symbol;Acc:HGNC:13275]
XLOC_043926	NLGN3	ENSGALG00000005553	4:2300721-2325517	0.310818	0.911698	1.55249	up	0.0021	0.0131438	Gallus gallus neuroligin 3 (NLGN3), mRNA. [Source:RefSeq mRNA;Acc:NM_001173521]
XLOC_014653	KBTBD8	ENSGALG00000007569	12:14599489-14609816	1.69824	3.73082	1.13546	up	5e-05	0.000552617	kelch repeat and BTB (POZ) domain containing 8 [Source:HGNC Symbol;Acc:HGNC:30691]
XLOC_034469	NGFR	ENSGALG00000027311	27:3204182-3219385	0.0496881	0.716865	3.85073	up	0.00315	0.0188785	tumor necrosis factor receptor superfamily member 16 precursor [Source:RefSeq peptide;Acc:NP_001139605]
XLOC_032605	NTM	ENSGALG00000001437	24:1860916-2106123	0	1.25975	inf	up	5e-05	0.000552617	protein CEPU-1 precursor [Source:RefSeq peptide;Acc:NP_990042]
XLOC_015343	ENSGALG00000007741	ENSGALG00000007741	12:15637734-15679518	0	0.649821	inf	up	5e-05	0.000552617	-
XLOC_055797	TMEM61	ENSGALG00000010801	8:24171597-24176346	10.3917	45.4937	2.13023	up	5e-05	0.000552617	transmembrane protein 61 [Source:HGNC Symbol;Acc:HGNC:27296]
XLOC_019483	ADAMTSL2	ENSGALG00000002955	17:6971424-6991628	388.527	132.667	-1.5502	down	5e-05	0.000552617	ADAMTS like 2 [Source:HGNC Symbol;Acc:HGNC:14631]
XLOC_018434	ENSGALG00000005204	ENSGALG00000005204	15:8101743-8107045	17.7362	102.697	2.53363	up	5e-05	0.000552617	-
XLOC_053106	GPR1	ENSGALG00000008589	7:12058651-12071393	3.11315	36.8947	3.56697	up	5e-05	0.000552617	G protein-coupled receptor 1 [Source:HGNC Symbol;Acc:HGNC:4463]
XLOC_042752	ENSGALG00000010979	ENSGALG00000010979	4:45133402-45138549	4.03549	8.29995	1.04036	up	5e-05	0.000552617	-
XLOC_002424	TAPBPL	ENSGALG00000014428	1:76267858-76368699	2.46229	6.19747	1.33168	up	0.0014	0.00905935	tapasin-related protein [Source:RefSeq peptide;Acc:NP_001026543]
XLOC_050115	XRCC3	ENSGALG00000011533	5:50375578-50384447	8.21838	3.94522	-1.05875	down	5e-05	0.000552617	DNA repair protein XRCC3 [Source:RefSeq peptide;Acc:NP_001006489]
XLOC_023288	ENSGALG00000026371	ENSGALG00000026371	2:50573467-50938301	2.44862	8.28264	1.75812	up	0.00015	0.00136551	-
XLOC_006940	ENSGALG00000027249	ENSGALG00000027249	1:47926958-48034291	95.1409	41.7508	-1.18826	down	0.00055	0.00388779	-
XLOC_002428	NCAPD2	ENSGALG00000014439	1:76401634-76426364	17.9186	4.26537	-2.07071	down	5e-05	0.000552617	condensin complex subunit 1 [Source:RefSeq peptide;Acc:NP_001074331]
XLOC_023689	RBM24	ENSGALG00000012712	2:62005203-62018159	1.35278	0.615515	-1.13606	down	5e-05	0.000552617	RNA-binding protein 24 [Source:RefSeq peptide;Acc:NP_001012881]
XLOC_001351	LGALS2	ENSGALG00000003213	1:51050040-51063777	4.88784	28.053	2.52089	up	5e-05	0.000552617	lectin, galactoside-binding, soluble, 2 [Source:HGNC Symbol;Acc:HGNC:6562]
XLOC_046691	LMO1	ENSGALG00000005967	5:9512333-9582720	14.5584	5.46516	-1.41352	down	5e-05	0.000552617	LIM domain only 1 [Source:HGNC Symbol;Acc:HGNC:6641]
XLOC_040802	ROCK2	ENSGALG00000016451	3:96739478-96825917	3.40727	6.87471	1.01268	up	5e-05	0.000552617	Rho-associated, coiled-coil containing protein kinase 2 [Source:HGNC Symbol;Acc:HGNC:10252]
XLOC_019915	CERCAM	ENSGALG00000004986	17:4933460-4946785	77.9111	180.45	1.2117	up	5e-05	0.000552617	cerebral endothelial cell adhesion molecule [Source:HGNC Symbol;Acc:HGNC:23723]
XLOC_061349	CENPK	ENSGALG00000014753	Z:20407953-20429467	4.42141	1.14535	-1.94871	down	5e-05	0.000552617	Centromere protein K [Source:UniProtKB/Swiss-Prot;Acc:Q1T7C1]
XLOC_021027	CCL4	ENSGALG00000000951	19:352189-378001	19.6458	6.20502	-1.66271	down	0.00025	0.0020083	chemokine-like ligand 1 precursor [Source:RefSeq peptide;Acc:NP_001039296]
XLOC_046969	INCENP	ENSGALG00000007537	5:16370273-16411563	17.7439	2.5433	-2.80255	down	5e-05	0.000552617	inner centromere protein [Source:RefSeq peptide;Acc:NP_990661]
XLOC_015528	ENSGALG00000029127	ENSGALG00000029127	13:1131592-1134055	3.07361	7.27211	1.24244	up	5e-05	0.000552617	-
XLOC_051074	CPEB3	ENSGALG00000006912	6:20297790-20479049	9.43517	23.0966	1.29156	up	5e-05	0.000552617	cytoplasmic polyadenylation element binding protein 3 [Source:HGNC Symbol;Acc:HGNC:21746]
XLOC_029143	NCALD	ENSGALG00000013363	2:128659589-128710037	19.9706	5.0909	-1.97189	down	5e-05	0.000552617	Neurocalcin-delta [Source:UniProtKB/Swiss-Prot;Acc:P62758]
XLOC_030650	IRF10	ENSGALG00000006448	20:10405449-10411000	0.218718	1.05631	2.27189	up	0.00235	0.0145465	interferon regulatory factor 10 [Source:RefSeq peptide;Acc:NP_989889]
XLOC_010110	UFM1	ENSGALG00000017042	1:170870083-170882314	13.5839	44.1354	1.70004	up	5e-05	0.000552617	Ubiquitin-fold modifier 1 [Source:UniProtKB/Swiss-Prot;Acc:Q5ZMK7]
XLOC_028666	PCMTD1	ENSGALG00000015250	2:109168060-109214696	4.00759	15.2538	1.92836	up	5e-05	0.000552617	Protein-L-isoaspartate O-methyltransferase domain-containing protein 1 [Source:UniProtKB/Swiss-Prot;Acc:Q5ZMR3]
XLOC_048801	ADM	ENSGALG00000005666	5:8423160-8425797	286.563	121.488	-1.23804	down	5e-05	0.000552617	adrenomedullin [Source:HGNC Symbol;Acc:HGNC:259]
XLOC_037993	ENSGALG00000016483	ENSGALG00000016483	3:101336440-101346434	1.79576	0.144535	-3.63511	down	0.0008	0.00546381	-
XLOC_014988	IQSEC1	ENSGALG00000005042	12:5236119-5557230	9.4085	22.5643	1.26201	up	5e-05	0.000552617	IQ motif and Sec7 domain 1 [Source:HGNC Symbol;Acc:HGNC:29112]
XLOC_038409	YPEL5	ENSGALG00000009047	3:8010277-8020235	10.0632	21.0916	1.06759	up	5e-05	0.000552617	protein yippee-like 5 [Source:RefSeq peptide;Acc:NP_001007901]
XLOC_037411	CCNC	ENSGALG00000015471	3:70817932-70836394	6.60291	13.3256	1.01303	up	5e-05	0.000552617	Cyclin-C [Source:UniProtKB/Swiss-Prot;Acc:P55168]
XLOC_061890	NFIL3	ENSGALG00000015209	Z:44200188-44217418	4.5737	9.22558	1.01228	up	5e-05	0.000552617	nuclear factor interleukin-3-regulated protein [Source:RefSeq peptide;Acc:NP_989949]
XLOC_019749	Ex-FABP	ENSGALG00000024011	17:501841-504845	5.58183	12.302	1.14009	up	0.0001	0.000986788	extracellular fatty acid-binding protein precursor [Source:RefSeq peptide;Acc:NP_990753]
XLOC_028280	CDH7	ENSGALG00000013782	2:95473460-95554901	0.312138	1.08376	1.79578	up	5e-05	0.000552617	cadherin-7 precursor [Source:RefSeq peptide;Acc:NP_989518]
XLOC_003221	GBE1	ENSGALG00000015506	1:94474404-94635609	4.30189	12.0018	1.48021	up	5e-05	0.000552617	glucan (1,4-alpha-), branching enzyme 1 [Source:HGNC Symbol;Acc:HGNC:4180]
XLOC_043744	CYP26B1	ENSGALG00000016102	4:89675351-89687814	1.55583	0.295613	-2.39591	down	5e-05	0.000552617	cytochrome P450 family 26 subfamily B member 1 [Source:HGNC Symbol;Acc:HGNC:20581]
XLOC_018115	CDC45	ENSGALG00000001616	15:663975-676726	3.05612	1.21309	-1.33301	down	5e-05	0.000552617	cell division cycle 45 [Source:HGNC Symbol;Acc:HGNC:1739]
XLOC_013984	MPHOSPH6	ENSGALG00000005477	11:15265824-15273456	2.3072	5.78429	1.326	up	5e-05	0.000552617	M-phase phosphoprotein 6 [Source:RefSeq peptide;Acc:NP_001264068]
XLOC_039320	KIF26B	ENSGALG00000010664	3:33667718-33957155	0.732335	0.125416	-2.54579	down	5e-05	0.000552617	kinesin family member 26B [Source:HGNC Symbol;Acc:HGNC:25484]
XLOC_020578	GAS7	ENSGALG00000000368	18:173589-285288	8.20898	16.4673	1.00433	up	5e-05	0.000552617	growth arrest specific 7 [Source:HGNC Symbol;Acc:HGNC:4169]
XLOC_012121	SHC4	ENSGALG00000005011	10:9868373-9897139	19.7434	8.98907	-1.13513	down	5e-05	0.000552617	SHC (Src homology 2 domain containing) family member 4 [Source:HGNC Symbol;Acc:HGNC:16743]
XLOC_006662	ENSGALG00000021897	ENSGALG00000021897	1:37696568-37704243	3.10149	8.22194	1.40652	up	5e-05	0.000552617	-
XLOC_025419	RIMS2	ENSGALG00000016074	2:129309040-129696339	0.369251	2.09512	2.50436	up	5e-05	0.000552617	regulating synaptic membrane exocytosis 2 [Source:HGNC Symbol;Acc:HGNC:17283]
XLOC_013194	PNAT3	ENSGALG00000005473	11:15247194-15262027	0.610471	3.06083	2.32593	up	5e-05	0.000552617	Arylamine N-acetyltransferase, pineal gland isozyme NAT-3 [Source:UniProtKB/Swiss-Prot;Acc:P13914]
XLOC_006948	HEBP1	ENSGALG00000011798	1:48100608-48107192	4.66608	11.0474	1.24343	up	5e-05	0.000552617	heme-binding protein 1 [Source:RefSeq peptide;Acc:NP_001025925]
XLOC_018907	DERL3	ENSGALG00000005994	15:8008581-8014952	16.2832	36.9506	1.18221	up	5e-05	0.000552617	derlin 3 [Source:HGNC Symbol;Acc:HGNC:14236]
XLOC_058890	ENSGALG00000027617	ENSGALG00000027617	9:17089499-17379917	0.883035	4.60251	2.38188	up	5e-05	0.000552617	-
XLOC_015169	MCM2	ENSGALG00000006037	12:9725751-9737075	29.6836	5.81513	-2.35178	down	5e-05	0.000552617	DNA replication licensing factor MCM2 [Source:RefSeq peptide;Acc:NP_001006139]
XLOC_005346	N4BP2L2	ENSGALG00000017071	1:173762774-173787609	1.24029	2.56911	1.05059	up	5e-05	0.000552617	NEDD4-binding protein 2-like 2 [Source:RefSeq peptide;Acc:NP_001012846]
XLOC_012610	TPPP3	ENSGALG00000002103	11:1213865-1215689	1.48898	0	-inf	down	5e-05	0.000552617	tubulin polymerization-promoting protein family member 3 [Source:HGNC Symbol;Acc:HGNC:24162]
XLOC_004657	DOCK9	ENSGALG00000016883	1:143925290-144043319	1.33019	4.00348	1.58963	up	5e-05	0.000552617	dedicator of cytokinesis 9 [Source:HGNC Symbol;Acc:HGNC:14132]
XLOC_058314	ADIPOQ	ENSGALG00000005554	9:4729435-4734790	0.64456	8.17548	3.66492	up	5e-05	0.000552617	adiponectin precursor [Source:RefSeq peptide;Acc:NP_996874]
XLOC_019428	ASS1	ENSGALG00000023689	17:5881859-5902534	12.3777	42.2368	1.77075	up	5e-05	0.000552617	argininosuccinate synthase [Source:RefSeq peptide;Acc:NP_001013413]
XLOC_021463	WBSCR27	ENSGALG00000026762	19:726183-728854	11.2838	41.241	1.86983	up	5e-05	0.000552617	Williams Beuren syndrome chromosome region 27 [Source:HGNC Symbol;Acc:HGNC:19068]
XLOC_021662	MIS12	ENSGALG00000001632	19:3327704-3416405	3.73329	0.393868	-3.24466	down	5e-05	0.000552617	protein MIS12 homolog [Source:RefSeq peptide;Acc:NP_001038142]
XLOC_019015	SLC7A4	ENSGALG00000002204	15:10038153-10080934	0.305886	1.93645	2.66235	up	0.00085	0.00576743	solute carrier family 7 member 4 [Source:HGNC Symbol;Acc:HGNC:11062]
XLOC_000908	ZDHHC17	ENSGALG00000010253	1:38093521-38160208	2.61623	5.33893	1.02906	up	5e-05	0.000552617	palmitoyltransferase ZDHHC17 [Source:RefSeq peptide;Acc:NP_001025916]
XLOC_042877	IL8	ENSGALG00000026098	4:50355000-50359957	2.10178	0.516286	-2.02537	down	5e-05	0.000552617	Interleukin-8 [Source:UniProtKB/Swiss-Prot;Acc:P08317]
XLOC_053458	DPP4	ENSGALG00000011110	7:20637250-20774184	4.18848	1.01854	-2.03993	down	0.0007	0.00485043	dipeptidyl peptidase 4 [Source:RefSeq peptide;Acc:NP_001026426]
XLOC_057787	LAMP3	ENSGALG00000008759	9:15845895-15861501	0.20292	0.451072	1.15245	up	0.0075	0.0409547	lysosome-associated membrane glycoprotein 3 precursor [Source:RefSeq peptide;Acc:NP_001139604]
XLOC_026878	SGOL1	ENSGALG00000011281	2:36471388-36477374	1.0296	0.153371	-2.74699	down	0.00235	0.0145465	shugoshin-like 1 [Source:RefSeq peptide;Acc:NP_001186577]
XLOC_035668	LBR	ENSGALG00000009305	3:16748891-16764303	42.0269	20.4996	-1.03572	down	5e-05	0.000552617	lamin-B receptor [Source:RefSeq peptide;Acc:NP_990673]
XLOC_034826	ENSGALG00000021626	ENSGALG00000021626	28:3541880-3613753	7.03175	95.5652	3.76453	up	5e-05	0.000552617	-
XLOC_048404	GCH1	ENSGALG00000012200	5:56229033-56247707	1.76965	0.493673	-1.84184	down	5e-05	0.000552617	GTP cyclohydrolase 1 [Source:RefSeq peptide;Acc:NP_990554]
XLOC_020448	Sox9	ENSGALG00000004386	18:9067762-9073622	8.62371	3.93104	-1.1334	down	5e-05	0.000552617	Transcription factor SOX-9 [Source:UniProtKB/Swiss-Prot;Acc:P48434]
XLOC_011716	SERINC4	ENSGALG00000013914	10:19616508-19620261	3.16972	1.33395	-1.24865	down	0.0054	0.0305384	serine incorporator 4 [Source:HGNC Symbol;Acc:HGNC:32237]
XLOC_004680	DZIP1	ENSGALG00000016895	1:145225481-145264157	0.85605	2.11417	1.30433	up	5e-05	0.000552617	DAZ interacting zinc finger protein 1 [Source:HGNC Symbol;Acc:HGNC:20908]
XLOC_008150	PROS1	ENSGALG00000015409	1:89043280-89128423	16.7997	35.8382	1.09307	up	5e-05	0.000552617	protein S (alpha) [Source:HGNC Symbol;Acc:HGNC:9456]
XLOC_002304	C1H12ORF4	ENSGALG00000017289	1:73175385-73213840	0.876162	3.40992	1.96047	up	5e-05	0.000552617	Uncharacterized protein [Source:UniProtKB/TrEMBL;Acc:Q5ZMU2]
XLOC_045896	BST1	ENSGALG00000014509	4:76205539-76269174	0.91399	5.83972	2.67565	up	0.0009	0.00607003	ADP-ribosyl cyclase 2 precursor [Source:RefSeq peptide;Acc:NP_001186972]
XLOC_052939	COL6A1	ENSGALG00000005974	7:6739938-6761011	42.8688	153.786	1.84293	up	5e-05	0.000552617	collagen alpha-1(VI) chain precursor [Source:RefSeq peptide;Acc:NP_990438]
XLOC_033473	SRSF3	ENSGALG00000000533	26:1527521-1534740	44.7209	18.3723	-1.28342	down	5e-05	0.000552617	splicing factor, arginine/serine-rich 3 [Source:RefSeq peptide;Acc:NP_001182483]
XLOC_000674	ANO6	ENSGALG00000009638	1:30541565-30613151	0.306424	0.73454	1.26131	up	5e-05	0.000552617	anoctamin 6 [Source:HGNC Symbol;Acc:HGNC:25240]
XLOC_018465	PIK3IP1	ENSGALG00000006942	15:9045928-9084147	8.69905	41.1347	2.24143	up	5e-05	0.000552617	phosphoinositide-3-kinase interacting protein 1 [Source:HGNC Symbol;Acc:HGNC:24942]
XLOC_003516	CHAF1B	ENSGALG00000016042	1:106039786-106061227	2.6487	1.07748	-1.29762	down	5e-05	0.000552617	chromatin assembly factor 1 subunit B [Source:RefSeq peptide;Acc:NP_001008677]
XLOC_054880	CXCR4	ENSGALG00000012357	7:30263670-30266354	0.724291	2.22012	1.61599	up	0.00035	0.0026142	C-X-C chemokine receptor type 4 [Source:RefSeq peptide;Acc:NP_989948]
XLOC_003897	TRAPPC2	ENSGALG00000016578	1:122421124-122436059	8.73978	20.0044	1.19465	up	5e-05	0.000552617	Gallus gallus trafficking protein particle complex 2 (TRAPPC2), mRNA. [Source:RefSeq mRNA;Acc:NM_001006263]
XLOC_009392	CREG2	ENSGALG00000026022	1:132840093-132860137	0.144783	0.418127	1.53005	up	0.00415	0.0241953	cellular repressor of E1A-stimulated genes 2 [Source:HGNC Symbol;Acc:HGNC:14272]
XLOC_043023	ELOVL6	ENSGALG00000012131	4:57533047-57602558	25.4609	6.19123	-2.03999	down	5e-05	0.000552617	Elongation of very long chain fatty acids protein 6 [Source:UniProtKB/Swiss-Prot;Acc:Q5ZJR8]
XLOC_042332	IL15	ENSGALG00000009870	4:29463072-29495763	0	0.34392	inf	up	5e-05	0.000552617	interleukin 15 [Source:RefSeq peptide;Acc:NP_989902]
XLOC_049159	FUT8	ENSGALG00000008078	5:21897829-21963187	1.22574	2.61125	1.09109	up	5e-05	0.000552617	alpha-(1,6)-fucosyltransferase [Source:RefSeq peptide;Acc:NP_001004766]
XLOC_028679	RB1CC1	ENSGALG00000015259	2:109636611-109711245	2.36578	5.32901	1.17155	up	5e-05	0.000552617	RB1 inducible coiled-coil 1 [Source:HGNC Symbol;Acc:HGNC:15574]
XLOC_023203	SFRP4	ENSGALG00000012073	2:46736953-46746402	0.414963	1.28222	1.62759	up	0.00695	0.0382338	secreted frizzled-related protein 4 [Source:HGNC Symbol;Acc:HGNC:10778]
XLOC_035926	EML4	ENSGALG00000009915	3:22936037-23277253	47.1877	15.6479	-1.59244	down	5e-05	0.000552617	echinoderm microtubule associated protein like 4 [Source:HGNC Symbol;Acc:HGNC:1316]
XLOC_000724	SLC16A7	ENSGALG00000009759	1:31999957-32083492	0.0835403	0.459739	2.46027	up	0.0009	0.00607003	monocarboxylate transporter 2 [Source:RefSeq peptide;Acc:NP_001186533]
XLOC_052142	ANKRD1	ENSGALG00000006491	6:19176299-19202539	0.767417	6.31475	3.04064	up	5e-05	0.000552617	ankyrin repeat domain-containing protein 1 [Source:RefSeq peptide;Acc:NP_989736]
XLOC_034902	ENSGALG00000000307	ENSGALG00000000307	28:98343-152730	1.00538	2.22048	1.14313	up	0.00015	0.00136551	-
XLOC_059725	FST	ENSGALG00000014908	Z:15930690-15938408	0.474494	1.28478	1.43706	up	0.00035	0.0026142	Follistatin [Source:UniProtKB/Swiss-Prot;Acc:Q90844]
XLOC_026151	ZEB1	ENSGALG00000007260	2:14304273-14412046	2.00902	4.25443	1.08247	up	5e-05	0.000552617	zinc finger E-box-binding homeobox 1 [Source:RefSeq peptide;Acc:NP_990462]
XLOC_045782	ATP10D	ENSGALG00000014192	4:66373479-66411582	0.325308	0.113486	-1.51929	down	0.0072	0.0394469	ATPase, class V, type 10D [Source:HGNC Symbol;Acc:HGNC:13549]
XLOC_003082	CREG1	ENSGALG00000026184	1:90955205-90960077	6.3263	13.3849	1.08117	up	5e-05	0.000552617	cellular repressor of E1A-stimulated genes 1 [Source:HGNC Symbol;Acc:HGNC:2351]
XLOC_033971	SYT6	ENSGALG00000001968	26:3750047-3778697	0.356016	1.40167	1.97713	up	5e-05	0.000552617	synaptotagmin 6 [Source:HGNC Symbol;Acc:HGNC:18638]
XLOC_000410	GSAP	ENSGALG00000008312	1:12486871-12534670	1.26236	2.54416	1.01107	up	0.00015	0.00136551	gamma-secretase activating protein [Source:HGNC Symbol;Acc:HGNC:28042]
XLOC_029002	TRIQK	ENSGALG00000015927	2:125269246-125333732	0.661216	3.52501	2.41443	up	5e-05	0.000552617	triple QxxK/R motif containing [Source:HGNC Symbol;Acc:HGNC:27828]
XLOC_050171	NUDT14	ENSGALG00000028940	5:52117314-52170940	0.687341	2.19691	1.67638	up	5e-05	0.000552617	uridine diphosphate glucose pyrophosphatase [Source:RefSeq peptide;Acc:NP_001006490]
XLOC_035138	MAST3	ENSGALG00000003499	28:3781565-3800231	7.87354	15.7904	1.00397	up	5e-05	0.000552617	microtubule associated serine/threonine kinase 3 [Source:HGNC Symbol;Acc:HGNC:19036]
XLOC_042927	CCNA2	ENSGALG00000011881	4:53350908-53358439	19.6819	4.0617	-2.27672	down	5e-05	0.000552617	cyclin A2 [Source:HGNC Symbol;Acc:HGNC:1578]
XLOC_031522	EBF2	ENSGALG00000000242	22:606633-733205	0.749298	1.62359	1.11558	up	5e-05	0.000552617	transcription factor COE2 [Source:RefSeq peptide;Acc:NP_001158008]
XLOC_059975	MRPS27	ENSGALG00000015002	Z:25108956-25176013	2.20206	4.5788	1.05611	up	0.00535	0.0302922	mitochondrial ribosomal protein S27 [Source:HGNC Symbol;Acc:HGNC:14512]
XLOC_022540	ACBD7	ENSGALG00000019663	2:20501821-20505075	4.19636	13.0162	1.6331	up	5e-05	0.000552617	acyl-CoA binding domain containing 7 [Source:HGNC Symbol;Acc:HGNC:17715]
XLOC_034729	MEX3D	ENSGALG00000001106	28:2400599-2406482	46.3306	20.4885	-1.17715	down	0.00095	0.00637967	mex-3 RNA binding family member D [Source:HGNC Symbol;Acc:HGNC:16734]
XLOC_037508	TBX18	ENSGALG00000015834	3:76646413-76672255	1.88953	0.911844	-1.05117	down	5e-05	0.000552617	Gallus gallus T-box 18 (TBX18), mRNA. [Source:RefSeq mRNA;Acc:NM_204453]
XLOC_020741	C18H17ORF67	ENSGALG00000024428	18:6230179-6235911	0	0.304669	inf	up	0.00015	0.00136551	uncharacterized protein LOC417400 precursor [Source:RefSeq peptide;Acc:NP_001264952]
XLOC_035061	ENSGALG00000021972	ENSGALG00000021972	28:2486990-2492170	30.042	68.1193	1.18108	up	5e-05	0.000552617	-
