# Supplementary material for: Analysis of long noncoding RNA and mRNA using RNA sequencing during the differentiation of intramuscular preadipocytes in chicken
Source: PLoS One. 2017 Feb 15;12(2):e0172389. doi: 10.1371/journal.pone.0172389 (PMC5310915; doi:10.1371/journal.pone.0172389)
Supplement: S2 Appendix — (ZIP) [file pone.0172389.s002.zip › I2-VS-I6.DiffExplncRNAFilter.xls]

LncRNAID	GeneName	GenePos	I2_FPKM	I6_FPKM	log2(I6/I2)	up-or-down	p_value	q_value	LncRNAGeneID
TCONS_00043582	-	2:4396691-4397466	0	0.583497	inf	up	0.00015	0.00312157	XLOC_025899
TCONS_00009323	-	1:2656102-2656549	0	1.15514	inf	up	0.0004	0.00633338	XLOC_006022
TCONS_00018916	-	10:5506193-5506523	0	2.69627	inf	up	0.0002	0.00376222	XLOC_011975
TCONS_00067522	-	3:61219942-61220949	0	0.323471	inf	up	0.00025	0.00444474	XLOC_040032
TCONS_00047009	-	2:85985449-85985764	2.38788	0	-inf	down	0.0002	0.00376222	XLOC_028060
TCONS_00008055	-	1:169953005-169953526	0	0.859576	inf	up	0.00015	0.00312157	XLOC_005261
TCONS_00003342	-	1:69751650-69751879	10.3773	0	-inf	down	0.0002	0.00376222	XLOC_002106
TCONS_00024323	-	12:9352981-9353302	3.17108	0	-inf	down	0.00035	0.00567449	XLOC_015144
TCONS_00038640	-	2:22827367-22828290	0.726844	0	-inf	down	5e-05	0.00131613	XLOC_022609
TCONS_00072809	-	4:71458981-71459238	6.82775	0	-inf	down	0.0003	0.00506926	XLOC_043350
TCONS_00103289	-	Z:22358580-22358812	9.65944	0	-inf	down	0.0002	0.00376222	XLOC_061384
TCONS_00100262	-	Z:8862748-8863141	0	1.61473	inf	up	0.0002	0.00376222	XLOC_059615
TCONS_00083424	-	5:37195551-37196287	0.580459	0	-inf	down	0.0006	0.00893437	XLOC_049706
TCONS_00038960	-	2:32417982-32418214	10.2632	0	-inf	down	0.0001	0.0023006	XLOC_022811
TCONS_00035605	-	19:505468-505778	2.69964	0	-inf	down	0.0001	0.0023006	XLOC_021034
TCONS_00023116	-	12:9875014-9875446	1.22452	0	-inf	down	0.00035	0.00567449	XLOC_014508
TCONS_00083117	-	5:29250965-29251971	0	0.413687	inf	up	0.0003	0.00506926	XLOC_049506
TCONS_00070990	-	4:24681251-24681740	1.28952	0	-inf	down	0.0002	0.00376222	XLOC_042248
TCONS_00091010	-	7:6143268-6143953	0.372559	0	-inf	down	0.0004	0.00633338	XLOC_054223
TCONS_00064662	-	3:109103527-109103799	5.8083	0	-inf	down	0.00035	0.00567449	XLOC_038221
TCONS_00061977	-	3:39949010-39949601	0.853956	0	-inf	down	0.0004	0.00633338	XLOC_036544
TCONS_00067746	-	3:70937439-70937745	4.56348	0	-inf	down	0.0003	0.00506926	XLOC_040179
TCONS_00026267	-	13:8302471-8302806	2.49165	0	-inf	down	0.0005	0.00761284	XLOC_016326
TCONS_00014560	-	1:132300870-132301155	3.59504	0	-inf	down	0.0002	0.00376222	XLOC_009346
TCONS_00093368	-	8:15653394-15653876	1.29054	0	-inf	down	0.00035	0.00567449	XLOC_055585
TCONS_00016851	-	1:75446671-75447062	0	1.68597	inf	up	0.00025	0.00444474	XLOC_010790
TCONS_00007373	-	1:151841554-151841753	245.97	822.176	1.74096	up	5e-05	0.00131613	XLOC_004758
TCONS_00055632	-	24:5061158-5061881	1.1907	0	-inf	down	5e-05	0.00131613	XLOC_032974
TCONS_00094045	-	8:27952405-27952721	4.05633	0	-inf	down	0.00015	0.00312157	XLOC_055979
TCONS_00091017	-	7:6210123-6210459	2.42507	0	-inf	down	5e-05	0.00131613	XLOC_054230
TCONS_00015250	-	1:154247351-154247635	3.65055	0	-inf	down	0.0002	0.00376222	XLOC_009773
TCONS_00033284	-	17:2860528-2860850	0	2.84274	inf	up	5e-05	0.00131613	XLOC_019891
TCONS_00065866	-	3:23690983-23691792	0.452409	0	-inf	down	0.0001	0.0023006	XLOC_038999
TCONS_00039291	-	2:41463115-41463423	2.78979	0	-inf	down	5e-05	0.00131613	XLOC_023056
TCONS_00030659	-	15:986019-986499	0.793801	0	-inf	down	0.0001	0.0023006	XLOC_018685
TCONS_00053403	-	22:1493845-1494410	0	0.594315	inf	up	0.0002	0.00376222	XLOC_031749
TCONS_00014681	-	1:135566229-135566623	1.21354	0	-inf	down	0.0001	0.0023006	XLOC_009434
TCONS_00099639	-	LGE64:78139-78373	15.7909	0	-inf	down	0.00025	0.00444474	XLOC_059254
TCONS_00088063	-	6:27345659-27346071	1.20228	0	-inf	down	0.0003	0.00506926	XLOC_052400
TCONS_00036747	-	19:2516933-2517367	0	1.2164	inf	up	0.00035	0.00567449	XLOC_021641
TCONS_00021785	-	11:7808219-7808845	0	0.589727	inf	up	0.0001	0.0023006	XLOC_013650
TCONS_00080659	-	5:49672103-49672463	2.14875	0	-inf	down	0.00035	0.00567449	XLOC_048089
TCONS_00018375	-	10:18852895-18853615	0.404765	0	-inf	down	0.0002	0.00376222	XLOC_011677
TCONS_00056168	-	25:139164-139371	22.5444	0	-inf	down	0.00035	0.00567449	XLOC_033234
TCONS_00061110	-	3:23843728-23857497	0	0.76396	inf	up	0.00025	0.00444474	XLOC_035962
TCONS_00044928	-	2:32260071-32260657	0.863232	0	-inf	down	0.00045	0.00694113	XLOC_026760
TCONS_00002639	-	1:61020061-61022054	0.672827	0	-inf	down	5e-05	0.00131613	XLOC_001655
TCONS_00002645	-	1:61035684-61036282	0.464464	0	-inf	down	0.00055	0.00829453	XLOC_001661
TCONS_00000826	-	1:18709525-18710079	0	0.63887	inf	up	0.0001	0.0023006	XLOC_000515
TCONS_00012538	-	1:82775293-82775669	1.3439	0	-inf	down	0.00045	0.00694113	XLOC_008019
TCONS_00034264	-	18:8072590-8073071	0.748662	0	-inf	down	5e-05	0.00131613	XLOC_020373
TCONS_00062978	-	3:58814242-58814768	0	0.812038	inf	up	0.00015	0.00312157	XLOC_037194
TCONS_00051989	-	21:4758189-4758863	0.663357	0	-inf	down	0.0003	0.00506926	XLOC_031018
TCONS_00061549	-	3:31296277-31296774	0	0.867932	inf	up	0.00035	0.00567449	XLOC_036286
TCONS_00043641	-	2:5759705-5760135	1.83309	0	-inf	down	5e-05	0.00131613	XLOC_025938
TCONS_00027684	-	14:7775500-7776009	0.624467	0	-inf	down	0.0002	0.00376222	XLOC_017106
TCONS_00056175	-	25:175418-175690	0	8.36099	inf	up	0.00015	0.00312157	XLOC_033236
TCONS_00088408	-	6:33145611-33146099	0.766237	0	-inf	down	0.00015	0.00312157	XLOC_052612
TCONS_00009709	-	1:15706150-15706403	6.9703	0	-inf	down	0.0001	0.0023006	XLOC_006276
TCONS_00036263	-	19:8084444-8085070	0.428504	0	-inf	down	0.00015	0.00312157	XLOC_021324
TCONS_00002648	-	1:61037917-61038199	4.56502	0	-inf	down	0.0002	0.00376222	XLOC_001664
TCONS_00038934	-	2:32231033-32231302	4.94372	0	-inf	down	0.0001	0.0023006	XLOC_022800
TCONS_00061601	-	3:32375415-32376184	0	0.420363	inf	up	0.00015	0.00312157	XLOC_036312
TCONS_00104665	-	Z:62460669-62461124	0.77029	0	-inf	down	0.00025	0.00444474	XLOC_062178
TCONS_00053586	-	22:3022776-3023166	1.24761	0	-inf	down	0.00025	0.00444474	XLOC_031854
TCONS_00065838	-	3:22732933-22733150	14.4844	0	-inf	down	0.00015	0.00312157	XLOC_038974
TCONS_00014960	-	1:143921340-143921739	1.172	0	-inf	down	0.0001	0.0023006	XLOC_009599
TCONS_00033913	-	18:3542856-3543275	0.969362	0	-inf	down	0.0002	0.00376222	XLOC_020206
TCONS_00025941	-	13:889973-890189	17.5876	0	-inf	down	0.00015	0.00312157	XLOC_016104
TCONS_00081817	-	5:8419250-8422913	1.60423	0.452112	-1.82713	down	5e-05	0.00131613	XLOC_048800
TCONS_00011774	-	1:68336249-68336466	18.5626	0	-inf	down	0.00035	0.00567449	XLOC_007565
TCONS_00012415	-	1:79671822-79672408	0.774624	0	-inf	down	0.00015	0.00312157	XLOC_007926
TCONS_00046425	-	2:64929043-64929424	1.34325	0	-inf	down	5e-05	0.00131613	XLOC_027714
TCONS_00033128	-	17:1299774-1300328	0	0.7756	inf	up	0.00015	0.00312157	XLOC_019787
TCONS_00024375	-	12:9722604-9723090	0.968355	0	-inf	down	0.0002	0.00376222	XLOC_015168
TCONS_00026310	-	13:8362347-8363204	0.860902	0	-inf	down	5e-05	0.00131613	XLOC_016369
TCONS_00069596	-	4:377791-378015	12.4818	0	-inf	down	0.0001	0.0023006	XLOC_041353
TCONS_00065916	-	3:25237345-25237556	17.8402	0	-inf	down	0.0001	0.0023006	XLOC_039033
TCONS_00046850	-	2:82822690-82823436	0	0.505311	inf	up	0.0002	0.00376222	XLOC_027959
TCONS_00006282	-	1:122918970-122919204	0	13.5851	inf	up	0.0002	0.00376222	XLOC_004000
TCONS_00007300	-	1:147257395-147257638	8.62016	0	-inf	down	0.00015	0.00312157	XLOC_004695
TCONS_00068365	-	3:86839254-86839494	9.57525	0	-inf	down	0.0003	0.00506926	XLOC_040568
TCONS_00098834	-	9:15508087-15508682	0	0.53745	inf	up	0.0002	0.00376222	XLOC_058821
TCONS_00005952	-	1:116837460-116838019	0.618421	0	-inf	down	0.0003	0.00506926	XLOC_003803
TCONS_00103032	-	Z:13829080-13829321	0	11.4011	inf	up	0.00025	0.00444474	XLOC_061229
TCONS_00023734	-	12:1567778-1568070	3.24023	0	-inf	down	0.0002	0.00376222	XLOC_014843
TCONS_00087307	-	6:14299553-14300055	0.802876	0	-inf	down	0.0003	0.00506926	XLOC_051969
TCONS_00040576	-	2:66234427-66234922	0.826474	0	-inf	down	0.0003	0.00506926	XLOC_023895
TCONS_00024324	-	12:9354753-9355411	0.707689	0	-inf	down	0.0002	0.00376222	XLOC_015145
TCONS_00082099	-	5:13370864-13371511	0.655662	0	-inf	down	0.00025	0.00444474	XLOC_048976
TCONS_00003194	-	1:67403593-67403994	1.15103	0	-inf	down	0.0003	0.00506926	XLOC_002027
TCONS_00013681	-	1:109753386-109753666	0	5.23178	inf	up	0.00015	0.00312157	XLOC_008746
TCONS_00005093	-	1:94473532-94473893	2.54924	0	-inf	down	0.00025	0.00444474	XLOC_003220
TCONS_00081545	-	5:3846255-3847828	0	0.517772	inf	up	0.00025	0.00444474	XLOC_048632
TCONS_00040129	-	2:58404988-58405411	0	1.22	inf	up	0.00015	0.00312157	XLOC_023560
TCONS_00018051	-	10:15364471-15364923	1.08285	0	-inf	down	5e-05	0.00131613	XLOC_011482
TCONS_00049590	-	20:99330-99902	0.502212	0	-inf	down	0.00015	0.00312157	XLOC_029717
TCONS_00003456	-	1:71389797-71390346	0.707345	0	-inf	down	0.00035	0.00567449	XLOC_002164
TCONS_00008333	-	1:175649045-175649313	6.21117	0	-inf	down	0.00035	0.00567449	XLOC_005439
TCONS_00092316	-	7:34214950-34215326	1.55068	0	-inf	down	0.0002	0.00376222	XLOC_054978
TCONS_00067391	-	3:59008338-59008597	5.69527	0	-inf	down	0.0002	0.00376222	XLOC_039931
TCONS_00019037	-	10:8472075-8472335	6.4647	0	-inf	down	0.0003	0.00506926	XLOC_012033
TCONS_00069544	-	4:23230-23894	0	0.50243	inf	up	0.00015	0.00312157	XLOC_041320
TCONS_00029200	-	14:12010522-12010797	6.90334	0	-inf	down	0.00025	0.00444474	XLOC_017919
TCONS_00091862	-	7:22817879-22818251	1.69553	0	-inf	down	0.00025	0.00444474	XLOC_054725
TCONS_00025102	-	13:2385884-2386565	0	0.340885	inf	up	0.00045	0.00694113	XLOC_015610
TCONS_00069898	-	4:2909182-2909870	0	0.537503	inf	up	0.00035	0.00567449	XLOC_041537
TCONS_00038362	-	2:15755180-15756632	1.19107	3.39903	1.51287	up	0.0003	0.00506926	XLOC_022463
TCONS_00014791	-	1:138127358-138127582	13.4306	0	-inf	down	0.00015	0.00312157	XLOC_009490
TCONS_00084027	-	5:49411809-49412528	0.806447	0	-inf	down	5e-05	0.00131613	XLOC_050094
TCONS_00021894	-	11:9967158-9967879	0.497943	0	-inf	down	0.0002	0.00376222	XLOC_013726
TCONS_00080202	-	5:38363380-38364037	0	0.850766	inf	up	5e-05	0.00131613	XLOC_047798
TCONS_00037389	-	19:9088134-9088560	2.20803	0	-inf	down	5e-05	0.00131613	XLOC_021903
TCONS_00023057	-	12:9057151-9057419	5.32386	0	-inf	down	0.0001	0.0023006	XLOC_014489
TCONS_00038502	-	2:19986154-19986514	1.49478	0	-inf	down	0.0002	0.00376222	XLOC_022530
TCONS_00052327	-	21:490626-490898	4.42537	0	-inf	down	0.0002	0.00376222	XLOC_031170
TCONS_00010317	-	1:37784446-37784849	1.22645	0	-inf	down	0.0001	0.0023006	XLOC_006676
TCONS_00082516	-	5:22272663-22273136	0	1.1119	inf	up	0.00035	0.00567449	XLOC_049186
TCONS_00082515	-	5:22238786-22239348	0.58045	0	-inf	down	0.0001	0.0023006	XLOC_049185
TCONS_00010259	-	1:36290207-36290478	4.49954	0	-inf	down	0.0002	0.00376222	XLOC_006641
TCONS_00078181	-	5:8690432-8690825	0	2.09341	inf	up	0.00025	0.00444474	XLOC_046547
TCONS_00049633	-	20:289242-289484	8.69113	0	-inf	down	0.0001	0.0023006	XLOC_029743
TCONS_00043627	-	2:5686892-5687356	0.855019	0	-inf	down	0.0001	0.0023006	XLOC_025925
TCONS_00006580	-	1:128405312-128405627	3.59129	0	-inf	down	0.0003	0.00506926	XLOC_004228
TCONS_00105110	-	Z:80890407-80890956	0.541913	0	-inf	down	0.00015	0.00312157	XLOC_062448
TCONS_00005942	-	1:115212814-115213250	1.04291	0	-inf	down	0.0003	0.00506926	XLOC_003794
TCONS_00028771	-	14:4517927-4518271	2.69782	0	-inf	down	0.0002	0.00376222	XLOC_017683
TCONS_00061086	-	3:23626545-23627135	0	0.526461	inf	up	0.0002	0.00376222	XLOC_035938
TCONS_00010306	-	1:37744019-37744253	10.3708	0	-inf	down	0.0001	0.0023006	XLOC_006665
TCONS_00040030	-	2:55766152-55766361	17.8255	0	-inf	down	0.0002	0.00376222	XLOC_023515
TCONS_00041422	-	2:99276465-99277041	0.551613	0	-inf	down	0.00015	0.00312157	XLOC_024485
TCONS_00009925	-	1:24228839-24229203	0	1.82547	inf	up	0.0002	0.00376222	XLOC_006412
TCONS_00026942	-	14:15715-16700	0	0.423816	inf	up	5e-05	0.00131613	XLOC_016755
TCONS_00032831	-	17:9280020-9280269	13.8088	0	-inf	down	5e-05	0.00131613	XLOC_019650
TCONS_00015917	-	1:174560476-174560914	1.42648	0	-inf	down	0.00015	0.00312157	XLOC_010239
TCONS_00018501	-	10:31399-31655	6.65534	0	-inf	down	0.00015	0.00312157	XLOC_011742
TCONS_00040423	-	2:64882988-64883343	1.85741	0	-inf	down	0.00035	0.00567449	XLOC_023763
TCONS_00070076	-	4:6250620-6250930	2.54084	0	-inf	down	0.0002	0.00376222	XLOC_041651
TCONS_00028758	-	14:4484215-4484551	2.0141	0	-inf	down	5e-05	0.00131613	XLOC_017673
TCONS_00057767	-	26:5232079-5232440	1.49595	0	-inf	down	0.00015	0.00312157	XLOC_034072
TCONS_00055428	-	24:1743866-1744465	0.489642	0	-inf	down	5e-05	0.00131613	XLOC_032852
TCONS_00082325	-	5:16998150-16998817	0	0.525316	inf	up	0.00015	0.00312157	XLOC_049084
TCONS_00104130	-	Z:44044105-44044336	11.2972	0	-inf	down	0.00015	0.00312157	XLOC_061876
TCONS_00061062	-	3:22819358-22819890	1.29522	0	-inf	down	5e-05	0.00131613	XLOC_035922
TCONS_00086128	-	6:25816355-25816879	0.655815	0	-inf	down	0.00045	0.00694113	XLOC_051245
TCONS_00014778	-	1:137257750-137258235	0	0.969923	inf	up	0.00025	0.00444474	XLOC_009480
TCONS_00069210	-	3:105229298-105231259	1.57306	0.516437	-1.60691	down	0.00135	0.0182964	XLOC_041079
TCONS_00026303	-	13:8356158-8356616	1.17586	0	-inf	down	0.00035	0.00567449	XLOC_016362
TCONS_00064671	-	3:109116282-109116673	1.42182	0	-inf	down	0.0003	0.00506926	XLOC_038230
TCONS_00002515	-	1:59019577-59019798	12.9928	0	-inf	down	0.00015	0.00312157	XLOC_001597
TCONS_00042863	-	2:131429706-131429999	3.99321	0	-inf	down	0.00015	0.00312157	XLOC_025437
TCONS_00067573	-	3:63329797-63330235	1.03147	0	-inf	down	0.0003	0.00506926	XLOC_040061
TCONS_00025353	-	13:9683654-9683950	3.27941	0	-inf	down	5e-05	0.00131613	XLOC_015771
TCONS_00013668	-	1:109490655-109490861	20.7798	0	-inf	down	0.0001	0.0023006	XLOC_008739
TCONS_00014639	-	1:133224072-133224354	3.81533	0	-inf	down	0.00015	0.00312157	XLOC_009407
TCONS_00092478	-	7:6710962-6711163	24.4339	0	-inf	down	0.0002	0.00376222	XLOC_055079
TCONS_00054688	-	23:4973409-4973808	1.172	0	-inf	down	0.0001	0.0023006	XLOC_032466
TCONS_00045225	-	2:39104748-39105046	4.73092	0	-inf	down	0.00055	0.00829453	XLOC_026946
TCONS_00105046	-	Z:78450672-78451067	1.27589	0	-inf	down	0.0001	0.0023006	XLOC_062408
TCONS_00066851	-	3:45056931-45057242	4.06191	0	-inf	down	0.0004	0.00633338	XLOC_039614
TCONS_00016157	-	1:180206502-180206707	20.7033	0	-inf	down	0.00015	0.00312157	XLOC_010372
TCONS_00055617	-	24:4798731-4799035	2.77629	0	-inf	down	0.00015	0.00312157	XLOC_032959
TCONS_00015708	-	1:170262122-170262387	7.09808	0	-inf	down	0.00015	0.00312157	XLOC_010100
TCONS_00021872	-	11:9764347-9764953	0.666377	0	-inf	down	0.00035	0.00567449	XLOC_013706
TCONS_00053389	-	22:1475091-1475556	0.803646	0	-inf	down	0.0001	0.0023006	XLOC_031735
TCONS_00062649	-	3:53472770-53473038	5.32386	0	-inf	down	0.0001	0.0023006	XLOC_036995
TCONS_00021366	-	11:19375134-19375399	7.07869	0	-inf	down	0.0002	0.00376222	XLOC_013456
TCONS_00084104	-	5:51384169-51384750	0.932092	0	-inf	down	0.00015	0.00312157	XLOC_050137
TCONS_00008471	-	1:178368445-178369465	0	0.322789	inf	up	0.00045	0.00694113	XLOC_005515
TCONS_00015186	-	1:153264655-153264876	13.1433	0	-inf	down	0.00025	0.00444474	XLOC_009752
TCONS_00038024	-	2:9584562-9584799	9.15045	0	-inf	down	0.0001	0.0023006	XLOC_022241
TCONS_00081488	-	5:2115235-2115518	4.82157	0	-inf	down	0.00015	0.00312157	XLOC_048593
TCONS_00099961	-	W:580155-580470	3.47045	0	-inf	down	5e-05	0.00131613	XLOC_059458
TCONS_00002646	-	1:61036501-61036771	10.1259	0	-inf	down	5e-05	0.00131613	XLOC_001662
TCONS_00090560	-	7:35951919-35952261	0	3.42537	inf	up	0.0002	0.00376222	XLOC_053937
TCONS_00047876	-	2:107009249-107009450	40.3254	0	-inf	down	0.00045	0.00694113	XLOC_028641
TCONS_00044899	-	2:32113437-32113750	3.76421	0	-inf	down	0.0003	0.00506926	XLOC_026732
TCONS_00093858	-	8:26786853-26787296	0.845418	0	-inf	down	0.0002	0.00376222	XLOC_055845
TCONS_00098311	-	9:8652516-8652968	1.00826	0	-inf	down	0.0003	0.00506926	XLOC_058492
TCONS_00063082	-	3:64864443-64865217	0.424519	0	-inf	down	0.00025	0.00444474	XLOC_037266
TCONS_00021795	-	11:7828122-7828786	0	0.509442	inf	up	0.0002	0.00376222	XLOC_013659
TCONS_00028415	-	14:1843352-1843773	1.67597	0	-inf	down	0.00045	0.00694113	XLOC_017480
TCONS_00090254	-	7:29188094-29188418	2.34908	0	-inf	down	5e-05	0.00131613	XLOC_053750
TCONS_00075276	-	4:33227376-33228323	0	0.318832	inf	up	0.00015	0.00312157	XLOC_044814
TCONS_00015076	-	1:148044569-148044770	23.0431	0	-inf	down	0.0002	0.00376222	XLOC_009655
TCONS_00048466	-	2:125835497-125835896	1.75055	0	-inf	down	0.00055	0.00829453	XLOC_029028
TCONS_00025945	-	13:901136-902069	0.37534	0	-inf	down	0.00025	0.00444474	XLOC_016108
TCONS_00092063	-	7:27624295-27624617	3.05029	0	-inf	down	0.00015	0.00312157	XLOC_054815
TCONS_00097658	-	9:728036-728321	4.6136	0	-inf	down	0.00015	0.00312157	XLOC_058092
TCONS_00091861	-	7:22816602-22817387	0.557477	0	-inf	down	0.00035	0.00567449	XLOC_054724
TCONS_00091061	-	7:6907621-6907886	5.9166	0	-inf	down	0.0003	0.00506926	XLOC_054254
TCONS_00095009	-	8:12934049-12934819	0.498536	0	-inf	down	0.0001	0.0023006	XLOC_056544
TCONS_00016793	-	1:195023481-195024143	0.594063	0	-inf	down	0.0002	0.00376222	XLOC_010735
TCONS_00057526	-	26:3608222-3608467	8.16402	0	-inf	down	0.0001	0.0023006	XLOC_033966
TCONS_00075506	-	4:38245379-38245817	1.16346	0	-inf	down	0.0002	0.00376222	XLOC_044961
TCONS_00047943	-	2:109924757-109925264	0	0.674152	inf	up	0.0002	0.00376222	XLOC_028689
TCONS_00056927	-	26:3626189-3627313	0.76834	0	-inf	down	5e-05	0.00131613	XLOC_033592
TCONS_00086835	-	6:7716955-7717414	0.827441	0	-inf	down	0.0001	0.0023006	XLOC_051655
TCONS_00052812	-	21:5560298-5560756	1.18712	0	-inf	down	0.0002	0.00376222	XLOC_031411
TCONS_00015338	-	1:160941645-160941905	5.7842	0	-inf	down	0.0001	0.0023006	XLOC_009847
TCONS_00048501	-	2:126414108-126419464	0.698865	3.77044	2.43165	up	5e-05	0.00131613	XLOC_029050
TCONS_00074900	-	4:21041905-21042104	24.7017	0	-inf	down	0.0002	0.00376222	XLOC_044556
TCONS_00069165	-	3:104779790-104780061	6.88987	0	-inf	down	0.0001	0.0023006	XLOC_041053
TCONS_00016327	-	1:185969397-185969999	0.485371	0	-inf	down	5e-05	0.00131613	XLOC_010470
TCONS_00045042	-	2:34658295-34659965	0	0.33866	inf	up	5e-05	0.00131613	XLOC_026828
TCONS_00022268	-	11:16426953-16427180	10.8972	0	-inf	down	0.0002	0.00376222	XLOC_014021
TCONS_00060212	-	3:6060710-6066081	0.171494	0.995531	2.53731	up	0.00305	0.0374631	XLOC_035384
TCONS_00005844	-	1:111712059-111712326	6.04993	0	-inf	down	0.00065	0.00959198	XLOC_003744
TCONS_00092776	-	8:5560160-5560650	0.906327	0	-inf	down	5e-05	0.00131613	XLOC_055263
TCONS_00038593	-	2:22280547-22280812	5.3547	0	-inf	down	5e-05	0.00131613	XLOC_022581
TCONS_00063570	-	3:77731564-77732167	0	0.514132	inf	up	0.00035	0.00567449	XLOC_037528
TCONS_00088943	-	7:6848815-6849049	9.41487	0	-inf	down	0.0004	0.00633338	XLOC_052948
TCONS_00006510	-	1:127161324-127161639	2.54659	0	-inf	down	0.00025	0.00444474	XLOC_004182
TCONS_00078673	-	5:15667231-15667596	1.69985	0	-inf	down	0.00035	0.00567449	XLOC_046925
TCONS_00083102	-	5:29225411-29226070	0	0.465717	inf	up	0.00045	0.00694113	XLOC_049491
TCONS_00017686	-	10:10783392-10784028	0.484765	0	-inf	down	0.0001	0.0023006	XLOC_011251
TCONS_00052399	-	21:1333032-1333402	2.07999	0	-inf	down	0.0001	0.0023006	XLOC_031196
TCONS_00049102	-	2:139314949-139315304	1.66121	0	-inf	down	0.0001	0.0023006	XLOC_029446
TCONS_00007704	-	1:161939431-161939748	2.62209	0	-inf	down	0.0001	0.0023006	XLOC_005029
TCONS_00046427	-	2:64953120-64953356	15.6418	0	-inf	down	0.0003	0.00506926	XLOC_027716
TCONS_00061078	-	3:23407497-23407887	0	1.74534	inf	up	5e-05	0.00131613	XLOC_035930
TCONS_00020948	-	11:16241636-16241943	3.46519	0	-inf	down	0.00035	0.00567449	XLOC_013207
TCONS_00046005	-	2:58641575-58642363	0	0.374882	inf	up	0.00015	0.00312157	XLOC_027422
TCONS_00026692	-	13:12981348-12981756	1.16861	0	-inf	down	0.0001	0.0023006	XLOC_016621
TCONS_00099926	-	W:426540-427088	0.540782	0	-inf	down	0.0002	0.00376222	XLOC_059423
TCONS_00017930	-	10:14056807-14057018	19.939	0	-inf	down	0.0003	0.00506926	XLOC_011388
TCONS_00013820	-	1:112705907-112709315	0	0.636658	inf	up	0.00035	0.00567449	XLOC_008850
TCONS_00011050	-	1:53432947-53433476	0.795017	0	-inf	down	0.0001	0.0023006	XLOC_007112
TCONS_00037354	-	19:8702392-8702756	1.54307	0	-inf	down	5e-05	0.00131613	XLOC_021881
TCONS_00069220	-	3:105332048-105332278	10.2731	0	-inf	down	0.00035	0.00567449	XLOC_041088
TCONS_00043212	-	2:142253300-142253634	2.31836	0	-inf	down	0.00025	0.00444474	XLOC_025692
TCONS_00018063	-	10:15767785-15768029	7.87123	0	-inf	down	0.0001	0.0023006	XLOC_011494
TCONS_00006542	-	1:127942286-127942888	0.656687	0	-inf	down	0.0002	0.00376222	XLOC_004198
TCONS_00013746	-	1:111339726-111340103	1.78325	0	-inf	down	0.0001	0.0023006	XLOC_008798
TCONS_00098696	-	9:14185086-14185641	0.906418	0	-inf	down	0.00015	0.00312157	XLOC_058746
TCONS_00065286	-	3:14383086-14383305	14.5152	0	-inf	down	5e-05	0.00131613	XLOC_038619
TCONS_00093039	-	8:10577721-10577925	29.9742	0	-inf	down	0.00035	0.00567449	XLOC_055406
TCONS_00021282	-	11:19050616-19051487	0.351804	0	-inf	down	0.0002	0.00376222	XLOC_013419
TCONS_00080133	-	5:37532853-37533167	4.11233	0	-inf	down	0.00025	0.00444474	XLOC_047767
TCONS_00096350	SUMO3	9:4666668-4667519	68.7144	31.0754	-1.14484	down	5e-05	0.00131613	XLOC_057263
TCONS_00096098	-	9:1431998-1432344	2.19718	0	-inf	down	0.00015	0.00312157	XLOC_057141
TCONS_00072704	-	4:68030245-68030518	0	6.40354	inf	up	0.0001	0.0023006	XLOC_043292
TCONS_00074366	-	4:12175035-12175489	0.851469	0	-inf	down	5e-05	0.00131613	XLOC_044197
TCONS_00100620	-	Z:17716644-17717434	0.72585	0	-inf	down	5e-05	0.00131613	XLOC_059816
TCONS_00102985	-	Z:12773354-12773850	0.701534	0	-inf	down	5e-05	0.00131613	XLOC_061199
TCONS_00090239	-	7:29140599-29141335	0.366129	0	-inf	down	0.00015	0.00312157	XLOC_053743
TCONS_00063734	-	3:80600280-80601117	0	0.562504	inf	up	5e-05	0.00131613	XLOC_037643
TCONS_00055432	-	24:1754128-1754699	0.736806	0	-inf	down	0.0001	0.0023006	XLOC_032856
TCONS_00073461	-	4:89889360-89889865	0.899523	0	-inf	down	0.0002	0.00376222	XLOC_043761
TCONS_00045036	-	2:34624647-34624866	17.5747	0	-inf	down	0.00035	0.00567449	XLOC_026822
TCONS_00067616	-	3:65029767-65030068	0	3.90088	inf	up	0.0002	0.00376222	XLOC_040100
TCONS_00046011	-	2:58667435-58668050	0	0.596176	inf	up	0.00015	0.00312157	XLOC_027428
TCONS_00098406	-	9:9692982-9693613	0.752073	0	-inf	down	0.00025	0.00444474	XLOC_058558
TCONS_00009711	-	1:15712665-15713460	0	0.419188	inf	up	5e-05	0.00131613	XLOC_006278
TCONS_00024676	ENSGALG00000007741	12:15662753-15679518	0	0.518185	inf	up	5e-05	0.00131613	XLOC_015343
TCONS_00067225	-	3:55945792-55949028	0	0.410862	inf	up	5e-05	0.00131613	XLOC_039840
TCONS_00022279	-	11:16756813-16757299	0	0.77031	inf	up	0.00025	0.00444474	XLOC_014030
TCONS_00027882	-	14:9979227-9979707	0.926101	0	-inf	down	0.00035	0.00567449	XLOC_017231
TCONS_00006120	-	1:122508179-122508578	0	1.28479	inf	up	0.00045	0.00694113	XLOC_003899
TCONS_00103488	-	Z:26995332-26995716	1.75041	0	-inf	down	0.00035	0.00567449	XLOC_061483
TCONS_00092989	-	8:10034171-10034526	1.64147	0	-inf	down	0.0021	0.0270129	XLOC_055372
TCONS_00059189	-	28:3616882-3617252	0	1.5548	inf	up	0.00035	0.00567449	XLOC_034834
TCONS_00009000	-	1:192692309-192692889	0	0.513002	inf	up	0.00025	0.00444474	XLOC_005835
TCONS_00035255	-	18:9182642-9182896	6.45963	0	-inf	down	0.0001	0.0023006	XLOC_020887
TCONS_00005335	-	1:103966593-103966839	7.55452	0	-inf	down	0.0001	0.0023006	XLOC_003412
TCONS_00057673	-	26:4632867-4633162	3.14139	0	-inf	down	0.00015	0.00312157	XLOC_034022
TCONS_00026203	-	13:7742295-7742557	5.58049	0	-inf	down	0.0001	0.0023006	XLOC_016284
TCONS_00025105	-	13:2392087-2392328	0	10.1635	inf	up	0.0003	0.00506926	XLOC_015613
TCONS_00013754	-	1:111403108-111403638	1.15489	0	-inf	down	5e-05	0.00131613	XLOC_008802
TCONS_00053123	-	22:2267766-2267995	11.8557	0	-inf	down	0.00015	0.00312157	XLOC_031601
TCONS_00027427	-	14:5936399-5936659	5.44395	0	-inf	down	0.0002	0.00376222	XLOC_017013
TCONS_00055420	-	24:1708522-1708845	2.44338	0	-inf	down	0.0001	0.0023006	XLOC_032844
TCONS_00071652	-	4:41680794-41681206	1.02086	0	-inf	down	0.00015	0.00312157	XLOC_042631
TCONS_00059868	-	28:4671218-4671518	0	4.46893	inf	up	0.0002	0.00376222	XLOC_035184
TCONS_00010316	-	1:37784022-37784362	2.77098	0	-inf	down	0.0002	0.00376222	XLOC_006675
TCONS_00014483	-	1:131232556-131233246	0.999375	0	-inf	down	5e-05	0.00131613	XLOC_009314
TCONS_00050519	-	20:13629722-13630070	1.66947	0	-inf	down	0.0002	0.00376222	XLOC_030230
TCONS_00010741	-	1:47925325-47925671	1.95256	0	-inf	down	0.00045	0.00694113	XLOC_006932
TCONS_00083109	-	5:29240077-29240312	9.2014	0	-inf	down	0.00015	0.00312157	XLOC_049498
TCONS_00010248	-	1:35681384-35682028	0.703388	0	-inf	down	0.00015	0.00312157	XLOC_006632
TCONS_00103921	-	Z:38984384-38984835	0.962761	0	-inf	down	0.0003	0.00506926	XLOC_061753
TCONS_00010431	-	1:39953248-39953577	2.89549	0	-inf	down	0.00035	0.00567449	XLOC_006743
TCONS_00098316	-	9:8672189-8672564	0	1.58842	inf	up	0.00025	0.00444474	XLOC_058497
TCONS_00028412	-	14:1825396-1825708	2.47786	0	-inf	down	0.0002	0.00376222	XLOC_017477
TCONS_00059786	-	28:3831399-3831656	5.74968	0	-inf	down	0.0002	0.00376222	XLOC_035142
TCONS_00087041	-	6:11637040-11637891	0	0.598299	inf	up	5e-05	0.00131613	XLOC_051772
TCONS_00064443	-	3:105286984-105287409	0	1.12973	inf	up	0.0002	0.00376222	XLOC_038080
TCONS_00083134	-	5:29289515-29291203	0	0.404301	inf	up	5e-05	0.00131613	XLOC_049523
TCONS_00052329	-	21:493880-494195	2.41329	0	-inf	down	0.00015	0.00312157	XLOC_031172
TCONS_00090456	-	7:34528421-34528653	10.2632	0	-inf	down	0.0001	0.0023006	XLOC_053876
TCONS_00024194	-	12:8415875-8416390	0	0.884113	inf	up	5e-05	0.00131613	XLOC_015056
TCONS_00013567	-	1:108420462-108421252	0	0.332039	inf	up	0.00025	0.00444474	XLOC_008691
TCONS_00074640	-	4:16554577-16554859	5.39726	0	-inf	down	5e-05	0.00131613	XLOC_044375
TCONS_00001494	-	1:39106579-39107046	1.188	0	-inf	down	0.00055	0.00829453	XLOC_000962
TCONS_00085190	-	6:9031533-9031800	4.8136	0	-inf	down	0.0002	0.00376222	XLOC_050742
TCONS_00008676	-	1:184516120-184516473	1.79162	0	-inf	down	0.0001	0.0023006	XLOC_005635
TCONS_00054505	SNORA16	23:2504742-2508665	9.52686	4.67558	-1.02686	down	0.00115	0.0158805	XLOC_032389
TCONS_00010592	-	1:44743174-44743576	2.81722	0	-inf	down	5e-05	0.00131613	XLOC_006860
TCONS_00005528	-	1:106061688-106062032	0	2.19875	inf	up	0.00015	0.00312157	XLOC_003517
TCONS_00086039	-	6:24239120-24239614	0.78846	0	-inf	down	0.0003	0.00506926	XLOC_051189
TCONS_00061600	-	3:32372997-32374103	0	0.386072	inf	up	5e-05	0.00131613	XLOC_036311
TCONS_00026725	-	13:14514212-14514787	0.477006	0	-inf	down	0.0004	0.00633338	XLOC_016636
TCONS_00074305	-	4:11220056-11220777	0.43697	0	-inf	down	0.00015	0.00312157	XLOC_044149
TCONS_00041606	-	2:102239407-102239678	5.63712	0	-inf	down	0.00015	0.00312157	XLOC_024611
TCONS_00094054	-	8:28300516-28300896	3.31648	0	-inf	down	5e-05	0.00131613	XLOC_055986
TCONS_00026297	-	13:8346950-8347210	6.83226	0	-inf	down	0.00015	0.00312157	XLOC_016356
TCONS_00051549	-	20:13805720-13806102	0	1.42299	inf	up	0.0002	0.00376222	XLOC_030801
TCONS_00068977	-	3:101401858-101402406	0.863654	0	-inf	down	0.00025	0.00444474	XLOC_040988
TCONS_00026289	-	13:8338438-8338951	0.618413	0	-inf	down	0.00015	0.00312157	XLOC_016348
TCONS_00039272	-	2:41013823-41014572	0	0.348891	inf	up	0.0004	0.00633338	XLOC_023041
TCONS_00022962	-	12:6445532-6446080	0	0.849648	inf	up	0.0003	0.00506926	XLOC_014456
TCONS_00066697	-	3:40927149-40927612	1.17566	0	-inf	down	0.00045	0.00694113	XLOC_039525
TCONS_00034511	-	18:10367664-10368014	1.94505	0	-inf	down	0.0003	0.00506926	XLOC_020521
TCONS_00003455	-	1:71387499-71388808	0.4575	0	-inf	down	5e-05	0.00131613	XLOC_002163
TCONS_00098888	-	9:16296718-16297013	0	4.03625	inf	up	0.00045	0.00694113	XLOC_058854
TCONS_00011064	-	1:53453801-53454051	8.39047	0	-inf	down	0.00025	0.00444474	XLOC_007126
TCONS_00043633	-	2:5744733-5745040	2.98235	0	-inf	down	0.00025	0.00444474	XLOC_025930
TCONS_00040274	-	2:60287957-60288365	1.10369	0	-inf	down	0.0001	0.0023006	XLOC_023665
TCONS_00082439	-	5:21263392-21263681	4.3797	0	-inf	down	0.00025	0.00444474	XLOC_049134
TCONS_00022167	-	11:14529679-14529955	4.20126	0	-inf	down	0.00015	0.00312157	XLOC_013943
TCONS_00085581	-	6:17025024-17025512	0.723771	0	-inf	down	0.0001	0.0023006	XLOC_050942
TCONS_00064655	-	3:109096156-109096394	8.17486	0	-inf	down	0.0003	0.00506926	XLOC_038214
TCONS_00026305	-	13:8358079-8358605	1.39671	0	-inf	down	5e-05	0.00131613	XLOC_016364
TCONS_00102063	-	Z:62847736-62848068	2.08749	0	-inf	down	0.0001	0.0023006	XLOC_060666
TCONS_00021000	-	11:16828117-16828431	2.95888	0	-inf	down	0.00045	0.00694113	XLOC_013241
TCONS_00019376	-	10:14659871-14660201	0	3.32421	inf	up	0.00015	0.00312157	XLOC_012239
TCONS_00000687	-	1:14126540-14126761	0	17.1998	inf	up	0.00045	0.00694113	XLOC_000444
TCONS_00059099	-	28:3119580-3120102	0.593841	0	-inf	down	0.0002	0.00376222	XLOC_034795
TCONS_00046114	-	2:59801317-59801665	2.57875	0	-inf	down	0.0001	0.0023006	XLOC_027498
TCONS_00026042	-	13:2623878-2624821	0	0.436531	inf	up	0.0002	0.00376222	XLOC_016182
TCONS_00102204	-	Z:70442111-70442622	0.743437	0	-inf	down	0.0004	0.00633338	XLOC_060743
TCONS_00023735	-	12:1568124-1568350	12.4363	0	-inf	down	0.00015	0.00312157	XLOC_014844
TCONS_00095838	-	8:26796447-26797009	1.12797	0	-inf	down	5e-05	0.00131613	XLOC_057000
TCONS_00054263	-	23:1053569-1053942	2.92919	0	-inf	down	5e-05	0.00131613	XLOC_032264
TCONS_00062669	-	3:53763304-53763552	6.82945	0	-inf	down	0.0002	0.00376222	XLOC_037003
TCONS_00023899	-	12:2936262-2936508	8.09722	0	-inf	down	0.00015	0.00312157	XLOC_014931
TCONS_00000686	-	1:14021191-14021417	13.2656	0	-inf	down	0.0003	0.00506926	XLOC_000443
TCONS_00074791	-	4:18664273-18664665	0	1.88394	inf	up	0.00035	0.00567449	XLOC_044468
TCONS_00103270	-	Z:21742597-21743350	0	0.560166	inf	up	0.00055	0.00829453	XLOC_061372
TCONS_00063901	-	3:87196906-87197321	0	1.14442	inf	up	0.00045	0.00694113	XLOC_037748
TCONS_00044038	-	2:14756845-14757310	0	0.978654	inf	up	0.00025	0.00444474	XLOC_026164
TCONS_00028916	-	14:6407731-6408325	6.18115	1.06913	-2.53144	down	0.00275	0.0342259	XLOC_017751
TCONS_00002366	-	1:55619731-55620290	0	0.542802	inf	up	0.0002	0.00376222	XLOC_001501
TCONS_00022728	-	12:3007866-3008162	5.35681	0	-inf	down	0.00045	0.00694113	XLOC_014300
TCONS_00050351	-	20:11606624-11607465	0	0.395706	inf	up	0.0003	0.00506926	XLOC_030119
TCONS_00018860	-	10:3940118-3951200	0.0586119	0.374152	2.67436	up	0.00145	0.0194852	XLOC_011939
TCONS_00103195	-	Z:19279619-19279933	2.4173	0	-inf	down	0.0002	0.00376222	XLOC_061323
TCONS_00026296	-	13:8346145-8346539	1.56829	0	-inf	down	0.00035	0.00567449	XLOC_016355
TCONS_00006772	-	1:132930824-132931299	1.07961	0	-inf	down	0.0003	0.00506926	XLOC_004348
TCONS_00069397	-	3:109779068-109779602	0.568116	0	-inf	down	0.0002	0.00376222	XLOC_041196
TCONS_00002248	-	1:53322178-53322425	11.0839	0	-inf	down	0.00015	0.00312157	XLOC_001423
TCONS_00048993	-	2:136366828-136367150	2.19713	0	-inf	down	0.0002	0.00376222	XLOC_029375
TCONS_00098198	-	9:7543311-7543892	0	0.534875	inf	up	0.00025	0.00444474	XLOC_058420
TCONS_00030096	-	15:7138417-7138842	1.05206	0	-inf	down	0.0001	0.0023006	XLOC_018372
TCONS_00075896	-	4:45655690-45655999	2.75422	0	-inf	down	5e-05	0.00131613	XLOC_045193
TCONS_00073557	-	4:800038-800433	1.34956	0	-inf	down	0.0003	0.00506926	XLOC_043826
TCONS_00077103	-	4:76955953-76956417	1.37163	0	-inf	down	0.00025	0.00444474	XLOC_045905
TCONS_00078190	-	5:8702110-8702738	0	0.761603	inf	up	0.00035	0.00567449	XLOC_046556
TCONS_00103539	-	Z:27937915-27938318	0	1.44066	inf	up	0.00015	0.00312157	XLOC_061508
TCONS_00021953	-	11:10658956-10659902	6.68326	0	-inf	down	0.00015	0.00312157	XLOC_013758
TCONS_00101585	-	Z:44765840-44766282	1.32534	0	-inf	down	0.00025	0.00444474	XLOC_060367
TCONS_00025048	-	13:1632488-1632720	1301.12	4719.88	1.859	up	5e-05	0.00131613	XLOC_015570
TCONS_00065954	-	3:26479684-26479929	7.25691	0	-inf	down	0.0002	0.00376222	XLOC_039065
TCONS_00001902	-	1:49055857-49056275	1.46295	0	-inf	down	0.0004	0.00633338	XLOC_001218
TCONS_00034303	-	18:8478806-8479258	0.860204	0	-inf	down	5e-05	0.00131613	XLOC_020405
TCONS_00083714	-	5:42609933-42610536	0.505894	0	-inf	down	0.0002	0.00376222	XLOC_049891
TCONS_00050926	-	20:5462023-5462757	0	0.413355	inf	up	0.0002	0.00376222	XLOC_030455
TCONS_00061602	-	3:32377336-32380898	0	0.322316	inf	up	5e-05	0.00131613	XLOC_036313
TCONS_00033293	-	17:4487208-4487541	2.42964	0	-inf	down	0.0003	0.00506926	XLOC_019898
TCONS_00067311	-	3:56651691-56652416	0	0.829811	inf	up	5e-05	0.00131613	XLOC_039890
TCONS_00099804	-	W:581669-581876	0	27.7868	inf	up	5e-05	0.00131613	XLOC_059338
TCONS_00098839	-	9:15517494-15517858	2.34697	0	-inf	down	0.00015	0.00312157	XLOC_058826
TCONS_00007655	-	1:160275190-160278039	0.648189	0	-inf	down	0.00045	0.00694113	XLOC_004988
TCONS_00065664	-	3:20352673-20353313	0.578725	0	-inf	down	0.0003	0.00506926	XLOC_038884
TCONS_00087276	-	6:14126542-14127128	0	0.681645	inf	up	0.0002	0.00376222	XLOC_051939
TCONS_00071321	-	4:33675124-33675592	0.745647	0	-inf	down	0.0002	0.00376222	XLOC_042434
TCONS_00026270	-	13:8311283-8312886	0.673621	0	-inf	down	5e-05	0.00131613	XLOC_016329
TCONS_00080909	-	5:51195624-51196401	0	0.435994	inf	up	0.0006	0.00893437	XLOC_048249
TCONS_00016350	-	1:186024294-186024622	2.67063	0	-inf	down	0.00025	0.00444474	XLOC_010493
TCONS_00059264	-	28:4154880-4155468	0.693876	0	-inf	down	0.00025	0.00444474	XLOC_034873
TCONS_00105063	-	Z:78604851-78605136	3.59504	0	-inf	down	0.0002	0.00376222	XLOC_062418
TCONS_00030725	-	15:1481316-1481578	0	8.75349	inf	up	0.00015	0.00312157	XLOC_018705
TCONS_00083479	-	5:37496380-37496670	6.24408	0	-inf	down	0.00015	0.00312157	XLOC_049723
TCONS_00038689	-	2:24457676-24458074	1.18009	0	-inf	down	0.0001	0.0023006	XLOC_022638
TCONS_00011757	-	1:68148946-68149397	1.26679	0	-inf	down	5e-05	0.00131613	XLOC_007552
TCONS_00011054	-	1:53439616-53440268	0.397531	0	-inf	down	0.0002	0.00376222	XLOC_007116
TCONS_00003270	-	1:68329146-68329869	0	0.449688	inf	up	0.00025	0.00444474	XLOC_002074
TCONS_00054160	-	23:5721043-5722299	0	2.57694	inf	up	5e-05	0.00131613	XLOC_032193
TCONS_00010632	-	1:45453091-45453293	24.1981	0	-inf	down	5e-05	0.00131613	XLOC_006876
TCONS_00034307	-	18:8495393-8495654	5.45586	0	-inf	down	0.0004	0.00633338	XLOC_020409
TCONS_00007776	-	1:166060037-166060378	2.04682	0	-inf	down	0.0001	0.0023006	XLOC_005079
TCONS_00095556	-	8:22542767-22677981	5.88487	0	-inf	down	0.00035	0.00567449	XLOC_056855
TCONS_00012157	-	1:76368807-76369529	0.38557	0	-inf	down	0.00015	0.00312157	XLOC_007794
TCONS_00018029	-	10:15215762-15216278	0	0.634305	inf	up	0.00045	0.00694113	XLOC_011462
TCONS_00082027	-	5:13138266-13139018	0.576166	0	-inf	down	0.0004	0.00633338	XLOC_048923
TCONS_00017223	-	10:3709769-3710281	0	0.858358	inf	up	0.0003	0.00506926	XLOC_011006
TCONS_00016394	-	1:187934626-187934884	11.3676	0	-inf	down	5e-05	0.00131613	XLOC_010518
TCONS_00055426	-	24:1737363-1737758	1.13413	0	-inf	down	0.0002	0.00376222	XLOC_032850
TCONS_00014984	-	1:144523585-144524069	0	1.0791	inf	up	0.00025	0.00444474	XLOC_009614
TCONS_00006653	-	1:129811503-129811751	8.96365	0	-inf	down	0.00035	0.00567449	XLOC_004276
TCONS_00068539	-	3:93086982-93087200	15.4792	0	-inf	down	0.0001	0.0023006	XLOC_040667
TCONS_00070565	-	4:17155333-17156792	0	0.300018	inf	up	5e-05	0.00131613	XLOC_041977
TCONS_00074207	-	4:9379756-9380062	3.10911	0	-inf	down	0.00015	0.00312157	XLOC_044102
TCONS_00066958	-	3:48438891-48439577	0	0.421239	inf	up	0.0002	0.00376222	XLOC_039675
TCONS_00071030	-	4:25031435-25031743	2.6348	0	-inf	down	0.00015	0.00312157	XLOC_042260
TCONS_00069903	-	4:2918760-2919013	6.9703	0	-inf	down	0.0001	0.0023006	XLOC_041542
TCONS_00026207	-	13:7750609-7751119	0.738625	0	-inf	down	0.0003	0.00506926	XLOC_016288
TCONS_00055021	-	24:3083617-3083983	1.43258	0	-inf	down	0.00015	0.00312157	XLOC_032630
TCONS_00047633	-	2:101594943-101595144	27.8164	0	-inf	down	0.00035	0.00567449	XLOC_028478
TCONS_00018879	-	10:5232522-5232940	1.19668	0	-inf	down	0.0004	0.00633338	XLOC_011956
TCONS_00043253	-	2:146051896-146052364	0	0.753198	inf	up	0.0006	0.00893437	XLOC_025727
TCONS_00068552	-	3:93117599-93118259	0.546663	0	-inf	down	0.00015	0.00312157	XLOC_040680
TCONS_00063448	-	3:75440344-75440741	1.11839	0	-inf	down	0.0002	0.00376222	XLOC_037479
TCONS_00052981	-	22:267282-267905	0	0.52035	inf	up	0.00035	0.00567449	XLOC_031510
TCONS_00043689	-	2:6232691-6233346	0.420562	0	-inf	down	5e-05	0.00131613	XLOC_025981
TCONS_00076034	-	4:50977203-50977811	0.615839	0	-inf	down	5e-05	0.00131613	XLOC_045266
TCONS_00056628	-	26:1116953-1117200	0	10.6252	inf	up	0.00025	0.00444474	XLOC_033447
TCONS_00042285	-	2:114990653-114990935	4.26419	0	-inf	down	0.00015	0.00312157	XLOC_025058
TCONS_00105022	-	Z:75671274-75671570	3.17305	0	-inf	down	0.0002	0.00376222	XLOC_062385
TCONS_00075391	SMARCAD1	4:36617311-36620211	0.847455	1.87698	1.1472	up	0.00115	0.0158805	XLOC_044876
TCONS_00016592	-	1:193234859-193235522	0.778365	0	-inf	down	0.0002	0.00376222	XLOC_010623
TCONS_00013838	-	1:115286722-115287528	0	0.600947	inf	up	5e-05	0.00131613	XLOC_008863
TCONS_00003242	-	1:68205303-68205769	1.71658	0	-inf	down	5e-05	0.00131613	XLOC_002064
TCONS_00076564	-	4:60330456-60331231	0.474623	0	-inf	down	0.0006	0.00893437	XLOC_045642
TCONS_00080398	-	5:43653055-43653546	0.796193	0	-inf	down	0.00035	0.00567449	XLOC_047936
TCONS_00044910	-	2:32171508-32171993	0.832339	0	-inf	down	0.00015	0.00312157	XLOC_026743
TCONS_00093087	-	8:11366756-11367412	0	0.592331	inf	up	0.0002	0.00376222	XLOC_055428
TCONS_00044043	-	2:14796742-14797131	1.18396	0	-inf	down	0.0002	0.00376222	XLOC_026169
TCONS_00029515	-	14:14942542-14942787	7.23841	0	-inf	down	0.00015	0.00312157	XLOC_018055
TCONS_00032195	-	17:5193972-5194903	0.533063	0	-inf	down	5e-05	0.00131613	XLOC_019382
TCONS_00006632	-	1:129612688-129613416	0.367524	0	-inf	down	0.0003	0.00506926	XLOC_004265
TCONS_00042808	-	2:129238167-129238431	6.02071	0	-inf	down	0.0003	0.00506926	XLOC_025408
TCONS_00095150	-	8:15098601-15099349	0.36229	0	-inf	down	0.0004	0.00633338	XLOC_056630
TCONS_00098841	-	9:15519794-15520183	1.33195	0	-inf	down	0.0001	0.0023006	XLOC_058828
TCONS_00057930	-	27:2490369-2490940	0.80018	0	-inf	down	0.00025	0.00444474	XLOC_034182
TCONS_00077482	-	4:87921194-87921662	0.761873	0	-inf	down	0.0002	0.00376222	XLOC_046136
TCONS_00005108	-	1:94656208-94656438	0	14.9736	inf	up	0.0002	0.00376222	XLOC_003231
TCONS_00042789	-	2:129040973-129041423	0.869117	0	-inf	down	5e-05	0.00131613	XLOC_025393
TCONS_00044900	-	2:32117406-32118028	0.870315	0	-inf	down	0.00015	0.00312157	XLOC_026733
TCONS_00077277	-	4:82004939-82005602	0	0.568295	inf	up	0.00025	0.00444474	XLOC_045998
TCONS_00081913	-	5:11097644-11097907	7.27444	0	-inf	down	0.00015	0.00312157	XLOC_048852
TCONS_00088462	-	6:7590656-7591065	0	1.29459	inf	up	0.0002	0.00376222	XLOC_052651
TCONS_00035623	-	19:745524-745835	2.53604	0	-inf	down	0.00015	0.00312157	XLOC_021039
TCONS_00021141	-	11:17814013-17814228	15.3249	0	-inf	down	0.00015	0.00312157	XLOC_013345
TCONS_00027107	-	14:1964110-1964983	0.349403	0	-inf	down	0.0003	0.00506926	XLOC_016843
TCONS_00104701	-	Z:63187497-63187793	0	6.6181	inf	up	0.0002	0.00376222	XLOC_062193
TCONS_00080377	-	5:42626222-42627300	0.493195	0	-inf	down	5e-05	0.00131613	XLOC_047923
TCONS_00030573	-	15:7634-7850	14.5427	0	-inf	down	0.0002	0.00376222	XLOC_018644
TCONS_00089250	-	7:12148661-12149527	0	0.400637	inf	up	5e-05	0.00131613	XLOC_053119
TCONS_00037210	-	19:7055443-7056348	0	0.294966	inf	up	0.00035	0.00567449	XLOC_021827
TCONS_00065269	-	3:13536970-13537205	16.3905	0	-inf	down	0.00025	0.00444474	XLOC_038608
TCONS_00073615	-	4:1445467-1445764	3.5846	0	-inf	down	0.0003	0.00506926	XLOC_043860
TCONS_00025689	-	13:14788868-14789422	0.511638	0	-inf	down	0.0004	0.00633338	XLOC_015946
TCONS_00041608	-	2:102254518-102255076	0.701318	0	-inf	down	5e-05	0.00131613	XLOC_024613
TCONS_00010024	-	1:29502365-29502789	0	1.07728	inf	up	0.00045	0.00694113	XLOC_006475
TCONS_00061542	-	3:31266902-31267331	1.33227	0	-inf	down	0.00035	0.00567449	XLOC_036279
TCONS_00102429	-	Z:81435257-81435561	3.08884	0	-inf	down	0.0001	0.0023006	XLOC_060892
TCONS_00090972	-	7:4966177-4966671	0.663967	0	-inf	down	0.0002	0.00376222	XLOC_054202
TCONS_00003268	-	1:68322598-68323492	0	0.329827	inf	up	0.00045	0.00694113	XLOC_002072
TCONS_00097885	-	9:3302567-3302782	16.2264	0	-inf	down	5e-05	0.00131613	XLOC_058229
TCONS_00077478	-	4:87916076-87917050	0.345259	0	-inf	down	0.00015	0.00312157	XLOC_046132
TCONS_00087366	-	6:14937448-14938013	0.669462	0	-inf	down	5e-05	0.00131613	XLOC_052011
TCONS_00063451	-	3:75443709-75444035	2.18431	0	-inf	down	0.00045	0.00694113	XLOC_037482
TCONS_00012348	-	1:78072450-78073061	0.488682	0	-inf	down	0.00035	0.00567449	XLOC_007899
TCONS_00048232	-	2:118956327-118956600	4.89693	0	-inf	down	0.0001	0.0023006	XLOC_028872
TCONS_00043651	-	2:5770159-5770480	3.15455	0	-inf	down	0.0002	0.00376222	XLOC_025948
TCONS_00087521	-	6:18537496-18537944	0.874878	0	-inf	down	0.0001	0.0023006	XLOC_052100
TCONS_00045940	-	2:56783960-56784344	1.38574	0	-inf	down	0.00015	0.00312157	XLOC_027379
TCONS_00005306	-	1:103145344-103145581	8.79228	0	-inf	down	0.00015	0.00312157	XLOC_003392
TCONS_00013734	-	1:111116850-111117573	0	0.415972	inf	up	0.0001	0.0023006	XLOC_008786
TCONS_00066824	-	3:44625528-44625795	4.8136	0	-inf	down	0.0002	0.00376222	XLOC_039595
TCONS_00047045	-	2:88467984-88468214	11.6675	0	-inf	down	0.00025	0.00444474	XLOC_028082
TCONS_00090901	-	7:4704783-4705561	0.382752	0	-inf	down	0.00035	0.00567449	XLOC_054160
TCONS_00092084	-	7:27877792-27878017	12.8862	0	-inf	down	0.0001	0.0023006	XLOC_054828
TCONS_00073270	-	4:84373864-84374129	4.7903	0	-inf	down	0.0003	0.00506926	XLOC_043632
TCONS_00073198	-	4:84117992-84118551	0.820193	0	-inf	down	0.0001	0.0023006	XLOC_043571
TCONS_00036879	-	19:4387990-4388395	1.25802	0	-inf	down	0.0003	0.00506926	XLOC_021694
TCONS_00026288	-	13:8337274-8337693	1.41311	0	-inf	down	0.0004	0.00633338	XLOC_016347
TCONS_00014926	-	1:143686712-143687387	0.657914	0	-inf	down	0.0002	0.00376222	XLOC_009573
TCONS_00069582	-	4:315325-315641	2.52475	0	-inf	down	0.00015	0.00312157	XLOC_041346
TCONS_00055074	-	24:3414212-3414659	1.18985	0	-inf	down	0.00035	0.00567449	XLOC_032649
TCONS_00044919	-	2:32213274-32213813	0.684815	0	-inf	down	5e-05	0.00131613	XLOC_026752
TCONS_00101492	-	Z:42126344-42126563	15.064	0	-inf	down	0.0001	0.0023006	XLOC_060304
TCONS_00054709	-	23:4995825-4996181	1.54931	0	-inf	down	0.0002	0.00376222	XLOC_032487
TCONS_00098664	-	9:13778782-13779636	0.323355	0	-inf	down	0.00025	0.00444474	XLOC_058730
TCONS_00086095	-	6:25531259-25531690	0.959704	0	-inf	down	0.0001	0.0023006	XLOC_051227
TCONS_00029545	-	14:15157240-15157449	22.2818	0	-inf	down	0.0003	0.00506926	XLOC_018074
TCONS_00053727	-	23:1302683-1303364	0.406002	0	-inf	down	0.00025	0.00444474	XLOC_031972
TCONS_00017465	-	10:7622022-7622387	0	1.84079	inf	up	0.00025	0.00444474	XLOC_011140
TCONS_00071925	-	4:47207500-47207713	19.7969	0	-inf	down	0.0003	0.00506926	XLOC_042803
TCONS_00061039	-	3:22451486-22451896	1.08954	0	-inf	down	0.0001	0.0023006	XLOC_035903
TCONS_00014580	-	1:132400554-132401253	0	0.395602	inf	up	0.00015	0.00312157	XLOC_009366
TCONS_00004440	-	1:83784340-83784675	2.78408	0	-inf	down	0.00025	0.00444474	XLOC_002789
TCONS_00048426	-	2:125539605-125565324	0	1.03622	inf	up	0.0002	0.00376222	XLOC_029003
TCONS_00018391	-	10:19138498-19139621	0	0.754201	inf	up	0.0003	0.00506926	XLOC_011692
TCONS_00051225	-	20:9858861-9859631	0.338553	0	-inf	down	0.00035	0.00567449	XLOC_030617
TCONS_00039758	-	2:50943192-50944223	0	0.28704	inf	up	0.0002	0.00376222	XLOC_023299
TCONS_00059266	-	28:4222605-4222860	5.96672	0	-inf	down	0.0002	0.00376222	XLOC_034875
TCONS_00020855	-	11:13919167-13919878	0.78082	0	-inf	down	5e-05	0.00131613	XLOC_013158
TCONS_00025762	-	13:16218365-16219276	0	0.32464	inf	up	0.0001	0.0023006	XLOC_015995
TCONS_00096794	-	9:12090535-12091166	0.737596	0	-inf	down	0.00015	0.00312157	XLOC_057619
TCONS_00069895	-	4:2904331-2904955	0	0.516991	inf	up	0.00035	0.00567449	XLOC_041534
TCONS_00094407	-	8:4428577-4428860	6.48789	0	-inf	down	0.00045	0.00694113	XLOC_056209
TCONS_00073355	-	4:85714480-85714836	2.32397	0	-inf	down	0.0004	0.00633338	XLOC_043686
TCONS_00069948	-	4:3080081-3080364	3.70737	0	-inf	down	0.0002	0.00376222	XLOC_041572
TCONS_00055531	-	24:3706734-3707073	0	2.24219	inf	up	0.00045	0.00694113	XLOC_032910
TCONS_00031461	-	15:9773292-9773632	2.03269	0	-inf	down	0.0001	0.0023006	XLOC_019002
TCONS_00103386	-	Z:24611253-24611945	0	0.37856	inf	up	5e-05	0.00131613	XLOC_061427
TCONS_00026268	-	13:8304583-8305568	0.378236	0	-inf	down	0.00045	0.00694113	XLOC_016327
TCONS_00081424	-	5:872853-873177	4.97878	0	-inf	down	5e-05	0.00131613	XLOC_048556
TCONS_00027380	-	14:5007625-5008008	1.47019	0	-inf	down	0.0003	0.00506926	XLOC_016983
TCONS_00102436	-	Z:81469625-81470199	0.593718	0	-inf	down	0.00015	0.00312157	XLOC_060896
TCONS_00091175	-	7:9735952-9736599	0.504355	0	-inf	down	0.0003	0.00506926	XLOC_054319
TCONS_00050728	-	20:942365-942722	1.53535	0	-inf	down	0.0002	0.00376222	XLOC_030322
TCONS_00016848	-	1:71169404-71169644	8.71081	0	-inf	down	5e-05	0.00131613	XLOC_010787
TCONS_00066050	-	3:28866734-28867062	2.23884	0	-inf	down	5e-05	0.00131613	XLOC_039124
TCONS_00057931	-	27:2491181-2491659	1.14058	0	-inf	down	0.00025	0.00444474	XLOC_034183
TCONS_00020218	-	11:2699925-2700446	0	4.13549	inf	up	5e-05	0.00131613	XLOC_012669
TCONS_00096779	-	9:11410476-11410959	0	0.85928	inf	up	0.0001	0.0023006	XLOC_057604
TCONS_00047474	-	2:98097472-98097757	3.85561	0	-inf	down	5e-05	0.00131613	XLOC_028372
TCONS_00011434	-	1:59488592-59488974	2.26074	0	-inf	down	0.00065	0.00959198	XLOC_007340
TCONS_00029010	-	14:8394457-8395019	0.692105	0	-inf	down	5e-05	0.00131613	XLOC_017802
TCONS_00013083	-	1:97114119-97114734	0	0.521837	inf	up	0.0002	0.00376222	XLOC_008374
TCONS_00083668	-	5:41399190-41408445	0.193188	0.475602	1.29974	up	5e-05	0.00131613	XLOC_049858
TCONS_00059221	-	28:3875089-3875401	2.94246	0	-inf	down	0.0003	0.00506926	XLOC_034852
TCONS_00060845	-	3:19185751-19186537	0.541926	0	-inf	down	0.0003	0.00506926	XLOC_035760
TCONS_00085415	-	6:14651417-14651648	11.7451	0	-inf	down	0.0003	0.00506926	XLOC_050867
TCONS_00002643	-	1:61031551-61031854	5.12404	0	-inf	down	0.0004	0.00633338	XLOC_001659
TCONS_00079761	-	5:31029567-31031130	0	0.445812	inf	up	5e-05	0.00131613	XLOC_047539
TCONS_00086094	-	6:25530396-25530811	1.36635	0	-inf	down	0.0002	0.00376222	XLOC_051226
TCONS_00093280	-	8:14168816-14169125	3.53825	0	-inf	down	0.0001	0.0023006	XLOC_055534
TCONS_00044005	-	2:14592127-14592547	1.02841	0	-inf	down	5e-05	0.00131613	XLOC_026157
TCONS_00004434	-	1:83756142-83756561	0	1.06217	inf	up	0.00025	0.00444474	XLOC_002783
TCONS_00022477	-	11:13930105-13930587	0	0.66875	inf	up	0.0004	0.00633338	XLOC_014130
TCONS_00015152	-	1:151913962-151914575	0	0.684232	inf	up	0.00015	0.00312157	XLOC_009721
TCONS_00073712	-	4:2055727-2056098	1.36107	0	-inf	down	0.0002	0.00376222	XLOC_043909
TCONS_00019724	-	10:18282521-18282862	2.51602	0	-inf	down	0.00015	0.00312157	XLOC_012469
TCONS_00026748	-	13:14573130-14573723	0	0.744042	inf	up	0.0003	0.00506926	XLOC_016648
TCONS_00045996	-	2:58619946-58620260	0	3.67588	inf	up	0.00035	0.00567449	XLOC_027413
TCONS_00044525	-	2:22974242-22974492	7.79575	0	-inf	down	0.0003	0.00506926	XLOC_026506
TCONS_00080991	-	5:51927519-51928083	0.725707	0	-inf	down	0.0001	0.0023006	XLOC_048298
TCONS_00081830	-	5:8750960-8751461	1.03985	0	-inf	down	0.0003	0.00506926	XLOC_048812
TCONS_00057287	-	26:2117839-2118305	0.846101	0	-inf	down	0.00015	0.00312157	XLOC_033797
TCONS_00086255	-	6:28747848-28748085	14.5331	0	-inf	down	0.0006	0.00893437	XLOC_051322
TCONS_00093135	-	8:12356439-12356805	1.59646	0	-inf	down	0.0001	0.0023006	XLOC_055460
TCONS_00020371	-	11:4676489-4678657	0	0.484726	inf	up	0.0002	0.00376222	XLOC_012796
TCONS_00086860	-	6:8523534-8523955	1.32529	0	-inf	down	0.00015	0.00312157	XLOC_051671
TCONS_00063707	-	3:80406278-80445953	0.0451235	1.81355	5.32879	up	5e-05	0.00131613	XLOC_037631
TCONS_00023722	-	12:1552190-1552438	7.25629	0	-inf	down	0.0001	0.0023006	XLOC_014831
TCONS_00039757	-	2:50941419-50942898	0	0.481774	inf	up	5e-05	0.00131613	XLOC_023298
TCONS_00057830	-	27:776365-776664	0	4.01549	inf	up	0.0002	0.00376222	XLOC_034123
TCONS_00077121	-	4:77823765-77824718	0	0.303378	inf	up	0.0001	0.0023006	XLOC_045920
TCONS_00009582	-	1:12856397-12856639	10.1397	0	-inf	down	0.00035	0.00567449	XLOC_006179
TCONS_00008084	-	1:170508560-170509043	0	0.973973	inf	up	5e-05	0.00131613	XLOC_005289
TCONS_00008044	-	1:169867389-169867771	1.35798	0	-inf	down	0.0001	0.0023006	XLOC_005251
TCONS_00087864	-	6:23427394-23427804	0	1.31463	inf	up	0.00035	0.00567449	XLOC_052281
TCONS_00091823	-	7:21988788-21989056	6.69594	0	-inf	down	0.0004	0.00633338	XLOC_054701
TCONS_00040975	-	2:80981434-80981704	5.18677	0	-inf	down	0.00015	0.00312157	XLOC_024181
TCONS_00005862	-	1:112206018-112206597	1.26434	0	-inf	down	5e-05	0.00131613	XLOC_003754
TCONS_00005807	-	1:111075267-111075801	0	0.82097	inf	up	0.0002	0.00376222	XLOC_003717
TCONS_00038255	-	2:14103678-14104873	0.339596	0	-inf	down	5e-05	0.00131613	XLOC_022401
TCONS_00002903	-	1:63452566-63452805	8.24051	0	-inf	down	0.0002	0.00376222	XLOC_001816
TCONS_00078159	-	5:8427184-8427793	1.31816	0	-inf	down	5e-05	0.00131613	XLOC_046533
TCONS_00094051	-	8:28253314-28253862	1.3745	0	-inf	down	5e-05	0.00131613	XLOC_055983
TCONS_00069599	-	4:382321-382744	1.12886	0	-inf	down	0.00045	0.00694113	XLOC_041356
TCONS_00072647	-	4:66104609-66104829	14.6652	0	-inf	down	0.0001	0.0023006	XLOC_043258
TCONS_00053332	-	22:775635-775895	5.7842	0	-inf	down	0.0001	0.0023006	XLOC_031694
TCONS_00061603	-	3:32380952-32382329	0	0.473908	inf	up	5e-05	0.00131613	XLOC_036314
TCONS_00013468	-	1:106010506-106010880	1.32829	0	-inf	down	0.0002	0.00376222	XLOC_008623
TCONS_00064246	-	3:100200990-100203350	0	0.411127	inf	up	5e-05	0.00131613	XLOC_037981
TCONS_00026271	-	13:8313070-8314205	0.354456	0	-inf	down	5e-05	0.00131613	XLOC_016330
TCONS_00070708	-	4:18878392-18879036	0.432026	0	-inf	down	0.0001	0.0023006	XLOC_042082
TCONS_00009435	-	1:7153424-7154462	0.307245	0	-inf	down	0.00035	0.00567449	XLOC_006084
TCONS_00060200	-	3:5958536-5958884	1.77381	0	-inf	down	0.0001	0.0023006	XLOC_035372
TCONS_00084630	-	5:57909649-57909907	5.6453	0	-inf	down	0.0002	0.00376222	XLOC_050427
TCONS_00051104	-	20:8131492-8131822	3.77225	0	-inf	down	0.0002	0.00376222	XLOC_030543
TCONS_00086501	-	6:33255217-33255460	8.5099	0	-inf	down	0.0001	0.0023006	XLOC_051443
TCONS_00063764	-	3:81737435-81737908	0	0.76193	inf	up	0.00025	0.00444474	XLOC_037663
TCONS_00022462	-	11:9963738-9964075	1.9918	0	-inf	down	0.0003	0.00506926	XLOC_014115
TCONS_00075936	-	4:48621548-48621794	10.4284	0	-inf	down	0.00035	0.00567449	XLOC_045214
TCONS_00066684	-	3:40308656-40310787	0.719053	9.44721	3.71572	up	0.0001	0.0023006	XLOC_039517
TCONS_00021395	-	11:371833-372519	0.555436	0	-inf	down	0.0003	0.00506926	XLOC_013477
TCONS_00037799	-	2:4307542-4307872	2.02855	0	-inf	down	0.00015	0.00312157	XLOC_022110
TCONS_00070018	-	4:4151093-4151438	2.69099	0	-inf	down	0.0002	0.00376222	XLOC_041615
TCONS_00094962	-	8:12288834-12289197	1.55649	0	-inf	down	5e-05	0.00131613	XLOC_056518
TCONS_00006377	-	1:123872119-123872428	4.01741	0	-inf	down	0.0003	0.00506926	XLOC_004093
TCONS_00067504	-	3:60763314-60763789	0	1.13426	inf	up	0.00025	0.00444474	XLOC_040015
TCONS_00010313	-	1:37781706-37782270	0	0.973371	inf	up	0.0004	0.00633338	XLOC_006672
TCONS_00013486	-	1:106928431-106928722	3.32794	0	-inf	down	0.00015	0.00312157	XLOC_008632
TCONS_00017330	-	10:5799047-5799997	0	0.418419	inf	up	0.00045	0.00694113	XLOC_011081
TCONS_00064731	-	3:29195-29477	4.00087	0	-inf	down	0.0001	0.0023006	XLOC_038283
TCONS_00063948	-	3:89826569-89894372	7.89176	0	-inf	down	0.0002	0.00376222	XLOC_037779
TCONS_00065848	-	3:22867309-22867523	17.3131	0	-inf	down	0.0001	0.0023006	XLOC_038984
TCONS_00040331	-	2:62207178-62207479	2.7289	0	-inf	down	0.0011	0.0153234	XLOC_023697
TCONS_00019747	-	10:18695065-18695888	0.69297	0	-inf	down	5e-05	0.00131613	XLOC_012480
TCONS_00082970	-	5:28012854-28013385	0.577646	0	-inf	down	0.00015	0.00312157	XLOC_049391
TCONS_00085668	-	6:18359872-18360149	4.07735	0	-inf	down	0.0002	0.00376222	XLOC_050998
TCONS_00048234	-	2:118961405-118962127	0	0.462272	inf	up	0.0001	0.0023006	XLOC_028874
TCONS_00045113	-	2:36039398-36040160	0.614972	0	-inf	down	5e-05	0.00131613	XLOC_026874
TCONS_00073313	-	4:84989036-84989244	21.0546	0	-inf	down	0.00015	0.00312157	XLOC_043661
TCONS_00043517	-	2:3090520-3101273	0.584103	3.36528	2.52643	up	5e-05	0.00131613	XLOC_025857
TCONS_00030935	-	15:5356821-5357125	4.57522	0	-inf	down	0.00035	0.00567449	XLOC_018786
TCONS_00027731	-	14:8383984-8384423	1.12637	0	-inf	down	0.00025	0.00444474	XLOC_017149
TCONS_00025011	-	13:1144383-1145483	1.23569	5.01629	2.02131	up	5e-05	0.00131613	XLOC_015534
TCONS_00041723	-	2:104563861-104564172	3.02053	0	-inf	down	0.00025	0.00444474	XLOC_024670
TCONS_00081492	-	5:2718902-2719107	2810.4	10362.6	1.88253	up	5e-05	0.00131613	XLOC_048597
TCONS_00056968	-	26:3999477-4000479	0	0.338359	inf	up	0.00025	0.00444474	XLOC_033624
TCONS_00039989	-	2:54421822-54422504	0.817958	0	-inf	down	5e-05	0.00131613	XLOC_023490
TCONS_00104705	-	Z:63191496-63191834	0	2.62441	inf	up	0.0003	0.00506926	XLOC_062197
TCONS_00015980	ATP8A2	1:176275114-176289871	0.218453	0.527229	1.27111	up	0.00255	0.0320225	XLOC_010280
TCONS_00016162	-	1:180252418-180260743	1.11413	4.80496	2.10861	up	5e-05	0.00131613	XLOC_010373
TCONS_00011846	-	1:70328529-70328755	13.4391	0	-inf	down	0.00035	0.00567449	XLOC_007607
TCONS_00008119	-	1:171431314-171452962	0.54735	8.03814	3.87633	up	0.00235	0.0297137	XLOC_005306
TCONS_00031335	-	15:8506295-8506554	5.54334	0	-inf	down	0.0002	0.00376222	XLOC_018938
TCONS_00095472	-	8:20770135-20770386	6.84066	0	-inf	down	0.0001	0.0023006	XLOC_056785
TCONS_00027017	-	14:918635-918843	18.3774	0	-inf	down	0.0002	0.00376222	XLOC_016790
TCONS_00077615	-	4:89387656-89388380	0	0.415039	inf	up	0.0001	0.0023006	XLOC_046210
TCONS_00010395	-	1:38986226-38986507	4.30316	0	-inf	down	0.0001	0.0023006	XLOC_006721
TCONS_00014484	-	1:131233431-131233654	14.6738	0	-inf	down	0.00035	0.00567449	XLOC_009315
TCONS_00092908	-	8:7548980-7560368	0.389532	0.162203	-1.26394	down	0.0004	0.00633338	XLOC_055329
TCONS_00042693	-	2:127092829-127093036	20.5746	0	-inf	down	5e-05	0.00131613	XLOC_025331
TCONS_00071324	-	4:33678406-33678653	7.83864	0	-inf	down	0.0001	0.0023006	XLOC_042437
TCONS_00020932	-	11:15862826-15869045	0.869733	1.77322	1.02773	up	5e-05	0.00131613	XLOC_013196
TCONS_00085372	-	6:12765028-12765351	2.1946	0	-inf	down	0.00015	0.00312157	XLOC_050837
TCONS_00086134	-	6:25838085-25838322	9.95308	0	-inf	down	0.0001	0.0023006	XLOC_051251
TCONS_00082946	-	5:27577298-27577534	9.35786	0	-inf	down	0.0001	0.0023006	XLOC_049378
TCONS_00089174	-	7:11427898-11428177	3.94824	0	-inf	down	0.0002	0.00376222	XLOC_053071
TCONS_00001408	-	1:37830533-37831052	0	0.675094	inf	up	0.0002	0.00376222	XLOC_000897
TCONS_00043010	-	2:137680136-137680696	0	0.754261	inf	up	0.0001	0.0023006	XLOC_025541
TCONS_00046461	-	2:66350596-66350986	1.17167	0	-inf	down	0.00015	0.00312157	XLOC_027740
TCONS_00044124	-	2:16564830-16565561	0	0.362753	inf	up	0.0004	0.00633338	XLOC_026223
TCONS_00004797	-	1:87949580-87950150	0	0.536656	inf	up	0.0002	0.00376222	XLOC_003030
TCONS_00022455	-	11:366259-366751	0.713514	0	-inf	down	5e-05	0.00131613	XLOC_014108
TCONS_00002352	-	1:55484619-55487005	0	0.439591	inf	up	5e-05	0.00131613	XLOC_001492
TCONS_00060786	-	3:17551360-17551560	25.3413	0	-inf	down	0.0001	0.0023006	XLOC_035716
TCONS_00102232	-	Z:70838348-70838745	2.33104	0	-inf	down	5e-05	0.00131613	XLOC_060758
TCONS_00018506	-	10:140152-140378	11.1711	0	-inf	down	0.0002	0.00376222	XLOC_011747
TCONS_00002354	-	1:55488076-55488958	0	0.344237	inf	up	5e-05	0.00131613	XLOC_001494
TCONS_00015336	-	1:160935873-160936233	1.79218	0	-inf	down	0.0001	0.0023006	XLOC_009845
TCONS_00059878	-	28:4502833-4503619	0	0.427583	inf	up	0.00015	0.00312157	XLOC_035191
TCONS_00008080	-	1:170419918-170420580	0.412821	0	-inf	down	0.0001	0.0023006	XLOC_005285
TCONS_00056909	-	26:3507968-3508517	0	0.807822	inf	up	0.0001	0.0023006	XLOC_033579
TCONS_00055102	-	24:3472198-3472678	1.41761	0	-inf	down	5e-05	0.00131613	XLOC_032677
TCONS_00082433	-	5:21241855-21242254	1.10306	0	-inf	down	0.0002	0.00376222	XLOC_049128
TCONS_00063729	-	3:80557755-80558464	0	0.589953	inf	up	0.00025	0.00444474	XLOC_037638
TCONS_00065131	-	3:10786815-10787270	0	1.03637	inf	up	0.00015	0.00312157	XLOC_038508
TCONS_00026199	-	13:7736997-7737601	0.45307	0	-inf	down	0.0002	0.00376222	XLOC_016280
TCONS_00059171	-	28:3538985-3539399	0	1.1154	inf	up	0.00015	0.00312157	XLOC_034824
TCONS_00078114	-	5:8212187-8213064	0.299063	0	-inf	down	0.0004	0.00633338	XLOC_046518
TCONS_00080977	-	5:51787580-51787979	1.41283	0	-inf	down	0.00015	0.00312157	XLOC_048289
TCONS_00097416	-	9:20095965-20096930	0	0.321582	inf	up	0.0003	0.00506926	XLOC_057956
TCONS_00077388	-	4:84838047-84838255	29.9196	0	-inf	down	0.00025	0.00444474	XLOC_046066
TCONS_00016254	-	1:184749279-184749681	1.29089	0	-inf	down	0.0003	0.00506926	XLOC_010429
TCONS_00084098	-	5:51330767-51331186	0	1.21421	inf	up	0.0005	0.00761284	XLOC_050131
TCONS_00025680	-	13:14734898-14735365	0	0.838064	inf	up	0.00045	0.00694113	XLOC_015943
TCONS_00058026	-	27:3172678-3172967	3.42767	0	-inf	down	0.00015	0.00312157	XLOC_034236
TCONS_00105055	-	Z:78538883-78539307	0	1.16718	inf	up	0.00015	0.00312157	XLOC_062413
TCONS_00044595	-	2:24493634-24493902	4.73232	0	-inf	down	0.0002	0.00376222	XLOC_026552
TCONS_00011780	-	1:68493520-68493942	0	1.09156	inf	up	0.00045	0.00694113	XLOC_007569
TCONS_00087525	-	6:18543970-18544422	1.17843	0	-inf	down	0.00025	0.00444474	XLOC_052104
TCONS_00092705	-	8:4350444-4350666	13.9132	0	-inf	down	0.0001	0.0023006	XLOC_055225
TCONS_00083096	-	5:29217545-29217991	0	1.12115	inf	up	0.00025	0.00444474	XLOC_049485
TCONS_00005983	-	1:117711955-117712603	0	0.791339	inf	up	5e-05	0.00131613	XLOC_003817
TCONS_00101855	-	Z:55493930-55494342	0	1.36415	inf	up	0.0002	0.00376222	XLOC_060542
TCONS_00038602	-	2:22297963-22298192	11.2317	0	-inf	down	5e-05	0.00131613	XLOC_022589
TCONS_00062374	-	3:47384454-47385264	0.5343	0	-inf	down	0.0003	0.00506926	XLOC_036838
TCONS_00086463	-	6:32730143-32730403	5.44395	0	-inf	down	0.0002	0.00376222	XLOC_051415
TCONS_00050636	-	20:147722-148088	1.59646	0	-inf	down	0.0001	0.0023006	XLOC_030295
TCONS_00079389	-	5:26700708-26700952	7.55196	0	-inf	down	0.00015	0.00312157	XLOC_047285
TCONS_00072437	-	4:59768637-59768845	19.526	0	-inf	down	0.0001	0.0023006	XLOC_043143
TCONS_00022813	-	12:4013794-4014013	13.3903	0	-inf	down	0.0002	0.00376222	XLOC_014347
TCONS_00027421	-	14:5929221-5929878	0.511444	0	-inf	down	0.00025	0.00444474	XLOC_017007
TCONS_00011601	-	1:63249932-63250395	0.763695	0	-inf	down	0.0002	0.00376222	XLOC_007438
TCONS_00013427	-	1:105631956-105632375	0	1.25817	inf	up	0.00035	0.00567449	XLOC_008587
TCONS_00025860	-	13:17696545-17697015	0.923328	0	-inf	down	0.0003	0.00506926	XLOC_016048
TCONS_00031879	-	17:40717-41222	0	1.00944	inf	up	0.00015	0.00312157	XLOC_019208
TCONS_00093339	-	8:15278327-15278644	4.8813	0	-inf	down	5e-05	0.00131613	XLOC_055567
TCONS_00041287	-	2:93568015-93568290	4.73879	0	-inf	down	0.0001	0.0023006	XLOC_024400
TCONS_00013305	-	1:104157339-104157650	2.97948	0	-inf	down	0.0003	0.00506926	XLOC_008530
TCONS_00008818	-	1:187945390-187945607	16.8938	0	-inf	down	0.0002	0.00376222	XLOC_005732
TCONS_00012240	-	1:76780433-76780850	1.16482	0	-inf	down	0.0001	0.0023006	XLOC_007828
TCONS_00005645	-	1:108997886-108998188	3.75627	0	-inf	down	5e-05	0.00131613	XLOC_003595
TCONS_00040406	-	2:64403860-64404092	9.87061	0	-inf	down	0.00015	0.00312157	XLOC_023754
TCONS_00047662	-	2:102257592-102257877	3.64141	0	-inf	down	0.00015	0.00312157	XLOC_028495
TCONS_00067168	-	3:55035594-55035971	1.78182	0	-inf	down	0.00025	0.00444474	XLOC_039803
TCONS_00060272	-	3:8737896-8738365	1.00585	0	-inf	down	0.0002	0.00376222	XLOC_035414
TCONS_00084388	-	5:54935109-54935517	1.23237	0	-inf	down	0.00035	0.00567449	XLOC_050311
TCONS_00072585	-	4:65113766-65114041	4.46347	0	-inf	down	0.0002	0.00376222	XLOC_043224
TCONS_00060050	-	3:4169055-4169558	0.786289	0	-inf	down	0.00025	0.00444474	XLOC_035287
TCONS_00060633	-	3:16165615-16165935	0	4.57857	inf	up	0.0002	0.00376222	XLOC_035620
TCONS_00002021	-	1:50436569-50436925	0	2.07767	inf	up	0.0001	0.0023006	XLOC_001301
TCONS_00012349	-	1:78073511-78073941	1.65229	0	-inf	down	0.00035	0.00567449	XLOC_007900
TCONS_00044091	-	2:15600683-15603970	1.36422	0	-inf	down	0.0002	0.00376222	XLOC_026202
TCONS_00019001	-	10:7261850-7262168	3.28565	0	-inf	down	0.00035	0.00567449	XLOC_012008
TCONS_00095355	-	8:19714116-19714834	0.541548	0	-inf	down	0.0004	0.00633338	XLOC_056735
TCONS_00037727	-	2:3839616-3840053	1.34664	0	-inf	down	0.00025	0.00444474	XLOC_022089
TCONS_00060455	-	3:12118731-12119260	0.56621	0	-inf	down	0.0002	0.00376222	XLOC_035510
TCONS_00040365	-	2:63073365-63073654	0	4.69437	inf	up	0.0002	0.00376222	XLOC_023723
TCONS_00013936	-	1:119168477-119168692	15.8937	0	-inf	down	0.0001	0.0023006	XLOC_008926
TCONS_00026680	-	13:12878735-12879134	1.72352	0	-inf	down	5e-05	0.00131613	XLOC_016614
TCONS_00041413	-	2:98731515-98731811	0	4.47966	inf	up	0.00025	0.00444474	XLOC_024476
TCONS_00039005	-	2:34308057-34308261	24.7613	0	-inf	down	0.0003	0.00506926	XLOC_022839
TCONS_00049193	TG	2:141464729-141469097	0.603653	2.4641	2.02927	up	0.00045	0.00694113	XLOC_029484
TCONS_00018508	-	10:269051-270738	0	0.368966	inf	up	5e-05	0.00131613	XLOC_011749
TCONS_00068455	-	3:90617016-90617443	0	1.18606	inf	up	0.00025	0.00444474	XLOC_040621
TCONS_00008371	-	1:176383351-176383979	0.636227	0	-inf	down	0.0004	0.00633338	XLOC_005460
TCONS_00077664	-	4:38252327-38252783	0	1.24055	inf	up	0.0001	0.0023006	XLOC_046244
TCONS_00056189	-	25:259486-259906	1.6259	0	-inf	down	0.0006	0.00893437	XLOC_033250
TCONS_00066698	-	3:40930075-40931027	0.973444	0	-inf	down	5e-05	0.00131613	XLOC_039526
TCONS_00060110	-	3:4380954-4381627	0.525687	0	-inf	down	0.00015	0.00312157	XLOC_035299
TCONS_00079935	-	5:33670016-33670527	0.769959	0	-inf	down	0.00015	0.00312157	XLOC_047660
TCONS_00048465	-	2:125834483-125834900	0.981306	0	-inf	down	0.0002	0.00376222	XLOC_029027
TCONS_00037478	-	19:9980917-9981401	1.06859	0	-inf	down	5e-05	0.00131613	XLOC_021962
TCONS_00028621	-	14:3196421-3196758	1.9799	0	-inf	down	0.0001	0.0023006	XLOC_017598
TCONS_00092849	-	8:6982674-6983154	1.08858	0	-inf	down	0.00035	0.00567449	XLOC_055302
TCONS_00042951	-	2:136361847-136362228	1.64924	0	-inf	down	0.0003	0.00506926	XLOC_025504
TCONS_00105165	-	Z:82271998-82272420	0	1.39477	inf	up	5e-05	0.00131613	XLOC_062471
TCONS_00094050	-	8:28232768-28233380	0.837155	0	-inf	down	5e-05	0.00131613	XLOC_055982
TCONS_00051464	-	20:11745984-11746458	1.24519	0	-inf	down	0.00025	0.00444474	XLOC_030745
TCONS_00001952	-	1:49250154-49250354	24.4758	0	-inf	down	0.00015	0.00312157	XLOC_001256
TCONS_00080327	-	5:41491934-41492340	1.1069	0	-inf	down	0.00035	0.00567449	XLOC_047897
TCONS_00016333	-	1:185987892-185988502	0.590312	0	-inf	down	5e-05	0.00131613	XLOC_010476
TCONS_00087459	-	6:17300674-17300976	2.81961	0	-inf	down	0.0002	0.00376222	XLOC_052059
TCONS_00100153	-	Z:5049175-5050080	0	0.484152	inf	up	0.00035	0.00567449	XLOC_059569
TCONS_00035243	-	18:9076989-9077373	1.53591	0	-inf	down	0.0003	0.00506926	XLOC_020879
TCONS_00069166	-	3:104780516-104780914	1.44984	0	-inf	down	0.00025	0.00444474	XLOC_041054
TCONS_00096984	-	9:14739623-14739851	21.5534	0	-inf	down	5e-05	0.00131613	XLOC_057719
TCONS_00070595	-	4:17833070-17833640	0.52972	0	-inf	down	0.00035	0.00567449	XLOC_041988
TCONS_00094545	-	8:5432784-5433341	0.669854	0	-inf	down	0.0001	0.0023006	XLOC_056254
TCONS_00047660	-	2:102251841-102252205	2.48384	0	-inf	down	0.0003	0.00506926	XLOC_028493
TCONS_00081937	-	5:11542921-11543169	9.41077	0	-inf	down	0.00035	0.00567449	XLOC_048872
TCONS_00094502	-	8:4927668-4927908	9.07129	0	-inf	down	0.0001	0.0023006	XLOC_056233
TCONS_00011692	-	1:67502410-67502857	0.982923	0	-inf	down	0.0003	0.00506926	XLOC_007510
TCONS_00067454	-	3:59493777-59494270	0	0.937714	inf	up	0.0003	0.00506926	XLOC_039979
TCONS_00008098	-	1:170986663-171004754	0	0.825501	inf	up	5e-05	0.00131613	XLOC_005297
TCONS_00017711	-	10:11279602-11279907	2.70975	0	-inf	down	0.0002	0.00376222	XLOC_011271
TCONS_00012509	-	1:82553812-82555479	0	0.307027	inf	up	5e-05	0.00131613	XLOC_007997
TCONS_00095423	-	8:20469908-20470370	0	0.967976	inf	up	0.00025	0.00444474	XLOC_056764
TCONS_00013784	-	1:112056313-112056983	0	0.552397	inf	up	0.00035	0.00567449	XLOC_008824
TCONS_00080304	-	5:41345035-41345398	0	1.8039	inf	up	0.0002	0.00376222	XLOC_047878
TCONS_00102624	-	Z:4077200-4077748	0	0.842924	inf	up	0.0002	0.00376222	XLOC_061011
TCONS_00011803	-	1:68665003-68665424	1.25084	0	-inf	down	0.0003	0.00506926	XLOC_007576
TCONS_00075686	-	4:42665585-42665939	1.67652	0	-inf	down	0.0001	0.0023006	XLOC_045065
