# Supplementary material for: Analysis of long noncoding RNA and mRNA using RNA sequencing during the differentiation of intramuscular preadipocytes in chicken
Source: PLoS One. 2017 Feb 15;12(2):e0172389. doi: 10.1371/journal.pone.0172389 (PMC5310915; doi:10.1371/journal.pone.0172389)
Supplement: S2 Appendix — (ZIP) [file pone.0172389.s002.zip › I4-VS-I6.DiffExpGeneFilter.anno.xls]

GeneID	GeneName	RefGeneID	GenePos	I4_FPKM	I6_FPKM	log2(I6/I4)	up-or-down	p_value	q_value	Description
XLOC_038904	DTL	ENSGALG00000009837	3:21362146-21410862	0.790084	0.346326	-1.18987	down	0.0034	0.0191455	Denticleless protein homolog [Source:UniProtKB/Swiss-Prot;Acc:Q5ZJW8]
XLOC_040286	TTK	ENSGALG00000015874	3:78607952-78643792	0.859196	0.142591	-2.59111	down	5e-05	0.000989519	TTK protein kinase [Source:HGNC Symbol;Acc:HGNC:12401]
XLOC_018506	CIT	ENSGALG00000007354	15:9565536-9638663	1.0052	0.342172	-1.55469	down	5e-05	0.000989519	citron rho-interacting serine/threonine kinase [Source:HGNC Symbol;Acc:HGNC:1985]
XLOC_013216	CRISPLD2	ENSGALG00000005692	11:16373542-16403074	85.5757	41.1115	-1.05766	down	5e-05	0.000989519	cysteine-rich secretory protein LCCL domain containing 2 [Source:HGNC Symbol;Acc:HGNC:25248]
XLOC_053588	IGFBP5	ENSGALG00000011468	7:22732532-22753885	15.2049	6.89977	-1.13992	down	5e-05	0.000989519	Uncharacterized protein [Source:UniProtKB/TrEMBL;Acc:F1ND88]
XLOC_046334	CASC5	ENSGALG00000004522	5:920666-949107	1.1544	0.4355	-1.4064	down	5e-05	0.000989519	cancer susceptibility candidate 5 [Source:HGNC Symbol;Acc:HGNC:24054]
XLOC_058626	HES4	ENSGALG00000028015	9:12410466-12423754	3.26782	1.19539	-1.45085	down	5e-05	0.000989519	hes family bHLH transcription factor 4 [Source:HGNC Symbol;Acc:HGNC:24149]
XLOC_056315	RNaseP_nuc	ENSGALG00000025650	8:6609346-6609668	9706.88	19670.1	1.01893	up	5e-05	0.000989519	-
XLOC_004316	EIF5B	ENSGALG00000016764	1:131921042-131986073	35.9717	15.1066	-1.25168	down	5e-05	0.000989519	eukaryotic translation initiation factor 5B [Source:RefSeq peptide;Acc:NP_001033585]
XLOC_005555	GUCY1A2	ENSGALG00000017173	1:180048262-180193537	1.92527	0.774741	-1.31327	down	5e-05	0.000989519	guanylate cyclase 1, soluble, alpha 2 [Source:HGNC Symbol;Acc:HGNC:4684]
XLOC_045782	ATP10D	ENSGALG00000014192	4:66373479-66411582	0.376057	0.116318	-1.69288	down	0.0011	0.0128685	ATPase, class V, type 10D [Source:HGNC Symbol;Acc:HGNC:13549]
XLOC_045842	C4orf19	ENSGALG00000027885	4:69473311-69516812	1.20835	0.303674	-1.99244	down	5e-05	0.000989519	chromosome 4 open reading frame 19 [Source:HGNC Symbol;Acc:HGNC:25618]
XLOC_006375	MAPK11	ENSGALG00000008612	1:20186505-20216947	0.123794	0.530275	2.0988	up	0.003	0.0171096	mitogen-activated protein kinase 11 [Source:RefSeq peptide;Acc:NP_001006227]
XLOC_057262	PTTG1IP	ENSGALG00000005675	9:4651629-4664906	128.622	275.72	1.10006	up	5e-05	0.000989519	pituitary tumor-transforming 1 interacting protein [Source:HGNC Symbol;Acc:HGNC:13524]
XLOC_008134	myosin	ENSGALG00000015358	1:86867700-86926992	43.673	102.819	1.23529	up	5e-05	0.000989519	myosin heavy chain, cardiac muscle isoform [Source:RefSeq peptide;Acc:NP_990097]
XLOC_042927	CCNA2	ENSGALG00000011881	4:53350908-53358439	10.6096	4.15933	-1.35095	down	5e-05	0.000989519	cyclin A2 [Source:HGNC Symbol;Acc:HGNC:1578]
XLOC_050879	SYNPO2L	ENSGALG00000005207	6:15537879-15572667	0.560608	0.274866	-1.02826	down	0.00115	0.0128685	synaptopodin 2-like [Source:HGNC Symbol;Acc:HGNC:23532]
XLOC_035602	MAL	ENSGALG00000008552	3:15439995-15444526	1.51227	3.3044	1.12767	up	0.00755	0.0387522	myelin and lymphocyte protein [Source:RefSeq peptide;Acc:NP_001186320]
XLOC_031665	GKN1	ENSGALG00000000114	22:243654-248360	5.18528	16.549	1.67425	up	5e-05	0.000989519	gastrokine 1 [Source:HGNC Symbol;Acc:HGNC:23217]
XLOC_015884	RASGEF1C	ENSGALG00000006076	13:13365646-13440653	0.346645	0.115011	-1.59168	down	0.00975	0.0485363	ras-GEF domain-containing family member 1C [Source:RefSeq peptide;Acc:NP_001264203]
XLOC_058890	ENSGALG00000027617	ENSGALG00000027617	9:17089499-17379917	2.35144	4.71522	1.00378	up	5e-05	0.000989519	-
XLOC_039599	ENSGALG00000011579	ENSGALG00000011579	3:44733119-44770587	0.629176	5.01473	2.99464	up	5e-05	0.000989519	-
XLOC_046719	INSC	ENSGALG00000006059	5:10010797-10146924	2.44548	0.810949	-1.59243	down	5e-05	0.000989519	inscuteable homolog (Drosophila) [Source:HGNC Symbol;Acc:HGNC:33116]
XLOC_006401	CPED1	ENSGALG00000009002	1:22979672-23183320	18.3881	7.26709	-1.33932	down	0.005	0.0268981	cadherin-like and PC-esterase domain containing 1 [Source:HGNC Symbol;Acc:HGNC:26159]
XLOC_016587	GPX3	ENSGALG00000004521	13:12336944-12488448	323.845	952.739	1.55678	up	5e-05	0.000989519	glutathione peroxidase 3 precursor [Source:RefSeq peptide;Acc:NP_001156704]
XLOC_030774	DOK5	ENSGALG00000007786	20:12598198-12633483	1.14379	0.38351	-1.57648	down	0.0011	0.0128685	docking protein 5 [Source:HGNC Symbol;Acc:HGNC:16173]
XLOC_013181	BCO1	ENSGALG00000005408	11:14882015-14937171	0.74462	0.357126	-1.06007	down	0.006	0.0316915	Beta,beta-carotene 15,15'-monooxygenase [Source:UniProtKB/Swiss-Prot;Acc:Q9I993]
XLOC_026804	TRIL	ENSGALG00000011145	2:34034252-34039291	0.968322	0.34933	-1.4709	down	5e-05	0.000989519	TLR4 interactor with leucine-rich repeats [Source:HGNC Symbol;Acc:HGNC:22200]
XLOC_046969	INCENP	ENSGALG00000007537	5:16370273-16411563	6.20532	2.60411	-1.25272	down	0.0001	0.00182961	inner centromere protein [Source:RefSeq peptide;Acc:NP_990661]
XLOC_013369	SPIRE2	ENSGALG00000000521	11:18260412-18267198	0.480463	1.50389	1.6462	up	5e-05	0.000989519	spire-type actin nucleation factor 2 [Source:HGNC Symbol;Acc:HGNC:30623]
XLOC_046165	SLC4A11	ENSGALG00000016017	4:88382782-88476029	0.773642	2.57051	1.73231	up	5e-05	0.000989519	solute carrier family 4, sodium borate transporter, member 11 [Source:HGNC Symbol;Acc:HGNC:16438]
XLOC_038318	EML6	ENSGALG00000008139	3:2488876-2610081	0.632642	1.51916	1.26381	up	0.0054	0.0288507	echinoderm microtubule associated protein like 6 [Source:HGNC Symbol;Acc:HGNC:35412]
XLOC_038885	CENPF	ENSGALG00000009690	3:20355446-20391564	0.346808	0.0902747	-1.94174	down	5e-05	0.000989519	centromere protein F [Source:RefSeq peptide;Acc:NP_989976]
XLOC_060573	MEGF10	ENSGALG00000014699	Z:56172596-56274452	4.29458	9.52384	1.14903	up	5e-05	0.000989519	multiple EGF-like-domains 10 [Source:HGNC Symbol;Acc:HGNC:29634]
XLOC_031671	ARHGAP25	ENSGALG00000000132	22:286519-308523	1.76514	6.92563	1.97216	up	5e-05	0.000989519	rho GTPase-activating protein 25 [Source:RefSeq peptide;Acc:NP_001026054]
XLOC_055224	ENSGALG00000003069	ENSGALG00000003069	8:4316857-4347272	39.1508	116.871	1.5778	up	5e-05	0.000989519	-
XLOC_051187	SORCS3	ENSGALG00000008434	6:23967358-24235717	3.05927	0.51263	-2.5772	down	5e-05	0.000989519	sortilin-related VPS10 domain containing receptor 3 [Source:HGNC Symbol;Acc:HGNC:16699]
XLOC_016030	STK32A	ENSGALG00000007573	13:17432185-17454654	1.13686	4.03925	1.82903	up	5e-05	0.000989519	serine/threonine-protein kinase 32A [Source:RefSeq peptide;Acc:NP_001020782]
XLOC_029378	SNTB1	ENSGALG00000016399	2:136544823-136654781	8.29984	3.54901	-1.22567	down	5e-05	0.000989519	beta-1-syntrophin [Source:RefSeq peptide;Acc:NP_001005798]
XLOC_045884	NCAPG	ENSGALG00000014425	4:75480181-75509908	1.22187	0.417023	-1.55089	down	5e-05	0.000989519	non-SMC condensin I complex subunit G [Source:HGNC Symbol;Acc:HGNC:24304]
XLOC_008139	KIAA1524	ENSGALG00000015360	1:86946002-86980146	2.51884	1.11883	-1.17077	down	5e-05	0.000989519	protein CIP2A homolog [Source:RefSeq peptide;Acc:NP_001025956]
XLOC_015182	KLF15	ENSGALG00000006245	12:10612468-10626926	2.80533	5.77663	1.04206	up	5e-05	0.000989519	Kruppel-like factor 15 [Source:HGNC Symbol;Acc:HGNC:14536]
XLOC_053801	HNMT	ENSGALG00000012377	7:30750426-30795903	47.1551	15.8963	-1.56873	down	5e-05	0.000989519	histamine N-methyltransferase isoform 1 [Source:RefSeq peptide;Acc:NP_001264802]
XLOC_021747	VTN	ENSGALG00000003589	19:5641392-5645577	3.11019	1.17624	-1.40283	down	5e-05	0.000989519	vitronectin precursor [Source:RefSeq peptide;Acc:NP_990392]
XLOC_039894	ENPP3	ENSGALG00000002869	3:56723838-56758105	52.1719	161.062	1.62627	up	5e-05	0.000989519	ectonucleotide pyrophosphatase/phosphodiesterase 3 [Source:HGNC Symbol;Acc:HGNC:3358]
XLOC_005026	DIAPH3	ENSGALG00000016937	1:161696534-161936267	1.52129	0.315136	-2.27125	down	5e-05	0.000989519	diaphanous related formin 3 [Source:HGNC Symbol;Acc:HGNC:15480]
XLOC_036244	ENSGALG00000010303	ENSGALG00000010303	3:30203970-30214506	2.27103	1.08567	-1.06476	down	0.00155	0.0128685	-
XLOC_005521	ARHGAP20	ENSGALG00000017150	1:178739747-178801405	0.37722	0.0908269	-2.05421	down	0.0006	0.00862016	Rho GTPase activating protein 20 [Source:HGNC Symbol;Acc:HGNC:18357]
XLOC_057027	DEPDC1	ENSGALG00000011275	8:27683940-27694494	1.81418	0.439608	-2.04503	down	0.0006	0.00862016	DEP domain-containing protein 1A [Source:RefSeq peptide;Acc:NP_001012946]
XLOC_038522	FBXO48	ENSGALG00000008753	3:11240614-11267103	2.67833	5.69103	1.08735	up	0.0001	0.00182961	F-box protein 48 [Source:HGNC Symbol;Acc:HGNC:33857]
XLOC_001619	TMTC1	ENSGALG00000012956	1:59842253-59995185	2.65316	5.9646	1.16871	up	5e-05	0.000989519	transmembrane and tetratricopeptide repeat containing 1 [Source:HGNC Symbol;Acc:HGNC:24099]
XLOC_022767	GPNMB	ENSGALG00000010949	2:31260027-31277301	12.3189	24.6449	1.00042	up	5e-05	0.000989519	glycoprotein (transmembrane) nmb [Source:HGNC Symbol;Acc:HGNC:4462]
XLOC_032020	SNORA73	ENSGALG00000021931	23:2106391-2107605	163562	389669	1.25241	up	5e-05	0.000989519	-
XLOC_045004	CCDC111	ENSGALG00000010636	4:38921258-38947734	1.58899	0.791981	-1.00458	down	0.0034	0.0191455	coiled-coil domain containing 111 [Source:RefSeq peptide;Acc:NP_001026308]
XLOC_013557	MT4	ENSGALG00000028451	11:2110514-2112244	48.0723	107.361	1.1592	up	5e-05	0.000989519	Metallothionein [Source:UniProtKB/Swiss-Prot;Acc:P68497]
XLOC_038876	KCNK2	ENSGALG00000009687	3:20175603-20279796	0.594933	1.19449	1.00559	up	0.00065	0.00915161	potassium channel, two pore domain subfamily K, member 2 [Source:HGNC Symbol;Acc:HGNC:6277]
XLOC_051173	CNNM2	ENSGALG00000008160	6:22937845-23098818	8.25161	17.2974	1.06781	up	5e-05	0.000989519	cyclin and CBS domain divalent metal cation transport mediator 2 [Source:HGNC Symbol;Acc:HGNC:103]
XLOC_056878	ORC1	ENSGALG00000010623	8:23276660-23291886	1.0161	0.468634	-1.11651	down	0.00165	0.0128685	origin recognition complex subunit 1 [Source:RefSeq peptide;Acc:NP_001026457]
XLOC_010948	LINGO1	ENSGALG00000002708	10:2245921-2333031	49.3552	101.812	1.04463	up	5e-05	0.000989519	Leucine-rich repeat and immunoglobulin-like domain-containing nogo receptor-interacting protein 1 [Source:UniProtKB/Swiss-Prot;Acc:Q50L44]
XLOC_018907	DERL3	ENSGALG00000005994	15:8008581-8014952	15.8187	37.8515	1.25872	up	5e-05	0.000989519	derlin 3 [Source:HGNC Symbol;Acc:HGNC:14236]
XLOC_049136	TP53I11	ENSGALG00000014069	5:21371915-21496844	2.67846	6.24468	1.22122	up	0.00185	0.0128685	tumor protein p53-inducible protein 11 [Source:RefSeq peptide;Acc:NP_001244298]
XLOC_020579	MYH13	ENSGALG00000000779	18:297152-334809	0.661315	0.234666	-1.49473	down	5e-05	0.000989519	myosin, heavy chain 13, skeletal muscle [Source:HGNC Symbol;Acc:HGNC:7571]
XLOC_035255	MERTK	ENSGALG00000008257	3:3130274-3159077	9.02741	22.0706	1.28974	up	5e-05	0.000989519	tyrosine-protein kinase Mer precursor [Source:RefSeq peptide;Acc:NP_990319]
XLOC_038681	BIRC5	ENSGALG00000008713	3:14764583-14765717	12.8816	4.62647	-1.47732	down	5e-05	0.000989519	survivin isoform 1 [Source:RefSeq peptide;Acc:NP_001012318]
XLOC_021041	ELN	ENSGALG00000001071	19:785406-804855	16.8658	35.0707	1.05617	up	5e-05	0.000989519	elastin [Source:HGNC Symbol;Acc:HGNC:3327]
XLOC_046337	GCHFR	ENSGALG00000028400	5:967324-1011083	4.27112	1.47959	-1.52941	down	0.00285	0.0163567	GTP cyclohydrolase 1 feedback regulatory protein [Source:RefSeq peptide;Acc:NP_001186451]
XLOC_054553	CDCA7	ENSGALG00000010829	7:16830039-16838026	5.95708	1.9087	-1.64201	down	5e-05	0.000989519	cell division cycle associated 7 [Source:HGNC Symbol;Acc:HGNC:14628]
XLOC_051273	ADRB1	ENSGALG00000008949	6:27187516-27201596	3.20807	10.9863	1.77593	up	5e-05	0.000989519	adrenoceptor beta 1 [Source:HGNC Symbol;Acc:HGNC:285]
XLOC_019483	ADAMTSL2	ENSGALG00000002955	17:6971424-6991628	303.646	135.886	-1.15999	down	5e-05	0.000989519	ADAMTS like 2 [Source:HGNC Symbol;Acc:HGNC:14631]
XLOC_034608	FBN3	ENSGALG00000000327	28:268480-395862	0.406101	0.880965	1.11725	up	5e-05	0.000989519	fibrillin 3 [Source:HGNC Symbol;Acc:HGNC:18794]
XLOC_017055	PLK1	ENSGALG00000006110	14:6884667-6889511	11.5804	3.56001	-1.70173	down	5e-05	0.000989519	serine/threonine-protein kinase PLK1 [Source:RefSeq peptide;Acc:NP_001025810]
XLOC_048134	KIF26A	ENSGALG00000011581	5:50608213-50708576	105.936	50.5073	-1.06863	down	5e-05	0.000989519	kinesin family member 26A [Source:HGNC Symbol;Acc:HGNC:20226]
XLOC_041156	CENPQ	ENSGALG00000016692	3:108419151-108426141	1.78971	0.674091	-1.40871	down	0.00015	0.00260458	centromere protein Q [Source:RefSeq peptide;Acc:NP_001038114]
XLOC_034826	ENSGALG00000021626	ENSGALG00000021626	28:3541880-3613753	26.657	97.8783	1.87648	up	5e-05	0.000989519	-
XLOC_019018	ENSGALG00000007728	ENSGALG00000007728	15:10110678-10119292	12.0938	27.2408	1.17151	up	5e-05	0.000989519	-
XLOC_021073	ATP2A3	ENSGALG00000001564	19:3274475-3309948	0.376304	0.0592679	-2.66657	down	0.00065	0.00915161	sarcoplasmic/endoplasmic reticulum calcium ATPase 3 [Source:RefSeq peptide;Acc:NP_990222]
XLOC_029898	RIMS4	ENSGALG00000004146	20:5622924-5670575	0.129599	0.813579	2.65023	up	5e-05	0.000989519	regulating synaptic membrane exocytosis 4 [Source:HGNC Symbol;Acc:HGNC:16183]
XLOC_051253	ENSGALG00000021879	ENSGALG00000021879	6:25843834-25851639	1.01092	0	-inf	down	0.00165	0.0128685	-
XLOC_027138	ANLN	ENSGALG00000012104	2:47314655-47343783	12.5421	3.09439	-2.01905	down	5e-05	0.000989519	anillin actin binding protein [Source:HGNC Symbol;Acc:HGNC:14082]
XLOC_061646	HAUS6	ENSGALG00000015091	Z:33442691-33461513	1.42184	0.703014	-1.01613	down	5e-05	0.000989519	HAUS augmin-like complex subunit 6 [Source:RefSeq peptide;Acc:NP_001026592]
XLOC_030465	ENSGALG00000023844	ENSGALG00000023844	20:5674237-5729051	82.9806	624.454	2.91175	up	5e-05	0.000989519	-
XLOC_028817	SLCO5A1	ENSGALG00000015574	2:116061253-116132391	6.63042	16.5538	1.31999	up	5e-05	0.000989519	solute carrier organic anion transporter family member 5A1 [Source:HGNC Symbol;Acc:HGNC:19046]
XLOC_020585	MYH1C	ENSGALG00000027177	18:473712-638720	22.974	6.23051	-1.88258	down	5e-05	0.000989519	myosin, heavy chain 1C, skeletal muscle (similar to human myosin, heavy chain 1, skeletal muscle, adult) [Source:RefSeq peptide;Acc:NP_001107181]
XLOC_020582	MYH1A	ENSGALG00000026748	18:433289-451636	0.461906	0.100597	-2.19902	down	0.0001	0.00182961	myosin, heavy chain 1A, skeletal muscle (similar to human myosin, heavy chain 1, skeletal muscle, adult) [Source:RefSeq peptide;Acc:NP_001013414]
XLOC_035128	TMEM59L	ENSGALG00000021620	28:3642051-3654546	2.3398	5.70061	1.28473	up	0.00055	0.00803413	transmembrane protein 59 like [Source:HGNC Symbol;Acc:HGNC:13237]
XLOC_022108	CRHR2	ENSGALG00000005657	2:4195953-4292215	4.35021	13.2326	1.60494	up	5e-05	0.000989519	corticotropin-releasing factor receptor 2 [Source:RefSeq peptide;Acc:NP_989785]
XLOC_052182	ADGRA1	ENSGALG00000007045	6:21180811-21434502	1.93774	4.45273	1.20032	up	5e-05	0.000989519	adhesion G protein-coupled receptor A1 [Source:HGNC Symbol;Acc:HGNC:13838]
XLOC_055366	heme	ENSGALG00000005069	8:9632718-9819416	1.26616	2.57031	1.02148	up	0.0031	0.0176338	Prostaglandin G/H synthase 2 [Source:UniProtKB/Swiss-Prot;Acc:P27607]
XLOC_035396	CAPN14	ENSGALG00000009069	3:7632645-7655884	0.473315	1.70028	1.8449	up	5e-05	0.000989519	calpain 14 [Source:HGNC Symbol;Acc:HGNC:16664]
XLOC_034416	KIF18B	ENSGALG00000000878	27:1315070-1323798	1.41819	0.523701	-1.43723	down	5e-05	0.000989519	Kinesin-like protein KIF18B [Source:UniProtKB/Swiss-Prot;Acc:Q5ZLK6]
XLOC_033531	ENSGALG00000023953	ENSGALG00000023953	26:2575889-2583374	0.119536	0.522596	2.12825	up	0.00225	0.0136382	-
XLOC_005063	LECT1	ENSGALG00000016945	1:165018165-165030257	0.50809	0.117466	-2.11284	down	0.00425	0.0233119	leukocyte cell-derived chemotaxin 1 [Source:RefSeq peptide;Acc:NP_990141]
XLOC_059124	RACGAP1	ENSGALG00000006271	LGE22C19W28_E50C23:335215-343126	8.4469	3.37276	-1.32449	down	5e-05	0.000989519	Rac GTPase activating protein 1 [Source:HGNC Symbol;Acc:HGNC:9804]
XLOC_029641	ENSGALG00000028120	ENSGALG00000028120	2:148507722-148508019	0	2.50002	inf	up	0.00165	0.0128685	-
XLOC_022540	ACBD7	ENSGALG00000019663	2:20501821-20505075	2.07718	13.3381	2.68285	up	5e-05	0.000989519	acyl-CoA binding domain containing 7 [Source:HGNC Symbol;Acc:HGNC:17715]
XLOC_036557	DLL1	ENSGALG00000011182	3:40170699-40178161	0.238983	1.62162	2.76246	up	5e-05	0.000989519	delta-like 1 precursor [Source:RefSeq peptide;Acc:NP_990304]
XLOC_055267	GLUL	ENSGALG00000003678	8:5614756-5623685	3.09929	7.58265	1.29077	up	5e-05	0.000989519	glutamine synthetase [Source:RefSeq peptide;Acc:NP_990824]
XLOC_001559	AKR1D1	ENSGALG00000012834	1:56701685-56735737	0.119476	2.45882	4.36317	up	0.0057	0.0302534	3-oxo-5-beta-steroid 4-dehydrogenase [Source:RefSeq peptide;Acc:NP_001264322]
XLOC_053106	GPR1	ENSGALG00000008589	7:12058651-12071393	16.1763	37.7913	1.22417	up	5e-05	0.000989519	G protein-coupled receptor 1 [Source:HGNC Symbol;Acc:HGNC:4463]
XLOC_019015	SLC7A4	ENSGALG00000002204	15:10038153-10080934	0.74887	1.9833	1.40511	up	0.0002	0.00334238	solute carrier family 7 member 4 [Source:HGNC Symbol;Acc:HGNC:11062]
XLOC_002334	NTF3	ENSGALG00000027299	1:74007473-74080634	0.759755	2.04741	1.43019	up	5e-05	0.000989519	Gallus gallus neurotrophin 3 (NTF3), transcript variant 2, mRNA. [Source:RefSeq mRNA;Acc:NM_001031488]
XLOC_033480	PI16	ENSGALG00000000560	26:1580562-1610869	4.86845	22.017	2.17708	up	5e-05	0.000989519	peptidase inhibitor 16 [Source:HGNC Symbol;Acc:HGNC:21245]
XLOC_031979	CITED4	ENSGALG00000000678	23:1392103-1394720	65.8176	167.027	1.34354	up	5e-05	0.000989519	Cbp/p300-interacting transactivator 3 [Source:UniProtKB/Swiss-Prot;Acc:Q9I8K7]
XLOC_060485	FUT10	ENSGALG00000015399	Z:53681688-53692915	0.679262	1.4261	1.07004	up	0.00105	0.0128685	alpha-(1,3)-fucosyltransferase 10 [Source:RefSeq peptide;Acc:NP_989761]
XLOC_006531	SLC38A4	ENSGALG00000009730	1:31043335-31075141	0.375924	1.65803	2.14096	up	5e-05	0.000989519	sodium-coupled neutral amino acid transporter 4 [Source:RefSeq peptide;Acc:NP_001186478]
XLOC_051120	ARHGAP19	ENSGALG00000007609	6:21907729-21926841	4.22458	1.18053	-1.83938	down	5e-05	0.000989519	rho GTPase-activating protein 19 [Source:RefSeq peptide;Acc:NP_001012927]
XLOC_019947	PTGES	ENSGALG00000027357	17:5675098-5693724	1.64139	4.37346	1.41386	up	5e-05	0.000989519	prostaglandin E synthase [Source:RefSeq peptide;Acc:NP_001181912]
XLOC_055954	IL23R	ENSGALG00000011212	8:27528141-27543730	0.949684	0.277213	-1.77645	down	5e-05	0.000989519	interleukin 23 receptor [Source:HGNC Symbol;Acc:HGNC:19100]
XLOC_031704	CDCA2	ENSGALG00000000272	22:804613-816359	0.75135	0.17373	-2.11264	down	5e-05	0.000989519	cell division cycle associated 2 [Source:HGNC Symbol;Acc:HGNC:14623]
XLOC_035265	CD93	ENSGALG00000008359	3:3258382-3262840	0.126659	0.543895	2.10238	up	0.0018	0.0128685	complement component C1q receptor precursor [Source:RefSeq peptide;Acc:NP_001186380]
XLOC_020501	TK1	ENSGALG00000007191	18:10136173-10147796	9.03294	4.3505	-1.05401	down	0.00715	0.0370215	Thymidine kinase, cytosolic [Source:UniProtKB/Swiss-Prot;Acc:P04047]
XLOC_024332	FAM65B	ENSGALG00000013624	2:90153585-90211223	2.3676	1.02584	-1.20663	down	5e-05	0.000989519	protein FAM65B [Source:RefSeq peptide;Acc:NP_001012883]
XLOC_038085	ENSGALG00000026301	ENSGALG00000026301	3:105319046-105331350	1.45521	0.723342	-1.00848	down	5e-05	0.000989519	-
XLOC_014898	TRAIP	ENSGALG00000002908	12:2549853-2567887	1.43118	0.459021	-1.64058	down	0.00015	0.00260458	TRAF-interacting protein [Source:RefSeq peptide;Acc:NP_001025757]
XLOC_045981	DOK7	ENSGALG00000015615	4:81424906-81491592	6.85887	16.1106	1.23197	up	5e-05	0.000989519	docking protein 7 [Source:HGNC Symbol;Acc:HGNC:26594]
XLOC_007910	SIDT1	ENSGALG00000014812	1:78704636-78745062	0.394132	0.115536	-1.77033	down	0.0048	0.0259245	SID1 transmembrane family member 1 [Source:HGNC Symbol;Acc:HGNC:25967]
XLOC_020848	FAM20A	ENSGALG00000004183	18:8152955-8163908	86.1226	173.52	1.01064	up	5e-05	0.000989519	family with sequence similarity 20 member A [Source:HGNC Symbol;Acc:HGNC:23015]
XLOC_041407	KIF4A	ENSGALG00000004195	4:1248516-1265790	4.9331	1.7557	-1.49045	down	5e-05	0.000989519	chromosome-associated kinesin KIF4 [Source:RefSeq peptide;Acc:NP_990306]
XLOC_019317	C9orf91	ENSGALG00000007186	17:2509094-2520695	9.16535	20.4588	1.15846	up	5e-05	0.000989519	chromosome 9 open reading frame 91 [Source:HGNC Symbol;Acc:HGNC:24513]
XLOC_032057	STMN1	ENSGALG00000001475	23:3198616-3201919	60.8794	23.484	-1.37427	down	5e-05	0.000989519	Stathmin [Source:UniProtKB/Swiss-Prot;Acc:P31395]
XLOC_022092	ENSGALG00000005498	ENSGALG00000005498	2:3872093-3930317	19.0427	50.6732	1.41199	up	5e-05	0.000989519	-
XLOC_002017	KCNJ8	ENSGALG00000026373	1:67101905-67111591	1.69775	0.829136	-1.03394	down	5e-05	0.000989519	potassium channel, inwardly rectifying subfamily J, member 8 [Source:HGNC Symbol;Acc:HGNC:6269]
XLOC_059611	UNC13B	ENSGALG00000002165	Z:8532114-8715803	0.352896	0.128888	-1.45313	down	0.00185	0.0128685	unc-13 homolog B (C. elegans) [Source:HGNC Symbol;Acc:HGNC:12566]
XLOC_001490	IGF-I	ENSGALG00000007039	1:55432529-55484009	0.0301164	0.484605	4.00819	up	0.00465	0.0251767	Insulin-like growth factor I [Source:UniProtKB/Swiss-Prot;Acc:P18254]
XLOC_034585	BRCA1	ENSGALG00000002781	27:5149794-5171059	0.519032	0.13728	-1.9187	down	5e-05	0.000989519	breast cancer 1, early onset [Source:RefSeq peptide;Acc:NP_989500]
XLOC_053407	FIGN	ENSGALG00000011069	7:19987708-20087904	0.83855	0.297154	-1.49668	down	0.0011	0.0128685	fidgetin [Source:HGNC Symbol;Acc:HGNC:13285]
XLOC_026220	GPR158	ENSGALG00000007667	2:16372422-16557109	0.188632	0.80572	2.0947	up	5e-05	0.000989519	probable G-protein coupled receptor 158 precursor [Source:RefSeq peptide;Acc:NP_001244228]
XLOC_014538	ENSGALG00000006325	ENSGALG00000006325	12:10667218-10749508	11.7792	67.7308	2.52357	up	5e-05	0.000989519	-
XLOC_010469	FAT3	ENSGALG00000017229	1:185612855-185963104	1.55559	0.588017	-1.40353	down	5e-05	0.000989519	protocadherin Fat 3 precursor [Source:RefSeq peptide;Acc:NP_001104793]
XLOC_031887	SERINC2	ENSGALG00000021685	23:609367-615559	2.72393	1.09815	-1.31062	down	5e-05	0.000989519	serine incorporator 2 precursor [Source:RefSeq peptide;Acc:NP_001026061]
XLOC_058311	ETV5	ENSGALG00000005768	9:4618198-4630260	5.40174	12.9383	1.26016	up	5e-05	0.000989519	ets variant 5 [Source:HGNC Symbol;Acc:HGNC:3494]
XLOC_020391	MAP2K6	ENSGALG00000004370	18:8260525-8306743	5.28228	2.4817	-1.08983	down	5e-05	0.000989519	mitogen-activated protein kinase kinase 6 [Source:HGNC Symbol;Acc:HGNC:6846]
XLOC_044580	MARCH1	ENSGALG00000009520	4:22885291-23104817	0.21343	1.44868	2.7629	up	0.0001	0.00182961	membrane associated ring-CH-type finger 1 [Source:HGNC Symbol;Acc:HGNC:26077]
XLOC_051147	gga-mir-146b	ENSGALG00000021782	6:22677837-22687533	0.227196	0.476291	1.0679	up	0.00275	0.0158831	-
XLOC_029345	TNFRSF11B	ENSGALG00000016114	2:135902062-135989675	16.1799	34.1268	1.0767	up	5e-05	0.000989519	tumor necrosis factor receptor superfamily member 11B precursor [Source:RefSeq peptide;Acc:NP_001028813]
XLOC_021952	FAM64A	ENSGALG00000006048	19:9881892-9890764	1.17005	0.244521	-2.25853	down	5e-05	0.000989519	family with sequence similarity 64 member A [Source:HGNC Symbol;Acc:HGNC:25483]
XLOC_045904	ENSGALG00000027201	ENSGALG00000027201	4:76596113-76602409	14.3647	32.7129	1.18733	up	5e-05	0.000989519	-
XLOC_053925	UPP2	ENSGALG00000012554	7:35804103-35812978	1.06564	2.98539	1.48619	up	0.0001	0.00182961	uridine phosphorylase 2 [Source:HGNC Symbol;Acc:HGNC:23061]
XLOC_033834	C1orf116	ENSGALG00000001091	26:2546961-2552764	14.3553	42.0239	1.54962	up	5e-05	0.000989519	chromosome 1 open reading frame 116 [Source:HGNC Symbol;Acc:HGNC:28667]
XLOC_010261	RASL11A	ENSGALG00000017099	1:175565740-175567425	4.14887	1.78082	-1.22018	down	0.0002	0.00334238	RAS-like family 11 member A [Source:HGNC Symbol;Acc:HGNC:23802]
XLOC_056560	CDC7	ENSGALG00000006051	8:13408141-13505322	0.570128	0.216589	-1.39633	down	0.00705	0.0365818	cell division cycle 7 [Source:HGNC Symbol;Acc:HGNC:1745]
XLOC_053393	ENSGALG00000027793	ENSGALG00000027793	7:18982868-19153251	1.41402	0.589102	-1.26321	down	5e-05	0.000989519	-
XLOC_037293	SLC22A16	ENSGALG00000015055	3:65931748-65967339	4.16418	1.1075	-1.91073	down	5e-05	0.000989519	solute carrier family 22 (organic cation/carnitine transporter), member 16 [Source:HGNC Symbol;Acc:HGNC:20302]
XLOC_013538	IL34	ENSGALG00000028466	11:1707757-1713043	31.3676	170.174	2.43967	up	5e-05	0.000989519	interleukin 34 [Source:HGNC Symbol;Acc:HGNC:28529]
XLOC_014424	FBLN2	ENSGALG00000005120	12:5771222-5873090	17.419	4.19415	-2.05421	down	5e-05	0.000989519	fibulin 2 [Source:HGNC Symbol;Acc:HGNC:3601]
XLOC_022197	INSIG1	ENSGALG00000017394	2:7826193-7834057	54.6298	21.6649	-1.33433	down	5e-05	0.000989519	insulin-induced gene 1 protein [Source:RefSeq peptide;Acc:NP_001026137]
XLOC_019749	Ex-FABP	ENSGALG00000024011	17:501841-504845	6.0053	12.6101	1.07027	up	0.0001	0.00182961	extracellular fatty acid-binding protein precursor [Source:RefSeq peptide;Acc:NP_990753]
XLOC_029372	DSCC1	ENSGALG00000016417	2:136256810-136267634	2.62732	0.543406	-2.27349	down	5e-05	0.000989519	DNA replication and sister chromatid cohesion 1 [Source:HGNC Symbol;Acc:HGNC:24453]
XLOC_062278	ENSGALG00000026501	ENSGALG00000026501	Z:69478172-69551287	1.03524	19.5414	4.2385	up	5e-05	0.000989519	-
XLOC_029803	SNTA1	ENSGALG00000026824	20:2580099-2587930	6.93674	2.25983	-1.61805	down	5e-05	0.000989519	syntrophin, alpha 1 [Source:HGNC Symbol;Acc:HGNC:11167]
XLOC_013715	EBP	ENSGALG00000026525	11:9779927-9781086	3.14683	0.892768	-1.81754	down	0.0001	0.00182961	Gallus gallus CCAAT/enhancer binding protein (C/EBP), alpha (CEBPA), mRNA. [Source:RefSeq mRNA;Acc:NM_001031459]
XLOC_037877	RRM2	ENSGALG00000016442	3:96086175-96092245	5.63078	2.64042	-1.09257	down	5e-05	0.000989519	ribonucleotide reductase M2 [Source:HGNC Symbol;Acc:HGNC:10452]
XLOC_062080	NRG1	ENSGALG00000015422	Z:53777985-54246036	0.315054	0.816218	1.37336	up	5e-05	0.000989519	Pro-neuregulin-1, membrane-bound isoform Neuregulin-1 [Source:UniProtKB/Swiss-Prot;Acc:Q05199]
XLOC_021405	FBXO39	ENSGALG00000023480	19:9890873-9945003	3.09174	0.853214	-1.85744	down	5e-05	0.000989519	F-box protein 39 [Source:HGNC Symbol;Acc:HGNC:28565]
XLOC_018449	LRRC75B	ENSGALG00000006588	15:8407586-8421516	0.760797	0.289135	-1.39577	down	0.0033	0.0186595	leucine rich repeat containing 75B [Source:HGNC Symbol;Acc:HGNC:33155]
XLOC_030628	TNFRSF6B	ENSGALG00000006106	20:9998638-10044027	27.7261	58.466	1.07636	up	5e-05	0.000989519	tumor necrosis factor receptor superfamily member 6b [Source:HGNC Symbol;Acc:HGNC:11921]
XLOC_045847	PCDH7	ENSGALG00000014349	4:71183777-71442324	14.2552	6.79977	-1.06793	down	5e-05	0.000989519	protocadherin 7 [Source:HGNC Symbol;Acc:HGNC:8659]
XLOC_016111	HBEGF	ENSGALG00000000949	13:961369-967753	6.80803	31.9214	2.22922	up	5e-05	0.000989519	Proheparin-binding EGF-like growth factor Heparin-binding EGF-like growth factor [Source:UniProtKB/Swiss-Prot;Acc:Q9W7C5]
XLOC_053936	ENSGALG00000012564	ENSGALG00000012564	7:35942989-35948963	4.69951	10.5178	1.16225	up	0.00115	0.0128685	-
XLOC_061167	RANBP3L	ENSGALG00000021304	Z:10885592-10925505	0.487162	0.1522	-1.67843	down	0.0013	0.0128685	RAN binding protein 3-like [Source:HGNC Symbol;Acc:HGNC:26353]
XLOC_039257	CYP1B1	ENSGALG00000025822	3:31277075-31281746	0.318586	1.24505	1.96645	up	5e-05	0.000989519	cytochrome P450 family 1 subfamily B member 1 [Source:HGNC Symbol;Acc:HGNC:2597]
XLOC_011984	CCNB2	ENSGALG00000004161	10:6313606-6321500	10.6779	5.16839	-1.04685	down	5e-05	0.000989519	G2/mitotic-specific cyclin-B2 [Source:UniProtKB/Swiss-Prot;Acc:P29332]
XLOC_006147	CD36	ENSGALG00000008439	1:11003615-11059999	1.93554	0.939495	-1.04278	down	5e-05	0.000989519	platelet glycoprotein 4 [Source:RefSeq peptide;Acc:NP_001025902]
XLOC_050455	BMP4	ENSGALG00000012429	5:58454253-58605119	21.6159	46.1516	1.09429	up	5e-05	0.000989519	bone morphogenetic protein 4 precursor [Source:RefSeq peptide;Acc:NP_990568]
XLOC_012610	TPPP3	ENSGALG00000002103	11:1213865-1215689	0.673027	0	-inf	down	5e-05	0.000989519	tubulin polymerization-promoting protein family member 3 [Source:HGNC Symbol;Acc:HGNC:24162]
XLOC_056097	ENSGALG00000002431	ENSGALG00000002431	8:2640789-2800603	0.315528	0.0612018	-2.36612	down	0.0019	0.0128685	-
XLOC_061230	FGF10	ENSGALG00000014872	Z:13829710-13892440	2.43595	5.67856	1.22104	up	0.00035	0.00546787	fibroblast growth factor 10 precursor [Source:RefSeq peptide;Acc:NP_990027]
XLOC_008175	ZFP92	ENSGALG00000015459	1:91248214-91253031	1.1306	0.526091	-1.10371	down	0.0057	0.0302534	zinc finger protein 92 homolog [Source:RefSeq peptide;Acc:NP_001012839]
XLOC_039530	SMOC2	ENSGALG00000011205	3:40938548-41074792	89.2127	37.8221	-1.23802	down	5e-05	0.000989519	SPARC related modular calcium binding 2 [Source:HGNC Symbol;Acc:HGNC:20323]
XLOC_028803	MYBL1	ENSGALG00000015522	2:114840235-114865431	0.9565	0.452166	-1.08091	down	0.0001	0.00182961	myb-related protein A [Source:RefSeq peptide;Acc:NP_990563]
XLOC_037100	MOXD1	ENSGALG00000002911	3:56196430-56502621	1.52139	3.60199	1.24341	up	5e-05	0.000989519	DBH-like monooxygenase protein 1 precursor [Source:RefSeq peptide;Acc:NP_989955]
XLOC_012180	ENSGALG00000021171	ENSGALG00000021171	10:11737228-11844148	0.963356	3.46893	1.84835	up	5e-05	0.000989519	-
XLOC_034300	CISD3	ENSGALG00000029107	27:4006812-4007489	8.98074	21.2327	1.24138	up	5e-05	0.000989519	CDGSH iron sulfur domain 3 [Source:HGNC Symbol;Acc:HGNC:27578]
XLOC_007827	CDCA3	ENSGALG00000014513	1:76736133-76738320	8.72772	3.27215	-1.41537	down	5e-05	0.000989519	cell division cycle-associated protein 3 isoform 1 [Source:RefSeq peptide;Acc:NP_001265065]
XLOC_018520	LRRC74B	ENSGALG00000028023	15:10038153-10080934	0.325199	0.807931	1.31291	up	0.0067	0.0349737	leucine rich repeat containing 74B [Source:HGNC Symbol;Acc:HGNC:34301]
XLOC_033694	Tulp	ENSGALG00000006370	26:52815-59593	1.1342	0.485733	-1.22343	down	0.0021	0.0128685	tubby-related protein 1 [Source:RefSeq peptide;Acc:NP_989946]
XLOC_006881	NTN4	ENSGALG00000011406	1:45466329-45505647	47.3471	149.192	1.65582	up	5e-05	0.000989519	netrin 4 [Source:HGNC Symbol;Acc:HGNC:13658]
XLOC_012586	CX3CL1	ENSGALG00000026663	11:763855-773374	2.19669	5.24876	1.25664	up	5e-05	0.000989519	Gallus gallus chemokine (C-X3-C motif) ligand 1 (CX3CL1), mRNA. [Source:RefSeq mRNA;Acc:NM_001077232]
XLOC_032877	NCAPD3	ENSGALG00000001491	24:2516228-2542779	3.57919	1.53562	-1.22081	down	5e-05	0.000989519	non-SMC condensin II complex subunit D3 [Source:HGNC Symbol;Acc:HGNC:28952]
XLOC_057109	SCARNA6	ENSGALG00000025584	9:687873-708319	505.399	1178.73	1.22174	up	5e-05	0.000989519	-
XLOC_060460	CPLX1	ENSGALG00000015332	Z:52082065-52346243	4.78579	10.6328	1.15169	up	0.003	0.0171096	complexin 1 [Source:HGNC Symbol;Acc:HGNC:2309]
XLOC_047001	ANO1	ENSGALG00000007617	5:17027126-17108690	4.50443	1.93318	-1.22036	down	5e-05	0.000989519	anoctamin 1, calcium activated chloride channel [Source:HGNC Symbol;Acc:HGNC:21625]
XLOC_016633	TGFBI	ENSGALG00000006319	13:14295425-14512344	18.247	38.6177	1.08161	up	5e-05	0.000989519	transforming growth factor-beta-induced protein ig-h3 precursor [Source:RefSeq peptide;Acc:NP_990367]
XLOC_034037	ENSGALG00000028489	ENSGALG00000028489	26:4975735-4980442	2.57947	0.701539	-1.87848	down	5e-05	0.000989519	-
XLOC_039940	CENPW	ENSGALG00000027454	3:59060254-59067262	3.7516	1.18549	-1.66202	down	5e-05	0.000989519	Centromere protein W [Source:UniProtKB/Swiss-Prot;Acc:P0DJH6]
XLOC_026194	BAMBI	ENSGALG00000025919	2:15230157-15236740	4.71734	11.3648	1.26853	up	5e-05	0.000989519	BMP and activin membrane-bound inhibitor homolog precursor [Source:RefSeq peptide;Acc:NP_001182330]
XLOC_024569	COLEC12	ENSGALG00000014910	2:101677347-101774019	1.05431	4.13749	1.97246	up	5e-05	0.000989519	collectin-12 [Source:RefSeq peptide;Acc:NP_001034688]
XLOC_054880	CXCR4	ENSGALG00000012357	7:30263670-30266354	1.00496	2.27224	1.17699	up	0.00035	0.00546787	C-X-C chemokine receptor type 4 [Source:RefSeq peptide;Acc:NP_989948]
XLOC_018115	CDC45	ENSGALG00000001616	15:663975-676726	2.6082	1.2426	-1.0697	down	5e-05	0.000989519	cell division cycle 45 [Source:HGNC Symbol;Acc:HGNC:1739]
XLOC_062245	SMC2	ENSGALG00000015691	Z:66288452-66312320	1.93372	0.487126	-1.98901	down	5e-05	0.000989519	structural maintenance of chromosomes protein 2 [Source:RefSeq peptide;Acc:NP_990561]
XLOC_020450	SS2R	ENSGALG00000004418	18:9251226-9257742	1.61516	0.400507	-2.01178	down	5e-05	0.000989519	somatostatin receptor type 2 [Source:RefSeq peptide;Acc:NP_001025516]
XLOC_001168	OC3	ENSGALG00000028560	1:47894972-47903102	2.15239	6.05738	1.49276	up	5e-05	0.000989519	uncharacterized protein LOC417943 precursor [Source:RefSeq peptide;Acc:NP_001188315]
XLOC_056184	ENSGALG00000002771	ENSGALG00000002771	8:3972198-3975333	421.28	962.831	1.1925	up	5e-05	0.000989519	-
XLOC_046118	ENSGALG00000015966	ENSGALG00000015966	4:86948200-87402279	1.63571	0.674236	-1.27859	down	0.0025	0.0146487	-
XLOC_027074	KIF15	ENSGALG00000011901	2:43768480-43804535	0.897846	0.215405	-2.05942	down	5e-05	0.000989519	kinesin family member 15 [Source:HGNC Symbol;Acc:HGNC:17273]
XLOC_051762	C10orf54	ENSGALG00000004673	6:11375532-11501581	1.57831	13.475	3.09384	up	5e-05	0.000989519	chromosome 10 open reading frame 54 [Source:HGNC Symbol;Acc:HGNC:30085]
XLOC_028289	MC5R	ENSGALG00000013890	2:96439510-96444001	0.322486	0.65878	1.03056	up	0.0062	0.0326372	melanocortin receptor 5 [Source:RefSeq peptide;Acc:NP_001026186]
XLOC_031518	RASSF2	ENSGALG00000000206	22:413641-425903	0.763059	2.5036	1.71414	up	5e-05	0.000989519	ras association domain-containing protein 2 [Source:RefSeq peptide;Acc:NP_001026055]
XLOC_049709	LTBP2	ENSGALG00000010258	5:37210587-37270486	7.2315	25.067	1.79342	up	5e-05	0.000989519	latent transforming growth factor beta binding protein 2 [Source:HGNC Symbol;Acc:HGNC:6715]
XLOC_033006	SCN4B	ENSGALG00000007409	24:5439071-5445378	19.232	41.4341	1.10731	up	5e-05	0.000989519	sodium channel, voltage gated, type IV beta subunit [Source:HGNC Symbol;Acc:HGNC:10592]
XLOC_046815	MYOD1	ENSGALG00000006216	5:11578792-11582278	2.19192	0.626975	-1.80572	down	5e-05	0.000989519	myoblast determination protein 1 homolog [Source:RefSeq peptide;Acc:NP_989545]
XLOC_016421	KIF20A	ENSGALG00000003231	13:9368382-9397077	7.29543	2.54378	-1.52002	down	5e-05	0.000989519	kinesin-like protein KIF20A [Source:RefSeq peptide;Acc:NP_001012801]
XLOC_056729	U5	ENSGALG00000029046	8:19636537-19663305	1.14454	0.489899	-1.22421	down	0.00015	0.00260458	-
XLOC_049717	PGF	ENSGALG00000026557	5:37392297-37405733	8.21785	33.7143	2.03653	up	5e-05	0.000989519	placental growth factor [Source:HGNC Symbol;Acc:HGNC:8893]
XLOC_057676	LEPREL1	ENSGALG00000007303	9:13458581-13513785	1.61729	3.39471	1.06971	up	5e-05	0.000989519	prolyl 3-hydroxylase 2 precursor [Source:RefSeq peptide;Acc:NP_001001530]
XLOC_035398	GALNT14	ENSGALG00000009078	3:7664658-7733883	0.485895	2.59331	2.41608	up	0.00015	0.00260458	polypeptide N-acetylgalactosaminyltransferase 14 [Source:HGNC Symbol;Acc:HGNC:22946]
XLOC_045670	CENPE	ENSGALG00000013208	4:60597387-60634939	0.570725	0.125518	-2.1849	down	5e-05	0.000989519	centromere protein E [Source:HGNC Symbol;Acc:HGNC:1856]
XLOC_026941	NEK10	ENSGALG00000011322	2:38961150-39013296	0.0777577	0.63431	3.02813	up	0.00115	0.0128685	NIMA-related kinase 10 [Source:HGNC Symbol;Acc:HGNC:18592]
XLOC_053135	ENSGALG00000008803	ENSGALG00000008803	7:13288816-13298591	1.85396	0.747306	-1.31084	down	5e-05	0.000989519	-
XLOC_018465	PIK3IP1	ENSGALG00000006942	15:9045928-9084147	16.7327	42.1372	1.33243	up	5e-05	0.000989519	phosphoinositide-3-kinase interacting protein 1 [Source:HGNC Symbol;Acc:HGNC:24942]
XLOC_051667	CDK1	ENSGALG00000003085	6:8142504-8170966	22.6709	6.56459	-1.78807	down	5e-05	0.000989519	cyclin-dependent kinase 1 [Source:RefSeq peptide;Acc:NP_990645]
XLOC_043744	CYP26B1	ENSGALG00000016102	4:89675351-89687814	0.779757	0.30286	-1.36437	down	0.0002	0.00334238	cytochrome P450 family 26 subfamily B member 1 [Source:HGNC Symbol;Acc:HGNC:20581]
XLOC_056679	SIAT7E	ENSGALG00000009021	8:18148547-18221761	0.233872	0.855638	1.87128	up	0.00025	0.00405673	alpha-N-acetylgalactosaminide alpha-2,6-sialyltransferase 5 [Source:RefSeq peptide;Acc:NP_001264423]
XLOC_032788	STT3A	ENSGALG00000001005	24:373403-377118	1.58867	0.720378	-1.14099	down	0.0025	0.0146487	STT3A, subunit of the oligosaccharyltransferase complex (catalytic) [Source:HGNC Symbol;Acc:HGNC:6172]
XLOC_005299	TRPC4	ENSGALG00000017044	1:171102507-171244344	4.34666	11.4923	1.40269	up	5e-05	0.000989519	transient receptor potential cation channel, subfamily C, member 4 [Source:HGNC Symbol;Acc:HGNC:12336]
XLOC_000492	GTSE1	ENSGALG00000004897	1:15509091-15520120	2.52939	0.649173	-1.96212	down	5e-05	0.000989519	G2 and S phase-expressed protein 1 [Source:RefSeq peptide;Acc:NP_001026503]
XLOC_029616	ENSGALG00000019430	ENSGALG00000019430	2:147954962-147960386	5.17645	22.4472	2.1165	up	5e-05	0.000989519	-
XLOC_031776	RNF122	ENSGALG00000001640	22:1603069-1619730	9.63388	19.9466	1.04995	up	5e-05	0.000989519	ring finger protein 122 [Source:HGNC Symbol;Acc:HGNC:21147]
XLOC_053498	CYP27A1	ENSGALG00000002470	7:21913411-21923725	0.289343	0.808352	1.4822	up	0.00365	0.0203536	cytochrome P450 family 27 subfamily A member 1 [Source:HGNC Symbol;Acc:HGNC:2605]
XLOC_026358	ABCB1LB	ENSGALG00000008912	2:20526407-20646131	0.852748	2.459	1.52788	up	0.0046	0.024968	multidrug resistance protein 1 [Source:RefSeq peptide;Acc:NP_990225]
XLOC_018434	ENSGALG00000005204	ENSGALG00000005204	15:8101743-8107045	40.725	105.217	1.36938	up	5e-05	0.000989519	-
XLOC_001170	SMCO3	ENSGALG00000011743	1:47910023-47910701	0	0.510971	inf	up	5e-05	0.000989519	single-pass membrane protein with coiled-coil domains 3 [Source:HGNC Symbol;Acc:HGNC:34401]
XLOC_029381	HAS2	ENSGALG00000016394	2:136937864-136957620	1.22231	0.5054	-1.27411	down	5e-05	0.000989519	hyaluronan synthase 2 [Source:RefSeq peptide;Acc:NP_990137]
XLOC_041883	DCX	ENSGALG00000007993	4:13191132-13274073	0.797862	0.185913	-2.10151	down	5e-05	0.000989519	doublecortin [Source:RefSeq peptide;Acc:NP_989666]
XLOC_046320	BUB1B	ENSGALG00000004838	5:601358-626001	4.23238	0.830207	-2.34993	down	5e-05	0.000989519	mitotic checkpoint serine/threonine-protein kinase BUB1 beta [Source:RefSeq peptide;Acc:NP_989734]
XLOC_000062	TUBAL3	ENSGALG00000008444	1:1149163-1155872	3.13523	1.52576	-1.03904	down	5e-05	0.000989519	tubulin alpha-3 chain [Source:RefSeq peptide;Acc:NP_001264280]
XLOC_011253	SH3GL3	ENSGALG00000006045	10:10908821-10953483	0.617563	0.170145	-1.85982	down	0.00745	0.0383381	endophilin-A3 [Source:RefSeq peptide;Acc:NP_989859]
XLOC_016440	UNC5A	ENSGALG00000018998	13:9604608-9658944	2.65124	6.60078	1.31597	up	5e-05	0.000989519	unc-5 netrin receptor A [Source:HGNC Symbol;Acc:HGNC:12567]
XLOC_055708	RAD54L	ENSGALG00000010356	8:20471190-20498756	1.41337	0.697164	-1.01957	down	0.009	0.0452886	RAD54-like (S. cerevisiae) [Source:HGNC Symbol;Acc:HGNC:9826]
XLOC_040163	Blimp-1	ENSGALG00000015388	3:67757130-67863760	0.111338	0.569259	2.35414	up	5e-05	0.000989519	Uncharacterized protein [Source:UniProtKB/TrEMBL;Acc:F1NKI2]
XLOC_028469	NDC80	ENSGALG00000014801	2:100833488-100869864	1.57314	0.532611	-1.56249	down	5e-05	0.000989519	Kinetochore protein NDC80 homolog [Source:UniProtKB/Swiss-Prot;Acc:Q76I89]
XLOC_030877	ENSGALG00000001483	ENSGALG00000001483	21:2079718-2109770	3.32846	7.47906	1.168	up	5e-05	0.000989519	-
XLOC_049531	ARHGAP11A	ENSGALG00000009731	5:29863999-29977797	1.30417	0.468975	-1.47555	down	5e-05	0.000989519	rho GTPase-activating protein 11A [Source:RefSeq peptide;Acc:NP_001006479]
XLOC_020211	ENSGALG00000001629	ENSGALG00000001629	18:3604154-3678466	1.81759	0.609073	-1.57734	down	5e-05	0.000989519	-
XLOC_018302	WDR66	ENSGALG00000004365	15:5689847-5704642	1.4481	0.618961	-1.22624	down	0.0001	0.00182961	WD repeat domain 66 [Source:HGNC Symbol;Acc:HGNC:28506]
XLOC_013194	PNAT3	ENSGALG00000005473	11:15247194-15262027	1.32892	3.13542	1.2384	up	5e-05	0.000989519	Arylamine N-acetyltransferase, pineal gland isozyme NAT-3 [Source:UniProtKB/Swiss-Prot;Acc:P13914]
XLOC_059931	POC5	ENSGALG00000014960	Z:23680089-23728529	0.94691	0.274058	-1.78874	down	0.00045	0.00674505	POC5 centriolar protein [Source:HGNC Symbol;Acc:HGNC:26658]
XLOC_016998	C1QTNF8	ENSGALG00000005253	14:5576444-5585691	1.61746	0.298618	-2.43735	down	5e-05	0.000989519	C1q and tumor necrosis factor related protein 8 [Source:HGNC Symbol;Acc:HGNC:31374]
XLOC_025506	col14A1	ENSGALG00000016411	2:136370221-136490384	1.26479	0.179973	-2.81305	down	5e-05	0.000989519	collagen alpha-1(XIV) chain precursor [Source:RefSeq peptide;Acc:NP_990665]
XLOC_054800	ITGB5	ENSGALG00000011778	7:26880671-27415642	115.537	232.602	1.00951	up	5e-05	0.000989519	integrin beta-5 precursor [Source:RefSeq peptide;Acc:NP_989814]
XLOC_019027	SLC35E4	ENSGALG00000028106	15:10779333-10779759	40.1616	81.2241	1.01609	up	5e-05	0.000989519	solute carrier family 35 member E4 [Source:HGNC Symbol;Acc:HGNC:17058]
XLOC_055416	SASS6	ENSGALG00000005302	8:10868845-10895986	3.46378	1.46937	-1.23715	down	5e-05	0.000989519	spindle assembly abnormal protein 6 homolog [Source:RefSeq peptide;Acc:NP_001026444]
XLOC_039262	VIT	ENSGALG00000010583	3:31495727-31540414	0.360509	7.35228	4.35008	up	5e-05	0.000989519	vitrin precursor [Source:RefSeq peptide;Acc:NP_001019751]
XLOC_013779	CDH5	ENSGALG00000005272	11:10982160-11015278	0.148747	0.425936	1.51777	up	0.0025	0.0146487	Cadherin-5 [Source:UniProtKB/Swiss-Prot;Acc:Q8AYD0]
XLOC_023779	F13A1	ENSGALG00000012802	2:64967910-65167267	33.4061	7.17188	-2.21969	down	5e-05	0.000989519	coagulation factor XIII A chain [Source:RefSeq peptide;Acc:NP_990016]
XLOC_055424	PLPPR5	ENSGALG00000005470	8:11180804-11307289	0.442658	0.11538	-1.9398	down	0.0021	0.0128685	phospholipid phosphatase related 5 [Source:HGNC Symbol;Acc:HGNC:31703]
XLOC_023362	STK17A	ENSGALG00000012351	2:52083938-52119044	0.351231	0.831532	1.24335	up	0.0082	0.0417348	serine/threonine-protein kinase 17A [Source:RefSeq peptide;Acc:NP_001026166]
XLOC_030166	BMP7	ENSGALG00000007668	20:12026080-12069868	1.12455	0.50147	-1.16511	down	5e-05	0.000989519	bone morphogenetic protein 7 [Source:HGNC Symbol;Acc:HGNC:1074]
XLOC_051269	PLEKHS1	ENSGALG00000020679	6:27064758-27081909	3.2628	6.88319	1.07697	up	5e-05	0.000989519	pleckstrin homology domain containing S1 [Source:HGNC Symbol;Acc:HGNC:26285]
XLOC_052557	CHST15	ENSGALG00000009704	6:31382329-31425438	3.21995	13.3504	2.05177	up	5e-05	0.000989519	carbohydrate (N-acetylgalactosamine 4-sulfate 6-O) sulfotransferase 15 [Source:HGNC Symbol;Acc:HGNC:18137]
XLOC_022759	IL6	ENSGALG00000010915	2:30956300-30998226	1.08297	3.85611	1.83215	up	0.00055	0.00803413	Interleukin-6 [Source:UniProtKB/Swiss-Prot;Acc:Q90YI0]
XLOC_022522	ST8SIA6	ENSGALG00000008671	2:19614632-19660820	2.25219	0.934726	-1.26871	down	0.00025	0.00405673	alpha-2,8-sialyltransferase 8F [Source:RefSeq peptide;Acc:NP_001001603]
XLOC_042294	PCDH10	ENSGALG00000009719	4:26355186-26387417	0.313225	0.0662888	-2.24036	down	0.0081	0.0412933	protocadherin-10 precursor [Source:RefSeq peptide;Acc:NP_999837]
XLOC_009777	BORA	ENSGALG00000016931	1:155442014-155461540	0.732821	0.236468	-1.63182	down	5e-05	0.000989519	protein aurora borealis [Source:RefSeq peptide;Acc:NP_001073209]
XLOC_041822	ENSGALG00000009628	ENSGALG00000009628	4:11342240-11348947	0.351085	0.878797	1.32371	up	5e-05	0.000989519	-
XLOC_012875	SHCBP1	ENSGALG00000004444	11:7350907-7369576	3.3675	0.633274	-2.41078	down	5e-05	0.000989519	SHC SH2-domain binding protein 1 [Source:HGNC Symbol;Acc:HGNC:29547]
XLOC_050602	MAT1A	ENSGALG00000002479	6:3914755-3932026	5.21399	2.04333	-1.35146	down	5e-05	0.000989519	S-adenosylmethionine synthase isoform type-1 [Source:RefSeq peptide;Acc:NP_001186448]
XLOC_016836	FAM20C	ENSGALG00000003640	14:1724259-1780784	19.2728	9.62273	-1.00205	down	5e-05	0.000989519	family with sequence similarity 20 member C [Source:HGNC Symbol;Acc:HGNC:22140]
XLOC_039739	GPR126	ENSGALG00000013803	3:52145373-52255811	1.842	0.589534	-1.64362	down	5e-05	0.000989519	G-protein coupled receptor 126 precursor [Source:RefSeq peptide;Acc:NP_001026242]
XLOC_041820	ENSGALG00000007530	ENSGALG00000007530	4:11260768-11269136	0.237146	0.86278	1.86322	up	0.0001	0.00182961	-
XLOC_031509	GKN2	ENSGALG00000000119	22:260570-263926	214.372	677.849	1.66085	up	5e-05	0.000989519	gastrokine 2 [Source:HGNC Symbol;Acc:HGNC:24588]
XLOC_005217	FAM124A	ENSGALG00000017016	1:169312809-169354111	1.44865	3.97388	1.45583	up	0.00025	0.00405673	family with sequence similarity 124 member A [Source:HGNC Symbol;Acc:HGNC:26413]
XLOC_035266	THBD	ENSGALG00000008361	3:3266241-3271808	8.68486	25.1173	1.53211	up	5e-05	0.000989519	thrombomodulin [Source:HGNC Symbol;Acc:HGNC:11784]
XLOC_016515	NIPAL4	ENSGALG00000003761	13:10642121-10680834	0.0987628	0.62474	2.66122	up	0.0002	0.00334238	NIPA-like domain containing 4 [Source:HGNC Symbol;Acc:HGNC:28018]
XLOC_016382	STC2	ENSGALG00000002893	13:8560156-8571497	13.1267	5.31203	-1.30517	down	5e-05	0.000989519	stanniocalcin 2 [Source:HGNC Symbol;Acc:HGNC:11374]
XLOC_033537	ENSGALG00000026069	ENSGALG00000026069	26:2612868-2621091	1.03224	2.86449	1.4725	up	5e-05	0.000989519	-
XLOC_052072	ARHGAP22	ENSGALG00000006137	6:17830799-17965896	0.885247	0.193439	-2.1942	down	0.00025	0.00405673	Rho GTPase activating protein 22 [Source:HGNC Symbol;Acc:HGNC:30320]
XLOC_056171	OLFML2B	ENSGALG00000002667	8:3772273-3782428	8.09199	17.9786	1.15171	up	5e-05	0.000989519	olfactomedin like 2B [Source:HGNC Symbol;Acc:HGNC:24558]
XLOC_041551	SLC6A14	ENSGALG00000005957	4:2978237-3035520	2.61677	0.316542	-3.04732	down	5e-05	0.000989519	solute carrier family 6 (amino acid transporter), member 14 [Source:HGNC Symbol;Acc:HGNC:11047]
XLOC_034530	TOP2A	ENSGALG00000003922	27:4416601-4434189	16.5133	5.00854	-1.72116	down	5e-05	0.000989519	DNA topoisomerase 2-alpha [Source:RefSeq peptide;Acc:NP_990122]
XLOC_023288	ENSGALG00000026371	ENSGALG00000026371	2:50573467-50938301	3.62782	8.48874	1.22645	up	0.00125	0.0128685	-
XLOC_006718	E2F7	ENSGALG00000010265	1:38215230-38234268	4.2908	1.63956	-1.38793	down	5e-05	0.000989519	E2F transcription factor 7 [Source:HGNC Symbol;Acc:HGNC:23820]
XLOC_052169	KIF11	ENSGALG00000006790	6:20271500-20291871	2.10595	0.529041	-1.99302	down	5e-05	0.000989519	kinesin-like protein KIF11 [Source:RefSeq peptide;Acc:NP_001026401]
XLOC_032046	PTPRU	ENSGALG00000001443	23:2715390-2762791	1.65663	5.30228	1.67836	up	5e-05	0.000989519	protein tyrosine phosphatase, receptor type, U [Source:HGNC Symbol;Acc:HGNC:9683]
XLOC_026601	MEOX2	ENSGALG00000010794	2:28171683-28284030	0.791724	1.80344	1.18769	up	0.00065	0.00915161	homeobox protein MOX-2 [Source:RefSeq peptide;Acc:NP_001005427]
XLOC_046945	FADS2	ENSGALG00000007178	5:16094389-16112413	47.2993	21.6712	-1.12604	down	5e-05	0.000989519	fatty acid desaturase 2 [Source:RefSeq peptide;Acc:NP_001153900]
XLOC_024072	FAM134B	ENSGALG00000026200	2:75643884-75709051	0.16131	0.654866	2.02136	up	5e-05	0.000989519	family with sequence similarity 134 member B [Source:HGNC Symbol;Acc:HGNC:25964]
XLOC_048818	SNORA23	ENSGALG00000017862	5:8805039-8838065	17035.5	41508.6	1.28487	up	0.00015	0.00260458	-
XLOC_059574	TPGS2	ENSGALG00000026547	Z:6961835-7000044	7.49895	20.2419	1.43258	up	5e-05	0.000989519	tubulin polyglutamylase complex subunit 2 [Source:HGNC Symbol;Acc:HGNC:24561]
XLOC_052399	AFAP1L2	ENSGALG00000008999	6:27287889-27343155	3.60541	8.78358	1.28465	up	5e-05	0.000989519	actin filament associated protein 1 like 2 [Source:HGNC Symbol;Acc:HGNC:25901]
XLOC_032567	ESAM	ENSGALG00000000957	24:285422-292873	6.51557	13.7373	1.07614	up	5e-05	0.000989519	endothelial cell adhesion molecule [Source:HGNC Symbol;Acc:HGNC:17474]
XLOC_001161	ARHGDIB	ENSGALG00000011738	1:47844384-47852755	161.457	325.767	1.01269	up	5e-05	0.000989519	rho GDP-dissociation inhibitor 2 [Source:RefSeq peptide;Acc:NP_001264293]
XLOC_055630	CDC20	ENSGALG00000009971	8:18577123-18582553	22.2045	6.625	-1.74486	down	5e-05	0.000989519	cell division cycle protein 20 homolog [Source:RefSeq peptide;Acc:NP_001006536]
XLOC_042491	OPN4-1	ENSGALG00000010408	4:36677730-36705997	0.940887	2.79635	1.57145	up	5e-05	0.000989519	putative photopigment melanopsin [Source:RefSeq peptide;Acc:NP_989956]
XLOC_022154	SCN5A	ENSGALG00000006112	2:5408260-5613834	0.595236	1.48471	1.31865	up	5e-05	0.000989519	sodium channel, voltage gated, type V alpha subunit [Source:HGNC Symbol;Acc:HGNC:10593]
XLOC_047302	COX16	ENSGALG00000020449	5:26819499-26990516	5.49115	0.505789	-3.4405	down	0.00055	0.00803413	COX16 cytochrome c oxidase assembly homolog [Source:RefSeq peptide;Acc:NP_001183986]
XLOC_020820	KPNA2	ENSGALG00000003584	18:6953317-6960739	45.6207	17.7736	-1.35995	down	5e-05	0.000989519	importin subunit alpha-2 [Source:RefSeq peptide;Acc:NP_001006209]
XLOC_029610	LY6E	ENSGALG00000016152	2:147923188-147933303	10.5019	25.0421	1.25371	up	5e-05	0.000989519	lymphocyte antigen 6E precursor [Source:RefSeq peptide;Acc:NP_990106]
XLOC_025998	SHH	ENSGALG00000006379	2:8079192-8183222	0.895202	1.96601	1.13498	up	0.0001	0.00182961	sonic hedgehog protein precursor [Source:RefSeq peptide;Acc:NP_990152]
XLOC_048614	BDNF	ENSGALG00000012163	5:3753112-3807503	4.49224	10.0514	1.16188	up	5e-05	0.000989519	Brain-derived neurotrophic factor [Source:UniProtKB/Swiss-Prot;Acc:P25429]
XLOC_020593	MYOCD	ENSGALG00000001021	18:780799-815767	0.52824	0.232468	-1.18416	down	0.00095	0.0121802	myocardin [Source:RefSeq peptide;Acc:NP_001074184]
XLOC_010079	CKAP2	ENSGALG00000017025	1:169701517-169710954	5.47271	1.3811	-1.98644	down	5e-05	0.000989519	cytoskeleton-associated protein 2 [Source:RefSeq peptide;Acc:NP_001006274]
XLOC_054271	TMEFF2	ENSGALG00000007759	7:7716438-7885162	10.1488	35.3125	1.79887	up	5e-05	0.000989519	transmembrane protein with EGF-like and two follistatin-like domains 2 [Source:HGNC Symbol;Acc:HGNC:11867]
XLOC_042237	TLL1	ENSGALG00000009567	4:23518998-23656964	0.723146	1.94669	1.42867	up	5e-05	0.000989519	tolloid-like protein 1 precursor [Source:RefSeq peptide;Acc:NP_990034]
XLOC_012437	CILP	ENSGALG00000007358	10:17289617-17300153	2.77057	35.9969	3.69962	up	5e-05	0.000989519	cartilage intermediate layer protein [Source:HGNC Symbol;Acc:HGNC:1980]
XLOC_052161	CEP55	ENSGALG00000006639	6:19959522-19974735	0.877804	0.24312	-1.85223	down	5e-05	0.000989519	centrosomal protein 55kDa [Source:HGNC Symbol;Acc:HGNC:1161]
XLOC_049733	TGFB3	ENSGALG00000010346	5:37609186-37752738	464.856	1071.89	1.2053	up	5e-05	0.000989519	transforming growth factor beta-3 preproprotein [Source:RefSeq peptide;Acc:NP_990785]
XLOC_017301	METRN	ENSGALG00000027342	14:13169099-13176128	5.00212	13.3933	1.4209	up	5e-05	0.000989519	meteorin, glial cell differentiation regulator [Source:HGNC Symbol;Acc:HGNC:14151]
XLOC_015815	ADAM19	ENSGALG00000003744	13:10642121-10680834	0.315579	2.10186	2.7356	up	0.0002	0.00334238	disintegrin and metalloproteinase domain-containing protein 19 precursor [Source:RefSeq peptide;Acc:NP_001182051]
XLOC_044655	SLC7A11	ENSGALG00000009758	4:28376867-28434696	3.77535	1.52253	-1.31014	down	5e-05	0.000989519	solute carrier family 7 (anionic amino acid transporter light chain, xc- system), member 11 [Source:HGNC Symbol;Acc:HGNC:11059]
XLOC_017715	CACNA1H	ENSGALG00000005215	14:5227648-5398129	1.31571	2.71971	1.04761	up	5e-05	0.000989519	Uncharacterized protein [Source:UniProtKB/TrEMBL;Acc:F1P435]
XLOC_027077	CCK	ENSGALG00000011940	2:44413403-44419173	23.9396	72.5314	1.59921	up	5e-05	0.000989519	cholecystokinin precursor [Source:RefSeq peptide;Acc:NP_001001741]
XLOC_052050	SCD	ENSGALG00000005739	6:17046241-17064999	92.8587	41.1039	-1.17576	down	5e-05	0.000989519	stearoyl-CoA desaturase 1 [Source:RefSeq peptide;Acc:NP_990221]
XLOC_058300	KIF1A	ENSGALG00000006221	9:4340832-4371021	0.947356	2.40359	1.34321	up	5e-05	0.000989519	kinesin family member 1A [Source:HGNC Symbol;Acc:HGNC:888]
XLOC_041496	ENSGALG00000005648	ENSGALG00000005648	4:2372827-2379242	7.90665	16.1439	1.02985	up	5e-05	0.000989519	-
XLOC_014059	CIDEC	ENSGALG00000026945	11:17844834-17846649	10.0702	3.99711	-1.33306	down	5e-05	0.000989519	cell death activator CIDE-3-like [Source:RefSeq peptide;Acc:NP_001264607]
XLOC_019181	ENSGALG00000013101	ENSGALG00000013101	16:230437-333288	1.47873	4.58388	1.63221	up	0.00205	0.0128685	-
XLOC_030055	TPX2	ENSGALG00000006267	20:10378009-10392964	4.70226	1.68825	-1.47782	down	5e-05	0.000989519	targeting protein for Xklp2 [Source:RefSeq peptide;Acc:NP_989768]
XLOC_049716	RPS6KL1	ENSGALG00000010294	5:37387416-37391470	24.2489	49.0063	1.01505	up	5e-05	0.000989519	ribosomal protein S6 kinase like 1 [Source:HGNC Symbol;Acc:HGNC:20222]
XLOC_017613	CARD11	ENSGALG00000004398	14:3426774-3468917	0.398575	0.154008	-1.37185	down	0.00565	0.0300246	caspase recruitment domain-containing protein 11 [Source:RefSeq peptide;Acc:NP_001006161]
XLOC_047167	NUSAP1	ENSGALG00000008584	5:23859403-23873313	2.86161	0.932533	-1.6176	down	5e-05	0.000989519	nucleolar and spindle-associated protein 1 [Source:RefSeq peptide;Acc:NP_001026364]
XLOC_010208	BRCA2	ENSGALG00000017073	1:173820723-173857498	0.391489	0.187108	-1.0651	down	0.0007	0.00969289	breast cancer 2, early onset [Source:RefSeq peptide;Acc:NP_989607]
XLOC_010289	SGCG	ENSGALG00000017122	1:176903586-177019757	8.70204	3.22346	-1.43274	down	5e-05	0.000989519	sarcoglycan gamma [Source:HGNC Symbol;Acc:HGNC:10809]
XLOC_035391	LHCGR	ENSGALG00000009095	3:7505303-7542365	0.249659	0.761524	1.60893	up	0.00945	0.0472262	lutropin-choriogonadotropic hormone receptor precursor [Source:RefSeq peptide;Acc:NP_990267]
XLOC_025082	TERF1	ENSGALG00000015633	2:117328694-117361786	1.39885	0.601749	-1.21701	down	5e-05	0.000989519	telomeric repeat-binding factor 1 [Source:RefSeq peptide;Acc:NP_989711]
XLOC_017261	ENSGALG00000026609	ENSGALG00000026609	14:12238608-12242724	1.39285	4.83969	1.79688	up	5e-05	0.000989519	-
XLOC_011675	KIF23	ENSGALG00000008095	10:18828577-18846398	4.60192	1.67435	-1.45864	down	5e-05	0.000989519	kinesin-like protein KIF23 [Source:RefSeq peptide;Acc:NP_001025725]
XLOC_055738	CDKN2C	ENSGALG00000010537	8:22846037-22852417	15.8328	7.64553	-1.05023	down	5e-05	0.000989519	cyclin-dependent kinase inhibitor 2C (p18, inhibits CDK4) [Source:HGNC Symbol;Acc:HGNC:1789]
XLOC_046854	IGF2	ENSGALG00000006555	5:13139608-13368140	14.7963	30.6323	1.04982	up	5e-05	0.000989519	Gallus gallus insulin-like growth factor 2 (somatomedin A) (IGF2), mRNA. [Source:RefSeq mRNA;Acc:NM_001030342]
XLOC_036868	VIP	ENSGALG00000013604	3:48775542-48795822	13.2715	29.6805	1.16118	up	5e-05	0.000989519	VIP peptides Intestinal peptide PHI-27-like Vasoactive intestinal peptide [Source:UniProtKB/Swiss-Prot;Acc:P48143]
XLOC_015195	ENSGALG00000006449	ENSGALG00000006449	12:11004400-11220759	2.70637	1.31063	-1.0461	down	5e-05	0.000989519	-
XLOC_041396	WNT11B	ENSGALG00000004401	4:1179892-1184246	0.357957	0.933764	1.38327	up	0.00745	0.0383381	protein Wnt-11 precursor [Source:RefSeq peptide;Acc:NP_001124216]
XLOC_041432	ERCC6L	ENSGALG00000003881	4:1647564-1651736	1.47369	0.417333	-1.82016	down	5e-05	0.000989519	excision repair cross-complementation group 6 like [Source:HGNC Symbol;Acc:HGNC:20794]
XLOC_049355	SMOC1	ENSGALG00000009415	5:26990812-27112082	15.0041	54.5455	1.86211	up	5e-05	0.000989519	SPARC related modular calcium binding 1 [Source:HGNC Symbol;Acc:HGNC:20318]
XLOC_022465	MASTL	ENSGALG00000007507	2:15830007-15847776	1.70916	0.738896	-1.20985	down	5e-05	0.000989519	microtubule associated serine/threonine kinase like [Source:HGNC Symbol;Acc:HGNC:19042]
XLOC_033757	ETV7	ENSGALG00000000504	26:1482732-1487495	0.270049	1.03669	1.9407	up	0.00085	0.0112145	ets variant 7 [Source:HGNC Symbol;Acc:HGNC:18160]
XLOC_032979	APOA1	ENSGALG00000007114	24:5106237-5107725	161.911	692.188	2.09596	up	5e-05	0.000989519	Apolipoprotein A-I Proapolipoprotein A-I [Source:UniProtKB/Swiss-Prot;Acc:P08250]
XLOC_051097	ENTPD1	ENSGALG00000007078	6:21551706-21581844	9.72283	3.67527	-1.40353	down	5e-05	0.000989519	ectonucleoside triphosphate diphosphohydrolase 1 [Source:RefSeq peptide;Acc:NP_001012925]
XLOC_046515	GALNT18	ENSGALG00000005584	5:7688408-7962520	1.76234	4.04459	1.1985	up	5e-05	0.000989519	putative polypeptide N-acetylgalactosaminyltransferase-like protein 4 [Source:RefSeq peptide;Acc:NP_001186513]
XLOC_033153	CKS1B	ENSGALG00000028664	25:1283198-1283700	94.7594	42.3254	-1.16274	down	5e-05	0.000989519	cyclin-dependent kinases regulatory subunit 1 [Source:RefSeq peptide;Acc:NP_001106277]
XLOC_029482	TMEM71	ENSGALG00000019426	2:141254292-141268238	4.01815	9.13241	1.18446	up	0.00045	0.00674505	transmembrane protein 71 [Source:HGNC Symbol;Acc:HGNC:26572]
XLOC_021830	U3	ENSGALG00000027959	19:7057454-7080767	4864.05	10340.7	1.08811	up	5e-05	0.000989519	-
XLOC_055253	RXRG	ENSGALG00000003406	8:5123014-5137277	16.6519	78.9142	2.24459	up	5e-05	0.000989519	retinoic acid receptor RXR-gamma [Source:RefSeq peptide;Acc:NP_990625]
XLOC_037959	FAM84A	ENSGALG00000016459	3:98116226-98120051	1.03127	0.218923	-2.23592	down	5e-05	0.000989519	family with sequence similarity 84 member A [Source:HGNC Symbol;Acc:HGNC:20743]
XLOC_022542	CROT	ENSGALG00000008813	2:20526407-20646131	18.8454	42.5691	1.17559	up	5e-05	0.000989519	carnitine O-octanoyltransferase [Source:HGNC Symbol;Acc:HGNC:2366]
XLOC_018826	TMEM116	ENSGALG00000004760	15:6241508-6254635	1.50368	3.04444	1.01768	up	5e-05	0.000989519	transmembrane protein 116 [Source:HGNC Symbol;Acc:HGNC:25084]
XLOC_013558	MT1	ENSGALG00000014616	11:2113549-2114397	224.955	808.259	1.84518	up	5e-05	0.000989519	metallothionein-3 [Source:RefSeq peptide;Acc:NP_001091007]
XLOC_027649	EDN1	ENSGALG00000012735	2:62755415-62762304	3.65118	12.8857	1.81933	up	5e-05	0.000989519	endothelin 1 [Source:HGNC Symbol;Acc:HGNC:3176]
XLOC_056256	NUF2	ENSGALG00000003438	8:5439066-5460434	2.49506	0.776927	-1.68322	down	0.0045	0.0244556	Kinetochore protein Nuf2 [Source:UniProtKB/Swiss-Prot;Acc:Q76I90]
XLOC_054112	BARD1	ENSGALG00000003484	7:4098342-4197932	1.50942	0.336738	-2.16429	down	0.0019	0.0128685	BRCA1-associated RING domain protein 1 [Source:RefSeq peptide;Acc:NP_001026417]
XLOC_034752	ENSGALG00000026055	ENSGALG00000026055	28:2680249-2687710	2.17345	5.32641	1.29318	up	5e-05	0.000989519	-
XLOC_059138	RAPGEF3	ENSGALG00000006348	LGE22C19W28_E50C23:430621-442063	4.49108	9.11088	1.02053	up	5e-05	0.000989519	Rap guanine nucleotide exchange factor 3 [Source:HGNC Symbol;Acc:HGNC:16629]
XLOC_020456	RPL38	ENSGALG00000001465	18:9380148-9382662	317.903	641.341	1.0125	up	5e-05	0.000989519	60S ribosomal protein L38 [Source:RefSeq peptide;Acc:NP_001264941]
XLOC_051763	ENSGALG00000004747	ENSGALG00000004747	6:11502421-11504700	1.60471	9.14858	2.51123	up	5e-05	0.000989519	-
XLOC_059269	ENSGALG00000024020	ENSGALG00000024020	LGE64:723164-724990	1.47769	4.87829	1.72303	up	0.005	0.0268981	-
XLOC_061349	CENPK	ENSGALG00000014753	Z:20407953-20429467	3.86064	1.17336	-1.71819	down	5e-05	0.000989519	Centromere protein K [Source:UniProtKB/Swiss-Prot;Acc:Q1T7C1]
XLOC_006770	KITLG	ENSGALG00000011206	1:42860320-42916342	0.339695	0.112798	-1.5905	down	0.00065	0.00915161	Kit ligand Processed kit ligand [Source:UniProtKB/Swiss-Prot;Acc:Q09108]
XLOC_031777	DUSP26	ENSGALG00000001633	22:1603069-1619730	0.717014	4.46896	2.63987	up	5e-05	0.000989519	dual specificity phosphatase 26 (putative) [Source:HGNC Symbol;Acc:HGNC:28161]
XLOC_005841	LRRC32	ENSGALG00000000818	1:192780852-192802418	14.3527	35.8419	1.32033	up	5e-05	0.000989519	leucine rich repeat containing 32 [Source:HGNC Symbol;Acc:HGNC:4161]
XLOC_043520	CPZ	ENSGALG00000015597	4:80746267-80784359	0.906865	2.6461	1.54491	up	5e-05	0.000989519	carboxypeptidase Z precursor [Source:RefSeq peptide;Acc:NP_989909]
XLOC_038061	PBK	ENSGALG00000016582	3:104781437-104803768	15.2868	4.29186	-1.83261	down	5e-05	0.000989519	PDZ binding kinase [Source:HGNC Symbol;Acc:HGNC:18282]
XLOC_047619	FOXG1	ENSGALG00000009853	5:32806682-32809353	5.62887	2.585	-1.12268	down	5e-05	0.000989519	forkhead box protein G1 [Source:RefSeq peptide;Acc:NP_990524]
XLOC_035249	BUB1	ENSGALG00000008233	3:3037096-3057283	3.48743	0.87263	-1.99872	down	5e-05	0.000989519	mitotic checkpoint serine/threonine-protein kinase BUB1 [Source:RefSeq peptide;Acc:NP_001012888]
