# Supplementary material for: Analysis of long noncoding RNA and mRNA using RNA sequencing during the differentiation of intramuscular preadipocytes in chicken
Source: PLoS One. 2017 Feb 15;12(2):e0172389. doi: 10.1371/journal.pone.0172389 (PMC5310915; doi:10.1371/journal.pone.0172389)
Supplement: S2 Appendix — (ZIP) [file pone.0172389.s002.zip › I4-VS-I6.DiffExplncRNAFilter.xls]

LncRNAID	GeneName	GenePos	I4_FPKM	I6_FPKM	log2(I6/I4)	up-or-down	p_value	q_value	LncRNAGeneID
TCONS_00072954	-	4:76363954-76364190	0	7.71991	inf	up	0.00165	0.0261425	XLOC_043432
TCONS_00006594	-	1:128553049-128553290	0	6.25818	inf	up	0.002	0.0261425	XLOC_004236
TCONS_00014616	-	1:132797994-132798265	0	3.56911	inf	up	0.00245	0.0291788	XLOC_009389
TCONS_00023699	-	12:1402636-1402878	0	7.28018	inf	up	0.00185	0.0261425	XLOC_014816
TCONS_00004016	-	1:77708991-77709281	0	2.48964	inf	up	0.002	0.0261425	XLOC_002509
TCONS_00090365	-	7:30923102-30924181	0.625852	0	-inf	down	5e-05	0.00237902	XLOC_053805
TCONS_00046847	-	2:82738664-82745350	0	0.916517	inf	up	0.0017	0.0261425	XLOC_027956
TCONS_00009318	-	1:1904418-1904834	0	0.797704	inf	up	0.00195	0.0261425	XLOC_006020
TCONS_00046011	-	2:58667435-58668050	0	0.611386	inf	up	5e-05	0.00237902	XLOC_027428
TCONS_00073098	-	4:80913769-80914086	0	1.68555	inf	up	0.002	0.0261425	XLOC_043521
TCONS_00055551	-	24:3937592-3937981	0	0.873548	inf	up	0.00165	0.0261425	XLOC_032920
TCONS_00095942	-	8:28400552-28400963	0	0.941682	inf	up	0.00115	0.0261425	XLOC_057065
TCONS_00034125	-	18:5597947-5598269	0	1.73429	inf	up	0.00165	0.0261425	XLOC_020296
TCONS_00000629	-	1:12546446-12546797	0	1.23728	inf	up	0.00165	0.0261425	XLOC_000414
TCONS_00063588	-	3:78104073-78104358	0	2.96249	inf	up	0.00165	0.0261425	XLOC_037545
TCONS_00022917	-	12:5572515-5572905	0	1.10288	inf	up	0.00115	0.0261425	XLOC_014421
TCONS_00008373	-	1:176403936-176404197	0	4.53949	inf	up	0.00165	0.0261425	XLOC_005462
TCONS_00049381	-	2:147719194-147719429	0	7.90257	inf	up	0.00165	0.0261425	XLOC_029606
TCONS_00084679	-	5:58348193-58348516	0	1.66591	inf	up	0.0019	0.0261425	XLOC_050446
TCONS_00032750	-	17:8440725-8441032	0	2.68009	inf	up	0.00125	0.0261425	XLOC_019610
TCONS_00048776	-	2:131996083-131996336	0	4.84108	inf	up	0.002	0.0261425	XLOC_029223
TCONS_00068601	-	3:95213024-95213265	0	8.53866	inf	up	0.00125	0.0261425	XLOC_040721
TCONS_00081790	-	5:8018984-8019366	0	0.925512	inf	up	0.00165	0.0261425	XLOC_048783
TCONS_00033149	-	17:1359111-1359406	0	2.99913	inf	up	0.0018	0.0261425	XLOC_019804
TCONS_00072847	-	4:73371759-73372019	0	5.89424	inf	up	0.00115	0.0261425	XLOC_043375
TCONS_00006079	-	1:121035829-121036081	0	7.90532	inf	up	0.0013	0.0261425	XLOC_003878
TCONS_00045713	-	2:51153781-51154153	0	1.1934	inf	up	0.0018	0.0261425	XLOC_027235
TCONS_00100990	-	Z:26661920-26663017	0.365501	0	-inf	down	5e-05	0.00237902	XLOC_060009
TCONS_00053498	-	22:2364021-2364312	0	2.84124	inf	up	0.0019	0.0261425	XLOC_031807
TCONS_00078075	-	5:7170626-7171030	0	1.02288	inf	up	0.0018	0.0261425	XLOC_046501
TCONS_00080304	-	5:41345035-41345398	0	1.84952	inf	up	0.0015	0.0261425	XLOC_047878
TCONS_00035235	-	18:8571570-8571957	0	0.887858	inf	up	0.00165	0.0261425	XLOC_020871
TCONS_00060632	-	3:16164844-16165159	0	2.03472	inf	up	0.0019	0.0261425	XLOC_035619
TCONS_00046628	-	2:68857946-68858224	0	3.02148	inf	up	0.002	0.0261425	XLOC_027844
TCONS_00093758	-	8:24519234-24519611	0	1.14171	inf	up	0.0018	0.0261425	XLOC_055807
TCONS_00029121	-	14:9652612-9652840	0	9.09575	inf	up	0.00195	0.0261425	XLOC_017863
TCONS_00033125	-	17:1294743-1295113	0	1.10683	inf	up	0.0019	0.0261425	XLOC_019784
TCONS_00076557	-	4:60323127-60323839	0.392674	0	-inf	down	0.00125	0.0261425	XLOC_045635
TCONS_00024194	-	12:8415875-8416390	0	0.906793	inf	up	5e-05	0.00237902	XLOC_015056
TCONS_00022308	-	11:17262865-17263283	0	0.826625	inf	up	0.0018	0.0261425	XLOC_014048
TCONS_00042110	-	2:111031456-111031665	0	14.644	inf	up	0.002	0.0261425	XLOC_024931
TCONS_00020350	-	11:3880357-3880818	0	0.608992	inf	up	0.00195	0.0261425	XLOC_012779
TCONS_00048561	-	2:127586990-127587601	0	0.737521	inf	up	5e-05	0.00237902	XLOC_029088
TCONS_00014748	-	1:136850846-136851226	0	1.38767	inf	up	0.0016	0.0261425	XLOC_009467
TCONS_00007786	-	1:166799935-166800169	0	7.08428	inf	up	0.0019	0.0261425	XLOC_005089
TCONS_00046846	-	2:82669410-82669761	0	1.34976	inf	up	0.0021	0.0261425	XLOC_027955
TCONS_00077909	-	5:2956901-2957138	0	6.85739	inf	up	0.002	0.0261425	XLOC_046386
TCONS_00087864	-	6:23427394-23427804	0	1.34971	inf	up	5e-05	0.00237902	XLOC_052281
TCONS_00041276	-	2:92335562-92335849	0	3.13084	inf	up	0.0021	0.0261425	XLOC_024390
TCONS_00065394	-	3:15436028-15436276	0	5.30413	inf	up	0.0019	0.0261425	XLOC_038702
TCONS_00071083	-	4:27621581-27621794	0	16.8387	inf	up	0.0018	0.0261425	XLOC_042311
TCONS_00083617	-	5:40345132-40345409	0	3.38047	inf	up	0.00165	0.0261425	XLOC_049808
TCONS_00063085	-	3:65033771-65033980	0	14.644	inf	up	0.002	0.0261425	XLOC_037269
TCONS_00047919	-	2:109244269-109244540	0	3.41391	inf	up	0.002	0.0261425	XLOC_028667
TCONS_00055125	-	24:4126742-4127142	0	0.874587	inf	up	0.0021	0.0261425	XLOC_032698
TCONS_00048044	-	2:112504573-112504811	0	7.14439	inf	up	0.0019	0.0261425	XLOC_028747
TCONS_00008006	-	1:169571342-169571685	0	1.34797	inf	up	0.00165	0.0261425	XLOC_005235
TCONS_00045829	-	2:54457466-54457769	0	2.46333	inf	up	0.0021	0.0261425	XLOC_027315
TCONS_00105185	-	Z:29054741-29055064	0	2.16568	inf	up	0.00125	0.0261425	XLOC_062491
TCONS_00023539	-	12:18650494-18650793	1.86872	0	-inf	down	0.00285	0.0330099	XLOC_014736
TCONS_00073001	-	4:77920464-77920671	0	17.3029	inf	up	0.00185	0.0261425	XLOC_043466
TCONS_00022895	-	12:5038850-5039991	2.07331	7.12975	1.78192	up	0.0001	0.00440659	XLOC_014408
TCONS_00024824	-	12:19279110-19279408	2.08423	0	-inf	down	0.00205	0.0261425	XLOC_015435
TCONS_00098899	-	9:16395955-16396172	0	13.8164	inf	up	0.0021	0.0261425	XLOC_058864
TCONS_00001006	-	1:28058463-28058841	0	0.957704	inf	up	0.00165	0.0261425	XLOC_000635
TCONS_00034721	-	18:2430242-2430569	0	1.47892	inf	up	0.002	0.0261425	XLOC_020629
TCONS_00017990	-	10:14368756-14369123	0.880385	0	-inf	down	0.00285	0.0330099	XLOC_011428
TCONS_00074248	-	4:10925130-10925363	0	8.10259	inf	up	0.00195	0.0261425	XLOC_044120
TCONS_00099218	-	9:22768156-22768518	0	1.11393	inf	up	0.00245	0.0291788	XLOC_059019
TCONS_00026609	-	13:12027439-12027712	0	3.75932	inf	up	0.0019	0.0261425	XLOC_016576
TCONS_00009790	-	1:18942626-18943020	0	0.903444	inf	up	0.0019	0.0261425	XLOC_006329
TCONS_00081557	-	5:4506700-4508024	0	0.870929	inf	up	5e-05	0.00237902	XLOC_048640
TCONS_00083782	-	5:43726393-43726713	0	2.10438	inf	up	0.0018	0.0261425	XLOC_049923
TCONS_00086677	-	6:2123727-2123951	0	11.3678	inf	up	0.0021	0.0261425	XLOC_051554
TCONS_00010067	-	1:30648617-30648881	0	3.89064	inf	up	0.002	0.0261425	XLOC_006500
TCONS_00012580	-	1:83413320-83413645	0	1.66844	inf	up	0.00165	0.0261425	XLOC_008046
TCONS_00007995	-	1:169357440-169357832	0	1.0354	inf	up	0.00185	0.0261425	XLOC_005228
TCONS_00055450	-	24:2366371-2366681	0	2.23093	inf	up	0.0021	0.0261425	XLOC_032867
TCONS_00071052	-	4:25305376-25305768	0	0.852839	inf	up	0.00165	0.0261425	XLOC_042282
TCONS_00073132	-	4:82387104-82387629	0	0.624227	inf	up	0.0009	0.0261425	XLOC_043538
TCONS_00049243	-	2:141981387-141981679	0	2.79988	inf	up	0.0019	0.0261425	XLOC_029528
TCONS_00086342	-	6:30757309-30758169	0.304539	0	-inf	down	5e-05	0.00237902	XLOC_051356
TCONS_00020480	-	11:7349017-7349322	0	3.26464	inf	up	0.00155	0.0261425	XLOC_012874
TCONS_00003673	-	1:73430362-73430779	0	0.774262	inf	up	0.0021	0.0261425	XLOC_002314
TCONS_00008629	-	1:183139225-183139535	0	1.85911	inf	up	0.002	0.0261425	XLOC_005616
TCONS_00043505	-	2:2370050-2370498	0	0.797274	inf	up	0.00175	0.0261425	XLOC_025848
TCONS_00014370	-	1:127882467-127882695	0	8.52872	inf	up	0.002	0.0261425	XLOC_009240
TCONS_00054309	-	23:1300764-1301047	0	2.91404	inf	up	0.0019	0.0261425	XLOC_032297
TCONS_00046655	-	2:71521983-71522341	0	1.15247	inf	up	0.00165	0.0261425	XLOC_027862
TCONS_00000826	-	1:18709525-18710079	0	0.657294	inf	up	0.00085	0.0261425	XLOC_000515
TCONS_00009925	-	1:24228839-24229203	0	1.87811	inf	up	0.00125	0.0261425	XLOC_006412
TCONS_00045976	-	2:58075066-58075403	0	1.57356	inf	up	0.0021	0.0261425	XLOC_027393
TCONS_00012536	-	1:82745609-82745900	0	2.58294	inf	up	0.0019	0.0261425	XLOC_008017
TCONS_00066978	-	3:49252677-49253071	0	0.763195	inf	up	0.002	0.0261425	XLOC_039686
TCONS_00061084	-	3:23621195-23621661	0	0.722399	inf	up	0.00125	0.0261425	XLOC_035936
TCONS_00038697	-	2:24553158-24553420	0	4.45046	inf	up	0.00165	0.0261425	XLOC_022646
TCONS_00042115	-	2:111186335-111186692	0	1.16397	inf	up	0.00165	0.0261425	XLOC_024936
TCONS_00090134	-	7:25469542-25469828	0	2.91566	inf	up	0.00165	0.0261425	XLOC_053681
TCONS_00062872	-	3:56804003-56804349	0	1.18597	inf	up	0.002	0.0261425	XLOC_037132
TCONS_00061576	-	3:32189616-32190073	0	0.613707	inf	up	0.0018	0.0261425	XLOC_036303
TCONS_00058988	-	28:2423786-2423994	0	15.3963	inf	up	0.00195	0.0261425	XLOC_034731
TCONS_00074097	-	4:5322789-5323073	0	3.01042	inf	up	0.00165	0.0261425	XLOC_044047
TCONS_00103423	-	Z:25107749-25108130	0	0.848527	inf	up	0.002	0.0261425	XLOC_061444
TCONS_00053355	-	22:1092097-1092445	0	1.27693	inf	up	0.00165	0.0261425	XLOC_031711
TCONS_00047804	-	2:105440321-105440953	0.545897	0	-inf	down	5e-05	0.00237902	XLOC_028585
TCONS_00104628	-	Z:59097727-59097987	0	5.05221	inf	up	0.0021	0.0261425	XLOC_062147
TCONS_00103621	-	Z:29283149-29283462	0	1.78196	inf	up	0.002	0.0261425	XLOC_061572
TCONS_00099075	-	9:21179886-21180232	0	1.30457	inf	up	0.00165	0.0261425	XLOC_058950
TCONS_00069505	-	3:56578955-56579357	0	0.772402	inf	up	0.0019	0.0261425	XLOC_041281
TCONS_00034439	-	18:9965232-9965484	0	4.91602	inf	up	0.0019	0.0261425	XLOC_020488
TCONS_00050914	-	20:5343405-5343784	0	1.29474	inf	up	0.00175	0.0261425	XLOC_030445
TCONS_00043252	-	2:146049230-146050072	0	0.424787	inf	up	5e-05	0.00237902	XLOC_025726
TCONS_00026795	-	13:15204087-15204474	0	1.04254	inf	up	0.0018	0.0261425	XLOC_016677
TCONS_00086316	-	6:30372650-30372966	0	1.70884	inf	up	0.002	0.0261425	XLOC_051350
TCONS_00031448	-	15:9667978-9668272	0	2.57622	inf	up	0.00165	0.0261425	XLOC_018993
TCONS_00020752	-	11:11967204-11967456	0	4.94083	inf	up	0.002	0.0261425	XLOC_013071
TCONS_00025179	-	13:7356235-7356620	0	0.90259	inf	up	0.00165	0.0261425	XLOC_015673
TCONS_00039764	-	2:50982582-50982914	0	1.52999	inf	up	0.00165	0.0261425	XLOC_023305
TCONS_00043010	-	2:137680136-137680696	0	0.771635	inf	up	5e-05	0.00237902	XLOC_025541
TCONS_00008553	-	1:180638100-180638437	0	1.3113	inf	up	0.002	0.0261425	XLOC_005563
TCONS_00067749	-	3:70991414-70991729	0	2.59899	inf	up	0.00175	0.0261425	XLOC_040182
TCONS_00068421	-	3:90243997-90244395	0	0.961954	inf	up	0.0018	0.0261425	XLOC_040604
TCONS_00080492	-	5:46300436-46300649	0	13.1099	inf	up	0.0019	0.0261425	XLOC_048000
TCONS_00010253	-	1:36046745-36047163	0	0.961274	inf	up	0.00175	0.0261425	XLOC_006636
TCONS_00083267	-	5:33677876-33678315	0	0.814742	inf	up	0.00145	0.0261425	XLOC_049601
TCONS_00064891	-	3:3461813-3462138	0	1.66844	inf	up	0.00165	0.0261425	XLOC_038361
TCONS_00017280	-	10:4680416-4680752	0	1.99368	inf	up	0.00125	0.0261425	XLOC_011054
TCONS_00012487	-	1:81839625-81840062	0.678879	0	-inf	down	0.00265	0.0310928	XLOC_007983
TCONS_00065330	-	3:14614886-14615148	0	4.04587	inf	up	0.002	0.0261425	XLOC_038663
TCONS_00059234	TMEM38A	28:4053384-4055626	15.3732	33.9	1.14087	up	0.0003	0.0113276	XLOC_034860
TCONS_00037671	-	2:1852642-1853031	0	1.1912	inf	up	0.00175	0.0261425	XLOC_022046
TCONS_00073930	-	4:3818616-3818987	0	1.11159	inf	up	0.0021	0.0261425	XLOC_043983
TCONS_00073892	-	4:3686991-3687355	0	1.08733	inf	up	0.00165	0.0261425	XLOC_043973
TCONS_00010090	-	1:30862500-30862953	0	0.619995	inf	up	0.0021	0.0261425	XLOC_006514
TCONS_00050333	-	20:11126921-11127245	0	1.53629	inf	up	0.002	0.0261425	XLOC_030105
TCONS_00085011	-	6:5105785-5106136	0	1.1248	inf	up	0.002	0.0261425	XLOC_050654
TCONS_00087149	-	6:12923772-12923992	0	11.0772	inf	up	0.00195	0.0261425	XLOC_051826
TCONS_00048307	-	2:120974127-120974363	0	6.89076	inf	up	0.00245	0.0291788	XLOC_028928
TCONS_00027424	-	14:5931595-5931840	0	5.72877	inf	up	0.002	0.0261425	XLOC_017010
TCONS_00048765	-	2:131679134-131679469	0	1.74486	inf	up	0.0018	0.0261425	XLOC_029219
TCONS_00057692	-	26:4743208-4743491	0	2.78138	inf	up	0.002	0.0261425	XLOC_034035
TCONS_00061912	-	3:38768225-38768536	0	1.83302	inf	up	0.002	0.0261425	XLOC_036498
TCONS_00000812	-	1:17962785-17963093	0	1.91263	inf	up	0.002	0.0261425	XLOC_000505
TCONS_00072637	-	4:66061477-66061784	0	2.29081	inf	up	0.00195	0.0261425	XLOC_043251
TCONS_00042311	-	2:116137849-116138837	0	0.315896	inf	up	5e-05	0.00237902	XLOC_025072
TCONS_00022566	-	12:586823-587083	0	5.05221	inf	up	0.0021	0.0261425	XLOC_014206
TCONS_00065850	-	3:22905003-22905390	0.968059	0	-inf	down	0.00265	0.0310928	XLOC_038986
TCONS_00047310	-	2:95303475-95303769	0	2.49419	inf	up	0.00245	0.0291788	XLOC_028277
TCONS_00045687	-	2:50976471-50976723	0	4.91602	inf	up	0.0019	0.0261425	XLOC_027210
TCONS_00048666	-	2:128855193-128855984	0	0.375371	inf	up	5e-05	0.00237902	XLOC_029158
TCONS_00084261	-	5:53377233-53377577	0	1.33323	inf	up	0.00165	0.0261425	XLOC_050222
TCONS_00050780	-	20:2367563-2367862	0	2.17436	inf	up	0.002	0.0261425	XLOC_030351
TCONS_00009187	-	1:94094-94375	0	2.73137	inf	up	0.0025	0.0295925	XLOC_005952
TCONS_00001593	-	1:42229809-42230159	0	1.13661	inf	up	0.002	0.0261425	XLOC_001031
TCONS_00004707	-	1:87719084-87719464	0	0.855788	inf	up	0.002	0.0261425	XLOC_002986
TCONS_00054014	-	23:4557066-4557367	0	2.53476	inf	up	0.0021	0.0261425	XLOC_032132
TCONS_00001309	-	1:34885964-34886350	0	1.22634	inf	up	0.00125	0.0261425	XLOC_000824
TCONS_00036726	-	19:2323896-2324194	0	2.20643	inf	up	0.002	0.0261425	XLOC_021620
TCONS_00074840	-	4:19719819-19720083	0	3.96817	inf	up	0.0019	0.0261425	XLOC_044514
TCONS_00010314	-	1:37783056-37783266	0	13.2055	inf	up	0.00245	0.0291788	XLOC_006673
TCONS_00055446	-	24:1810214-1810500	0	2.6506	inf	up	0.002	0.0261425	XLOC_032864
TCONS_00043933	-	2:12614921-12615240	0	1.75393	inf	up	0.0019	0.0261425	XLOC_026106
TCONS_00086502	-	6:33263304-33263522	0	12.3059	inf	up	0.00165	0.0261425	XLOC_051444
TCONS_00092453	-	7:36219827-36220048	0	10.2799	inf	up	0.002	0.0261425	XLOC_055054
TCONS_00092496	-	7:8019378-8019950	0	0.421275	inf	up	0.00235	0.028729	XLOC_055097
TCONS_00015412	-	1:161684171-161684398	0	8.75153	inf	up	0.002	0.0261425	XLOC_009905
TCONS_00066755	-	3:41644370-41644824	0.7747	0	-inf	down	0.00085	0.0261425	XLOC_039554
TCONS_00005894	-	1:113431107-113431501	0	0.915835	inf	up	0.0021	0.0261425	XLOC_003777
TCONS_00035539	-	18:9125496-9125803	0	1.93988	inf	up	0.002	0.0261425	XLOC_020997
TCONS_00042261	-	2:114666452-114666751	0	2.55512	inf	up	0.00195	0.0261425	XLOC_025043
TCONS_00025047	-	13:1523026-1523391	0	1.07708	inf	up	0.00165	0.0261425	XLOC_015569
TCONS_00048426	-	2:125539605-125565324	0	1.05711	inf	up	0.0015	0.0261425	XLOC_029003
TCONS_00027952	-	14:12280182-12280674	0	0.634388	inf	up	0.00125	0.0261425	XLOC_017263
TCONS_00063006	-	3:59467137-59467580	0	0.673322	inf	up	0.00195	0.0261425	XLOC_037214
TCONS_00061918	-	3:39253259-39253459	0	19.832	inf	up	0.002	0.0261425	XLOC_036503
TCONS_00025931	-	13:845264-845595	0	1.50993	inf	up	0.0019	0.0261425	XLOC_016094
TCONS_00024292	-	12:9259475-9259682	0	15.861	inf	up	0.00195	0.0261425	XLOC_015119
TCONS_00086137	-	6:25893709-25893981	0	3.35317	inf	up	0.002	0.0261425	XLOC_051254
TCONS_00054248	-	23:1009522-1009725	0	16.0302	inf	up	0.0019	0.0261425	XLOC_032249
TCONS_00007221	-	1:143763178-143763685	0.423355	0	-inf	down	0.0026	0.0305894	XLOC_004645
TCONS_00081795	-	5:8143113-8143426	0	1.96015	inf	up	0.00165	0.0261425	XLOC_048788
TCONS_00104701	-	Z:63187497-63187793	0	6.77079	inf	up	5e-05	0.00237902	XLOC_062193
TCONS_00069547	-	4:62290-62560	0	3.58881	inf	up	0.0019	0.0261425	XLOC_041323
TCONS_00074435	-	4:13699519-13700025	0.529258	0	-inf	down	0.00165	0.0261425	XLOC_044242
TCONS_00081608	-	5:5387171-5387407	0	7.0181	inf	up	0.002	0.0261425	XLOC_048676
TCONS_00038921	-	2:32060378-32060737	0	1.45239	inf	up	0.00115	0.0261425	XLOC_022789
TCONS_00018977	-	10:6721311-6721693	0	0.925512	inf	up	0.00165	0.0261425	XLOC_011995
TCONS_00022024	-	11:11978287-11978549	0	4.45046	inf	up	0.00165	0.0261425	XLOC_013807
TCONS_00093292	-	8:14282751-14282976	0	9.77516	inf	up	0.00195	0.0261425	XLOC_055546
TCONS_00043814	-	2:9573255-9573490	6.26571	0	-inf	down	0.00205	0.0261425	XLOC_026019
TCONS_00071771	-	4:43559921-43560258	0	1.3113	inf	up	0.002	0.0261425	XLOC_042719
TCONS_00044123	-	2:16559522-16559771	0	5.25931	inf	up	0.002	0.0261425	XLOC_026222
TCONS_00060717	-	3:16744130-16744655	0	0.521531	inf	up	0.0017	0.0261425	XLOC_035667
TCONS_00018382	-	10:18906426-18906891	0	0.629288	inf	up	0.0018	0.0261425	XLOC_011684
TCONS_00077679	-	4:69405072-69405355	0	3.52913	inf	up	0.00185	0.0261425	XLOC_046259
TCONS_00072087	-	4:52337462-52337784	0	1.7124	inf	up	0.00245	0.0291788	XLOC_042892
TCONS_00082325	-	5:16998150-16998817	0	0.537095	inf	up	5e-05	0.00237902	XLOC_049084
TCONS_00008070	-	1:170101284-170101572	0	2.99685	inf	up	0.00195	0.0261425	XLOC_005276
TCONS_00073929	-	4:3817799-3818222	0	0.805745	inf	up	0.0018	0.0261425	XLOC_043982
TCONS_00075136	-	4:29952753-29953073	0	1.79434	inf	up	0.00265	0.0310928	XLOC_044726
TCONS_00025007	-	13:1137333-1137558	0	11.3477	inf	up	0.00125	0.0261425	XLOC_015530
TCONS_00007771	-	1:165745367-165745892	0.438819	0	-inf	down	0.0025	0.0295925	XLOC_005075
TCONS_00101308	-	Z:35619121-35619585	0	0.632621	inf	up	0.0018	0.0261425	XLOC_060199
TCONS_00045954	-	2:57096426-57096749	0	1.71187	inf	up	0.00165	0.0261425	XLOC_027387
TCONS_00044529	-	2:23015012-23015346	0	1.45741	inf	up	0.0019	0.0261425	XLOC_026510
TCONS_00042301	-	2:115749714-115750013	0	2.3918	inf	up	0.00165	0.0261425	XLOC_025069
TCONS_00050779	-	20:2353543-2353920	0	1.05388	inf	up	0.0021	0.0261425	XLOC_030350
TCONS_00001397	-	1:37746681-37746973	0	2.54534	inf	up	0.0019	0.0261425	XLOC_000886
TCONS_00044643	-	2:26932419-26932714	0	2.43682	inf	up	0.0019	0.0261425	XLOC_026586
TCONS_00048597	-	2:128304589-128304895	2.43185	0	-inf	down	0.0017	0.0261425	XLOC_029112
TCONS_00082240	-	5:15547916-15548131	8.62078	0	-inf	down	0.00445	0.0485954	XLOC_049037
TCONS_00053358	-	22:1158700-1159071	0	0.926328	inf	up	0.002	0.0261425	XLOC_031714
TCONS_00046835	-	2:81435901-81436197	0	2.50002	inf	up	0.00165	0.0261425	XLOC_027944
TCONS_00040695	-	2:69497188-69497502	0	2.28415	inf	up	0.0018	0.0261425	XLOC_023971
TCONS_00005925	-	1:115101735-115101936	0	21.0452	inf	up	0.00165	0.0261425	XLOC_003786
TCONS_00079511	-	5:28585542-28585931	0	1.03237	inf	up	0.0018	0.0261425	XLOC_047362
TCONS_00093101	-	8:11409947-11410183	0	8.26892	inf	up	0.00185	0.0261425	XLOC_055442
TCONS_00005603	-	1:107566495-107566780	0	2.69318	inf	up	0.002	0.0261425	XLOC_003567
TCONS_00045997	-	2:58624596-58625003	0	0.744403	inf	up	0.0019	0.0261425	XLOC_027414
TCONS_00102248	-	Z:72761052-72761308	0	4.55848	inf	up	0.002	0.0261425	XLOC_060768
TCONS_00022974	-	12:7915484-7915788	0	2.02384	inf	up	0.002	0.0261425	XLOC_014465
TCONS_00059946	-	3:2411780-2412110	0	2.42256	inf	up	0.0009	0.0261425	XLOC_035230
TCONS_00038547	-	2:20877440-20877734	0	2.34202	inf	up	0.002	0.0261425	XLOC_022555
TCONS_00022226	-	11:15279384-15279661	0	4.30242	inf	up	0.00115	0.0261425	XLOC_013985
TCONS_00048778	-	2:132774560-132774986	0.983509	0	-inf	down	0.00175	0.0261425	XLOC_029225
TCONS_00047627	-	2:101451837-101452205	0	0.952113	inf	up	0.002	0.0261425	XLOC_028473
TCONS_00098581	-	9:13214480-13214871	0	1.01594	inf	up	0.0018	0.0261425	XLOC_058670
TCONS_00042900	-	2:132383378-132383643	0	3.81646	inf	up	0.002	0.0261425	XLOC_025468
TCONS_00005290	-	1:102371966-102372221	0	6.0455	inf	up	0.00165	0.0261425	XLOC_003376
TCONS_00004610	-	1:84917414-84917759	0	1.19888	inf	up	0.002	0.0261425	XLOC_002913
TCONS_00065879	-	3:24289797-24290134	0	1.43616	inf	up	0.00245	0.0291788	XLOC_039012
TCONS_00093794	-	8:25899102-25899393	0	2.69665	inf	up	0.00165	0.0261425	XLOC_055821
TCONS_00071085	-	4:28117147-28117671	0	0.589891	inf	up	0.0013	0.0261425	XLOC_042313
TCONS_00000687	-	1:14126540-14126761	0	17.5985	inf	up	0.0001	0.00440659	XLOC_000444
TCONS_00070939	-	4:23216836-23217115	0	3.26818	inf	up	0.00165	0.0261425	XLOC_042231
TCONS_00083414	-	5:37184238-37184752	0.442672	0	-inf	down	0.0034	0.0385738	XLOC_049696
TCONS_00104663	-	Z:62458206-62458410	0	18.9656	inf	up	0.00165	0.0261425	XLOC_062176
TCONS_00009042	-	1:192963150-192963498	0	1.24802	inf	up	0.0019	0.0261425	XLOC_005867
TCONS_00035543	-	19:1824-2127	0	2.05278	inf	up	0.002	0.0261425	XLOC_021001
TCONS_00046009	-	2:58653309-58653669	0	1.43823	inf	up	0.00115	0.0261425	XLOC_027426
TCONS_00104386	-	Z:51714182-51714554	0.952951	0	-inf	down	0.0026	0.0305894	XLOC_062029
TCONS_00017465	-	10:7622022-7622387	0	1.89029	inf	up	0.00135	0.0261425	XLOC_011140
TCONS_00056882	-	26:3168065-3168397	0	1.7905	inf	up	0.0018	0.0261425	XLOC_033559
TCONS_00077348	-	4:83075509-83075788	0	3.8624	inf	up	0.0018	0.0261425	XLOC_046043
TCONS_00096537	-	9:8441987-8442584	0.401973	0	-inf	down	0.0021	0.0261425	XLOC_057409
TCONS_00046656	-	2:71800371-71800662	0	2.4515	inf	up	0.002	0.0261425	XLOC_027863
TCONS_00098695	-	9:14169140-14169432	0	2.65566	inf	up	0.00165	0.0261425	XLOC_058745
TCONS_00001446	-	1:38371239-38371642	0	0.783935	inf	up	0.00165	0.0261425	XLOC_000922
TCONS_00090252	-	7:29184313-29184766	0.632837	0	-inf	down	0.0014	0.0261425	XLOC_053748
TCONS_00009323	-	1:2656102-2656549	0	1.18113	inf	up	5e-05	0.00237902	XLOC_006022
TCONS_00010561	-	1:44230391-44230773	0	0.925512	inf	up	0.00165	0.0261425	XLOC_006836
TCONS_00032115	-	17:4144883-4145175	0	2.41424	inf	up	0.002	0.0261425	XLOC_019358
TCONS_00037521	-	2:466890-467187	0	2.68705	inf	up	0.0021	0.0261425	XLOC_021997
TCONS_00044280	-	2:19517041-19517467	0	0.850901	inf	up	0.00115	0.0261425	XLOC_026332
TCONS_00089318	-	7:13751949-13752184	0	7.18416	inf	up	0.002	0.0261425	XLOC_053158
TCONS_00010800	-	1:49313934-49314298	0	1.09345	inf	up	0.00245	0.0291788	XLOC_006974
TCONS_00032012	-	17:1874314-1874513	0	22.6279	inf	up	0.00165	0.0261425	XLOC_019290
TCONS_00063275	-	3:68231326-68231689	0	1.18137	inf	up	0.0019	0.0261425	XLOC_037388
TCONS_00067188	-	3:55663252-55663747	0.839559	0	-inf	down	5e-05	0.00237902	XLOC_039817
TCONS_00006065	-	1:120297342-120297642	0	2.35731	inf	up	0.00165	0.0261425	XLOC_003866
TCONS_00007348	-	1:150914658-150914955	0	3.35881	inf	up	0.00175	0.0261425	XLOC_004739
TCONS_00086297	-	6:29934746-29935230	0	0.659854	inf	up	0.00175	0.0261425	XLOC_051342
TCONS_00014640	-	1:133225822-133226190	0	1.02481	inf	up	0.0019	0.0261425	XLOC_009408
TCONS_00103138	-	Z:17108099-17108363	0	3.89064	inf	up	0.002	0.0261425	XLOC_061288
TCONS_00074897	-	4:20991445-20991719	0	3.39808	inf	up	0.00245	0.0291788	XLOC_044553
TCONS_00049017	-	2:137524501-137524814	0	6.74816	inf	up	5e-05	0.00237902	XLOC_029392
TCONS_00069701	-	4:1592339-1592612	0	5.3345	inf	up	0.0013	0.0261425	XLOC_041426
TCONS_00084358	-	5:54886572-54887234	0.523431	0	-inf	down	5e-05	0.00237902	XLOC_050282
TCONS_00025741	-	13:16108628-16108828	0	19.7943	inf	up	0.00195	0.0261425	XLOC_015985
TCONS_00061085	-	3:23621911-23622211	0	2.14301	inf	up	0.002	0.0261425	XLOC_035937
TCONS_00101488	-	Z:41887930-41888136	0	16.0579	inf	up	0.0019	0.0261425	XLOC_060300
TCONS_00073481	-	4:4346-4674	0	1.89877	inf	up	0.0018	0.0261425	XLOC_043781
TCONS_00012462	-	1:80730389-80730693	0	2.64546	inf	up	0.00235	0.028729	XLOC_007959
TCONS_00043520	-	2:3107683-3107905	0	9.39924	inf	up	0.0019	0.0261425	XLOC_025859
TCONS_00009631	-	1:13743432-13745355	0.404423	0	-inf	down	5e-05	0.00237902	XLOC_006216
TCONS_00047764	-	2:103518409-103518879	0	0.613121	inf	up	0.0018	0.0261425	XLOC_028557
TCONS_00080421	-	5:44133956-44134248	0	2.54534	inf	up	0.0019	0.0261425	XLOC_047950
TCONS_00004196	-	1:81303613-81303955	0	1.23907	inf	up	0.002	0.0261425	XLOC_002635
TCONS_00042378	-	2:119254566-119254951	0	0.90259	inf	up	0.00165	0.0261425	XLOC_025119
TCONS_00026173	-	13:7368619-7368884	0	4.19811	inf	up	0.00165	0.0261425	XLOC_016259
TCONS_00023897	-	12:2925780-2926063	0	2.94094	inf	up	0.00245	0.0291788	XLOC_014929
TCONS_00021928	-	11:10515875-10516137	0	4.04587	inf	up	0.002	0.0261425	XLOC_013745
TCONS_00001738	-	1:46474218-46474419	0	17.4064	inf	up	0.00245	0.0291788	XLOC_001121
TCONS_00020353	-	11:3889897-3890113	0	12.0806	inf	up	0.0019	0.0261425	XLOC_012782
TCONS_00101316	-	Z:35634864-35635452	0.535741	0	-inf	down	0.0015	0.0261425	XLOC_060207
TCONS_00050587	-	20:14161582-14161844	0	4.51231	inf	up	0.0022	0.0271693	XLOC_030267
TCONS_00052110	-	21:5896861-5897216	0	1.16135	inf	up	0.0019	0.0261425	XLOC_031093
TCONS_00045188	-	2:38040663-38040877	0	12.5721	inf	up	0.002	0.0261425	XLOC_026918
TCONS_00043774	-	2:8371734-8371981	0	6.03625	inf	up	0.00165	0.0261425	XLOC_025999
TCONS_00009894	-	1:22616760-22617079	0	1.64053	inf	up	0.002	0.0261425	XLOC_006397
TCONS_00044302	-	2:20325578-20326170	0	0.491081	inf	up	0.0009	0.0261425	XLOC_026349
TCONS_00003571	-	1:72413289-72413538	0	6.31118	inf	up	0.0021	0.0261425	XLOC_002236
TCONS_00095555	-	8:22403480-22403852	0	0.918	inf	up	0.002	0.0261425	XLOC_056854
TCONS_00080878	-	5:51041730-51042020	0	2.98757	inf	up	0.0021	0.0261425	XLOC_048220
TCONS_00064443	-	3:105286984-105287409	0	1.16231	inf	up	0.00125	0.0261425	XLOC_038080
TCONS_00083360	-	5:35761494-35761822	0	1.90926	inf	up	0.00165	0.0261425	XLOC_049662
TCONS_00002838	-	1:62724842-62725195	0	1.65272	inf	up	0.00175	0.0261425	XLOC_001764
TCONS_00037896	-	2:6173628-6174029	1.04173	0	-inf	down	0.00125	0.0261425	XLOC_022165
TCONS_00088041	-	6:27201671-27202046	0	1.34066	inf	up	0.00175	0.0261425	XLOC_052392
TCONS_00002133	-	1:51137801-51138213	0	0.801497	inf	up	0.0021	0.0261425	XLOC_001356
TCONS_00024304	-	12:9309734-9310340	0.514031	0	-inf	down	0.00135	0.0261425	XLOC_015130
TCONS_00086496	-	6:33017709-33017985	0	3.12621	inf	up	0.002	0.0261425	XLOC_051438
TCONS_00021686	-	11:4124052-4124304	0	4.98379	inf	up	0.00245	0.0291788	XLOC_013599
TCONS_00045887	-	2:55808594-55808869	0	9.64066	inf	up	5e-05	0.00237902	XLOC_027346
TCONS_00015298	-	1:159238671-159238987	0	1.70884	inf	up	0.002	0.0261425	XLOC_009807
TCONS_00077664	-	4:38252327-38252783	0	1.2718	inf	up	5e-05	0.00237902	XLOC_046244
TCONS_00078563	-	5:13479068-13479376	0	2.1039	inf	up	0.00165	0.0261425	XLOC_046857
TCONS_00049415	-	2:148235875-148236276	0	0.933875	inf	up	0.0018	0.0261425	XLOC_029630
TCONS_00014336	-	1:124970816-124971109	0	2.37775	inf	up	0.002	0.0261425	XLOC_009213
TCONS_00087938	-	6:24269968-24270445	0	0.591798	inf	up	0.0018	0.0261425	XLOC_052329
TCONS_00047139	-	2:89688808-89689310	0.439911	0	-inf	down	0.00275	0.032072	XLOC_028143
TCONS_00001596	-	1:42624897-42625172	0	3.30903	inf	up	0.0019	0.0261425	XLOC_001034
TCONS_00085264	-	6:10357311-10357738	0	0.724652	inf	up	0.0021	0.0261425	XLOC_050778
TCONS_00064766	-	3:1518077-1518362	0	2.85133	inf	up	0.00245	0.0291788	XLOC_038296
TCONS_00094740	-	8:8180146-8180642	0.450397	0	-inf	down	0.0027	0.0315839	XLOC_056360
TCONS_00002565	-	1:60001447-60001681	0	7.08428	inf	up	0.0019	0.0261425	XLOC_001620
TCONS_00012981	-	1:96888350-96888788	0	0.676562	inf	up	0.0021	0.0261425	XLOC_008272
TCONS_00031210	-	15:7428622-7428964	0	1.23907	inf	up	0.002	0.0261425	XLOC_018867
TCONS_00066659	-	3:40080095-40080426	0	1.40779	inf	up	0.002	0.0261425	XLOC_039499
TCONS_00100901	-	Z:24172203-24172547	0	1.69684	inf	up	0.00115	0.0261425	XLOC_059960
TCONS_00022054	-	11:13209739-13210052	0	1.96015	inf	up	0.00165	0.0261425	XLOC_013836
TCONS_00026942	-	14:15715-16700	0	0.436038	inf	up	5e-05	0.00237902	XLOC_016755
TCONS_00098888	-	9:16296718-16297013	0	4.15265	inf	up	0.0014	0.0261425	XLOC_058854
TCONS_00066320	-	3:32068853-32069149	0	2.50002	inf	up	0.00165	0.0261425	XLOC_039273
TCONS_00046851	-	2:82857600-82857846	0	6.06657	inf	up	0.0019	0.0261425	XLOC_027960
TCONS_00101650	-	Z:48996154-48996972	0.359708	0	-inf	down	5e-05	0.00237902	XLOC_060408
TCONS_00093188	-	8:13098389-13098747	0	1.15247	inf	up	0.00165	0.0261425	XLOC_055481
TCONS_00091127	-	7:8953573-8953893	0	1.94251	inf	up	0.0021	0.0261425	XLOC_054294
TCONS_00067135	-	3:54112948-54113297	0	1.14862	inf	up	0.002	0.0261425	XLOC_039784
TCONS_00039880	-	2:53251945-53252201	0	4.5688	inf	up	0.0019	0.0261425	XLOC_023390
TCONS_00025506	-	13:12632535-12633225	0	0.599161	inf	up	5e-05	0.00237902	XLOC_015850
TCONS_00008636	-	1:183939573-183939943	0	1.12175	inf	up	0.0021	0.0261425	XLOC_005623
TCONS_00079722	-	5:30929283-30929639	0	1.06879	inf	up	0.002	0.0261425	XLOC_047506
TCONS_00001475	-	1:39058141-39058606	0.594311	0	-inf	down	0.0014	0.0261425	XLOC_000943
TCONS_00071176	-	4:30625940-30626168	0	8.12552	inf	up	0.0019	0.0261425	XLOC_042359
TCONS_00067385	-	3:58888538-58888817	0	3.10309	inf	up	0.0019	0.0261425	XLOC_039925
TCONS_00031511	-	15:10689321-10689695	0	1.17224	inf	up	0.0018	0.0261425	XLOC_019023
TCONS_00078663	-	5:15609954-15610211	0	4.46919	inf	up	0.002	0.0261425	XLOC_046921
TCONS_00050847	-	20:3088958-3089331	0	1.18274	inf	up	0.0018	0.0261425	XLOC_030404
TCONS_00042446	-	2:121480785-121481159	0	1.00004	inf	up	0.00245	0.0291788	XLOC_025169
TCONS_00046838	-	2:81844814-81845220	0	1.04573	inf	up	0.00175	0.0261425	XLOC_027947
TCONS_00084442	-	5:55619110-55619432	0	1.73429	inf	up	0.00165	0.0261425	XLOC_050338
TCONS_00050590	-	20:14166247-14166538	0	3.12672	inf	up	0.00185	0.0261425	XLOC_030270
TCONS_00020288	-	11:3458601-3458898	0	2.91097	inf	up	0.0018	0.0261425	XLOC_012730
TCONS_00041203	-	2:90357961-90358297	0	1.3266	inf	up	0.002	0.0261425	XLOC_024336
TCONS_00056495	-	26:352336-352948	0	0.474972	inf	up	0.0016	0.0261425	XLOC_033410
TCONS_00091412	-	7:12621274-12621585	0	1.95275	inf	up	0.0019	0.0261425	XLOC_054450
TCONS_00078256	-	5:9290610-9290954	0	1.45444	inf	up	0.0021	0.0261425	XLOC_046604
TCONS_00020419	-	11:6440608-6440940	0	2.12735	inf	up	0.00115	0.0261425	XLOC_012831
TCONS_00052105	-	21:5822079-5822417	0	1.70448	inf	up	0.00185	0.0261425	XLOC_031088
TCONS_00065130	-	3:10763153-10763361	0	13.7479	inf	up	0.0019	0.0261425	XLOC_038507
TCONS_00093104	-	8:11428170-11428395	0	9.22347	inf	up	0.002	0.0261425	XLOC_055445
TCONS_00070551	-	4:16734212-16734506	0	2.71956	inf	up	0.0019	0.0261425	XLOC_041972
TCONS_00042665	-	2:126668204-126668501	0	2.23921	inf	up	0.002	0.0261425	XLOC_025322
TCONS_00098191	-	9:7309574-7309870	0	2.50002	inf	up	0.00165	0.0261425	XLOC_058414
TCONS_00069472	-	3:36744513-36744887	0.911889	0	-inf	down	0.00205	0.0261425	XLOC_041248
TCONS_00065379	-	3:14976145-14976493	0	1.27693	inf	up	0.00165	0.0261425	XLOC_038689
TCONS_00012035	-	1:74759496-74759879	0	0.917759	inf	up	0.00165	0.0261425	XLOC_007728
TCONS_00046652	-	2:70839593-70840039	0.728818	0	-inf	down	0.0018	0.0261425	XLOC_027859
TCONS_00080487	-	5:45944362-45944643	0	3.33834	inf	up	0.00195	0.0261425	XLOC_047995
TCONS_00066321	-	3:32083710-32083945	0	8.62099	inf	up	0.0021	0.0261425	XLOC_039274
TCONS_00023671	-	12:972406-972694	0	2.56837	inf	up	0.002	0.0261425	XLOC_014803
TCONS_00088406	-	6:33001505-33001901	0	0.826561	inf	up	0.00165	0.0261425	XLOC_052610
TCONS_00041012	-	2:83511529-83511837	0	2.84729	inf	up	0.00125	0.0261425	XLOC_024198
TCONS_00007640	-	1:158974047-158974328	0	3.30708	inf	up	0.0019	0.0261425	XLOC_004973
TCONS_00069896	-	4:2905023-2906109	0	0.499693	inf	up	5e-05	0.00237902	XLOC_041535
TCONS_00004869	-	1:89819324-89819702	0	0.87064	inf	up	0.002	0.0261425	XLOC_003059
TCONS_00086525	-	6:33988764-33988982	0	12.3059	inf	up	0.00165	0.0261425	XLOC_051461
TCONS_00057500	-	26:3391363-3391617	0	5.21157	inf	up	0.0019	0.0261425	XLOC_033952
TCONS_00096779	-	9:11410476-11410959	0	0.884061	inf	up	0.00085	0.0261425	XLOC_057604
TCONS_00042918	-	2:134602288-134602678	0	0.787769	inf	up	0.002	0.0261425	XLOC_025484
TCONS_00067783	-	3:73276714-73277067	0	1.212	inf	up	0.00165	0.0261425	XLOC_040206
TCONS_00025054	-	13:1787115-1787324	0	14.644	inf	up	0.002	0.0261425	XLOC_015574
TCONS_00058529	-	27:3946654-3946886	0	6.78175	inf	up	0.0025	0.0295925	XLOC_034498
TCONS_00088437	-	6:34238134-34238416	0	2.8271	inf	up	0.002	0.0261425	XLOC_052628
TCONS_00040390	-	2:63466896-63467193	0	2.68705	inf	up	0.0021	0.0261425	XLOC_023743
TCONS_00025725	-	13:15469713-15470072	0	1.03742	inf	up	0.002	0.0261425	XLOC_015970
TCONS_00004843	-	1:89021828-89022115	0	3.65264	inf	up	0.00115	0.0261425	XLOC_003052
TCONS_00088479	-	6:7628665-7628912	0	5.94892	inf	up	0.0019	0.0261425	XLOC_052668
TCONS_00089401	-	7:15523790-15524124	0	1.35811	inf	up	0.002	0.0261425	XLOC_053222
TCONS_00006282	-	1:122918970-122919204	0	13.9769	inf	up	0.00125	0.0261425	XLOC_004000
TCONS_00006438	-	1:124917091-124917439	0	1.27737	inf	up	0.00245	0.0291788	XLOC_004133
TCONS_00098197	-	9:7535365-7535587	0	10.3392	inf	up	0.0019	0.0261425	XLOC_058419
TCONS_00035887	-	19:4943995-4944360	0	1.175	inf	up	0.0021	0.0261425	XLOC_021176
TCONS_00067616	-	3:65029767-65030068	0	4.01338	inf	up	0.00125	0.0261425	XLOC_040100
TCONS_00088462	-	6:7590656-7591065	0	1.32068	inf	up	0.0015	0.0261425	XLOC_052651
TCONS_00028643	-	14:3368245-3368564	0	1.91798	inf	up	0.0022	0.0271693	XLOC_017610
TCONS_00015183	-	1:152750923-152751300	0	1.05388	inf	up	0.0021	0.0261425	XLOC_009750
TCONS_00036569	-	19:1304223-1304533	0	2.97458	inf	up	0.0013	0.0261425	XLOC_021476
TCONS_00053742	-	23:1448360-1448626	0	3.83555	inf	up	0.0019	0.0261425	XLOC_031985
TCONS_00046678	-	2:75451441-75451653	0	13.3501	inf	up	0.002	0.0261425	XLOC_027884
TCONS_00032110	-	17:3743496-3743882	0	0.813791	inf	up	0.002	0.0261425	XLOC_019353
TCONS_00005230	-	1:98508627-98508974	0	1.40795	inf	up	0.0021	0.0261425	XLOC_003320
TCONS_00005263	-	1:100885127-100885396	0	3.54054	inf	up	0.002	0.0261425	XLOC_003352
TCONS_00098183	-	9:6858982-6859327	0	1.43866	inf	up	0.0021	0.0261425	XLOC_058408
TCONS_00042619	-	2:125800297-125800553	0	4.62903	inf	up	0.00245	0.0291788	XLOC_025294
TCONS_00024750	-	12:17312072-17312293	0	12.3359	inf	up	0.0021	0.0261425	XLOC_015377
TCONS_00076937	-	4:69128001-69128348	0	1.29057	inf	up	0.00245	0.0291788	XLOC_045823
TCONS_00054967	-	24:1557253-1557798	0	0.543557	inf	up	0.00065	0.0215066	XLOC_032598
TCONS_00047921	-	2:109370368-109370599	0	7.9096	inf	up	0.002	0.0261425	XLOC_028669
TCONS_00077456	-	4:85617043-85617383	1.65743	0	-inf	down	0.0026	0.0305894	XLOC_046116
TCONS_00059492	-	28:1543976-1544271	0	2.53773	inf	up	0.00165	0.0261425	XLOC_035005
TCONS_00079334	-	5:25760880-25761138	0	4.46488	inf	up	0.00245	0.0291788	XLOC_047243
TCONS_00052113	-	21:6152784-6153251	0	0.718527	inf	up	0.00175	0.0261425	XLOC_031096
TCONS_00105094	-	Z:80452365-80452952	0.416283	0	-inf	down	0.00165	0.0261425	XLOC_062434
TCONS_00075452	-	4:37383494-37383992	0.425882	0	-inf	down	0.00285	0.0330099	XLOC_044926
TCONS_00002021	-	1:50436569-50436925	0	2.13759	inf	up	0.00085	0.0261425	XLOC_001301
TCONS_00101394	-	Z:38436155-38436452	0	2.46313	inf	up	0.00165	0.0261425	XLOC_060254
TCONS_00063268	-	3:67915027-67915234	0	18.7448	inf	up	0.00145	0.0261425	XLOC_037382
TCONS_00081857	-	5:9270243-9270443	0	19.832	inf	up	0.002	0.0261425	XLOC_048823
TCONS_00031206	-	15:7392876-7393223	1.66536	0	-inf	down	0.00125	0.0261425	XLOC_018863
TCONS_00020640	-	11:11055519-11055719	0	25.7816	inf	up	0.0018	0.0261425	XLOC_012972
TCONS_00060452	-	3:12116644-12117312	0.42186	0	-inf	down	5e-05	0.00237902	XLOC_035507
TCONS_00074824	-	4:19660304-19660948	0.487063	0	-inf	down	5e-05	0.00237902	XLOC_044499
TCONS_00105165	-	Z:82271998-82272420	0	1.43499	inf	up	5e-05	0.00237902	XLOC_062471
TCONS_00069898	-	4:2909182-2909870	0	0.553004	inf	up	5e-05	0.00237902	XLOC_041537
TCONS_00088473	-	6:7618950-7619484	0	0.413559	inf	up	0.0022	0.0271693	XLOC_052662
TCONS_00013158	-	1:99799759-99800095	0	1.3266	inf	up	0.002	0.0261425	XLOC_008435
TCONS_00048431	-	2:125709356-125709601	0	8.59316	inf	up	0.00175	0.0261425	XLOC_029006
TCONS_00098967	-	9:17784632-17784841	0	14.644	inf	up	0.002	0.0261425	XLOC_058896
TCONS_00054584	-	23:3529876-3530209	0	1.92407	inf	up	0.00115	0.0261425	XLOC_032418
TCONS_00014767	-	1:137105501-137106449	0.374922	0	-inf	down	5e-05	0.00237902	XLOC_009477
TCONS_00019975	-	11:539865-540240	0	0.893775	inf	up	0.002	0.0261425	XLOC_012572
TCONS_00042558	-	2:123621738-123621971	0	7.24407	inf	up	0.0019	0.0261425	XLOC_025258
TCONS_00042422	-	2:120551960-120552305	0	1.2885	inf	up	0.0019	0.0261425	XLOC_025149
TCONS_00087894	-	6:23576065-23576460	0	0.832993	inf	up	0.00165	0.0261425	XLOC_052311
TCONS_00023431	-	12:15559955-15560346	1.12512	0	-inf	down	0.00125	0.0261425	XLOC_014667
TCONS_00039348	-	2:42777244-42777569	0	1.51676	inf	up	0.002	0.0261425	XLOC_023083
TCONS_00072964	-	4:76484497-76484978	0.94858	0	-inf	down	5e-05	0.00237902	XLOC_043440
TCONS_00016791	-	1:195021543-195021746	0	21.4087	inf	up	0.0021	0.0261425	XLOC_010733
TCONS_00049382	-	2:147878996-147879347	0	1.23728	inf	up	0.00165	0.0261425	XLOC_029607
TCONS_00041442	-	2:99655974-99656343	0	1.11698	inf	up	0.0019	0.0261425	XLOC_024497
TCONS_00010570	-	1:44429624-44429839	10.3001	0	-inf	down	0.00205	0.0261425	XLOC_006845
TCONS_00084103	-	5:51343656-51344018	0	1.10833	inf	up	0.00165	0.0261425	XLOC_050136
TCONS_00012769	-	1:87730327-87730638	0	1.95275	inf	up	0.0019	0.0261425	XLOC_008146
TCONS_00038101	-	2:11125669-11126053	0	0.827381	inf	up	0.002	0.0261425	XLOC_022296
TCONS_00044635	-	2:26691088-26691509	0	0.690872	inf	up	0.00165	0.0261425	XLOC_026579
TCONS_00005883	-	1:112644994-112645328	0	1.93081	inf	up	0.00145	0.0261425	XLOC_003766
TCONS_00104124	-	Z:44003321-44003524	0	20.8393	inf	up	0.00125	0.0261425	XLOC_061870
TCONS_00072582	-	4:65081132-65081467	0	1.3422	inf	up	0.002	0.0261425	XLOC_043221
TCONS_00065913	-	3:25227455-25227776	0	1.73388	inf	up	0.00245	0.0291788	XLOC_039030
TCONS_00065549	-	3:17526883-17527250	0	1.15318	inf	up	0.0021	0.0261425	XLOC_038796
TCONS_00067387	-	3:58908311-58908695	0	0.827381	inf	up	0.002	0.0261425	XLOC_039927
TCONS_00009788	-	1:18857732-18858089	0	1.05816	inf	up	0.002	0.0261425	XLOC_006327
TCONS_00043511	-	2:2825280-2825560	0	2.92192	inf	up	0.002	0.0261425	XLOC_025853
TCONS_00071610	-	4:39027996-39028273	0	3.20413	inf	up	0.0019	0.0261425	XLOC_042603
TCONS_00067723	-	3:67641162-67641430	0	3.60659	inf	up	0.002	0.0261425	XLOC_040162
TCONS_00005506	-	1:105804459-105804874	0	1.17742	inf	up	0.0014	0.0261425	XLOC_003510
TCONS_00082483	-	5:22021135-22021550	0	0.719536	inf	up	0.00165	0.0261425	XLOC_049170
TCONS_00000450	-	1:11483640-11483955	0	1.87264	inf	up	0.00245	0.0291788	XLOC_000252
TCONS_00047191	-	2:90738033-90738497	0	0.632621	inf	up	0.0018	0.0261425	XLOC_028171
TCONS_00005164	-	1:97436952-97437224	0	3.35317	inf	up	0.002	0.0261425	XLOC_003274
TCONS_00049732	-	20:2449000-2449236	0	7.45802	inf	up	0.0019	0.0261425	XLOC_029795
TCONS_00100214	-	Z:7840114-7840570	0	0.813	inf	up	0.0013	0.0261425	XLOC_059597
TCONS_00006254	-	1:122805100-122805439	1.32428	0	-inf	down	0.00285	0.0330099	XLOC_003976
TCONS_00062057	-	3:41355806-41356193	0	0.868782	inf	up	0.0019	0.0261425	XLOC_036602
TCONS_00069470	-	3:36730911-36731235	0	1.97402	inf	up	0.0018	0.0261425	XLOC_041246
TCONS_00022891	-	12:5033950-5034186	0	6.89076	inf	up	0.00245	0.0291788	XLOC_014404
TCONS_00048395	-	2:124509215-124509565	0	1.37386	inf	up	0.0022	0.0271693	XLOC_028987
TCONS_00023595	-	12:19864699-19864962	0	4.44076	inf	up	0.0019	0.0261425	XLOC_014772
TCONS_00019198	-	10:10233686-10234027	0	1.37828	inf	up	0.00165	0.0261425	XLOC_012138
TCONS_00006042	-	1:119782254-119782569	0	2.07919	inf	up	0.0021	0.0261425	XLOC_003851
TCONS_00013110	-	1:97639553-97639893	0	2.48428	inf	up	5e-05	0.00237902	XLOC_008400
TCONS_00012959	-	1:96801925-96802179	0	5.21157	inf	up	0.0019	0.0261425	XLOC_008250
TCONS_00008040	-	1:169853693-169853922	0	11.1125	inf	up	0.00125	0.0261425	XLOC_005247
TCONS_00043588	-	2:4476021-4476340	0	1.92932	inf	up	0.0019	0.0261425	XLOC_025905
TCONS_00059493	-	28:1545457-1545773	0	1.70884	inf	up	0.002	0.0261425	XLOC_035006
TCONS_00054657	-	23:4425341-4425707	0	1.55201	inf	up	0.0013	0.0261425	XLOC_032451
TCONS_00063081	-	3:64854830-64855304	0.605223	0	-inf	down	0.0018	0.0261425	XLOC_037265
TCONS_00030083	-	15:6942647-6943043	0	1.05199	inf	up	0.00115	0.0261425	XLOC_018364
TCONS_00063945	-	3:88499820-88500154	0	1.76554	inf	up	0.0018	0.0261425	XLOC_037776
TCONS_00060961	-	3:20728547-20728942	0	0.832993	inf	up	0.00165	0.0261425	XLOC_035860
TCONS_00054244	-	23:989506-989821	0	2.03472	inf	up	0.0019	0.0261425	XLOC_032245
TCONS_00100974	-	Z:26307997-26308242	0	8.43752	inf	up	0.00065	0.0215066	XLOC_059994
TCONS_00062924	-	3:57130352-57130643	0	2.69665	inf	up	0.00165	0.0261425	XLOC_037166
TCONS_00060849	-	3:19210582-19210909	0	1.47892	inf	up	0.002	0.0261425	XLOC_035764
TCONS_00051549	-	20:13805720-13806102	0	1.45203	inf	up	0.0017	0.0261425	XLOC_030801
TCONS_00098535	-	9:12441647-12442334	0.341524	0	-inf	down	0.00205	0.0261425	XLOC_058639
TCONS_00103598	-	Z:29194089-29194353	0	4.66877	inf	up	0.0021	0.0261425	XLOC_061549
TCONS_00016374	-	1:187577347-187577744	0	0.802343	inf	up	0.0019	0.0261425	XLOC_010510
TCONS_00020999	-	11:16740290-16740594	0	2.02384	inf	up	0.002	0.0261425	XLOC_013240
TCONS_00063269	-	3:67971209-67971568	0	1.26048	inf	up	0.00195	0.0261425	XLOC_037383
TCONS_00077026	-	4:73089358-73089620	0	4.92926	inf	up	0.0018	0.0261425	XLOC_045872
TCONS_00086527	-	6:34027854-34028132	0	3.32363	inf	up	0.00165	0.0261425	XLOC_051463
TCONS_00003337	-	1:69354604-69354859	0	4.65023	inf	up	0.002	0.0261425	XLOC_002101
TCONS_00001392	-	1:37259879-37260119	0	7.6816	inf	up	0.0021	0.0261425	XLOC_000881
TCONS_00024327	-	12:9364113-9364665	0.725802	0	-inf	down	5e-05	0.00237902	XLOC_015148
TCONS_00008093	-	1:170962604-170962916	0	2.16878	inf	up	0.0021	0.0261425	XLOC_005293
TCONS_00049363	-	2:146148576-146148836	0	4.21017	inf	up	0.002	0.0261425	XLOC_029593
TCONS_00067780	-	3:72996797-72997060	0	5.15721	inf	up	0.0018	0.0261425	XLOC_040203
TCONS_00004359	-	1:82927663-82927988	0	1.51676	inf	up	0.002	0.0261425	XLOC_002749
TCONS_00075838	-	4:45450651-45450945	0	2.47233	inf	up	0.0019	0.0261425	XLOC_045141
TCONS_00103718	-	Z:31683368-31683728	0	1.13507	inf	up	0.00245	0.0291788	XLOC_061638
TCONS_00061549	-	3:31296277-31296774	0	0.885426	inf	up	5e-05	0.00237902	XLOC_036286
TCONS_00092864	-	8:7292742-7293093	0	1.57248	inf	up	0.00125	0.0261425	XLOC_055311
TCONS_00105019	-	Z:75584911-75585378	0	0.718527	inf	up	0.00175	0.0261425	XLOC_062382
TCONS_00059826	-	28:4103821-4104143	0	1.88364	inf	up	0.00195	0.0261425	XLOC_035164
TCONS_00101558	-	Z:44235812-44236094	0	2.95971	inf	up	0.0019	0.0261425	XLOC_060344
TCONS_00080333	-	5:41506285-41506605	0	2.2506	inf	up	0.00125	0.0261425	XLOC_047903
TCONS_00070270	-	4:11054288-11054521	0	7.53424	inf	up	0.002	0.0261425	XLOC_041808
TCONS_00015289	-	1:157318902-157319105	0	16.0302	inf	up	0.0019	0.0261425	XLOC_009798
TCONS_00028063	-	14:13283626-13283991	0	1.1918	inf	up	0.00195	0.0261425	XLOC_017309
TCONS_00022282	-	11:16782083-16782446	0	1.09774	inf	up	0.00165	0.0261425	XLOC_014033
TCONS_00024771	-	12:18252575-18252936	0	1.01736	inf	up	0.002	0.0261425	XLOC_015393
TCONS_00094761	-	8:9603125-9603500	0	0.983153	inf	up	0.00165	0.0261425	XLOC_056375
TCONS_00004184	-	1:80587075-80587424	0	1.14862	inf	up	0.002	0.0261425	XLOC_002623
TCONS_00004032	-	1:77897235-77897442	0	18.7306	inf	up	0.0021	0.0261425	XLOC_002516
TCONS_00013382	-	1:105272039-105272329	0	2.88348	inf	up	0.0019	0.0261425	XLOC_008552
TCONS_00089957	-	7:22544420-22544648	0	10.2345	inf	up	0.0021	0.0261425	XLOC_053575
TCONS_00003694	-	1:73997262-73997559	0	2.23921	inf	up	0.002	0.0261425	XLOC_002333
TCONS_00059911	-	3:1397737-1397950	0	12.9528	inf	up	0.002	0.0261425	XLOC_035216
TCONS_00024808	-	12:18743652-18743983	0	1.40779	inf	up	0.002	0.0261425	XLOC_015419
TCONS_00028620	-	14:3179702-3179905	0	16.0302	inf	up	0.0019	0.0261425	XLOC_017597
TCONS_00091930	-	7:25275788-25275990	0	16.8476	inf	up	0.00245	0.0291788	XLOC_054767
TCONS_00003657	-	1:73161233-73162306	0.326716	0	-inf	down	5e-05	0.00237902	XLOC_002298
TCONS_00018015	-	10:15165138-15165455	0	1.80081	inf	up	0.0019	0.0261425	XLOC_011448
TCONS_00014837	-	1:140572612-140572887	0	3.18068	inf	up	0.002	0.0261425	XLOC_009518
TCONS_00069475	-	3:36746737-36747016	0	3.56529	inf	up	0.0021	0.0261425	XLOC_041251
TCONS_00049813	-	20:4598616-4598949	0	2.19894	inf	up	0.0013	0.0261425	XLOC_029852
TCONS_00065131	-	3:10786815-10787270	0	1.06223	inf	up	5e-05	0.00237902	XLOC_038508
TCONS_00052600	-	21:3292385-3292680	0	2.30703	inf	up	0.002	0.0261425	XLOC_031301
TCONS_00094753	-	8:8606617-8607031	0	0.724528	inf	up	0.00165	0.0261425	XLOC_056367
TCONS_00055024	-	24:3199691-3199968	0	3.23619	inf	up	0.00245	0.0291788	XLOC_032633
TCONS_00012610	-	1:83808885-83809096	0	15.1395	inf	up	0.00165	0.0261425	XLOC_008060
TCONS_00030379	-	15:10435814-10436225	0	0.739893	inf	up	0.00165	0.0261425	XLOC_018525
TCONS_00016851	-	1:75446671-75447062	0	1.72457	inf	up	5e-05	0.00237902	XLOC_010790
TCONS_00101060	-	Z:27927735-27928072	0	1.68942	inf	up	0.0018	0.0261425	XLOC_060040
TCONS_00026429	-	13:9681007-9681291	0	3.47474	inf	up	0.00185	0.0261425	XLOC_016449
TCONS_00068597	-	3:94595178-94595866	0.580742	0	-inf	down	5e-05	0.00237902	XLOC_040717
TCONS_00101872	-	Z:55606620-55607074	0	0.616544	inf	up	0.0021	0.0261425	XLOC_060558
TCONS_00008825	-	1:188030006-188057394	0.583598	1.55876	1.41735	up	0.00345	0.0390839	XLOC_005737
TCONS_00032926	-	17:10400246-10400605	0	1.69241	inf	up	0.0016	0.0261425	XLOC_019695
TCONS_00046256	-	2:60878407-60878685	0	3.62577	inf	up	0.0021	0.0261425	XLOC_027604
TCONS_00053564	-	22:2934953-2935354	0	0.795701	inf	up	0.00165	0.0261425	XLOC_031842
TCONS_00062387	-	3:47772234-47772562	0	1.46059	inf	up	0.002	0.0261425	XLOC_036847
TCONS_00040615	-	2:67472689-67473114	0	1.28726	inf	up	5e-05	0.00237902	XLOC_023920
TCONS_00039760	-	2:50958050-50958377	0	1.80117	inf	up	0.0022	0.0271693	XLOC_023301
TCONS_00029606	-	15:540280-541264	0.446654	0	-inf	down	5e-05	0.00237902	XLOC_018110
TCONS_00021787	-	11:7815680-7815910	0	8.88369	inf	up	0.0021	0.0261425	XLOC_013652
TCONS_00048377	-	2:123824788-123825120	0	1.3909	inf	up	0.002	0.0261425	XLOC_028972
TCONS_00017818	-	10:11895650-11895851	0	21.0452	inf	up	0.00165	0.0261425	XLOC_011335
TCONS_00000906	-	1:22179530-22179863	0	1.50223	inf	up	0.00245	0.0291788	XLOC_000575
TCONS_00033230	-	17:2588891-2589175	0	3.01042	inf	up	0.00165	0.0261425	XLOC_019850
TCONS_00054295	-	23:1269824-1270151	0	1.58484	inf	up	0.0019	0.0261425	XLOC_032288
TCONS_00020354	-	11:3896782-3897100	0	1.66278	inf	up	0.002	0.0261425	XLOC_012783
TCONS_00013254	-	1:103019604-103019959	0	1.07961	inf	up	0.002	0.0261425	XLOC_008508
TCONS_00020546	-	11:9289739-9290119	0	1.10549	inf	up	0.0018	0.0261425	XLOC_012916
TCONS_00104055	-	Z:41974195-41974572	0	0.945409	inf	up	0.0019	0.0261425	XLOC_061826
TCONS_00071745	-	4:42795773-42796016	0	5.94383	inf	up	0.00245	0.0291788	XLOC_042698
TCONS_00095770	-	8:25175502-25175740	0	7.25888	inf	up	0.00195	0.0261425	XLOC_056966
TCONS_00010551	-	1:44211852-44212184	0	1.49209	inf	up	0.0019	0.0261425	XLOC_006826
TCONS_00022170	-	11:14535194-14535840	0	0.400332	inf	up	0.00125	0.0261425	XLOC_013946
TCONS_00015736	-	1:171063882-171064212	0	1.68093	inf	up	0.0019	0.0261425	XLOC_010119
TCONS_00102797	-	Z:9102686-9103292	0.530386	0	-inf	down	5e-05	0.00237902	XLOC_061106
TCONS_00042944	-	2:136188078-136188291	0	15.5434	inf	up	0.0021	0.0261425	XLOC_025501
TCONS_00009919	-	1:23751945-23752172	0	8.75153	inf	up	0.002	0.0261425	XLOC_006406
TCONS_00075680	-	4:41377133-41444844	0.562614	0	-inf	down	5e-05	0.00237902	XLOC_045059
TCONS_00007833	-	1:167820171-167820522	0	1.46225	inf	up	0.0018	0.0261425	XLOC_005108
TCONS_00041744	-	2:105521826-105522175	0	1.14862	inf	up	0.002	0.0261425	XLOC_024691
TCONS_00039784	-	2:51094047-51094427	0	0.941367	inf	up	0.00165	0.0261425	XLOC_023325
TCONS_00018023	-	10:15195251-15195713	0	0.786942	inf	up	0.0013	0.0261425	XLOC_011456
TCONS_00033586	-	17:7401753-7403352	0	0.3789	inf	up	0.001	0.0261425	XLOC_020024
TCONS_00047581	-	2:99596155-99596386	0	7.5795	inf	up	0.0019	0.0261425	XLOC_028446
TCONS_00033231	-	17:2590375-2590680	0	2.59406	inf	up	0.0018	0.0261425	XLOC_019851
TCONS_00102371	-	Z:80492295-80492595	0	2.14301	inf	up	0.002	0.0261425	XLOC_060853
TCONS_00044942	-	2:32768076-32768393	0	1.8541	inf	up	0.00165	0.0261425	XLOC_026768
TCONS_00078935	-	5:20176322-20176600	0	3.02148	inf	up	0.002	0.0261425	XLOC_047074
TCONS_00038180	-	2:12965612-12966323	0.331602	0	-inf	down	0.00215	0.0266452	XLOC_022367
TCONS_00048183	-	2:117470454-117470716	0	4.45046	inf	up	0.00165	0.0261425	XLOC_028840
TCONS_00069504	-	3:56516721-56517321	0	0.543695	inf	up	5e-05	0.00237902	XLOC_041280
TCONS_00063901	-	3:87196906-87197321	0	1.17742	inf	up	0.0014	0.0261425	XLOC_037748
TCONS_00051093	-	20:8063072-8063383	0	1.95275	inf	up	0.0019	0.0261425	XLOC_030534
TCONS_00009738	-	1:16188210-16188542	0	1.80817	inf	up	0.0018	0.0261425	XLOC_006296
TCONS_00089410	-	7:15545207-15545494	2.44392	0	-inf	down	0.00205	0.0261425	XLOC_053231
TCONS_00009964	-	1:25690604-25690910	0	2.36093	inf	up	0.0021	0.0261425	XLOC_006433
TCONS_00073461	-	4:89889360-89889865	0.731409	0	-inf	down	0.0015	0.0261425	XLOC_043761
TCONS_00015464	-	1:165278353-165278644	0	2.9418	inf	up	0.0021	0.0261425	XLOC_009951
TCONS_00068714	-	3:96421619-96421885	0	3.87993	inf	up	0.00245	0.0291788	XLOC_040791
TCONS_00043254	-	2:146054130-146054734	0	0.430411	inf	up	0.0019	0.0261425	XLOC_025728
TCONS_00093751	-	8:24270587-24270900	0	1.78196	inf	up	0.002	0.0261425	XLOC_055800
TCONS_00057785	-	27:51919-52175	0	5.09194	inf	up	0.00195	0.0261425	XLOC_034089
TCONS_00015391	-	1:161213295-161213624	0	1.73116	inf	up	0.0021	0.0261425	XLOC_009888
TCONS_00072581	-	4:65054920-65055217	0	2.91097	inf	up	0.0018	0.0261425	XLOC_043220
TCONS_00094833	-	8:10535700-10535932	0	7.71864	inf	up	0.002	0.0261425	XLOC_056434
TCONS_00099595	-	LGE64:40657-41105	0	0.690971	inf	up	0.0018	0.0261425	XLOC_059232
TCONS_00084865	-	6:1057789-1058152	0	0.997949	inf	up	0.002	0.0261425	XLOC_050560
TCONS_00040484	-	2:65832414-65832676	0	4.04587	inf	up	0.002	0.0261425	XLOC_023810
TCONS_00057619	-	26:4110462-4110788	0	1.79717	inf	up	0.0021	0.0261425	XLOC_033995
TCONS_00014217	-	1:123350952-123351351	0	0.807791	inf	up	0.00165	0.0261425	XLOC_009123
TCONS_00005149	-	1:95959314-95959613	0	2.3918	inf	up	0.00165	0.0261425	XLOC_003266
TCONS_00068385	-	3:87502829-87503163	0	1.89464	inf	up	0.00125	0.0261425	XLOC_040581
TCONS_00061329	-	3:27188384-27188676	0	3.30894	inf	up	0.00125	0.0261425	XLOC_036112
TCONS_00031510	-	15:10627146-10627479	0	1.78664	inf	up	0.0018	0.0261425	XLOC_019022
TCONS_00008762	-	1:186470459-186470730	0	3.7553	inf	up	0.00165	0.0261425	XLOC_005691
TCONS_00033328	-	17:4828702-4829262	0	0.636607	inf	up	0.00015	0.00626125	XLOC_019911
TCONS_00063555	-	3:77486487-77486839	0	1.19722	inf	up	0.0019	0.0261425	XLOC_037522
TCONS_00100479	-	Z:15220379-15220578	0	20.5708	inf	up	0.002	0.0261425	XLOC_059721
TCONS_00072066	-	4:50795808-50796204	0	0.976845	inf	up	0.0018	0.0261425	XLOC_042879
TCONS_00025410	-	13:10460567-10460874	0	2.52184	inf	up	0.0018	0.0261425	XLOC_015805
TCONS_00065736	-	3:21518342-21518717	0	0.962129	inf	up	0.0019	0.0261425	XLOC_038913
TCONS_00025763	-	13:16236302-16236669	0	1.24928	inf	up	0.0018	0.0261425	XLOC_015996
TCONS_00052803	-	21:5484909-5485275	0	1.04401	inf	up	0.0019	0.0261425	XLOC_031406
TCONS_00015445	-	1:164651555-164651890	0	1.3422	inf	up	0.002	0.0261425	XLOC_009938
TCONS_00071903	-	4:46056283-46056626	0	1.47051	inf	up	0.0021	0.0261425	XLOC_042790
TCONS_00016315	-	1:185551339-185551775	0	0.684852	inf	up	0.0021	0.0261425	XLOC_010467
TCONS_00044477	-	2:22471131-22471386	0	4.71424	inf	up	0.00245	0.0291788	XLOC_026496
TCONS_00086133	-	6:25836005-25836389	0.863227	0	-inf	down	0.0026	0.0305894	XLOC_051250
TCONS_00062831	-	3:56189967-56190432	0	0.596261	inf	up	0.00195	0.0261425	XLOC_037099
TCONS_00038289	-	2:14559596-14560133	0.554769	0	-inf	down	0.00115	0.0261425	XLOC_022418
TCONS_00018857	-	10:3928901-3929321	0	0.758729	inf	up	0.0021	0.0261425	XLOC_011937
TCONS_00011998	-	1:73601053-73601388	0	2.30492	inf	up	0.00085	0.0261425	XLOC_007700
TCONS_00074981	-	4:24728496-24728729	0	9.04109	inf	up	0.0021	0.0261425	XLOC_044621
TCONS_00049092	-	2:139247473-139247794	0	1.91695	inf	up	0.0021	0.0261425	XLOC_029436
TCONS_00091938	-	7:25536523-25536854	0	1.6909	inf	up	0.00195	0.0261425	XLOC_054775
TCONS_00019376	-	10:14659871-14660201	0	3.42008	inf	up	5e-05	0.00237902	XLOC_012239
TCONS_00014919	-	1:143664448-143664912	0	0.782303	inf	up	0.00065	0.0215066	XLOC_009566
TCONS_00045412	-	2:43609187-43609543	0	1.26477	inf	up	0.0019	0.0261425	XLOC_027059
TCONS_00029815	-	15:4530883-4531205	0	2.02467	inf	up	0.0018	0.0261425	XLOC_018243
TCONS_00081135	-	5:55703622-55703858	0	7.0181	inf	up	0.002	0.0261425	XLOC_048395
TCONS_00043864	-	2:11291733-11292178	0.73326	0	-inf	down	0.0018	0.0261425	XLOC_026048
TCONS_00034698	-	18:1839222-1839435	0	15.5434	inf	up	0.0021	0.0261425	XLOC_020613
TCONS_00069642	-	4:601803-602108	0	2.33026	inf	up	0.0019	0.0261425	XLOC_041385
TCONS_00041720	-	2:104002050-104002378	0	1.60665	inf	up	0.00165	0.0261425	XLOC_024667
TCONS_00040732	-	2:72420754-72421340	0.54871	0	-inf	down	5e-05	0.00237902	XLOC_024008
TCONS_00060634	-	3:16169718-16170061	0	1.22543	inf	up	0.002	0.0261425	XLOC_035621
TCONS_00022871	-	12:5001446-5001818	0	1.1016	inf	up	0.0021	0.0261425	XLOC_014384
TCONS_00019540	-	10:15992672-15992981	0	1.88565	inf	up	0.002	0.0261425	XLOC_012371
TCONS_00009476	-	1:9076315-9076581	0	3.83555	inf	up	0.0019	0.0261425	XLOC_006109
TCONS_00008221	-	1:174324553-174324889	0	1.3266	inf	up	0.002	0.0261425	XLOC_005361
TCONS_00071430	-	4:35916977-35917311	0	1.35811	inf	up	0.002	0.0261425	XLOC_042485
TCONS_00054160	-	23:5721043-5722299	0	2.65126	inf	up	5e-05	0.00237902	XLOC_032193
TCONS_00015632	-	1:169014743-169015093	0	1.46662	inf	up	0.0018	0.0261425	XLOC_010055
TCONS_00039576	-	2:46797135-46797445	0	2.41684	inf	up	0.0018	0.0261425	XLOC_023204
TCONS_00025796	-	13:16743443-16743690	0	7.13375	inf	up	0.0018	0.0261425	XLOC_016017
TCONS_00079492	-	5:28017803-28018152	0	1.64261	inf	up	0.0012	0.0261425	XLOC_047349
TCONS_00053067	-	22:1732452-1732741	0	2.68395	inf	up	0.00245	0.0291788	XLOC_031567
TCONS_00081270	-	5:58873893-58874168	0	4.13488	inf	up	0.0018	0.0261425	XLOC_048479
TCONS_00059222	-	28:3916981-3917474	0	0.851995	inf	up	5e-05	0.00237902	XLOC_034853
TCONS_00003675	-	1:73506892-73507106	0	12.5721	inf	up	0.002	0.0261425	XLOC_002316
TCONS_00040920	-	2:78365291-78365533	0	7.17005	inf	up	0.0018	0.0261425	XLOC_024147
TCONS_00010887	-	1:50365248-50365479	0	10.2825	inf	up	0.0018	0.0261425	XLOC_007013
TCONS_00079851	-	5:31451873-31452175	0	2.20728	inf	up	0.0019	0.0261425	XLOC_047605
TCONS_00077351	-	4:83425295-83425602	0	2.71583	inf	up	0.00115	0.0261425	XLOC_046046
TCONS_00078500	-	5:11933692-11934088	0	1.20227	inf	up	0.0013	0.0261425	XLOC_046819
TCONS_00086299	-	6:29997863-29998202	0	2.05054	inf	up	0.0013	0.0261425	XLOC_051344
TCONS_00011609	-	1:63977031-63977425	0	0.763195	inf	up	0.002	0.0261425	XLOC_007446
TCONS_00064103	-	3:96113680-96113947	0	4.40944	inf	up	0.0021	0.0261425	XLOC_037881
TCONS_00059910	-	3:1111880-1112170	0	2.88348	inf	up	0.0019	0.0261425	XLOC_035215
TCONS_00077455	-	4:85614499-85614793	0	2.99303	inf	up	0.00185	0.0261425	XLOC_046115
TCONS_00062972	-	3:58708826-58709045	0	11.9594	inf	up	0.00165	0.0261425	XLOC_037188
TCONS_00070966	-	4:23871161-23871494	0	1.64921	inf	up	0.0021	0.0261425	XLOC_042240
TCONS_00040696	-	2:69500658-69500954	0	2.88454	inf	up	0.0016	0.0261425	XLOC_023972
TCONS_00087591	-	6:19387831-19388215	0	0.890617	inf	up	0.0019	0.0261425	XLOC_052143
TCONS_00075994	-	4:49439138-49439440	0	3.18588	inf	up	0.0017	0.0261425	XLOC_045243
TCONS_00041341	-	2:95655967-95656252	0	3.77045	inf	up	0.00115	0.0261425	XLOC_024437
TCONS_00006667	-	1:130257170-130257586	0	0.714607	inf	up	0.00165	0.0261425	XLOC_004282
TCONS_00067170	-	3:55180321-55180570	0	5.78524	inf	up	0.00165	0.0261425	XLOC_039805
TCONS_00063818	-	3:83858394-83858704	0	2.23093	inf	up	0.0021	0.0261425	XLOC_037694
TCONS_00076984	-	4:70365202-70365458	0	5.01433	inf	up	0.00165	0.0261425	XLOC_045845
TCONS_00048756	-	2:131393718-131393929	0	15.402	inf	up	0.00185	0.0261425	XLOC_029210
TCONS_00088064	-	6:27348439-27348802	0	1.945	inf	up	0.00105	0.0261425	XLOC_052401
TCONS_00037373	-	19:8963209-8963485	0	3.25604	inf	up	0.0019	0.0261425	XLOC_021893
TCONS_00021785	-	11:7808219-7808845	0	0.605362	inf	up	5e-05	0.00237902	XLOC_013650
TCONS_00002354	-	1:55488076-55488958	0	0.353522	inf	up	5e-05	0.00237902	XLOC_001494
TCONS_00071069	-	4:26783734-26784011	0	3.68779	inf	up	0.0021	0.0261425	XLOC_042297
TCONS_00081887	-	5:10483705-10484139	0	0.751114	inf	up	0.0018	0.0261425	XLOC_048835
TCONS_00070704	-	4:18872947-18873365	0	0.900842	inf	up	0.002	0.0261425	XLOC_042078
TCONS_00082378	-	5:17827827-17828076	0	5.72323	inf	up	0.0019	0.0261425	XLOC_049099
TCONS_00026527	-	13:10809284-10809918	0.418398	0	-inf	down	0.00145	0.0261425	XLOC_016522
TCONS_00074993	-	4:26004293-26004571	0	3.02148	inf	up	0.002	0.0261425	XLOC_044628
TCONS_00009047	-	1:193233941-193234394	0	0.671661	inf	up	0.0018	0.0261425	XLOC_005871
TCONS_00092960	-	8:8782989-8783236	0	6.585	inf	up	0.0021	0.0261425	XLOC_055362
TCONS_00079672	-	5:29850070-29850291	0	9.63885	inf	up	0.0019	0.0261425	XLOC_047471
TCONS_00074279	-	4:11072557-11072951	0	1.23197	inf	up	0.00065	0.0215066	XLOC_044140
TCONS_00006990	-	1:138429804-138430143	0	1.54541	inf	up	0.00195	0.0261425	XLOC_004470
TCONS_00089499	-	7:15945146-15945580	0	0.693336	inf	up	0.0021	0.0261425	XLOC_053308
TCONS_00075750	-	4:44001408-44001614	0	17.7402	inf	up	0.00165	0.0261425	XLOC_045100
TCONS_00060588	-	3:15412858-15413230	0	1.1934	inf	up	0.0018	0.0261425	XLOC_035599
TCONS_00076772	-	4:64665266-64665632	0	1.14841	inf	up	0.0019	0.0261425	XLOC_045736
TCONS_00104245	-	Z:45128043-45128348	0	1.99543	inf	up	0.002	0.0261425	XLOC_061936
TCONS_00105055	-	Z:78538883-78539307	0	1.19746	inf	up	0.00105	0.0261425	XLOC_062413
TCONS_00043067	-	2:139044435-139044701	0	3.74448	inf	up	0.002	0.0261425	XLOC_025588
TCONS_00046733	-	2:78334935-78335289	0	1.09062	inf	up	0.002	0.0261425	XLOC_027912
TCONS_00011045	-	1:53425450-53425780	0	1.68093	inf	up	0.0019	0.0261425	XLOC_007107
TCONS_00077134	-	4:78056094-78056452	0	1.0477	inf	up	0.002	0.0261425	XLOC_045930
TCONS_00060537	-	3:14865687-14865973	3.85568	0	-inf	down	0.00215	0.0266452	XLOC_035572
TCONS_00083931	-	5:48816651-48816885	0	7.20223	inf	up	0.00245	0.0291788	XLOC_050013
TCONS_00026169	-	13:7326494-7326794	2.02756	0	-inf	down	0.00205	0.0261425	XLOC_016255
TCONS_00012708	-	1:84870671-84870976	0	1.99543	inf	up	0.002	0.0261425	XLOC_008111
TCONS_00041534	-	2:101065340-101065549	0	16.1084	inf	up	0.00165	0.0261425	XLOC_024555
TCONS_00094256	-	8:3259099-3259612	0.668709	0	-inf	down	0.00105	0.0261425	XLOC_056125
TCONS_00056897	-	26:3239617-3239861	0	5.73819	inf	up	0.0019	0.0261425	XLOC_033570
TCONS_00046588	-	2:68205684-68206018	0	1.63377	inf	up	0.00195	0.0261425	XLOC_027831
TCONS_00010217	-	1:35069182-35069562	0	0.855788	inf	up	0.002	0.0261425	XLOC_006608
TCONS_00100624	-	Z:17728551-17730857	0.510098	0	-inf	down	0.0001	0.00440659	XLOC_059820
TCONS_00094279	-	8:3333278-3333503	0	9.60192	inf	up	0.0019	0.0261425	XLOC_056148
TCONS_00065874	-	3:24112177-24112476	0	2.17436	inf	up	0.002	0.0261425	XLOC_039007
TCONS_00046005	-	2:58641575-58642363	0	0.384089	inf	up	5e-05	0.00237902	XLOC_027422
TCONS_00026198	-	13:7734792-7735057	0	3.90102	inf	up	0.0019	0.0261425	XLOC_016279
TCONS_00103910	-	Z:38913109-38913373	0	3.96817	inf	up	0.0019	0.0261425	XLOC_061742
TCONS_00024815	-	12:19199086-19199355	0	4.05816	inf	up	0.00195	0.0261425	XLOC_015426
TCONS_00010179	-	1:34059156-34059390	0	8.09189	inf	up	0.00165	0.0261425	XLOC_006586
TCONS_00006846	-	1:134003641-134004018	0	0.966058	inf	up	0.00165	0.0261425	XLOC_004387
TCONS_00098886	-	9:16049856-16050392	0	0.597652	inf	up	0.0009	0.0261425	XLOC_058852
TCONS_00013444	-	1:105662026-105662432	1.03127	0	-inf	down	0.002	0.0261425	XLOC_008602
TCONS_00037961	-	2:8065036-8065340	0	2.14749	inf	up	0.0019	0.0261425	XLOC_022208
TCONS_00087303	-	6:14271543-14271864	0	2.23644	inf	up	0.00115	0.0261425	XLOC_051965
TCONS_00021782	-	11:7799537-7799906	0	1.13206	inf	up	0.0021	0.0261425	XLOC_013647
TCONS_00040933	-	2:78597136-78597373	0	8.91461	inf	up	0.0018	0.0261425	XLOC_024153
TCONS_00014652	-	1:134445067-134445345	0	3.02148	inf	up	0.002	0.0261425	XLOC_009419
TCONS_00035748	-	19:3578036-3578348	0	1.80732	inf	up	0.002	0.0261425	XLOC_021094
TCONS_00005334	-	1:103767167-103767418	0	6.05255	inf	up	0.0021	0.0261425	XLOC_003411
TCONS_00013722	-	1:111101787-111102425	0.434852	0	-inf	down	0.0014	0.0261425	XLOC_008774
TCONS_00025189	-	13:7461740-7462251	0	0.567274	inf	up	0.00145	0.0261425	XLOC_015683
TCONS_00011622	-	1:65031171-65031458	0	3.59551	inf	up	0.00145	0.0261425	XLOC_007456
TCONS_00006595	-	1:128601981-128602218	0	6.85739	inf	up	0.002	0.0261425	XLOC_004237
TCONS_00071857	-	4:45799239-45799468	0	7.93752	inf	up	0.0019	0.0261425	XLOC_042761
TCONS_00072580	-	4:65044195-65044466	0	3.56911	inf	up	0.00245	0.0291788	XLOC_043219
TCONS_00035399	-	18:10178251-10178485	0	9.56315	inf	up	0.0018	0.0261425	XLOC_020936
TCONS_00009522	-	1:11143004-11143242	0	6.4949	inf	up	0.0019	0.0261425	XLOC_006148
TCONS_00078361	-	5:9613799-9614128	0	1.58689	inf	up	0.00165	0.0261425	XLOC_046704
TCONS_00000289	-	1:3962204-3962552	0	1.39301	inf	up	0.0021	0.0261425	XLOC_000164
TCONS_00014857	-	1:141745847-141746076	0	8.31437	inf	up	0.002	0.0261425	XLOC_009538
TCONS_00084795	-	5:29258245-29258660	0.671646	0	-inf	down	0.00205	0.0261425	XLOC_050513
TCONS_00002719	-	1:61867809-61868140	0	1.81192	inf	up	0.0018	0.0261425	XLOC_001691
TCONS_00038767	-	2:26331152-26331573	0	0.664749	inf	up	0.00265	0.0310928	XLOC_022690
TCONS_00083308	-	5:35171975-35172287	0	1.98805	inf	up	0.00165	0.0261425	XLOC_049630
TCONS_00038226	-	2:13640051-13640582	0	0.522704	inf	up	0.00145	0.0261425	XLOC_022381
TCONS_00033809	-	18:639522-640076	0.971685	0	-inf	down	5e-05	0.00237902	XLOC_020149
TCONS_00004969	-	1:91697043-91697274	0	7.5795	inf	up	0.0019	0.0261425	XLOC_003119
TCONS_00021250	-	11:18550813-18551154	0	1.34598	inf	up	0.0019	0.0261425	XLOC_013397
TCONS_00079526	-	5:28739895-28740178	0	2.94094	inf	up	0.00245	0.0291788	XLOC_047370
TCONS_00005279	-	1:101422400-101422676	0	3.43883	inf	up	0.00165	0.0261425	XLOC_003368
TCONS_00035743	-	19:3553895-3554095	0	17.6863	inf	up	0.0019	0.0261425	XLOC_021089
TCONS_00068176	-	3:80640224-80640544	0	2.07747	inf	up	0.0018	0.0261425	XLOC_040468
TCONS_00009711	-	1:15712665-15713460	0	0.427637	inf	up	5e-05	0.00237902	XLOC_006278
TCONS_00060213	-	3:6204232-6231212	0	2.37775	inf	up	0.002	0.0261425	XLOC_035385
TCONS_00050777	-	20:2316692-2317056	0	1.68042	inf	up	0.0009	0.0261425	XLOC_030348
TCONS_00070269	-	4:11044690-11045029	0	1.37634	inf	up	0.0019	0.0261425	XLOC_041807
TCONS_00085836	-	6:21050516-21050767	0	5.50987	inf	up	0.0019	0.0261425	XLOC_051095
TCONS_00026530	-	13:10821061-10821584	0.431543	0	-inf	down	0.00315	0.0361714	XLOC_016525
TCONS_00008799	-	1:187424316-187424630	0	2.28415	inf	up	0.0018	0.0261425	XLOC_005716
TCONS_00100213	-	Z:7822488-7822864	0	0.885946	inf	up	0.002	0.0261425	XLOC_059596
TCONS_00069084	-	3:104085145-104085495	0	1.29305	inf	up	0.0017	0.0261425	XLOC_041028
TCONS_00000830	-	1:18832295-18832538	0	6.58334	inf	up	0.00165	0.0261425	XLOC_000519
TCONS_00006976	-	1:137229408-137229822	0	1.24674	inf	up	0.0016	0.0261425	XLOC_004459
TCONS_00009000	-	1:192692309-192692889	0	0.526004	inf	up	0.00165	0.0261425	XLOC_005835
TCONS_00099074	-	9:21094404-21094689	0	2.69318	inf	up	0.002	0.0261425	XLOC_058949
TCONS_00089386	-	7:15468801-15469135	0	1.45741	inf	up	0.0019	0.0261425	XLOC_053207
TCONS_00076997	-	4:72100872-72101114	0	6.73117	inf	up	0.00165	0.0261425	XLOC_045851
TCONS_00069650	-	4:914544-914946	0	0.861576	inf	up	0.0021	0.0261425	XLOC_041393
TCONS_00050083	-	20:9039315-9039637	0	1.57663	inf	up	0.002	0.0261425	XLOC_029999
TCONS_00009667	-	1:14152020-14152603	0.657941	0	-inf	down	0.0015	0.0261425	XLOC_006246
TCONS_00067104	-	3:53306415-53307157	0.342789	0	-inf	down	0.0009	0.0261425	XLOC_039762
TCONS_00004993	-	1:91898351-91898687	0	1.56646	inf	up	0.0019	0.0261425	XLOC_003133
TCONS_00013083	-	1:97114119-97114734	0	0.533718	inf	up	5e-05	0.00237902	XLOC_008374
TCONS_00041975	-	2:108822417-108822917	0.668822	0	-inf	down	0.00145	0.0261425	XLOC_024819
TCONS_00094717	-	8:7900010-7900716	0.526653	0	-inf	down	5e-05	0.00237902	XLOC_056339
TCONS_00070362	-	4:12315843-12316122	0	3.4134	inf	up	0.0019	0.0261425	XLOC_041865
TCONS_00059018	-	28:2675988-2676272	0	3.47474	inf	up	0.00185	0.0261425	XLOC_034748
TCONS_00042817	-	2:129292911-129293129	0	11.1872	inf	up	0.002	0.0261425	XLOC_025417
TCONS_00005604	-	1:108162723-108162953	0	8.10814	inf	up	0.002	0.0261425	XLOC_003568
TCONS_00015016	-	1:145057358-145057715	0	1.16397	inf	up	0.00165	0.0261425	XLOC_009628
TCONS_00000157	-	1:2167791-2168152	0	1.23686	inf	up	0.00195	0.0261425	XLOC_000086
TCONS_00088001	-	6:25504654-25504988	0	1.76554	inf	up	0.0018	0.0261425	XLOC_052367
TCONS_00001444	-	1:38279200-38279869	0.405705	0	-inf	down	0.0017	0.0261425	XLOC_000920
TCONS_00078982	-	5:21135619-21135827	0	13.7479	inf	up	0.0019	0.0261425	XLOC_047100
TCONS_00045996	-	2:58619946-58620260	0	3.74997	inf	up	5e-05	0.00237902	XLOC_027413
TCONS_00103823	-	Z:34640350-34640769	0	0.957849	inf	up	0.00125	0.0261425	XLOC_061699
TCONS_00095217	-	8:16829003-16829322	0	1.80458	inf	up	0.00165	0.0261425	XLOC_056656
TCONS_00067924	-	3:77960018-77960324	0	1.96744	inf	up	0.002	0.0261425	XLOC_040279
TCONS_00104381	-	Z:51516412-51516628	0	11.8531	inf	up	0.002	0.0261425	XLOC_062024
TCONS_00010132	-	1:32096096-32096369	0	3.29411	inf	up	0.002	0.0261425	XLOC_006545
TCONS_00086822	-	6:7498111-7498456	0	1.19888	inf	up	0.002	0.0261425	XLOC_051646
TCONS_00015340	-	1:160944757-160945604	0.297197	0	-inf	down	5e-05	0.00237902	XLOC_009849
TCONS_00010777	-	1:48915141-48915465	0	1.64502	inf	up	0.0019	0.0261425	XLOC_006957
TCONS_00002345	-	1:55198295-55198670	0	0.893775	inf	up	0.002	0.0261425	XLOC_001486
TCONS_00074643	-	4:16577176-16577529	0	1.212	inf	up	0.00165	0.0261425	XLOC_044378
TCONS_00038221	-	2:13515668-13516015	1.0617	0	-inf	down	0.00285	0.0330099	XLOC_022376
TCONS_00048535	-	2:127047459-127047845	0	0.875956	inf	up	0.0019	0.0261425	XLOC_029073
TCONS_00013426	-	1:105629613-105629870	0	4.46919	inf	up	0.002	0.0261425	XLOC_008586
TCONS_00031879	-	17:40717-41222	0	1.03855	inf	up	5e-05	0.00237902	XLOC_019208
TCONS_00013060	-	1:97058682-97059132	0.615255	0	-inf	down	0.00235	0.028729	XLOC_008351
TCONS_00069523	-	3:66682699-66682929	0	8.53106	inf	up	0.0019	0.0261425	XLOC_041299
TCONS_00001236	-	1:34127210-34127655	0	0.703073	inf	up	0.0018	0.0261425	XLOC_000771
TCONS_00044779	-	2:30721159-30721545	0	0.813791	inf	up	0.002	0.0261425	XLOC_026661
TCONS_00020297	-	11:3506819-3507025	0	20.9657	inf	up	0.0018	0.0261425	XLOC_012739
TCONS_00074898	-	4:20993691-20993898	0	18.7306	inf	up	0.0021	0.0261425	XLOC_044554
TCONS_00099072	-	9:20829287-20829670	0	0.834326	inf	up	0.002	0.0261425	XLOC_058947
TCONS_00097890	-	9:3736408-3736724	0	1.70884	inf	up	0.002	0.0261425	XLOC_058234
TCONS_00001473	-	1:39055379-39055758	0	0.863158	inf	up	0.002	0.0261425	XLOC_000941
TCONS_00100478	-	Z:15097496-15097718	0	10.001	inf	up	0.002	0.0261425	XLOC_059720
TCONS_00031457	-	15:9761254-9761522	0	4.08029	inf	up	0.0019	0.0261425	XLOC_018998
TCONS_00042367	-	2:119153731-119158923	0.42825	0.168599	-1.34486	down	0.0032	0.036637	XLOC_025108
TCONS_00021783	-	11:7800774-7801014	0	8.09502	inf	up	0.00125	0.0261425	XLOC_013648
TCONS_00085336	-	6:11241901-11242358	0	0.646557	inf	up	0.00175	0.0261425	XLOC_050808
TCONS_00083359	-	5:35736292-35736614	0	1.73429	inf	up	0.00165	0.0261425	XLOC_049661
TCONS_00094728	-	8:8160316-8160537	0	10.6027	inf	up	0.0019	0.0261425	XLOC_056348
TCONS_00077333	-	4:82726859-82727134	0	3.34324	inf	up	0.00245	0.0291788	XLOC_046035
TCONS_00061604	-	3:32384503-32384893	0	1.24175	inf	up	0.0016	0.0261425	XLOC_036315
TCONS_00090997	-	7:5451991-5452348	0	1.16397	inf	up	0.00165	0.0261425	XLOC_054213
TCONS_00055531	-	24:3706734-3707073	0	2.30685	inf	up	0.0014	0.0261425	XLOC_032910
TCONS_00074996	-	4:27051590-27051882	0	2.41424	inf	up	0.002	0.0261425	XLOC_044631
TCONS_00020123	-	11:1517254-1517485	0	7.5795	inf	up	0.0019	0.0261425	XLOC_012623
TCONS_00044531	-	2:23021949-23022317	0	0.952113	inf	up	0.002	0.0261425	XLOC_026512
TCONS_00042443	-	2:121400146-121400485	0	1.92687	inf	up	0.00125	0.0261425	XLOC_025166
TCONS_00090560	-	7:35951919-35952261	0	3.50163	inf	up	5e-05	0.00237902	XLOC_053937
TCONS_00052811	-	21:5557920-5558192	0	3.68849	inf	up	0.00165	0.0261425	XLOC_031410
TCONS_00022514	-	12:199795-200214	0	0.889431	inf	up	0.00125	0.0261425	XLOC_014161
TCONS_00069453	-	3:110447446-110447781	0	1.47642	inf	up	0.00165	0.0261425	XLOC_041229
TCONS_00007001	-	1:138627426-138627730	0	2.57698	inf	up	0.0018	0.0261425	XLOC_004475
TCONS_00010347	-	1:37952989-37953486	0	0.703738	inf	up	0.0009	0.0261425	XLOC_006703
TCONS_00080327	-	5:41491934-41492340	0.766677	0	-inf	down	0.00275	0.032072	XLOC_047897
TCONS_00096432	-	9:7082741-7083128	0	0.807144	inf	up	0.002	0.0261425	XLOC_057321
TCONS_00093261	-	8:13668090-13668400	0	2.41684	inf	up	0.0018	0.0261425	XLOC_055528
TCONS_00008124	-	1:171453648-171454110	0	0.509495	inf	up	0.0025	0.0295925	XLOC_005308
TCONS_00054926	-	24:864895-865222	0	1.62682	inf	up	0.00165	0.0261425	XLOC_032578
TCONS_00067130	-	3:53987376-53987635	0	4.29486	inf	up	0.002	0.0261425	XLOC_039779
TCONS_00077618	-	4:89701322-89701706	0	0.827381	inf	up	0.002	0.0261425	XLOC_046213
TCONS_00096088	-	9:1379777-1380087	0	2.78867	inf	up	0.00175	0.0261425	XLOC_057131
TCONS_00089759	-	7:20783548-20783786	0	7.37108	inf	up	0.00165	0.0261425	XLOC_053459
TCONS_00011209	-	1:55319601-55319982	0	0.913415	inf	up	0.0019	0.0261425	XLOC_007200
TCONS_00093033	-	8:10495761-10496226	0	0.629288	inf	up	0.0018	0.0261425	XLOC_055400
TCONS_00030403	-	15:10869433-10869697	0	4.2797	inf	up	0.00165	0.0261425	XLOC_018534
TCONS_00014961	-	1:143923718-143924018	0	2.4838	inf	up	0.0022	0.0271693	XLOC_009600
TCONS_00005651	-	1:109154294-109154536	0	10.4027	inf	up	0.0009	0.0261425	XLOC_003599
TCONS_00044652	-	2:27494889-27495573	0.470349	0	-inf	down	5e-05	0.00237902	XLOC_026592
TCONS_00015475	-	1:165887148-165887519	0	1.20423	inf	up	0.0018	0.0261425	XLOC_009959
TCONS_00098316	-	9:8672189-8672564	0	1.62195	inf	up	0.0016	0.0261425	XLOC_058497
TCONS_00061112	-	3:23857852-23858235	0	0.898107	inf	up	0.0019	0.0261425	XLOC_035964
TCONS_00084461	-	5:55927588-55927861	0	3.45394	inf	up	0.00245	0.0291788	XLOC_050349
TCONS_00010313	-	1:37781706-37782270	0	0.995412	inf	up	5e-05	0.00237902	XLOC_006672
TCONS_00037663	-	2:1472813-1473029	0	12.3042	inf	up	0.00195	0.0261425	XLOC_022039
TCONS_00017152	-	10:2643174-2643639	0	0.774509	inf	up	0.0013	0.0261425	XLOC_010973
TCONS_00009666	-	1:14150694-14150938	0	8.19662	inf	up	0.00115	0.0261425	XLOC_006245
TCONS_00043673	-	2:5991176-5991401	0	10.1458	inf	up	0.00165	0.0261425	XLOC_025969
TCONS_00007505	-	1:156312251-156312631	0	0.941367	inf	up	0.00165	0.0261425	XLOC_004842
TCONS_00053753	-	23:1574175-1574745	0.57467	0	-inf	down	5e-05	0.00237902	XLOC_031994
TCONS_00088857	-	7:5620734-5621005	0	3.2122	inf	up	0.0025	0.0295925	XLOC_052899
TCONS_00102379	-	Z:80812535-80812775	0	8.09502	inf	up	0.00125	0.0261425	XLOC_060858
TCONS_00082484	-	5:22042824-22043111	0	2.86993	inf	up	0.00165	0.0261425	XLOC_049171
TCONS_00073554	-	4:794866-795092	0	8.52092	inf	up	0.0019	0.0261425	XLOC_043823
TCONS_00087101	-	6:12175504-12175837	0	1.50223	inf	up	0.00245	0.0291788	XLOC_051809
TCONS_00046839	-	2:81953269-81953514	0	6.30165	inf	up	0.00165	0.0261425	XLOC_027948
TCONS_00053243	-	22:3029692-3030045	0	1.43236	inf	up	0.0018	0.0261425	XLOC_031647
TCONS_00056257	-	25:1006301-1006776	0	0.781662	inf	up	0.0009	0.0261425	XLOC_033299
TCONS_00086806	-	6:7140130-7140480	0	1.13661	inf	up	0.002	0.0261425	XLOC_051637
TCONS_00039561	-	2:46153201-46153510	0	1.88565	inf	up	0.002	0.0261425	XLOC_023194
TCONS_00020160	-	11:2038056-2038415	0	1.14116	inf	up	0.00165	0.0261425	XLOC_012640
TCONS_00016352	-	1:186085048-186085250	0	18.4693	inf	up	0.002	0.0261425	XLOC_010495
TCONS_00019001	-	10:7261850-7262168	1.38645	0	-inf	down	0.00295	0.0340259	XLOC_012008
TCONS_00002944	-	1:64755324-64755674	0	1.3444	inf	up	0.0019	0.0261425	XLOC_001836
TCONS_00003268	-	1:68322598-68323492	0	0.338155	inf	up	5e-05	0.00237902	XLOC_002072
TCONS_00081553	-	5:4311459-4311851	0	0.775308	inf	up	0.002	0.0261425	XLOC_048636
TCONS_00096396	-	9:5501901-5502378	0	0.637321	inf	up	0.00115	0.0261425	XLOC_057293
TCONS_00007741	-	1:165057272-165057596	0	2.30302	inf	up	0.00125	0.0261425	XLOC_005064
TCONS_00088493	-	7:65813-66185	0	1.01761	inf	up	0.00245	0.0291788	XLOC_052682
TCONS_00053861	-	23:2965414-2965683	0	3.89459	inf	up	0.00165	0.0261425	XLOC_032050
TCONS_00017667	-	10:10602472-10602903	0.885964	0	-inf	down	0.00145	0.0261425	XLOC_011240
TCONS_00038346	-	2:15596840-15597132	0	2.41424	inf	up	0.002	0.0261425	XLOC_022453
TCONS_00055004	-	24:2766452-2766859	0	0.899755	inf	up	0.0018	0.0261425	XLOC_032615
TCONS_00065090	-	3:10238815-10239169	0	1.09062	inf	up	0.002	0.0261425	XLOC_038470
TCONS_00021827	-	11:8704187-8704416	0	11.9063	inf	up	0.00065	0.0215066	XLOC_013674
TCONS_00005108	-	1:94656208-94656438	0	15.4055	inf	up	0.00125	0.0261425	XLOC_003231
TCONS_00087057	-	6:11810031-11810272	0	6.09904	inf	up	0.0019	0.0261425	XLOC_051788
TCONS_00066900	-	3:45847914-45848373	0	0.643063	inf	up	0.0018	0.0261425	XLOC_039646
TCONS_00048154	-	2:116132899-116133399	1.07302	7.67428	2.83836	up	0.0032	0.036637	XLOC_028818
TCONS_00079193	-	5:24325385-24325675	0	2.62135	inf	up	0.0019	0.0261425	XLOC_047198
TCONS_00041325	-	2:94679185-94679420	0	7.18416	inf	up	0.002	0.0261425	XLOC_024421
TCONS_00068666	-	3:95639070-95639409	0	1.28158	inf	up	0.002	0.0261425	XLOC_040765
TCONS_00052735	-	21:4881953-4882256	0	2.66861	inf	up	0.0018	0.0261425	XLOC_031372
TCONS_00057523	-	26:3577507-3577747	0	6.95711	inf	up	0.00195	0.0261425	XLOC_033963
TCONS_00065682	-	3:20691717-20692061	0	1.45444	inf	up	0.0021	0.0261425	XLOC_038891
TCONS_00041427	-	2:99588850-99589091	0	7.50982	inf	up	0.0021	0.0261425	XLOC_024489
TCONS_00085018	-	6:5667762-5667980	0	11.1872	inf	up	0.002	0.0261425	XLOC_050661
TCONS_00038552	-	2:21385923-21386266	0	1.7156	inf	up	0.00115	0.0261425	XLOC_022560
TCONS_00104190	-	Z:44589398-44589622	0	9.47319	inf	up	0.002	0.0261425	XLOC_061904
TCONS_00063904	-	3:87526270-87526579	0	1.88565	inf	up	0.002	0.0261425	XLOC_037751
TCONS_00029112	-	14:9165388-9165634	0	5.60663	inf	up	0.002	0.0261425	XLOC_017855
TCONS_00048089	-	2:114173050-114173308	0	4.40812	inf	up	0.0019	0.0261425	XLOC_028773
TCONS_00001408	-	1:37830533-37831052	0	0.693627	inf	up	5e-05	0.00237902	XLOC_000897
TCONS_00099643	-	LGE64:405767-406102	0	2.0133	inf	up	0.00175	0.0261425	XLOC_059258
TCONS_00063373	-	3:72159965-72160254	0	2.78144	inf	up	0.00165	0.0261425	XLOC_037439
TCONS_00067057	-	3:51772880-51773478	0.398796	0	-inf	down	0.001	0.0261425	XLOC_039732
TCONS_00008072	-	1:170129565-170130177	0	0.383666	inf	up	0.00205	0.0261425	XLOC_005278
TCONS_00014855	-	1:141149351-141149629	0	3.18412	inf	up	0.00245	0.0291788	XLOC_009536
TCONS_00066308	-	3:31627991-31628347	0	1.17567	inf	up	0.00165	0.0261425	XLOC_039269
TCONS_00006003	-	1:117815998-117816226	0	8.12552	inf	up	0.0019	0.0261425	XLOC_003828
TCONS_00047294	-	2:94278952-94279333	0	0.93338	inf	up	0.00165	0.0261425	XLOC_028261
TCONS_00075840	-	4:45458590-45458866	0	3.12621	inf	up	0.002	0.0261425	XLOC_045143
TCONS_00087510	-	6:18358745-18359119	0	1.26188	inf	up	0.00125	0.0261425	XLOC_052089
TCONS_00062173	-	3:44942075-44942370	0	2.76843	inf	up	0.0021	0.0261425	XLOC_036686
TCONS_00010464	-	1:42330020-42330237	0	14.9678	inf	up	0.0018	0.0261425	XLOC_006762
TCONS_00090752	-	7:2177985-2178206	0	11.3079	inf	up	0.00165	0.0261425	XLOC_054072
TCONS_00094115	-	8:689743-703776	0	3.20545	inf	up	0.0019	0.0261425	XLOC_056024
TCONS_00064206	-	3:98578946-98579153	0	15.6089	inf	up	0.002	0.0261425	XLOC_037964
TCONS_00056628	-	26:1116953-1117200	0	10.8718	inf	up	5e-05	0.00237902	XLOC_033447
TCONS_00100576	-	Z:17424633-17424971	0	1.2963	inf	up	0.002	0.0261425	XLOC_059782
TCONS_00078933	-	5:19566629-19566959	0	1.42503	inf	up	0.002	0.0261425	XLOC_047072
TCONS_00013681	-	1:109753386-109753666	0	5.37254	inf	up	0.00125	0.0261425	XLOC_008746
TCONS_00030375	-	15:10122410-10122855	0	0.715917	inf	up	0.0015	0.0261425	XLOC_018521
TCONS_00048701	-	2:129707345-129707701	0	1.06879	inf	up	0.002	0.0261425	XLOC_029171
TCONS_00103944	-	Z:39429051-39429311	0	4.63119	inf	up	0.00165	0.0261425	XLOC_061763
TCONS_00042432	-	2:121089927-121090264	0	1.44243	inf	up	0.00165	0.0261425	XLOC_025158
TCONS_00021963	-	11:10755015-10755386	0	1.11159	inf	up	0.0021	0.0261425	XLOC_013768
TCONS_00009750	-	1:18024715-18025204	0	0.575487	inf	up	0.002	0.0261425	XLOC_006307
TCONS_00088559	-	7:931050-931363	2.09795	0	-inf	down	0.00185	0.0261425	XLOC_052724
TCONS_00094733	-	8:8167393-8167643	0	7.72484	inf	up	0.00175	0.0261425	XLOC_056353
TCONS_00083320	-	5:35251146-35251436	0	2.7386	inf	up	0.00165	0.0261425	XLOC_049640
TCONS_00048751	-	2:131367687-131368029	0	1.73058	inf	up	0.00125	0.0261425	XLOC_029205
TCONS_00015519	-	1:167248735-167249026	0	2.9418	inf	up	0.0021	0.0261425	XLOC_009997
TCONS_00020975	-	11:16408810-16409801	0.351377	0	-inf	down	5e-05	0.00237902	XLOC_013219
TCONS_00081793	-	5:8096129-8096378	0	5.78524	inf	up	0.00165	0.0261425	XLOC_048786
TCONS_00089262	-	7:12997279-12997537	0	6.16762	inf	up	0.0018	0.0261425	XLOC_053131
TCONS_00061547	-	3:31289711-31289928	0	14.9705	inf	up	0.00125	0.0261425	XLOC_036284
TCONS_00104329	-	Z:48907580-48907863	0	2.78138	inf	up	0.002	0.0261425	XLOC_061994
TCONS_00083238	-	5:33096517-33096735	0	12.3059	inf	up	0.00165	0.0261425	XLOC_049594
TCONS_00013545	-	1:107240346-107240610	0	3.89064	inf	up	0.002	0.0261425	XLOC_008680
TCONS_00039446	-	2:43989697-43989982	0	2.96249	inf	up	0.00165	0.0261425	XLOC_023138
TCONS_00017886	-	10:12600266-12600587	0	2.23644	inf	up	0.00115	0.0261425	XLOC_011359
TCONS_00007035	-	1:140826661-140827103	0	0.660541	inf	up	0.0021	0.0261425	XLOC_004499
TCONS_00048121	-	2:114754284-114754616	0	1.3909	inf	up	0.002	0.0261425	XLOC_028800
TCONS_00023178	-	12:10790242-10790593	0.968263	0	-inf	down	0.00385	0.0427903	XLOC_014544
TCONS_00052720	-	21:4775991-4776207	0	12.0806	inf	up	0.0019	0.0261425	XLOC_031363
TCONS_00015075	-	1:148001488-148001875	0	0.887858	inf	up	0.00165	0.0261425	XLOC_009654
TCONS_00012351	-	1:78382486-78382688	0	18.4693	inf	up	0.002	0.0261425	XLOC_007902
TCONS_00066979	-	3:49308719-49308982	0	3.96708	inf	up	0.002	0.0261425	XLOC_039687
TCONS_00057503	-	26:3397212-3397575	0	1.19754	inf	up	0.0021	0.0261425	XLOC_033955
TCONS_00089902	-	7:22178437-22178755	0	2.32789	inf	up	0.00115	0.0261425	XLOC_053520
TCONS_00055782	-	24:6125634-6125896	0	4.85504	inf	up	0.0021	0.0261425	XLOC_033040
TCONS_00023516	-	12:18561537-18561993	0	0.60975	inf	up	0.0021	0.0261425	XLOC_014717
TCONS_00068743	-	3:97269310-97269690	0	0.941367	inf	up	0.00165	0.0261425	XLOC_040807
TCONS_00096860	-	9:12465721-12466011	0	2.7386	inf	up	0.00165	0.0261425	XLOC_057660
TCONS_00006101	-	1:122225019-122225369	0	1.37248	inf	up	0.00225	0.027725	XLOC_003892
TCONS_00099215	-	9:22724244-22724613	0	1.03772	inf	up	0.00165	0.0261425	XLOC_059016
TCONS_00072770	-	4:69249811-69250120	0	1.88565	inf	up	0.002	0.0261425	XLOC_043320
TCONS_00037722	-	2:3407384-3407605	0	11.3079	inf	up	0.00165	0.0261425	XLOC_022085
TCONS_00033284	-	17:2860528-2860850	0	2.91107	inf	up	0.00105	0.0261425	XLOC_019891
TCONS_00055102	-	24:3472198-3472678	1.20117	0	-inf	down	5e-05	0.00237902	XLOC_032677
TCONS_00039505	-	2:45084741-45085027	0	3.06143	inf	up	0.0019	0.0261425	XLOC_023167
TCONS_00048526	-	2:127005324-127005650	0	1.49764	inf	up	0.002	0.0261425	XLOC_029064
TCONS_00053587	-	22:3117012-3117448	0	0.741923	inf	up	0.0018	0.0261425	XLOC_031855
TCONS_00067737	-	3:70737516-70737746	0	8.91895	inf	up	0.00165	0.0261425	XLOC_040174
TCONS_00075222	-	4:30784635-30784996	0	1.09476	inf	up	0.0019	0.0261425	XLOC_044790
TCONS_00077966	-	5:3565531-3565794	3.61329	0	-inf	down	0.00205	0.0261425	XLOC_046414
TCONS_00061954	-	3:39747890-39748248	0	1.15247	inf	up	0.00165	0.0261425	XLOC_036528
TCONS_00003728	-	1:74709203-74709486	0	2.78138	inf	up	0.002	0.0261425	XLOC_002354
TCONS_00061776	-	3:36864324-36864579	0	6.0479	inf	up	0.00125	0.0261425	XLOC_036405
TCONS_00015548	-	1:167936751-167937172	0	0.967333	inf	up	0.0019	0.0261425	XLOC_010014
TCONS_00047767	-	2:103708110-103708562	0	0.623483	inf	up	0.0021	0.0261425	XLOC_028560
TCONS_00091889	-	7:22993818-22994196	0	1.04477	inf	up	0.0021	0.0261425	XLOC_054742
TCONS_00061979	-	3:39953741-39954017	0	3.25604	inf	up	0.0019	0.0261425	XLOC_036546
TCONS_00063816	-	3:83385086-83385439	0	1.212	inf	up	0.00165	0.0261425	XLOC_037692
TCONS_00042024	-	2:110201734-110201982	0	5.90913	inf	up	0.00165	0.0261425	XLOC_024864
TCONS_00089645	-	7:18788010-18788351	0	1.25298	inf	up	0.002	0.0261425	XLOC_053389
TCONS_00085513	-	6:15997074-15998014	12.1801	5.91378	-1.04238	down	5e-05	0.00237902	XLOC_050889
TCONS_00058132	-	27:3961077-3961568	0	0.585914	inf	up	0.00225	0.027725	XLOC_034296
TCONS_00072818	-	4:71953852-71954146	0	3.51303	inf	up	0.00175	0.0261425	XLOC_043359
TCONS_00049344	-	2:145557911-145558194	0	3.05952	inf	up	0.00165	0.0261425	XLOC_029576
TCONS_00084232	-	5:52953330-52953883	0	0.527747	inf	up	0.0013	0.0261425	XLOC_050211
TCONS_00080265	-	5:40249289-40249564	0	3.49875	inf	up	0.00165	0.0261425	XLOC_047845
TCONS_00064265	-	3:101431747-101432119	0	0.918	inf	up	0.002	0.0261425	XLOC_037999
TCONS_00072202	-	4:54216529-54216859	0	1.42503	inf	up	0.002	0.0261425	XLOC_042972
TCONS_00029579	-	15:408189-408535	0	1.30457	inf	up	0.00165	0.0261425	XLOC_018100
TCONS_00104751	-	Z:64592291-64592507	0	11.8531	inf	up	0.002	0.0261425	XLOC_062215
TCONS_00053451	-	22:1637102-1637551	0	0.687025	inf	up	0.0018	0.0261425	XLOC_031781
TCONS_00057830	-	27:776365-776664	0	4.13129	inf	up	0.00125	0.0261425	XLOC_034123
TCONS_00013891	-	1:118427626-118427926	0	2.2695	inf	up	0.0019	0.0261425	XLOC_008894
TCONS_00040720	-	2:70435287-70435493	0	20.9657	inf	up	0.0018	0.0261425	XLOC_023996
TCONS_00042818	-	2:129308088-129308434	0	1.18597	inf	up	0.002	0.0261425	XLOC_025418
TCONS_00048266	-	2:120036483-120036813	0	1.83374	inf	up	0.0018	0.0261425	XLOC_028902
TCONS_00080912	-	5:51226981-51227277	2.33825	0	-inf	down	0.0019	0.0261425	XLOC_048252
TCONS_00066023	-	3:27756640-27758124	0	1.01594	inf	up	0.0018	0.0261425	XLOC_039106
TCONS_00047959	-	2:110008277-110008516	0	7.20428	inf	up	0.00165	0.0261425	XLOC_028703
TCONS_00011830	-	1:69747236-69747566	0	1.52812	inf	up	0.0019	0.0261425	XLOC_007591
TCONS_00025648	-	13:13746630-13746909	0	3.8624	inf	up	0.0018	0.0261425	XLOC_015918
TCONS_00098583	-	9:13325551-13326214	0.414483	0	-inf	down	0.00155	0.0261425	XLOC_058672
TCONS_00063830	-	3:85116306-85116659	0	1.212	inf	up	0.00165	0.0261425	XLOC_037705
TCONS_00078914	-	5:18695572-18695830	0	4.81983	inf	up	0.00165	0.0261425	XLOC_047060
TCONS_00053593	-	22:3257132-3257380	0	6.45668	inf	up	0.00185	0.0261425	XLOC_031861
TCONS_00004618	-	1:85175883-85176098	0	12.2062	inf	up	0.002	0.0261425	XLOC_002921
TCONS_00032102	-	17:3516650-3516999	0	1.14862	inf	up	0.002	0.0261425	XLOC_019347
TCONS_00077323	-	4:82641115-82641349	0	7.08428	inf	up	0.0019	0.0261425	XLOC_046027
TCONS_00008056	-	1:169955029-169955316	0	2.74141	inf	up	0.0019	0.0261425	XLOC_005262
TCONS_00018374	-	10:18851962-18852166	0	18.9656	inf	up	0.00165	0.0261425	XLOC_011676
TCONS_00039855	-	2:52559744-52560182	0	0.958463	inf	up	0.0009	0.0261425	XLOC_023371
TCONS_00065546	-	3:17521781-17522214	0	0.714906	inf	up	0.00195	0.0261425	XLOC_038793
TCONS_00104704	-	Z:63190212-63190699	0.503701	0	-inf	down	0.0013	0.0261425	XLOC_062196
TCONS_00053834	-	23:2390009-2390356	0	1.3874	inf	up	0.0019	0.0261425	XLOC_032036
TCONS_00080272	-	5:40352444-40352726	0	3.55165	inf	up	0.0018	0.0261425	XLOC_047852
TCONS_00025102	-	13:2385884-2386565	0	0.350038	inf	up	0.0019	0.0261425	XLOC_015610
TCONS_00030290	-	15:9319295-9321461	0	0.349099	inf	up	5e-05	0.00237902	XLOC_018485
TCONS_00016880	-	10:76025-76398	0	0.9098	inf	up	0.002	0.0261425	XLOC_010819
TCONS_00024610	-	12:14692844-14693143	0	2.17436	inf	up	0.002	0.0261425	XLOC_015294
TCONS_00072578	-	4:64989082-64989317	0	7.90257	inf	up	0.00165	0.0261425	XLOC_043217
TCONS_00102235	-	Z:71224277-71224496	0	10.8722	inf	up	0.002	0.0261425	XLOC_060761
TCONS_00068771	-	3:98731971-98732310	0	1.37634	inf	up	0.0019	0.0261425	XLOC_040827
TCONS_00007593	-	1:158457777-158458193	0.727898	0	-inf	down	0.0019	0.0261425	XLOC_004926
TCONS_00026939	-	13:2619447-2619857	0	0.874161	inf	up	0.0018	0.0261425	XLOC_016752
TCONS_00046108	-	2:59737558-59737872	0	1.75704	inf	up	0.002	0.0261425	XLOC_027492
TCONS_00000941	-	1:24136149-24136432	0	2.78138	inf	up	0.002	0.0261425	XLOC_000600
TCONS_00054016	-	23:4817655-4817926	0	3.41391	inf	up	0.002	0.0261425	XLOC_032134
TCONS_00013709	-	1:111017332-111017638	0	2.29879	inf	up	0.0019	0.0261425	XLOC_008764
TCONS_00007619	-	1:158538842-158539231	0	1.14835	inf	up	0.00145	0.0261425	XLOC_004952
TCONS_00053384	-	22:1447862-1448258	1.10188	0	-inf	down	0.00165	0.0261425	XLOC_031730
TCONS_00001326	-	1:35324970-35325399	0	0.9328	inf	up	0.00115	0.0261425	XLOC_000833
TCONS_00080305	-	5:41347291-41347767	0.802889	0	-inf	down	0.00155	0.0261425	XLOC_047879
TCONS_00045799	-	2:53942823-53943237	0	1.05386	inf	up	0.0013	0.0261425	XLOC_027296
TCONS_00039347	-	2:42454259-42454546	0	2.60903	inf	up	0.002	0.0261425	XLOC_023082
TCONS_00046261	-	2:61116930-61117219	0	3.54002	inf	up	0.00115	0.0261425	XLOC_027609
TCONS_00001447	-	1:38396195-38396509	0	1.75704	inf	up	0.002	0.0261425	XLOC_000923
TCONS_00102615	-	Z:3990903-3991357	0.545939	0	-inf	down	0.0029	0.033529	XLOC_061009
TCONS_00077231	-	4:81361445-81361773	0	1.46059	inf	up	0.002	0.0261425	XLOC_045979
TCONS_00079858	-	5:31479730-31480187	0	0.606407	inf	up	0.0021	0.0261425	XLOC_047607
TCONS_00026896	-	13:17319504-17319788	0	3.83145	inf	up	0.00115	0.0261425	XLOC_016723
TCONS_00075391	SMARCAD1	4:36617311-36620211	0.883328	1.92212	1.12168	up	0.00345	0.0390839	XLOC_044876
TCONS_00052856	-	21:5859948-5860245	1.8783	0	-inf	down	0.0042	0.0462429	XLOC_031445
TCONS_00008339	-	1:175821741-175822152	0	0.807156	inf	up	0.0021	0.0261425	XLOC_005445
TCONS_00000612	-	1:12249599-12249811	0	12.2547	inf	up	0.0019	0.0261425	XLOC_000404
TCONS_00001087	-	1:30848473-30848700	0	8.75153	inf	up	0.002	0.0261425	XLOC_000678
TCONS_00090256	-	7:29197360-29197751	0	1.01594	inf	up	0.0018	0.0261425	XLOC_053752
TCONS_00016001	-	1:177491201-177505425	2.82082	13.4487	2.25328	up	5e-05	0.00237902	XLOC_010292
TCONS_00013022	-	1:96985333-96985730	0	0.820217	inf	up	0.00165	0.0261425	XLOC_008313
TCONS_00067454	-	3:59493777-59494270	0	0.963206	inf	up	0.0001	0.00440659	XLOC_039979
TCONS_00103620	-	Z:29282570-29282875	0	2.33026	inf	up	0.0019	0.0261425	XLOC_061571
TCONS_00098479	-	9:11331318-11332116	3.89238	1.06286	-1.8727	down	0.0015	0.0261425	XLOC_058593
TCONS_00066684	-	3:40308656-40310787	1.74548	9.68284	2.47181	up	5e-05	0.00237902	XLOC_039517
TCONS_00010913	-	1:50575549-50575841	0	2.79988	inf	up	0.0019	0.0261425	XLOC_007028
TCONS_00070527	-	4:16568142-16568386	0	6.40695	inf	up	0.00195	0.0261425	XLOC_041955
TCONS_00043767	-	2:7764837-7765342	0	0.679053	inf	up	0.0009	0.0261425	XLOC_025994
TCONS_00022456	-	11:367090-367375	0	2.85133	inf	up	0.00245	0.0291788	XLOC_014109
TCONS_00055259	-	24:118151-118547	2.06275	0	-inf	down	0.0001	0.00440659	XLOC_032771
TCONS_00018500	-	10:30587-30813	0	10.4702	inf	up	0.002	0.0261425	XLOC_011741
TCONS_00030428	-	15:11101803-11102007	0	30.318	inf	up	0.0014	0.0261425	XLOC_018541
TCONS_00006475	-	1:125495594-125495899	0	2.19497	inf	up	0.00165	0.0261425	XLOC_004168
TCONS_00069323	-	3:108110957-108111320	0	0.997949	inf	up	0.002	0.0261425	XLOC_041155
TCONS_00093984	-	8:27397705-27398052	1.3878	0	-inf	down	0.00265	0.0310928	XLOC_055945
TCONS_00094183	-	8:2015244-2015633	0	0.759327	inf	up	0.0039	0.0432716	XLOC_056068
TCONS_00032899	-	17:10017826-10018196	0.857704	0	-inf	down	0.00285	0.0330099	XLOC_019684
TCONS_00103438	-	Z:25942067-25942349	0	3.10981	inf	up	0.00165	0.0261425	XLOC_061455
TCONS_00081032	-	5:53746654-53746968	0	2.10844	inf	up	0.0021	0.0261425	XLOC_048326
TCONS_00028743	-	14:4424453-4424778	0	1.65049	inf	up	0.00245	0.0291788	XLOC_017661
TCONS_00002027	-	1:50483599-50483956	0	1.26979	inf	up	0.0021	0.0261425	XLOC_001307
TCONS_00028996	-	14:8289024-8289386	0	1.22443	inf	up	0.0018	0.0261425	XLOC_017791
TCONS_00037453	-	19:9714194-9714580	0	0.895171	inf	up	0.00165	0.0261425	XLOC_021946
TCONS_00072479	-	4:61719767-61720035	0	3.96725	inf	up	0.00165	0.0261425	XLOC_043172
TCONS_00086721	-	6:3869037-3869389	0	1.22453	inf	up	0.00165	0.0261425	XLOC_051589
TCONS_00074095	-	4:5185572-5185772	0	25.7816	inf	up	0.0018	0.0261425	XLOC_044045
TCONS_00000397	-	1:8964477-8964818	0	1.50357	inf	up	0.0021	0.0261425	XLOC_000221
TCONS_00008873	-	1:190024208-190024549	0	1.25298	inf	up	0.002	0.0261425	XLOC_005760
TCONS_00086497	-	6:33088404-33088760	0	1.38943	inf	up	0.0018	0.0261425	XLOC_051439
TCONS_00105039	-	Z:78209508-78209894	0	0.895171	inf	up	0.00165	0.0261425	XLOC_062401
TCONS_00003699	-	1:74094837-74095173	0	1.3266	inf	up	0.002	0.0261425	XLOC_002336
TCONS_00099961	-	W:580155-580470	4.43112	0	-inf	down	5e-05	0.00237902	XLOC_059458
TCONS_00060777	-	3:17457241-17457522	0	3.44874	inf	up	0.0021	0.0261425	XLOC_035707
TCONS_00093339	-	8:15278327-15278644	1.6396	0	-inf	down	0.0026	0.0305894	XLOC_055567
TCONS_00041997	-	2:109249265-109249494	0	8.73127	inf	up	0.0019	0.0261425	XLOC_024841
TCONS_00047132	-	2:89680677-89680979	0	2.20728	inf	up	0.0019	0.0261425	XLOC_028136
TCONS_00103032	-	Z:13829080-13829321	0	11.645	inf	up	5e-05	0.00237902	XLOC_061229
TCONS_00069647	-	4:785614-785986	0	0.918	inf	up	0.002	0.0261425	XLOC_041390
TCONS_00026171	-	13:7331971-7332295	0	2.07328	inf	up	0.0024	0.0291788	XLOC_016257
TCONS_00098532	-	9:12438609-12439067	0.541921	0	-inf	down	0.0027	0.0315839	XLOC_058636
TCONS_00028772	-	14:4527467-4528000	0.641479	0	-inf	down	0.00195	0.0261425	XLOC_017684
TCONS_00013845	-	1:116429895-116430200	0	1.99543	inf	up	0.002	0.0261425	XLOC_008870
TCONS_00011435	-	1:59522152-59522365	0	12.9528	inf	up	0.002	0.0261425	XLOC_007341
TCONS_00062688	-	3:54083041-54083272	0	7.9096	inf	up	0.002	0.0261425	XLOC_037021
TCONS_00032334	-	17:6147552-6147943	0	0.925195	inf	up	0.0019	0.0261425	XLOC_019442
TCONS_00068663	-	3:95611870-95612132	0	4.92926	inf	up	0.0018	0.0261425	XLOC_040762
TCONS_00049007	-	2:137235462-137235838	0	1.15851	inf	up	0.00165	0.0261425	XLOC_029385
TCONS_00009993	-	1:28162068-28162545	0	0.728367	inf	up	0.0013	0.0261425	XLOC_006454
TCONS_00010772	-	1:48277573-48277895	0	1.73429	inf	up	0.00165	0.0261425	XLOC_006952
TCONS_00067396	-	3:59029151-59029383	0	7.71864	inf	up	0.002	0.0261425	XLOC_039936
TCONS_00046937	-	2:84148332-84148697	3.73257	0	-inf	down	5e-05	0.00237902	XLOC_028024
TCONS_00007485	-	1:154386371-154386663	0	2.82447	inf	up	0.00195	0.0261425	XLOC_004831
TCONS_00101689	-	Z:50764149-50764392	0	5.98485	inf	up	0.002	0.0261425	XLOC_060438
TCONS_00083607	-	5:40133890-40134213	0	1.71187	inf	up	0.00165	0.0261425	XLOC_049802
TCONS_00086462	-	6:32728970-32729177	0	18.7448	inf	up	0.00145	0.0261425	XLOC_051414
TCONS_00075780	-	4:45102332-45103227	0.375973	0	-inf	down	5e-05	0.00237902	XLOC_045116
TCONS_00040983	-	2:82194432-82194709	0	3.07316	inf	up	0.002	0.0261425	XLOC_024189
TCONS_00086526	-	6:34014021-34014372	0	1.91217	inf	up	0.0009	0.0261425	XLOC_051462
TCONS_00100862	-	Z:23888567-23889239	0	0.439437	inf	up	0.00105	0.0261425	XLOC_059935
TCONS_00059603	-	28:2529644-2529926	0	3.39252	inf	up	0.0021	0.0261425	XLOC_035064
TCONS_00043229	-	2:144477142-144477467	0	1.82011	inf	up	0.0021	0.0261425	XLOC_025707
TCONS_00022201	-	11:14820630-14820943	0	3.04093	inf	up	0.00085	0.0261425	XLOC_013977
TCONS_00008690	-	1:184721645-184722023	1.03031	0	-inf	down	0.0025	0.0295925	XLOC_005641
TCONS_00074514	-	4:15529801-15530214	0	0.709397	inf	up	0.0025	0.0295925	XLOC_044285
TCONS_00000430	-	1:10455718-10455961	0	5.98485	inf	up	0.002	0.0261425	XLOC_000239
TCONS_00006120	-	1:122508179-122508578	0	1.32184	inf	up	0.0014	0.0261425	XLOC_003899
TCONS_00040652	-	2:68267339-68267689	0	1.13661	inf	up	0.002	0.0261425	XLOC_023949
TCONS_00037670	-	2:1829896-1830402	0	0.637633	inf	up	0.00065	0.0215066	XLOC_022045
TCONS_00088472	-	6:7614157-7614451	0	2.57622	inf	up	0.00165	0.0261425	XLOC_052661
TCONS_00033464	-	17:6165935-6166314	0	1.03579	inf	up	0.0021	0.0261425	XLOC_019965
TCONS_00069544	-	4:23230-23894	0	0.51692	inf	up	5e-05	0.00237902	XLOC_041320
TCONS_00082448	-	5:21825452-21825823	0	1.48212	inf	up	0.0013	0.0261425	XLOC_049141
TCONS_00072459	-	4:61437210-61437516	0	2.36093	inf	up	0.0021	0.0261425	XLOC_043157
TCONS_00048630	-	2:128447952-128448204	0	4.94083	inf	up	0.002	0.0261425	XLOC_029130
TCONS_00046794	-	2:81011133-81011359	0	8.52092	inf	up	0.0019	0.0261425	XLOC_027942
TCONS_00084052	-	5:49952802-49953048	0	5.60663	inf	up	0.002	0.0261425	XLOC_050108
TCONS_00083116	-	5:29249341-29249635	0	3.55868	inf	up	0.0016	0.0261425	XLOC_049505
TCONS_00025680	-	13:14734898-14735365	0	0.862233	inf	up	0.0014	0.0261425	XLOC_015943
TCONS_00071759	-	4:43093479-43093718	0	7.63067	inf	up	0.0018	0.0261425	XLOC_042711
TCONS_00028298	-	14:252556-252947	0	1.27588	inf	up	0.00125	0.0261425	XLOC_017408
TCONS_00059982	-	3:3074009-3074372	0	1.18137	inf	up	0.0019	0.0261425	XLOC_035253
TCONS_00064217	-	3:99205197-99205446	0	5.27712	inf	up	0.00245	0.0291788	XLOC_037972
TCONS_00054279	-	23:1172799-1173124	0	1.51676	inf	up	0.002	0.0261425	XLOC_032280
TCONS_00072900	-	4:75713299-75713597	0	2.42707	inf	up	0.00165	0.0261425	XLOC_043410
TCONS_00004832	-	1:88436142-88436437	0	2.53773	inf	up	0.00165	0.0261425	XLOC_003047
TCONS_00001810	-	1:47882234-47884704	0.448405	1.29399	1.52895	up	0.00095	0.0261425	XLOC_001164
TCONS_00033790	-	17:8892923-8893221	0	2.20643	inf	up	0.002	0.0261425	XLOC_020140
TCONS_00013156	-	1:99350029-99350284	4.37059	0	-inf	down	0.00325	0.0371656	XLOC_008433
TCONS_00022476	-	11:13926223-13926683	0	0.761403	inf	up	0.0022	0.0271693	XLOC_014129
TCONS_00060196	-	3:5941840-5942102	0	4.04587	inf	up	0.002	0.0261425	XLOC_035368
TCONS_00088491	-	7:63768-64164	0	0.826561	inf	up	0.00165	0.0261425	XLOC_052680
TCONS_00061789	-	3:37256419-37256807	0	0.880651	inf	up	0.00165	0.0261425	XLOC_036412
TCONS_00082231	-	5:15528883-15529189	0	2.29879	inf	up	0.0019	0.0261425	XLOC_049029
TCONS_00086099	-	6:25559324-25559595	0	4.09669	inf	up	0.0021	0.0261425	XLOC_051230
TCONS_00043030	-	2:137770402-137770651	0	5.20294	inf	up	0.0019	0.0261425	XLOC_025561
TCONS_00067934	-	3:78732681-78733067	0	0.813791	inf	up	0.002	0.0261425	XLOC_040288
TCONS_00093293	-	8:14324377-14324705	0	1.59219	inf	up	0.00245	0.0291788	XLOC_055547
TCONS_00088738	BARD1	7:4167240-4167755	1.77579	8.20605	2.20822	up	0.00395	0.0437387	XLOC_052843
TCONS_00015432	-	1:163523231-163523490	0	4.72435	inf	up	0.00165	0.0261425	XLOC_009925
TCONS_00100897	-	Z:24166304-24166671	0	1.03433	inf	up	0.0019	0.0261425	XLOC_059956
TCONS_00000384	-	1:7975639-7975956	0	1.68555	inf	up	0.002	0.0261425	XLOC_000217
TCONS_00008368	-	1:176377971-176378181	0	14.2666	inf	up	0.0019	0.0261425	XLOC_005457
TCONS_00005983	-	1:117711955-117712603	0	0.8076	inf	up	5e-05	0.00237902	XLOC_003817
TCONS_00069996	-	4:4032713-4033024	2.8583	0	-inf	down	0.0026	0.0305894	XLOC_041604
TCONS_00042628	-	2:125991321-125991652	0	1.54857	inf	up	0.00165	0.0261425	XLOC_025299
TCONS_00098834	-	9:15508087-15508682	0	0.548283	inf	up	0.0015	0.0261425	XLOC_058821
TCONS_00062868	-	3:56760933-56761197	0	3.89064	inf	up	0.002	0.0261425	XLOC_037129
TCONS_00008055	-	1:169953005-169953526	0	0.876901	inf	up	5e-05	0.00237902	XLOC_005261
TCONS_00073217	-	4:84142648-84143003	1.28312	0	-inf	down	0.00265	0.0310928	XLOC_043590
TCONS_00026935	-	13:17741983-17742258	0	3.81681	inf	up	0.0021	0.0261425	XLOC_016748
TCONS_00092726	-	8:4931566-4931857	0	2.84124	inf	up	0.0019	0.0261425	XLOC_055239
TCONS_00085674	-	6:18492336-18492566	0	8.91895	inf	up	0.00165	0.0261425	XLOC_051004
TCONS_00083113	-	5:29245904-29246230	0	1.60449	inf	up	0.0019	0.0261425	XLOC_049502
TCONS_00044038	-	2:14756845-14757310	0	0.999613	inf	up	5e-05	0.00237902	XLOC_026164
TCONS_00005058	-	1:93583609-93583965	0	1.17567	inf	up	0.00165	0.0261425	XLOC_003185
TCONS_00039997	-	2:54523335-54523584	0	6.31118	inf	up	0.0021	0.0261425	XLOC_023498
TCONS_00041976	-	2:108829163-108829490	0	1.58484	inf	up	0.0019	0.0261425	XLOC_024820
TCONS_00060316	-	3:9431460-9431930	0	0.754611	inf	up	0.0013	0.0261425	XLOC_035437
TCONS_00104297	-	Z:46640842-46641377	0.450189	0	-inf	down	0.00195	0.0261425	XLOC_061972
TCONS_00009360	-	1:5358659-5358927	0	4.32791	inf	up	0.0021	0.0261425	XLOC_006050
TCONS_00016162	-	1:180252418-180260743	9.9767	4.92342	-1.0189	down	5e-05	0.00237902	XLOC_010373
TCONS_00044127	-	2:16570502-16570830	0	1.50007	inf	up	0.0025	0.0295925	XLOC_026226
TCONS_00025339	-	13:9594141-9594374	0	9.04109	inf	up	0.0021	0.0261425	XLOC_015767
TCONS_00048524	-	2:126687915-126688204	0	2.78144	inf	up	0.00165	0.0261425	XLOC_029062
TCONS_00064767	-	3:1552415-1552879	0	0.632621	inf	up	0.0018	0.0261425	XLOC_038297
TCONS_00048331	-	2:121090370-121090583	0	12.9528	inf	up	0.002	0.0261425	XLOC_028946
TCONS_00074096	-	4:5295440-5295655	0	13.4268	inf	up	0.00165	0.0261425	XLOC_044046
TCONS_00086657	-	6:1712585-1712854	0	4.24865	inf	up	0.0021	0.0261425	XLOC_051539
TCONS_00100629	-	Z:17830155-17830424	0	3.64838	inf	up	0.0019	0.0261425	XLOC_059825
TCONS_00104980	-	Z:72709173-72709492	0	2.10472	inf	up	0.0018	0.0261425	XLOC_062349
TCONS_00021643	-	11:2791884-2792714	0.326644	0	-inf	down	5e-05	0.00237902	XLOC_013586
TCONS_00028457	-	14:2143270-2143810	0	0.329694	inf	up	0.0036	0.0404875	XLOC_017507
TCONS_00018029	-	10:15215762-15216278	0	0.652397	inf	up	0.00175	0.0261425	XLOC_011462
TCONS_00105023	-	Z:75764267-75764504	0	9.60034	inf	up	0.00115	0.0261425	XLOC_062386
TCONS_00032112	-	17:3810377-3810631	0	5.21869	inf	up	0.00165	0.0261425	XLOC_019355
TCONS_00044230	-	2:17924929-17925135	0	17.7402	inf	up	0.00165	0.0261425	XLOC_026288
TCONS_00098901	-	9:16484242-16484502	0	4.21017	inf	up	0.002	0.0261425	XLOC_058866
TCONS_00101669	-	Z:50266852-50267201	0	1.23499	inf	up	0.0019	0.0261425	XLOC_060423
TCONS_00033213	-	17:2446455-2447904	2.28085	4.85562	1.09008	up	5e-05	0.00237902	XLOC_019838
TCONS_00026532	-	13:10824090-10824423	0	2.23731	inf	up	0.0016	0.0261425	XLOC_016527
TCONS_00042192	-	2:112117188-112117446	0	4.46488	inf	up	0.00245	0.0291788	XLOC_024987
TCONS_00040357	-	2:63056292-63056676	0	0.916442	inf	up	0.0021	0.0261425	XLOC_023716
TCONS_00005569	-	1:106568776-106569150	1.46142	0	-inf	down	0.003	0.0345718	XLOC_003542
TCONS_00070208	-	4:9088828-9089091	0	3.96708	inf	up	0.002	0.0261425	XLOC_041764
TCONS_00022503	-	12:166483-166861	0	1.2184	inf	up	0.00125	0.0261425	XLOC_014150
TCONS_00079027	-	5:22024883-22025153	0	3.82397	inf	up	0.00165	0.0261425	XLOC_047119
TCONS_00037655	-	2:1114952-1115431	0	0.656483	inf	up	0.00145	0.0261425	XLOC_022034
TCONS_00063346	-	3:71373785-71374061	0	3.12621	inf	up	0.002	0.0261425	XLOC_037420
TCONS_00065854	-	3:22932899-22933259	0	1.21595	inf	up	0.0019	0.0261425	XLOC_038990
TCONS_00084359	-	5:54889041-54889807	0.311693	0	-inf	down	0.0018	0.0261425	XLOC_050283
TCONS_00084194	-	5:52438495-52438785	0	3.23653	inf	up	0.0018	0.0261425	XLOC_050185
TCONS_00025105	-	13:2392087-2392328	0	10.3684	inf	up	0.0008	0.0253658	XLOC_015613
TCONS_00040365	-	2:63073365-63073654	0	4.78898	inf	up	0.0015	0.0261425	XLOC_023723
TCONS_00100712	-	Z:20571361-20571986	0	0.498849	inf	up	0.00105	0.0261425	XLOC_059867
TCONS_00060726	-	3:16858635-16858837	0	18.4693	inf	up	0.002	0.0261425	XLOC_035672
TCONS_00098102	-	9:5183641-5184034	0.997962	0	-inf	down	0.00165	0.0261425	XLOC_058339
TCONS_00070798	-	4:19780686-19780918	0	7.40935	inf	up	0.0019	0.0261425	XLOC_042148
TCONS_00004947	-	1:91466137-91466698	0	0.515972	inf	up	0.00195	0.0261425	XLOC_003102
TCONS_00011081	-	1:53534561-53534848	0	2.74141	inf	up	0.0019	0.0261425	XLOC_007143
TCONS_00035683	-	19:3089305-3089514	0	16.1084	inf	up	0.00165	0.0261425	XLOC_021064
TCONS_00018250	-	10:18156985-18157439	0	0.771411	inf	up	0.00125	0.0261425	XLOC_011618
TCONS_00102196	-	Z:69756894-69757216	0	1.89195	inf	up	0.0021	0.0261425	XLOC_060737
TCONS_00085550	-	6:16574517-16574750	0	7.24407	inf	up	0.0019	0.0261425	XLOC_050916
TCONS_00089508	-	7:16049288-16049537	0	5.20294	inf	up	0.0019	0.0261425	XLOC_053317
TCONS_00003236	-	1:68181708-68181986	0	3.50253	inf	up	0.00195	0.0261425	XLOC_002058
TCONS_00037665	-	2:1511739-1512058	0	1.80458	inf	up	0.00165	0.0261425	XLOC_022041
TCONS_00040129	-	2:58404988-58405411	0	1.25348	inf	up	5e-05	0.00237902	XLOC_023560
TCONS_00005889	-	1:112866673-112867042	0	0.943382	inf	up	0.002	0.0261425	XLOC_003772
TCONS_00004841	-	1:88817419-88817787	0	0.952113	inf	up	0.002	0.0261425	XLOC_003050
TCONS_00067129	-	3:53911769-53912133	0	0.988481	inf	up	0.002	0.0261425	XLOC_039778
TCONS_00033058	-	17:648036-648364	0	1.60665	inf	up	0.00165	0.0261425	XLOC_019763
TCONS_00032842	-	17:9316459-9316702	0	8.37879	inf	up	0.00115	0.0261425	XLOC_019661
TCONS_00071269	-	4:33089334-33089598	0	4.66877	inf	up	0.0021	0.0261425	XLOC_042416
TCONS_00011701	-	1:67597292-67597586	0	2.49419	inf	up	0.00245	0.0291788	XLOC_007518
TCONS_00051338	-	20:10825262-10825505	0	7.78031	inf	up	0.0018	0.0261425	XLOC_030677
TCONS_00038099	-	2:10420639-10420923	0	3.73022	inf	up	0.00125	0.0261425	XLOC_022294
TCONS_00088465	-	6:7597492-7597862	1.66854	0	-inf	down	0.00155	0.0261425	XLOC_052654
TCONS_00071636	-	4:39490155-39490456	0	2.1123	inf	up	0.002	0.0261425	XLOC_042617
TCONS_00074049	-	4:4403660-4404037	0	1.54481	inf	up	0.0015	0.0261425	XLOC_044030
TCONS_00091743	-	7:21117193-21117569	0.83382	0	-inf	down	0.00355	0.0400413	XLOC_054660
TCONS_00040145	-	2:59786325-59786547	0	10.001	inf	up	0.002	0.0261425	XLOC_023573
TCONS_00034931	-	18:4884926-4885187	0	4.53949	inf	up	0.00165	0.0261425	XLOC_020724
TCONS_00084794	-	5:29203315-29203616	0	2.1123	inf	up	0.002	0.0261425	XLOC_050512
TCONS_00036553	-	19:761174-761457	0	2.91404	inf	up	0.0019	0.0261425	XLOC_021465
TCONS_00015999	-	1:177040334-177040596	0	4.04587	inf	up	0.002	0.0261425	XLOC_010290
TCONS_00047331	-	2:96507254-96507768	0.563315	0	-inf	down	0.00165	0.0261425	XLOC_028293
TCONS_00083239	-	5:33098425-33098891	0	0.754929	inf	up	0.00115	0.0261425	XLOC_049595
TCONS_00090135	-	7:25470929-25471220	0	3.09953	inf	up	0.0018	0.0261425	XLOC_053682
TCONS_00041914	-	2:107720415-107720731	51.8937	146.048	1.49281	up	5e-05	0.00237902	XLOC_024767
TCONS_00060405	-	3:11615136-11615402	0	4.11892	inf	up	0.00165	0.0261425	XLOC_035483
TCONS_00091114	-	7:8155661-8155995	0	1.49392	inf	up	0.00165	0.0261425	XLOC_054283
TCONS_00099077	-	9:21301118-21301397	0	2.97107	inf	up	0.002	0.0261425	XLOC_058952
TCONS_00015275	-	1:156236762-156237028	0	3.74448	inf	up	0.002	0.0261425	XLOC_009784
TCONS_00049347	-	2:145709204-145709463	0	4.72435	inf	up	0.00165	0.0261425	XLOC_029578
TCONS_00010670	-	1:46344721-46345067	0	1.77896	inf	up	0.00175	0.0261425	XLOC_006897
TCONS_00088413	-	6:33396283-33396509	0	9.88138	inf	up	0.00165	0.0261425	XLOC_052617
TCONS_00008635	-	1:183887542-183887858	0	2.22149	inf	up	0.0018	0.0261425	XLOC_005622
TCONS_00102288	-	Z:72997490-72997845	1.17869	0	-inf	down	0.0019	0.0261425	XLOC_060784
TCONS_00017687	-	10:10787789-10788242	0	0.774994	inf	up	0.00175	0.0261425	XLOC_011252
TCONS_00068980	-	3:101439993-101440387	0	0.839515	inf	up	0.00165	0.0261425	XLOC_040991
TCONS_00080073	-	5:37271067-37271674	0	0.64705	inf	up	5e-05	0.00237902	XLOC_047745
TCONS_00046654	-	2:71372617-71372888	0	4.09669	inf	up	0.0021	0.0261425	XLOC_027861
TCONS_00047625	-	2:100894550-100894832	0	3.39252	inf	up	0.0021	0.0261425	XLOC_028471
TCONS_00004434	-	1:83756142-83756561	0	1.09164	inf	up	0.00085	0.0261425	XLOC_002783
TCONS_00030103	-	15:7247266-7247508	0	6.11925	inf	up	0.002	0.0261425	XLOC_018378
TCONS_00032111	-	17:3780400-3780685	0	2.69318	inf	up	0.002	0.0261425	XLOC_019354
TCONS_00067045	-	3:51592465-51592905	0.842278	0	-inf	down	0.0014	0.0261425	XLOC_039727
TCONS_00008547	-	1:180264029-180264707	0.409203	0	-inf	down	0.00155	0.0261425	XLOC_005559
TCONS_00080181	-	5:37884246-37884617	0	1.38949	inf	up	0.00175	0.0261425	XLOC_047781
TCONS_00018262	-	10:18212272-18212572	0	2.35731	inf	up	0.00165	0.0261425	XLOC_011626
TCONS_00082670	-	5:23723488-23723799	2.37992	0	-inf	down	0.0018	0.0261425	XLOC_049266
TCONS_00093296	-	8:14612824-14613111	0	2.74141	inf	up	0.0019	0.0261425	XLOC_055550
TCONS_00024394	-	12:10610174-10610449	0	3.30903	inf	up	0.0019	0.0261425	XLOC_015180
TCONS_00101344	-	Z:36271380-36271615	0	7.18416	inf	up	0.002	0.0261425	XLOC_060227
TCONS_00047241	-	2:92724824-92725218	0	0.763195	inf	up	0.002	0.0261425	XLOC_028218
TCONS_00046790	-	2:80983765-80984012	0	5.40811	inf	up	0.0019	0.0261425	XLOC_027938
TCONS_00096536	-	9:8437281-8437639	0	1.12723	inf	up	0.0019	0.0261425	XLOC_057408
TCONS_00008992	-	1:192634180-192634463	0	2.78138	inf	up	0.002	0.0261425	XLOC_005827
TCONS_00101641	-	Z:48430343-48430560	0	8.77518	inf	up	0.004	0.0442293	XLOC_060399
TCONS_00044362	-	2:21409335-21409758	0	0.732644	inf	up	0.0019	0.0261425	XLOC_026388
TCONS_00063558	-	3:77593686-77594004	0	1.99534	inf	up	0.0021	0.0261425	XLOC_037525
TCONS_00009795	-	1:19344047-19344256	0	13.5926	inf	up	0.00245	0.0291788	XLOC_006334
TCONS_00061283	-	3:26759513-26759788	0	3.97083	inf	up	0.0018	0.0261425	XLOC_036076
TCONS_00062117	-	3:43018290-43018527	0	6.85739	inf	up	0.002	0.0261425	XLOC_036649
TCONS_00013846	-	1:116818386-116818657	0	3.88358	inf	up	0.0019	0.0261425	XLOC_008871
TCONS_00049658	-	20:534356-534647	0	3.43211	inf	up	0.00115	0.0261425	XLOC_029752
TCONS_00074440	-	4:13720173-13720499	0	1.49764	inf	up	0.002	0.0261425	XLOC_044247
TCONS_00022457	-	11:368395-368702	0	2.48479	inf	up	0.00225	0.027725	XLOC_014110
TCONS_00078934	-	5:19972836-19973216	0	0.855788	inf	up	0.002	0.0261425	XLOC_047073
TCONS_00024752	-	12:17404358-17404557	0	24.685	inf	up	0.0021	0.0261425	XLOC_015379
TCONS_00043582	-	2:4396691-4397466	0	0.598184	inf	up	5e-05	0.00237902	XLOC_025899
TCONS_00074791	-	4:18664273-18664665	0	1.93827	inf	up	5e-05	0.00237902	XLOC_044468
TCONS_00023487	-	12:17770262-17770656	0	0.763195	inf	up	0.002	0.0261425	XLOC_014702
TCONS_00001586	-	1:40995275-40995649	0	0.901726	inf	up	0.002	0.0261425	XLOC_001025
TCONS_00033811	-	18:641868-643021	0.474304	0	-inf	down	5e-05	0.00237902	XLOC_020151
TCONS_00043517	-	2:3090520-3101273	1.58522	3.44739	1.12083	up	5e-05	0.00237902	XLOC_025857
TCONS_00001760	-	1:47154229-47154585	0	1.06879	inf	up	0.002	0.0261425	XLOC_001134
TCONS_00064029	-	3:94146523-94147066	0.399821	0	-inf	down	0.0013	0.0261425	XLOC_037832
TCONS_00072702	-	4:67987369-67987719	0	1.37543	inf	up	0.002	0.0261425	XLOC_043290
TCONS_00083580	-	5:39321597-39321944	0	1.26127	inf	up	0.0019	0.0261425	XLOC_049788
TCONS_00033189	-	17:1811627-1812039	0	0.734705	inf	up	0.00165	0.0261425	XLOC_019827
TCONS_00056909	-	26:3507968-3508517	0	0.827777	inf	up	5e-05	0.00237902	XLOC_033579
TCONS_00038069	-	2:9719479-9719986	0.768859	0	-inf	down	0.00145	0.0261425	XLOC_022277
TCONS_00095008	-	8:12933491-12933721	0	9.30661	inf	up	0.0018	0.0261425	XLOC_056543
TCONS_00071229	-	4:31773303-31773686	0	0.927045	inf	up	0.00245	0.0291788	XLOC_042389
TCONS_00046250	-	2:60666877-60667332	0	0.8686	inf	up	0.0009	0.0261425	XLOC_027600
TCONS_00069003	-	3:102686282-102686577	0	2.99913	inf	up	0.0018	0.0261425	XLOC_041002
TCONS_00083100	-	5:29222862-29223169	0	1.93988	inf	up	0.002	0.0261425	XLOC_049489
TCONS_00079353	-	5:25943660-25943961	0	2.53476	inf	up	0.0021	0.0261425	XLOC_047256
TCONS_00010130	-	1:31869865-31870184	0	2.13268	inf	up	0.0018	0.0261425	XLOC_006543
TCONS_00037780	-	2:4069137-4069507	0	1.12175	inf	up	0.0021	0.0261425	XLOC_022103
TCONS_00067951	-	3:79351991-79352423	0	0.760521	inf	up	0.0018	0.0261425	XLOC_040297
TCONS_00042435	-	2:121244324-121244601	0	3.38047	inf	up	0.00165	0.0261425	XLOC_025161
TCONS_00025015	-	13:1157050-1157480	0	0.829396	inf	up	0.00115	0.0261425	XLOC_015538
TCONS_00025689	-	13:14788868-14789422	0.434962	0	-inf	down	0.0023	0.0282156	XLOC_015946
TCONS_00063707	-	3:80406278-80445953	0.567407	1.85911	1.71216	up	5e-05	0.00237902	XLOC_037631
TCONS_00015465	-	1:165288805-165289092	0	3.65264	inf	up	0.00115	0.0261425	XLOC_009952
TCONS_00000308	-	1:4799767-4800133	0	1.164	inf	up	0.0021	0.0261425	XLOC_000174
TCONS_00036811	-	19:3623335-3623713	0	1.04477	inf	up	0.0021	0.0261425	XLOC_021666
TCONS_00102450	-	Z:82289591-82290183	0	0.303409	inf	up	0.00335	0.0381516	XLOC_060909
TCONS_00001349	-	1:35458729-35459192	0.593894	0	-inf	down	0.0015	0.0261425	XLOC_000850
TCONS_00010960	-	1:51023800-51024042	0	6.73117	inf	up	0.00165	0.0261425	XLOC_007062
TCONS_00023608	-	12:478430-478874	0	0.707198	inf	up	0.0018	0.0261425	XLOC_014785
TCONS_00073084	-	4:80488398-80488763	0	1.07708	inf	up	0.00165	0.0261425	XLOC_043514
TCONS_00037146	-	19:6218215-6218499	0	3.2841	inf	up	0.0021	0.0261425	XLOC_021801
TCONS_00092908	-	8:7548980-7560368	0.342939	0.166323	-1.04397	down	0.0003	0.0113276	XLOC_055329
TCONS_00092618	-	8:2472244-2472554	0	1.97932	inf	up	0.0019	0.0261425	XLOC_055184
TCONS_00059172	-	28:3539946-3540252	0	2.08981	inf	up	0.0019	0.0261425	XLOC_034825
TCONS_00076402	-	4:57043824-57103020	0	2.45851	inf	up	0.00245	0.0291788	XLOC_045511
TCONS_00012348	-	1:78072450-78073061	0.665377	0	-inf	down	5e-05	0.00237902	XLOC_007899
TCONS_00030725	-	15:1481316-1481578	0	8.99034	inf	up	5e-05	0.00237902	XLOC_018705
TCONS_00095511	-	8:21653252-21653509	0	4.48751	inf	up	0.0019	0.0261425	XLOC_056816
TCONS_00093658	-	8:23009689-23009933	0	7.61115	inf	up	0.0018	0.0261425	XLOC_055746
TCONS_00015126	-	1:151388715-151389325	0.731918	0	-inf	down	5e-05	0.00237902	XLOC_009703
TCONS_00025898	-	13:287651-287887	0	7.57984	inf	up	0.00195	0.0261425	XLOC_016072
TCONS_00027230	-	14:3144777-3145114	0	1.54863	inf	up	0.0019	0.0261425	XLOC_016900
TCONS_00068362	-	3:86547432-86547756	0	1.68992	inf	up	0.00165	0.0261425	XLOC_040565
TCONS_00096795	-	9:12095013-12095365	0	1.11321	inf	up	0.002	0.0261425	XLOC_057620
TCONS_00077109	-	4:77340927-77341137	0	18.4515	inf	up	0.0018	0.0261425	XLOC_045908
TCONS_00047318	-	2:95843739-95843939	0	22.9922	inf	up	0.00125	0.0261425	XLOC_028283
TCONS_00018053	-	10:15373097-15373304	0	16.996	inf	up	0.0018	0.0261425	XLOC_011484
TCONS_00000173	-	1:2752257-2752653	0	1.20227	inf	up	0.0013	0.0261425	XLOC_000096
TCONS_00071651	-	4:41679841-41680192	0	1.73473	inf	up	0.00115	0.0261425	XLOC_042630
TCONS_00065180	-	3:12399166-12399547	0	0.848527	inf	up	0.002	0.0261425	XLOC_038539
TCONS_00101668	-	Z:50262341-50262635	0	2.47233	inf	up	0.0019	0.0261425	XLOC_060422
TCONS_00050399	-	20:11932428-11932831	0	0.997735	inf	up	0.00115	0.0261425	XLOC_030158
TCONS_00043253	-	2:146051896-146052364	0	0.769388	inf	up	0.0019	0.0261425	XLOC_025727
TCONS_00093975	-	8:27273288-27273536	0	5.30413	inf	up	0.0019	0.0261425	XLOC_055936
TCONS_00102359	-	Z:79020124-79020462	0	1.2963	inf	up	0.002	0.0261425	XLOC_060843
TCONS_00069660	-	4:1189116-1189451	0	1.87274	inf	up	0.00125	0.0261425	XLOC_041399
TCONS_00081175	-	5:57048994-57049316	0	1.73429	inf	up	0.00165	0.0261425	XLOC_048425
TCONS_00050851	-	20:3902165-3902513	0	1.37282	inf	up	0.0019	0.0261425	XLOC_030408
TCONS_00022113	-	11:14203756-14204065	0	2.20695	inf	up	0.0019	0.0261425	XLOC_013893
TCONS_00103647	-	Z:29351285-29351687	0.800966	0	-inf	down	0.0019	0.0261425	XLOC_061598
TCONS_00014409	-	1:129119921-129120298	0	0.966058	inf	up	0.00165	0.0261425	XLOC_009268
TCONS_00012791	-	1:89587562-89587875	0	1.78196	inf	up	0.002	0.0261425	XLOC_008153
TCONS_00050272	-	20:10583548-10583794	0	6.72795	inf	up	0.0021	0.0261425	XLOC_030074
TCONS_00101420	-	Z:39963837-39964177	0	1.36102	inf	up	0.0019	0.0261425	XLOC_060272
TCONS_00028297	-	14:251650-251987	0	1.3113	inf	up	0.002	0.0261425	XLOC_017407
TCONS_00103539	-	Z:27937915-27938318	0	1.47662	inf	up	5e-05	0.00237902	XLOC_061508
TCONS_00061086	-	3:23626545-23627135	0	0.537938	inf	up	0.00145	0.0261425	XLOC_035938
TCONS_00023485	-	12:17721242-17721539	0	2.46313	inf	up	0.00165	0.0261425	XLOC_014700
TCONS_00030938	-	15:5365836-5366193	0.91367	0	-inf	down	0.00385	0.0427903	XLOC_018789
TCONS_00019311	-	10:12297239-12297707	0	0.714804	inf	up	0.00125	0.0261425	XLOC_012205
TCONS_00092510	-	7:8063200-8063660	0	0.529375	inf	up	0.0038	0.0423438	XLOC_055111
TCONS_00067504	-	3:60763314-60763789	0	1.16432	inf	up	5e-05	0.00237902	XLOC_040015
TCONS_00070272	-	4:11113080-11113432	0	1.11321	inf	up	0.002	0.0261425	XLOC_041810
TCONS_00023345	-	12:11847812-11849842	0	4.08029	inf	up	0.0019	0.0261425	XLOC_014612
TCONS_00023482	-	12:17372405-17372736	0	1.40779	inf	up	0.002	0.0261425	XLOC_014697
TCONS_00022660	-	12:1932333-1932694	0	1.4243	inf	up	0.00115	0.0261425	XLOC_014259
TCONS_00095965	-	8:28752743-28753024	0	3.44874	inf	up	0.0021	0.0261425	XLOC_057077
TCONS_00014822	-	1:139120365-139120703	0	1.2963	inf	up	0.002	0.0261425	XLOC_009504
TCONS_00014399	-	1:128695761-128696109	0	1.27693	inf	up	0.00165	0.0261425	XLOC_009262
TCONS_00077615	-	4:89387656-89388380	0	0.427008	inf	up	5e-05	0.00237902	XLOC_046210
TCONS_00046450	-	2:65867991-65868333	0	1.36298	inf	up	0.00165	0.0261425	XLOC_027733
TCONS_00031602	-	15:11485338-11485658	0	1.61876	inf	up	0.002	0.0261425	XLOC_019056
TCONS_00023736	-	12:1637045-1637341	0	2.40199	inf	up	0.0019	0.0261425	XLOC_014845
TCONS_00041550	-	2:101640734-101641111	0	0.966058	inf	up	0.00165	0.0261425	XLOC_024568
TCONS_00080003	-	5:35323698-35323990	0	2.41424	inf	up	0.002	0.0261425	XLOC_047708
TCONS_00049403	-	2:148067714-148067942	0	8.52872	inf	up	0.002	0.0261425	XLOC_029622
TCONS_00007766	-	1:165698910-165699288	0	0.957704	inf	up	0.00165	0.0261425	XLOC_005073
TCONS_00005247	-	1:99293277-99293593	0	1.70884	inf	up	0.002	0.0261425	XLOC_003336
TCONS_00005528	-	1:106061688-106062032	0	2.24912	inf	up	0.0016	0.0261425	XLOC_003517
TCONS_00013458	-	1:105779708-105779975	0	4.14885	inf	up	0.0019	0.0261425	XLOC_008616
TCONS_00041737	-	2:105015030-105015307	0	4.16536	inf	up	0.00125	0.0261425	XLOC_024684
TCONS_00072803	-	4:70695691-70696188	0.700085	0	-inf	down	0.0013	0.0261425	XLOC_043344
TCONS_00079870	-	5:32262080-32262434	0	1.32297	inf	up	0.00195	0.0261425	XLOC_047618
TCONS_00029153	-	14:10154236-10154559	0	1.55624	inf	up	0.002	0.0261425	XLOC_017890
TCONS_00031212	-	15:7465960-7466236	0	3.12621	inf	up	0.002	0.0261425	XLOC_018869
TCONS_00031297	-	15:8020553-8020896	0	1.47051	inf	up	0.0021	0.0261425	XLOC_018910
TCONS_00067614	-	3:64969317-64987531	0	4.5688	inf	up	0.0019	0.0261425	XLOC_040098
TCONS_00011704	-	1:67730590-67730893	0	2.05278	inf	up	0.002	0.0261425	XLOC_007521
TCONS_00067296	-	3:56601266-56622246	2.12123	10.4439	2.29969	up	0.0003	0.0113276	XLOC_039884
TCONS_00030334	-	15:9728413-9728668	0	6.12852	inf	up	0.00145	0.0261425	XLOC_018509
TCONS_00019619	-	10:16968435-16968981	0	0.710751	inf	up	5e-05	0.00237902	XLOC_012418
TCONS_00004797	-	1:87949580-87950150	0	0.548926	inf	up	0.0015	0.0261425	XLOC_003030
TCONS_00061577	-	3:32190199-32190529	0	1.42503	inf	up	0.002	0.0261425	XLOC_036304
TCONS_00004442	-	1:83786029-83787609	0.228965	1.06956	2.22382	up	0.00255	0.0301108	XLOC_002791
TCONS_00078820	-	5:16995752-16996009	0	4.48751	inf	up	0.0019	0.0261425	XLOC_046996
TCONS_00040934	-	2:78616166-78616400	0	7.35627	inf	up	0.002	0.0261425	XLOC_024154
TCONS_00104251	-	Z:45418980-45419353	0	0.979359	inf	up	0.0019	0.0261425	XLOC_061942
TCONS_00068174	-	3:80620143-80620446	0	2.46333	inf	up	0.0021	0.0261425	XLOC_040466
TCONS_00043245	-	2:145707802-145708084	0	2.8271	inf	up	0.002	0.0261425	XLOC_025720
TCONS_00084542	-	5:56946369-56946706	0	1.3113	inf	up	0.002	0.0261425	XLOC_050393
TCONS_00072704	-	4:68030245-68030518	0	6.58821	inf	up	0.00085	0.0261425	XLOC_043292
TCONS_00045993	-	2:58542602-58542938	0	1.45926	inf	up	0.00165	0.0261425	XLOC_027410
TCONS_00060780	-	3:17515563-17515825	0	6.16158	inf	up	0.00065	0.0215066	XLOC_035710
TCONS_00013302	-	1:104055641-104055921	0	3.5063	inf	up	0.0021	0.0261425	XLOC_008527
TCONS_00035246	-	18:9092350-9092909	0	0.463733	inf	up	0.00205	0.0261425	XLOC_020882
TCONS_00008874	-	1:190331968-190332253	0	2.69318	inf	up	0.002	0.0261425	XLOC_005761
TCONS_00078568	-	5:13484935-13485547	0.408105	0	-inf	down	0.00165	0.0261425	XLOC_046862
TCONS_00076559	-	4:60325791-60326155	0.904117	0	-inf	down	0.00285	0.0330099	XLOC_045637
TCONS_00103632	-	Z:29321784-29322327	0.50351	0	-inf	down	0.00205	0.0261425	XLOC_061583
TCONS_00082516	-	5:22272663-22273136	0	1.1408	inf	up	5e-05	0.00237902	XLOC_049186
TCONS_00014342	-	1:125380709-125381099	0	1.0241	inf	up	0.0018	0.0261425	XLOC_009219
TCONS_00054640	-	23:4219047-4219270	0	11.9183	inf	up	0.00125	0.0261425	XLOC_032440
TCONS_00083584	-	5:39763193-39763474	0	2.87395	inf	up	0.002	0.0261425	XLOC_049791
TCONS_00069949	-	4:3088068-3088386	0	1.82906	inf	up	0.00165	0.0261425	XLOC_041573
TCONS_00078613	-	5:14208014-14208248	0	9.3629	inf	up	0.00145	0.0261425	XLOC_046889
TCONS_00044171	-	2:17189973-17190200	9.32373	0	-inf	down	0.0017	0.0261425	XLOC_026246
TCONS_00090977	-	7:4982581-4982832	0	5.00897	inf	up	0.0019	0.0261425	XLOC_054205
TCONS_00087151	-	6:13462691-13463107	0	0.797704	inf	up	0.00195	0.0261425	XLOC_051828
TCONS_00021425	-	11:589968-590241	0	3.62352	inf	up	0.00165	0.0261425	XLOC_013495
TCONS_00013838	-	1:115286722-115287528	0	0.618278	inf	up	5e-05	0.00237902	XLOC_008863
TCONS_00013052	-	1:97048619-97048822	14.75	0	-inf	down	0.00205	0.0261425	XLOC_008343
TCONS_00011646	-	1:66327518-66327872	0	1.75966	inf	up	0.00065	0.0215066	XLOC_007471
TCONS_00031580	-	15:11259594-11259967	0	1.09176	inf	up	0.0021	0.0261425	XLOC_019049
TCONS_00095554	-	8:22341763-22342100	0	1.68942	inf	up	0.0018	0.0261425	XLOC_056853
TCONS_00039272	-	2:41013823-41014572	0	0.358445	inf	up	0.0014	0.0261425	XLOC_023041
TCONS_00048388	-	2:124378455-124378829	0	1.16482	inf	up	0.0018	0.0261425	XLOC_028981
TCONS_00059267	-	28:4370873-4371181	0	1.91263	inf	up	0.002	0.0261425	XLOC_034876
TCONS_00069443	-	3:110390753-110391025	0	3.35317	inf	up	0.002	0.0261425	XLOC_041227
TCONS_00100620	-	Z:17716644-17717434	0.329214	0	-inf	down	5e-05	0.00237902	XLOC_059816
TCONS_00104166	-	Z:44312850-44314431	0.317264	0	-inf	down	0.00215	0.0266452	XLOC_061897
TCONS_00048617	-	2:128371200-128371650	0	0.840765	inf	up	0.0013	0.0261425	XLOC_029122
TCONS_00002259	-	1:53757248-53757621	0	0.9098	inf	up	0.002	0.0261425	XLOC_001432
TCONS_00063582	-	3:77780757-77781048	0	2.9418	inf	up	0.0021	0.0261425	XLOC_037540
TCONS_00063709	-	3:80406316-80452124	2.42818	7.48942	1.62498	up	0.00095	0.0261425	XLOC_037631
TCONS_00102437	-	Z:81470788-81471260	0	0.732042	inf	up	0.00115	0.0261425	XLOC_060897
TCONS_00008329	-	1:175631311-175632155	0.38646	0	-inf	down	5e-05	0.00237902	XLOC_005435
TCONS_00063618	-	3:78835928-78836137	0	14.9518	inf	up	0.00195	0.0261425	XLOC_037572
TCONS_00033490	-	17:6437210-6437540	0	1.71004	inf	up	0.0021	0.0261425	XLOC_019974
TCONS_00102233	-	Z:70969694-70970037	0	1.34797	inf	up	0.00165	0.0261425	XLOC_060759
TCONS_00016663	-	1:193643591-193643973	0	0.841374	inf	up	0.002	0.0261425	XLOC_010658
TCONS_00000396	-	1:8885801-8886315	0.468074	0	-inf	down	0.0015	0.0261425	XLOC_000220
TCONS_00049830	-	20:4798432-4799164	0.365162	0	-inf	down	0.00155	0.0261425	XLOC_029869
TCONS_00019322	-	10:12348405-12348672	0	4.40944	inf	up	0.0021	0.0261425	XLOC_012213
TCONS_00044252	-	2:18914783-18915176	0	0.827812	inf	up	0.0019	0.0261425	XLOC_026306
TCONS_00016831	-	1:37545398-37545669	0	4.63984	inf	up	0.00145	0.0261425	XLOC_010770
TCONS_00080954	-	5:51619172-51619463	0	2.69665	inf	up	0.00165	0.0261425	XLOC_048279
TCONS_00070627	-	4:18665416-18665798	0	1.26799	inf	up	0.00125	0.0261425	XLOC_042011
TCONS_00048942	-	2:135863261-135863580	0	1.64053	inf	up	0.002	0.0261425	XLOC_029342
TCONS_00010792	-	1:49130065-49130504	0	0.907436	inf	up	0.0016	0.0261425	XLOC_006967
TCONS_00020421	-	11:6475971-6476262	0	2.69665	inf	up	0.00165	0.0261425	XLOC_012833
TCONS_00092341	-	7:34558006-34558312	0	2.08981	inf	up	0.0019	0.0261425	XLOC_054993
TCONS_00104122	-	Z:43977514-43977795	0	3.33834	inf	up	0.00195	0.0261425	XLOC_061868
TCONS_00084267	-	5:53840546-53840855	0	2.07421	inf	up	0.00165	0.0261425	XLOC_050227
TCONS_00067785	-	3:73610485-73610853	0	1.52338	inf	up	0.0013	0.0261425	XLOC_040208
TCONS_00041724	-	2:104677622-104677964	0	1.36298	inf	up	0.00165	0.0261425	XLOC_024671
TCONS_00041973	-	2:108518296-108518596	0	2.14301	inf	up	0.002	0.0261425	XLOC_024817
TCONS_00076943	-	4:69249319-69249581	0	5.25963	inf	up	0.0018	0.0261425	XLOC_045826
TCONS_00011780	-	1:68493520-68493942	0	1.12304	inf	up	0.0014	0.0261425	XLOC_007569
TCONS_00062072	-	3:42129655-42129876	0	10.2799	inf	up	0.002	0.0261425	XLOC_036612
TCONS_00018508	-	10:269051-270738	0	0.379606	inf	up	5e-05	0.00237902	XLOC_011749
TCONS_00072277	-	4:57167956-57168504	0	0.537516	inf	up	0.0013	0.0261425	XLOC_043016
TCONS_00046662	-	2:73466237-73466531	0	2.34202	inf	up	0.002	0.0261425	XLOC_027869
TCONS_00044222	-	2:17654470-17654693	0	11.2022	inf	up	0.00185	0.0261425	XLOC_026283
TCONS_00070088	-	4:7016528-7016947	0	0.700188	inf	up	0.00165	0.0261425	XLOC_041661
TCONS_00015099	-	1:148655685-148655919	0	8.09189	inf	up	0.00165	0.0261425	XLOC_009677
TCONS_00092097	-	7:28065154-28065474	0	1.78063	inf	up	0.00165	0.0261425	XLOC_054834
TCONS_00042873	-	2:131473326-131473622	0	2.64219	inf	up	0.0019	0.0261425	XLOC_025447
TCONS_00072820	-	4:72743020-72743350	0	1.52812	inf	up	0.0019	0.0261425	XLOC_043361
TCONS_00040034	-	2:55807829-55808095	0	3.42421	inf	up	0.0031	0.0356289	XLOC_023519
TCONS_00041472	-	2:100134076-100134370	0	3.74129	inf	up	0.00095	0.0261425	XLOC_024512
TCONS_00100893	-	Z:24142222-24142640	0	0.726802	inf	up	0.0026	0.0305894	XLOC_059952
TCONS_00051487	-	20:12263592-12263907	0	1.73266	inf	up	0.002	0.0261425	XLOC_030763
TCONS_00087060	-	6:11822845-11823326	0.528871	0	-inf	down	0.00215	0.0266452	XLOC_051791
TCONS_00069895	-	4:2904331-2904955	0	0.530951	inf	up	5e-05	0.00237902	XLOC_041534
TCONS_00043228	-	2:144466684-144467056	0	1.0098	inf	up	0.00165	0.0261425	XLOC_025706
TCONS_00088891	-	7:6030248-6030519	0	4.94274	inf	up	0.00125	0.0261425	XLOC_052918
TCONS_00001450	-	1:38542924-38543227	0	2.05278	inf	up	0.002	0.0261425	XLOC_000926
TCONS_00049529	-	2:148775234-148775444	0	14.5261	inf	up	0.00195	0.0261425	XLOC_029656
TCONS_00013843	-	1:116313481-116313852	0	1.01896	inf	up	0.00165	0.0261425	XLOC_008868
TCONS_00053679	-	23:986302-986658	0	1.06879	inf	up	0.002	0.0261425	XLOC_031930
TCONS_00067537	-	3:62453076-62453294	0	12.3059	inf	up	0.00165	0.0261425	XLOC_040040
TCONS_00041333	-	2:94782625-94782977	0	1.44717	inf	up	0.0018	0.0261425	XLOC_024429
TCONS_00048748	-	2:131351969-131352238	0	4.7429	inf	up	0.00125	0.0261425	XLOC_029202
TCONS_00095153	-	8:15247564-15247874	0	2.57312	inf	up	0.00125	0.0261425	XLOC_056633
TCONS_00090794	-	7:3552116-3552428	0	2.89171	inf	up	0.0013	0.0261425	XLOC_054094
TCONS_00076995	-	4:71509338-71509633	0	2.43682	inf	up	0.0019	0.0261425	XLOC_045849
TCONS_00025922	-	13:472904-473187	0	2.91404	inf	up	0.0019	0.0261425	XLOC_016085
TCONS_00079142	-	5:23838714-23854774	19.899	9.40406	-1.08134	down	0.00145	0.0261425	XLOC_047166
TCONS_00087750	-	6:22057659-22057866	0	27.1317	inf	up	5e-05	0.00237902	XLOC_052213
TCONS_00063831	-	3:85118449-85118670	0	9.63885	inf	up	0.0019	0.0261425	XLOC_037706
TCONS_00004985	-	1:91780369-91780634	0	3.94667	inf	up	0.00245	0.0291788	XLOC_003129
