# Supplementary material for: Analysis of long noncoding RNA and mRNA using RNA sequencing during the differentiation of intramuscular preadipocytes in chicken
Source: PLoS One. 2017 Feb 15;12(2):e0172389. doi: 10.1371/journal.pone.0172389 (PMC5310915; doi:10.1371/journal.pone.0172389)
Supplement: S3 Appendix — (ZIP) [file pone.0172389.s003.zip]

Archive with 3 entries (3 files):
- I2-I4.xlsx
- I4-I6.xlsx
- I0-I2.xlsx
