# Supplementary material for: Analysis of long noncoding RNA and mRNA using RNA sequencing during the differentiation of intramuscular preadipocytes in chicken
Source: PLoS One. 2017 Feb 15;12(2):e0172389. doi: 10.1371/journal.pone.0172389 (PMC5310915; doi:10.1371/journal.pone.0172389)
Supplement: S3 Appendix — (ZIP) [file pone.0172389.s003.zip › I2-I4.xlsx]

## Sheet: BP
Category	Term	Count	%	PValue	Genes	List Total	Pop Hits	Pop Total	Fold Enrichment	Bonferroni	Benjamini	FDR
GOTERM_BP_FAT	GO:0022403~cell cycle phase	19	1.82517	1.02741e-05	ENSGALG00000012327, ENSGALG00000008713, ENSGALG00000013956, ENSGALG00000014286, ENSGALG00000012236, ENSGALG00000004516, ENSGALG00000024128, ENSGALG00000001632, ENSGALG00000007537, ENSGALG00000004161, ENSGALG00000013920, ENSGALG00000004838, ENSGALG00000003720, ENSGALG00000014439, ENSGALG00000009854, ENSGALG00000011967, ENSGALG00000001722, ENSGALG00000004934, ENSGALG00000001005	442	76	5798	3.27941	0.0207009	0.0207009	0.0176998
GOTERM_BP_FAT	GO:0007049~cell cycle	28	2.68972	1.41047e-05	ENSGALG00000013310, ENSGALG00000005648, ENSGALG00000012327, ENSGALG00000013956, ENSGALG00000014286, ENSGALG00000004516, ENSGALG00000024128, ENSGALG00000001632, ENSGALG00000006110, ENSGALG00000015148, ENSGALG00000004838, ENSGALG00000006648, ENSGALG00000013920, ENSGALG00000009854, ENSGALG00000011967, ENSGALG00000001005, ENSGALG00000004399, ENSGALG00000008713, ENSGALG00000003045, ENSGALG00000012236,…	442	148	5798	2.48172	0.028309	0.0142561	0.0242983
GOTERM_BP_FAT	GO:0000278~mitotic cell cycle	15	1.44092	7.96171e-05	ENSGALG00000008713, ENSGALG00000012327, ENSGALG00000014286, ENSGALG00000013956, ENSGALG00000024128, ENSGALG00000001632, ENSGALG00000007537, ENSGALG00000004161, ENSGALG00000004838, ENSGALG00000014439, ENSGALG00000009854, ENSGALG00000011967, ENSGALG00000001722, ENSGALG00000004934, ENSGALG00000001005	442	58	5798	3.39249	0.14965	0.0526016	0.137084
GOTERM_BP_FAT	GO:0022402~cell cycle process	21	2.01729	0.000113652	ENSGALG00000005648, ENSGALG00000012327, ENSGALG00000008713, ENSGALG00000013956, ENSGALG00000014286, ENSGALG00000012236, ENSGALG00000004516, ENSGALG00000024128, ENSGALG00000001632, ENSGALG00000007537, ENSGALG00000004161, ENSGALG00000013920, ENSGALG00000004838, ENSGALG00000003720, ENSGALG00000014439, ENSGALG00000009854, ENSGALG00000011967, ENSGALG00000001722, ENSGALG00000004934, ENSGALG00000020906,…	442	106	5798	2.59878	0.206585	0.0562107	0.195631
GOTERM_BP_FAT	GO:0033554~cellular response to stress	27	2.59366	0.000234391	ENSGALG00000016583, ENSGALG00000010638, ENSGALG00000007549, ENSGALG00000021285, ENSGALG00000004516, ENSGALG00000006757, ENSGALG00000014956, ENSGALG00000008318, ENSGALG00000012618, ENSGALG00000002009, ENSGALG00000015259, ENSGALG00000009748, ENSGALG00000008459, ENSGALG00000008368, ENSGALG00000013761, ENSGALG00000009837, ENSGALG00000001005, ENSGALG00000010745, ENSGALG00000015387, ENSGALG00000010356,…	442	164	5798	2.15961	0.379529	0.091041	0.403066
GOTERM_BP_FAT	GO:0000279~M phase	14	1.34486	0.000263313	ENSGALG00000014286, ENSGALG00000004516, ENSGALG00000012236, ENSGALG00000024128, ENSGALG00000001632, ENSGALG00000007537, ENSGALG00000004161, ENSGALG00000013920, ENSGALG00000004838, ENSGALG00000003720, ENSGALG00000014439, ENSGALG00000009854, ENSGALG00000011967, ENSGALG00000004934	442	57	5798	3.22188	0.415018	0.085486	0.452694
GOTERM_BP_FAT	GO:0007242~intracellular signaling cascade	46	4.41883	0.00142633	ENSGALG00000016413, ENSGALG00000008744, ENSGALG00000016279, ENSGALG00000010010, ENSGALG00000012300, ENSGALG00000002193, ENSGALG00000007993, ENSGALG00000011248, ENSGALG00000008411, ENSGALG00000023066, ENSGALG00000002699, ENSGALG00000018967, ENSGALG00000016298, ENSGALG00000015259, ENSGALG00000023636, ENSGALG00000016451, ENSGALG00000005011, ENSGALG00000003238, ENSGALG00000005483, ENSGALG00000013761,…	442	378	5798	1.59633	0.94531	0.339761	2.42918
GOTERM_BP_FAT	GO:0000087~M phase of mitotic cell cycle	10	0.960615	0.00174719	ENSGALG00000001632, ENSGALG00000007537, ENSGALG00000004161, ENSGALG00000004838, ENSGALG00000014286, ENSGALG00000014439, ENSGALG00000009854, ENSGALG00000011967, ENSGALG00000024128, ENSGALG00000004934	442	38	5798	3.45201	0.971572	0.359207	2.96794
GOTERM_BP_FAT	GO:0042127~regulation of cell proliferation	31	2.97791	0.00243863	ENSGALG00000017274, ENSGALG00000004398, ENSGALG00000011468, ENSGALG00000010638, ENSGALG00000009378, ENSGALG00000001840, ENSGALG00000012429, ENSGALG00000008411, ENSGALG00000018967, ENSGALG00000012163, ENSGALG00000015899, ENSGALG00000015148, ENSGALG00000012363, ENSGALG00000009870, ENSGALG00000008459, ENSGALG00000007879, ENSGALG00000000949, ENSGALG00000005483, ENSGALG00000006025, ENSGALG00000004974,…	442	231	5798	1.76038	0.993065	0.424403	4.11941
GOTERM_BP_FAT	GO:0010941~regulation of cell death	29	2.78578	0.00302077	ENSGALG00000013310, ENSGALG00000004398, ENSGALG00000010638, ENSGALG00000012327, ENSGALG00000012429, ENSGALG00000002556, ENSGALG00000008411, ENSGALG00000010798, ENSGALG00000011089, ENSGALG00000012163, ENSGALG00000015899, ENSGALG00000015259, ENSGALG00000009748, ENSGALG00000004426, ENSGALG00000005483, ENSGALG00000013761, ENSGALG00000008461, ENSGALG00000016796, ENSGALG00000007129, ENSGALG00000008713,…	442	214	5798	1.77763	0.997887	0.459878	5.07886
GOTERM_BP_FAT	GO:0008285~negative regulation of cell proliferation	15	1.44092	0.0035833	ENSGALG00000006025, ENSGALG00000017274, ENSGALG00000011468, ENSGALG00000004974, ENSGALG00000010638, ENSGALG00000003943, ENSGALG00000012429, ENSGALG00000007357, ENSGALG00000008411, ENSGALG00000001443, ENSGALG00000012163, ENSGALG00000008830, ENSGALG00000006379, ENSGALG00000005483, ENSGALG00000007260	442	83	5798	2.37066	0.99933	0.485432	5.99739
GOTERM_BP_FAT	GO:0050873~brown fat cell differentiation	4	0.384246	0.00389187	ENSGALG00000004974, ENSGALG00000002540, ENSGALG00000005554, ENSGALG00000015767	442	5	5798	10.4941	0.999644	0.48398	6.49769
GOTERM_BP_FAT	GO:0042981~regulation of apoptosis	28	2.68972	0.00425576	ENSGALG00000013310, ENSGALG00000004398, ENSGALG00000010638, ENSGALG00000012327, ENSGALG00000002556, ENSGALG00000008411, ENSGALG00000010798, ENSGALG00000011089, ENSGALG00000012163, ENSGALG00000015899, ENSGALG00000015259, ENSGALG00000009748, ENSGALG00000004426, ENSGALG00000005483, ENSGALG00000013761, ENSGALG00000008461, ENSGALG00000016796, ENSGALG00000007129, ENSGALG00000008713, ENSGALG00000011531,…	442	209	5798	1.75739	0.999831	0.487236	7.08444
GOTERM_BP_FAT	GO:0006259~DNA metabolic process	29	2.78578	0.00449226	ENSGALG00000016583, ENSGALG00000017350, ENSGALG00000010638, ENSGALG00000006037, ENSGALG00000021285, ENSGALG00000004516, ENSGALG00000008686, ENSGALG00000014956, ENSGALG00000008318, ENSGALG00000012618, ENSGALG00000012348, ENSGALG00000007191, ENSGALG00000008368, ENSGALG00000009837, ENSGALG00000001005, ENSGALG00000011533, ENSGALG00000003922, ENSGALG00000010745, ENSGALG00000007665, ENSGALG00000010356,…	442	220	5798	1.72914	0.999896	0.480441	7.46393
GOTERM_BP_FAT	GO:0000280~nuclear division	9	0.864553	0.00476243	ENSGALG00000001632, ENSGALG00000007537, ENSGALG00000004161, ENSGALG00000004838, ENSGALG00000014286, ENSGALG00000014439, ENSGALG00000009854, ENSGALG00000011967, ENSGALG00000024128	442	36	5798	3.27941	0.99994	0.476891	7.89565
GOTERM_BP_FAT	GO:0007067~mitosis	9	0.864553	0.00476243	ENSGALG00000001632, ENSGALG00000007537, ENSGALG00000004161, ENSGALG00000004838, ENSGALG00000014286, ENSGALG00000014439, ENSGALG00000009854, ENSGALG00000011967, ENSGALG00000024128	442	36	5798	3.27941	0.99994	0.476891	7.89565
GOTERM_BP_FAT	GO:0043067~regulation of programmed cell death	28	2.68972	0.00551947	ENSGALG00000013310, ENSGALG00000004398, ENSGALG00000010638, ENSGALG00000012327, ENSGALG00000002556, ENSGALG00000008411, ENSGALG00000010798, ENSGALG00000011089, ENSGALG00000012163, ENSGALG00000015899, ENSGALG00000015259, ENSGALG00000009748, ENSGALG00000004426, ENSGALG00000005483, ENSGALG00000013761, ENSGALG00000008461, ENSGALG00000016796, ENSGALG00000007129, ENSGALG00000008713, ENSGALG00000011531,…	442	213	5798	1.72439	0.999987	0.505545	9.0953
GOTERM_BP_FAT	GO:0007507~heart development	16	1.53698	0.0055199	ENSGALG00000010013, ENSGALG00000006025, ENSGALG00000001416, ENSGALG00000013414, ENSGALG00000010638, ENSGALG00000015387, ENSGALG00000023577, ENSGALG00000012429, ENSGALG00000004582, ENSGALG00000008830, ENSGALG00000015164, ENSGALG00000015259, ENSGALG00000006379, ENSGALG00000005180, ENSGALG00000014976, ENSGALG00000003238	442	96	5798	2.18627	0.999987	0.484656	9.09598
GOTERM_BP_FAT	GO:0045444~fat cell differentiation	5	0.480307	0.00707949	ENSGALG00000004974, ENSGALG00000001872, ENSGALG00000002540, ENSGALG00000005554, ENSGALG00000015767	442	11	5798	5.96257	0.999999	0.552293	11.5211
GOTERM_BP_FAT	GO:0006270~DNA replication initiation	4	0.384246	0.00734595	ENSGALG00000012348, ENSGALG00000006037, ENSGALG00000016676, ENSGALG00000012546	442	6	5798	8.7451	1	0.546193	11.9293
GOTERM_BP_FAT	GO:0051726~regulation of cell cycle	14	1.34486	0.00756304	ENSGALG00000010638, ENSGALG00000008713, ENSGALG00000012327, ENSGALG00000023577, ENSGALG00000003045, ENSGALG00000012429, ENSGALG00000006555, ENSGALG00000011210, ENSGALG00000016485, ENSGALG00000008830, ENSGALG00000016915, ENSGALG00000016451, ENSGALG00000009748, ENSGALG00000001005	442	81	5798	2.26725	1	0.538302	12.2606
GOTERM_BP_FAT	GO:0051301~cell division	11	1.05668	0.00765375	ENSGALG00000013310, ENSGALG00000005505, ENSGALG00000001632, ENSGALG00000007537, ENSGALG00000003922, ENSGALG00000004161, ENSGALG00000016451, ENSGALG00000006648, ENSGALG00000008713, ENSGALG00000016609, ENSGALG00000014286	442	55	5798	2.62353	1	0.52522	12.3987
GOTERM_BP_FAT	GO:0048285~organelle fission	9	0.864553	0.00792151	ENSGALG00000001632, ENSGALG00000007537, ENSGALG00000004161, ENSGALG00000004838, ENSGALG00000014286, ENSGALG00000014439, ENSGALG00000009854, ENSGALG00000011967, ENSGALG00000024128	442	39	5798	3.02715	1	0.520983	12.805
GOTERM_BP_FAT	GO:0006974~response to DNA damage stimulus	19	1.82517	0.00838152	ENSGALG00000016583, ENSGALG00000010745, ENSGALG00000010638, ENSGALG00000021285, ENSGALG00000010356, ENSGALG00000007357, ENSGALG00000004516, ENSGALG00000013987, ENSGALG00000011210, ENSGALG00000014956, ENSGALG00000008318, ENSGALG00000012618, ENSGALG00000002009, ENSGALG00000002348, ENSGALG00000003720, ENSGALG00000024076, ENSGALG00000008368, ENSGALG00000009837, ENSGALG00000001005	442	129	5798	1.93206	1	0.5253	13.499
GOTERM_BP_FAT	GO:0046394~carboxylic acid biosynthetic process	11	1.05668	0.00870448	ENSGALG00000006352, ENSGALG00000002576, ENSGALG00000006284, ENSGALG00000003678, ENSGALG00000012131, ENSGALG00000005069, ENSGALG00000009560, ENSGALG00000015512, ENSGALG00000023689, ENSGALG00000005739, ENSGALG00000009748	442	56	5798	2.57668	1	0.523679	13.9831
GOTERM_BP_FAT	GO:0016053~organic acid biosynthetic process	11	1.05668	0.00870448	ENSGALG00000006352, ENSGALG00000002576, ENSGALG00000006284, ENSGALG00000003678, ENSGALG00000012131, ENSGALG00000005069, ENSGALG00000009560, ENSGALG00000015512, ENSGALG00000023689, ENSGALG00000005739, ENSGALG00000009748	442	56	5798	2.57668	1	0.523679	13.9831
GOTERM_BP_FAT	GO:0007010~cytoskeleton organization	18	1.72911	0.00884233	ENSGALG00000006025, ENSGALG00000013310, ENSGALG00000013414, ENSGALG00000009385, ENSGALG00000010010, ENSGALG00000008713, ENSGALG00000014999, ENSGALG00000007357, ENSGALG00000003642, ENSGALG00000008411, ENSGALG00000001547, ENSGALG00000009048, ENSGALG00000016451, ENSGALG00000015559, ENSGALG00000009854, ENSGALG00000013124, ENSGALG00000012456, ENSGALG00000009723	442	120	5798	1.96765	1	0.514862	14.1889
GOTERM_BP_FAT	GO:0045786~negative regulation of cell cycle	5	0.480307	0.00999037	ENSGALG00000016485, ENSGALG00000008830, ENSGALG00000010638, ENSGALG00000012327, ENSGALG00000012429	442	12	5798	5.46569	1	0.544453	15.8854
GOTERM_BP_FAT	GO:0030036~actin cytoskeleton organization	12	1.15274	0.0102346	ENSGALG00000006025, ENSGALG00000013414, ENSGALG00000009385, ENSGALG00000010010, ENSGALG00000016451, ENSGALG00000007357, ENSGALG00000003642, ENSGALG00000013124, ENSGALG00000012456, ENSGALG00000009723, ENSGALG00000008411, ENSGALG00000001547	442	66	5798	2.38503	1	0.539638	16.2422
GOTERM_BP_FAT	GO:0042060~wound healing	10	0.960615	0.011917	ENSGALG00000005505, ENSGALG00000005619, ENSGALG00000023379, ENSGALG00000008361, ENSGALG00000007849, ENSGALG00000006379, ENSGALG00000012802, ENSGALG00000012550, ENSGALG00000000949, ENSGALG00000012989	442	50	5798	2.62353	1	0.581776	18.6615
GOTERM_BP_FAT	GO:0043066~negative regulation of apoptosis	16	1.53698	0.0125258	ENSGALG00000008461, ENSGALG00000013310, ENSGALG00000010638, ENSGALG00000015387, ENSGALG00000008713, ENSGALG00000023577, ENSGALG00000007357, ENSGALG00000002556, ENSGALG00000008411, ENSGALG00000010798, ENSGALG00000003484, ENSGALG00000012163, ENSGALG00000015259, ENSGALG00000006379, ENSGALG00000009748, ENSGALG00000005483	442	105	5798	1.99888	1	0.587267	19.5208
GOTERM_BP_FAT	GO:0006261~DNA-dependent DNA replication	7	0.67243	0.0140138	ENSGALG00000012348, ENSGALG00000012915, ENSGALG00000006037, ENSGALG00000016676, ENSGALG00000024076, ENSGALG00000004516, ENSGALG00000012546	442	27	5798	3.40087	1	0.616263	21.5848
GOTERM_BP_FAT	GO:0043069~negative regulation of programmed cell death	16	1.53698	0.0147627	ENSGALG00000008461, ENSGALG00000013310, ENSGALG00000010638, ENSGALG00000015387, ENSGALG00000008713, ENSGALG00000023577, ENSGALG00000007357, ENSGALG00000002556, ENSGALG00000008411, ENSGALG00000010798, ENSGALG00000003484, ENSGALG00000012163, ENSGALG00000015259, ENSGALG00000006379, ENSGALG00000009748, ENSGALG00000005483	442	107	5798	1.96152	1	0.623488	22.6046
GOTERM_BP_FAT	GO:0060548~negative regulation of cell death	16	1.53698	0.0147627	ENSGALG00000008461, ENSGALG00000013310, ENSGALG00000010638, ENSGALG00000015387, ENSGALG00000008713, ENSGALG00000023577, ENSGALG00000007357, ENSGALG00000002556, ENSGALG00000008411, ENSGALG00000010798, ENSGALG00000003484, ENSGALG00000012163, ENSGALG00000015259, ENSGALG00000006379, ENSGALG00000009748, ENSGALG00000005483	442	107	5798	1.96152	1	0.623488	22.6046
GOTERM_BP_FAT	GO:0010604~positive regulation of macromolecule metabolic process	32	3.07397	0.0155628	ENSGALG00000001416, ENSGALG00000004398, ENSGALG00000010010, ENSGALG00000006216, ENSGALG00000012327, ENSGALG00000009378, ENSGALG00000012429, ENSGALG00000003406, ENSGALG00000018967, ENSGALG00000015259, ENSGALG00000003136, ENSGALG00000004426, ENSGALG00000014976, ENSGALG00000013649, ENSGALG00000005483, ENSGALG00000013761, ENSGALG00000004974, ENSGALG00000003922, ENSGALG00000010745, ENSGALG00000023577,…	442	274	5798	1.53199	1	0.631373	23.6804
GOTERM_BP_FAT	GO:0030029~actin filament-based process	12	1.15274	0.0173398	ENSGALG00000006025, ENSGALG00000013414, ENSGALG00000009385, ENSGALG00000010010, ENSGALG00000016451, ENSGALG00000007357, ENSGALG00000003642, ENSGALG00000013124, ENSGALG00000012456, ENSGALG00000009723, ENSGALG00000008411, ENSGALG00000001547	442	71	5798	2.21707	1	0.660132	26.0195
GOTERM_BP_FAT	GO:0035023~regulation of Rho protein signal transduction	9	0.864553	0.0186161	ENSGALG00000008744, ENSGALG00000015564, ENSGALG00000007357, ENSGALG00000002193, ENSGALG00000011744, ENSGALG00000010352, ENSGALG00000004754, ENSGALG00000011342, ENSGALG00000002699	442	45	5798	2.62353	1	0.675439	27.6576
GOTERM_BP_FAT	GO:0030030~cell projection organization	15	1.44092	0.019874	ENSGALG00000014261, ENSGALG00000014999, ENSGALG00000003642, ENSGALG00000008411, ENSGALG00000004538, ENSGALG00000002699, ENSGALG00000012163, ENSGALG00000003135, ENSGALG00000015966, ENSGALG00000006379, ENSGALG00000011940, ENSGALG00000005483, ENSGALG00000016333, ENSGALG00000001722, ENSGALG00000012456	442	101	5798	1.94817	1	0.688931	29.2387
GOTERM_BP_FAT	GO:0042325~regulation of phosphorylation	17	1.63305	0.0217221	ENSGALG00000008461, ENSGALG00000010638, ENSGALG00000009378, ENSGALG00000003943, ENSGALG00000012429, ENSGALG00000003642, ENSGALG00000015767, ENSGALG00000008411, ENSGALG00000002699, ENSGALG00000016959, ENSGALG00000003484, ENSGALG00000018967, ENSGALG00000008830, ENSGALG00000015259, ENSGALG00000012363, ENSGALG00000010692, ENSGALG00000012890	442	122	5798	1.82787	1	0.711207	31.5027
GOTERM_BP_FAT	GO:0007155~cell adhesion	30	2.88184	0.0225575	ENSGALG00000013782, ENSGALG00000013310, ENSGALG00000016411, ENSGALG00000005643, ENSGALG00000016616, ENSGALG00000001437, ENSGALG00000009601, ENSGALG00000004538, ENSGALG00000012069, ENSGALG00000011200, ENSGALG00000012906, ENSGALG00000015087, ENSGALG00000016908, ENSGALG00000010982, ENSGALG00000006822, ENSGALG00000006851, ENSGALG00000005483, ENSGALG00000012989, ENSGALG00000005505, ENSGALG00000016934,…	442	260	5798	1.51357	1	0.715063	32.5035
GOTERM_BP_FAT	GO:0022610~biological adhesion	30	2.88184	0.0225575	ENSGALG00000013782, ENSGALG00000013310, ENSGALG00000016411, ENSGALG00000005643, ENSGALG00000016616, ENSGALG00000001437, ENSGALG00000009601, ENSGALG00000004538, ENSGALG00000012069, ENSGALG00000011200, ENSGALG00000012906, ENSGALG00000015087, ENSGALG00000016908, ENSGALG00000010982, ENSGALG00000006822, ENSGALG00000006851, ENSGALG00000005483, ENSGALG00000012989, ENSGALG00000005505, ENSGALG00000016934,…	442	260	5798	1.51357	1	0.715063	32.5035
GOTERM_BP_FAT	GO:0006268~DNA unwinding during replication	4	0.384246	0.0259719	ENSGALG00000012348, ENSGALG00000012915, ENSGALG00000006037, ENSGALG00000004516	442	9	5798	5.83007	1	0.755841	36.4526
GOTERM_BP_FAT	GO:0040007~growth	11	1.05668	0.0262021	ENSGALG00000001416, ENSGALG00000015824, ENSGALG00000008830, ENSGALG00000004161, ENSGALG00000005069, ENSGALG00000006379, ENSGALG00000012327, ENSGALG00000012429, ENSGALG00000012787, ENSGALG00000004538, ENSGALG00000012989	442	66	5798	2.18627	1	0.749958	36.7109
GOTERM_BP_FAT	GO:0060429~epithelium development	12	1.15274	0.0300919	ENSGALG00000016796, ENSGALG00000007129, ENSGALG00000004974, ENSGALG00000008830, ENSGALG00000015966, ENSGALG00000015148, ENSGALG00000010638, ENSGALG00000007849, ENSGALG00000006379, ENSGALG00000012429, ENSGALG00000014976, ENSGALG00000001722	442	77	5798	2.04431	1	0.788852	40.9281
GOTERM_BP_FAT	GO:0019220~regulation of phosphate metabolic process	17	1.63305	0.0304282	ENSGALG00000008461, ENSGALG00000010638, ENSGALG00000009378, ENSGALG00000003943, ENSGALG00000012429, ENSGALG00000003642, ENSGALG00000015767, ENSGALG00000008411, ENSGALG00000002699, ENSGALG00000016959, ENSGALG00000003484, ENSGALG00000018967, ENSGALG00000008830, ENSGALG00000015259, ENSGALG00000012363, ENSGALG00000010692, ENSGALG00000012890	442	127	5798	1.75591	1	0.784433	41.28
GOTERM_BP_FAT	GO:0051174~regulation of phosphorus metabolic process	17	1.63305	0.0304282	ENSGALG00000008461, ENSGALG00000010638, ENSGALG00000009378, ENSGALG00000003943, ENSGALG00000012429, ENSGALG00000003642, ENSGALG00000015767, ENSGALG00000008411, ENSGALG00000002699, ENSGALG00000016959, ENSGALG00000003484, ENSGALG00000018967, ENSGALG00000008830, ENSGALG00000015259, ENSGALG00000012363, ENSGALG00000010692, ENSGALG00000012890	442	127	5798	1.75591	1	0.784433	41.28
GOTERM_BP_FAT	GO:0009064~glutamine family amino acid metabolic process	6	0.576369	0.0316353	ENSGALG00000016549, ENSGALG00000002576, ENSGALG00000015503, ENSGALG00000003678, ENSGALG00000023689, ENSGALG00000009748	442	24	5798	3.27941	1	0.789515	42.5269
GOTERM_BP_FAT	GO:0048872~homeostasis of number of cells	8	0.768492	0.0330006	ENSGALG00000013310, ENSGALG00000018967, ENSGALG00000010638, ENSGALG00000012618, ENSGALG00000004161, ENSGALG00000007357, ENSGALG00000012429, ENSGALG00000012550	442	41	5798	2.55954	1	0.795851	43.9071
GOTERM_BP_FAT	GO:0010942~positive regulation of cell death	13	1.2488	0.0333478	ENSGALG00000003484, ENSGALG00000007129, ENSGALG00000006284, ENSGALG00000015899, ENSGALG00000010638, ENSGALG00000012327, ENSGALG00000006379, ENSGALG00000003943, ENSGALG00000012429, ENSGALG00000004426, ENSGALG00000007357, ENSGALG00000005554, ENSGALG00000013761	442	88	5798	1.93783	1	0.791832	44.2531
GOTERM_BP_FAT	GO:0032535~regulation of cellular component size	11	1.05668	0.0345103	ENSGALG00000001416, ENSGALG00000009385, ENSGALG00000015259, ENSGALG00000012327, ENSGALG00000007357, ENSGALG00000004582, ENSGALG00000002556, ENSGALG00000001722, ENSGALG00000004538, ENSGALG00000009723, ENSGALG00000001547	442	69	5798	2.09122	1	0.795866	45.3969
GOTERM_BP_FAT	GO:0050866~negative regulation of cell activation	4	0.384246	0.03505	ENSGALG00000010638, ENSGALG00000006379, ENSGALG00000007357, ENSGALG00000003642	442	10	5798	5.24706	1	0.793857	45.9205
GOTERM_BP_FAT	GO:0032680~regulation of tumor necrosis factor production	4	0.384246	0.03505	ENSGALG00000015899, ENSGALG00000004426, ENSGALG00000005554, ENSGALG00000008411	442	10	5798	5.24706	1	0.793857	45.9205
GOTERM_BP_FAT	GO:0006541~glutamine metabolic process	4	0.384246	0.03505	ENSGALG00000016549, ENSGALG00000015503, ENSGALG00000003678, ENSGALG00000009748	442	10	5798	5.24706	1	0.793857	45.9205
GOTERM_BP_FAT	GO:0001818~negative regulation of cytokine production	4	0.384246	0.03505	ENSGALG00000004974, ENSGALG00000007357, ENSGALG00000005554, ENSGALG00000008411	442	10	5798	5.24706	1	0.793857	45.9205
GOTERM_BP_FAT	GO:0007059~chromosome segregation	5	0.480307	0.0354968	ENSGALG00000001632, ENSGALG00000007537, ENSGALG00000003922, ENSGALG00000016609, ENSGALG00000009854	442	17	5798	3.85813	1	0.791047	46.3503
GOTERM_BP_FAT	GO:0051094~positive regulation of developmental process	14	1.34486	0.0360438	ENSGALG00000004974, ENSGALG00000012327, ENSGALG00000006216, ENSGALG00000012429, ENSGALG00000002556, ENSGALG00000008411, ENSGALG00000016485, ENSGALG00000012163, ENSGALG00000008830, ENSGALG00000006379, ENSGALG00000014976, ENSGALG00000008459, ENSGALG00000014235, ENSGALG00000013761	442	99	5798	1.85502	1	0.789252	46.8721
GOTERM_BP_FAT	GO:0045944~positive regulation of transcription from RNA polymerase II promoter	18	1.72911	0.0379788	ENSGALG00000004974, ENSGALG00000010745, ENSGALG00000003922, ENSGALG00000010010, ENSGALG00000012327, ENSGALG00000006216, ENSGALG00000003045, ENSGALG00000012429, ENSGALG00000011061, ENSGALG00000009799, ENSGALG00000003406, ENSGALG00000008830, ENSGALG00000006379, ENSGALG00000003136, ENSGALG00000014976, ENSGALG00000010529, ENSGALG00000007260, ENSGALG00000013649	442	141	5798	1.67459	1	0.799873	48.6798
GOTERM_BP_FAT	GO:0040012~regulation of locomotion	10	0.960615	0.0395242	ENSGALG00000012219, ENSGALG00000011468, ENSGALG00000001443, ENSGALG00000006379, ENSGALG00000003943, ENSGALG00000003642, ENSGALG00000015056, ENSGALG00000005483, ENSGALG00000000949, ENSGALG00000008411	442	61	5798	2.15043	1	0.806426	50.0819
GOTERM_BP_FAT	GO:0007264~small GTPase mediated signal transduction	16	1.53698	0.0426153	ENSGALG00000006868, ENSGALG00000016279, ENSGALG00000004860, ENSGALG00000010010, ENSGALG00000008557, ENSGALG00000007435, ENSGALG00000012300, ENSGALG00000007357, ENSGALG00000002699, ENSGALG00000007554, ENSGALG00000016485, ENSGALG00000005140, ENSGALG00000023636, ENSGALG00000017166, ENSGALG00000005483, ENSGALG00000012456	442	122	5798	1.72035	1	0.824231	52.7786
GOTERM_BP_FAT	GO:0045580~regulation of T cell differentiation	5	0.480307	0.042984	ENSGALG00000004398, ENSGALG00000006379, ENSGALG00000007357, ENSGALG00000009870, ENSGALG00000007260	442	18	5798	3.64379	1	0.820976	53.091
GOTERM_BP_FAT	GO:0007498~mesoderm development	6	0.576369	0.0432384	ENSGALG00000012327, ENSGALG00000023577, ENSGALG00000012714, ENSGALG00000012429, ENSGALG00000008459, ENSGALG00000010529	442	26	5798	3.02715	1	0.816949	53.3054
GOTERM_BP_FAT	GO:0009719~response to endogenous stimulus	9	0.864553	0.0451657	ENSGALG00000001416, ENSGALG00000015824, ENSGALG00000018967, ENSGALG00000004974, ENSGALG00000010745, ENSGALG00000010010, ENSGALG00000005283, ENSGALG00000005483, ENSGALG00000008411	442	53	5798	2.22752	1	0.82493	54.8997
GOTERM_BP_FAT	GO:0016358~dendrite development	4	0.384246	0.045539	ENSGALG00000012163, ENSGALG00000015966, ENSGALG00000014999, ENSGALG00000008411	442	11	5798	4.77005	1	0.821891	55.2025
GOTERM_BP_FAT	GO:0048729~tissue morphogenesis	12	1.15274	0.0484563	ENSGALG00000016796, ENSGALG00000007129, ENSGALG00000008830, ENSGALG00000007849, ENSGALG00000006379, ENSGALG00000005180, ENSGALG00000023577, ENSGALG00000012714, ENSGALG00000012429, ENSGALG00000004582, ENSGALG00000008459, ENSGALG00000010529	442	83	5798	1.89653	1	0.835665	57.504
GOTERM_BP_FAT	GO:0006281~DNA repair	14	1.34486	0.0506434	ENSGALG00000016583, ENSGALG00000010745, ENSGALG00000010356, ENSGALG00000021285, ENSGALG00000004516, ENSGALG00000013987, ENSGALG00000011210, ENSGALG00000014956, ENSGALG00000008318, ENSGALG00000012618, ENSGALG00000002348, ENSGALG00000024076, ENSGALG00000008368, ENSGALG00000001005	442	104	5798	1.76584	1	0.84376	59.1559
GOTERM_BP_FAT	GO:0048332~mesoderm morphogenesis	5	0.480307	0.0512895	ENSGALG00000023577, ENSGALG00000012714, ENSGALG00000012429, ENSGALG00000008459, ENSGALG00000010529	442	19	5798	3.45201	1	0.842487	59.6321
GOTERM_BP_FAT	GO:0008361~regulation of cell size	8	0.768492	0.0514159	ENSGALG00000001416, ENSGALG00000015259, ENSGALG00000012327, ENSGALG00000007357, ENSGALG00000004582, ENSGALG00000002556, ENSGALG00000001722, ENSGALG00000004538	442	45	5798	2.33203	1	0.838221	59.7246
GOTERM_BP_FAT	GO:0009611~response to wounding	12	1.15274	0.052125	ENSGALG00000005505, ENSGALG00000005619, ENSGALG00000023379, ENSGALG00000008830, ENSGALG00000010638, ENSGALG00000008361, ENSGALG00000007849, ENSGALG00000006379, ENSGALG00000012802, ENSGALG00000012550, ENSGALG00000000949, ENSGALG00000012989	442	84	5798	1.87395	1	0.837413	60.2403
GOTERM_BP_FAT	GO:0032989~cellular component morphogenesis	15	1.44092	0.0525855	ENSGALG00000006025, ENSGALG00000014261, ENSGALG00000008461, ENSGALG00000017274, ENSGALG00000007357, ENSGALG00000004538, ENSGALG00000012163, ENSGALG00000008830, ENSGALG00000003135, ENSGALG00000015966, ENSGALG00000012363, ENSGALG00000006379, ENSGALG00000011940, ENSGALG00000001722, ENSGALG00000010529	442	115	5798	1.711	1	0.835193	60.5717
GOTERM_BP_FAT	GO:0045893~positive regulation of transcription, DNA-dependent	19	1.82517	0.0536425	ENSGALG00000004974, ENSGALG00000010745, ENSGALG00000003922, ENSGALG00000010010, ENSGALG00000012327, ENSGALG00000006216, ENSGALG00000023577, ENSGALG00000003045, ENSGALG00000012429, ENSGALG00000011061, ENSGALG00000009799, ENSGALG00000003406, ENSGALG00000008830, ENSGALG00000006379, ENSGALG00000003136, ENSGALG00000014976, ENSGALG00000010529, ENSGALG00000007260, ENSGALG00000013649	442	158	5798	1.57744	1	0.836437	61.3228
GOTERM_BP_FAT	GO:0008015~blood circulation	8	0.768492	0.0568589	ENSGALG00000010013, ENSGALG00000001416, ENSGALG00000004974, ENSGALG00000005069, ENSGALG00000015387, ENSGALG00000010983, ENSGALG00000008459, ENSGALG00000001722	442	46	5798	2.28133	1	0.849206	63.5262
GOTERM_BP_FAT	GO:0003013~circulatory system process	8	0.768492	0.0568589	ENSGALG00000010013, ENSGALG00000001416, ENSGALG00000004974, ENSGALG00000005069, ENSGALG00000015387, ENSGALG00000010983, ENSGALG00000008459, ENSGALG00000001722	442	46	5798	2.28133	1	0.849206	63.5262
GOTERM_BP_FAT	GO:0032944~regulation of mononuclear cell proliferation	6	0.576369	0.0570884	ENSGALG00000004398, ENSGALG00000015899, ENSGALG00000010638, ENSGALG00000006379, ENSGALG00000007357, ENSGALG00000009870	442	28	5798	2.81092	1	0.84588	63.6788
GOTERM_BP_FAT	GO:0050670~regulation of lymphocyte proliferation	6	0.576369	0.0570884	ENSGALG00000004398, ENSGALG00000015899, ENSGALG00000010638, ENSGALG00000006379, ENSGALG00000007357, ENSGALG00000009870	442	28	5798	2.81092	1	0.84588	63.6788
GOTERM_BP_FAT	GO:0030031~cell projection assembly	6	0.576369	0.0570884	ENSGALG00000003642, ENSGALG00000001722, ENSGALG00000005483, ENSGALG00000016333, ENSGALG00000012456, ENSGALG00000002699	442	28	5798	2.81092	1	0.84588	63.6788
GOTERM_BP_FAT	GO:0070663~regulation of leukocyte proliferation	6	0.576369	0.0570884	ENSGALG00000004398, ENSGALG00000015899, ENSGALG00000010638, ENSGALG00000006379, ENSGALG00000007357, ENSGALG00000009870	442	28	5798	2.81092	1	0.84588	63.6788
GOTERM_BP_FAT	GO:0032392~DNA geometric change	4	0.384246	0.0573885	ENSGALG00000012348, ENSGALG00000012915, ENSGALG00000006037, ENSGALG00000004516	442	12	5798	4.37255	1	0.842956	63.8775
GOTERM_BP_FAT	GO:0060675~ureteric bud morphogenesis	4	0.384246	0.0573885	ENSGALG00000008830, ENSGALG00000007849, ENSGALG00000006379, ENSGALG00000012429	442	12	5798	4.37255	1	0.842956	63.8775
GOTERM_BP_FAT	GO:0007126~meiosis	4	0.384246	0.0573885	ENSGALG00000013920, ENSGALG00000003720, ENSGALG00000012236, ENSGALG00000004516	442	12	5798	4.37255	1	0.842956	63.8775
GOTERM_BP_FAT	GO:0051327~M phase of meiotic cell cycle	4	0.384246	0.0573885	ENSGALG00000013920, ENSGALG00000003720, ENSGALG00000012236, ENSGALG00000004516	442	12	5798	4.37255	1	0.842956	63.8775
GOTERM_BP_FAT	GO:0001658~branching involved in ureteric bud morphogenesis	4	0.384246	0.0573885	ENSGALG00000008830, ENSGALG00000007849, ENSGALG00000006379, ENSGALG00000012429	442	12	5798	4.37255	1	0.842956	63.8775
GOTERM_BP_FAT	GO:0032508~DNA duplex unwinding	4	0.384246	0.0573885	ENSGALG00000012348, ENSGALG00000012915, ENSGALG00000006037, ENSGALG00000004516	442	12	5798	4.37255	1	0.842956	63.8775
GOTERM_BP_FAT	GO:0051321~meiotic cell cycle	4	0.384246	0.0573885	ENSGALG00000013920, ENSGALG00000003720, ENSGALG00000012236, ENSGALG00000004516	442	12	5798	4.37255	1	0.842956	63.8775
GOTERM_BP_FAT	GO:0051254~positive regulation of RNA metabolic process	19	1.82517	0.0593111	ENSGALG00000004974, ENSGALG00000010745, ENSGALG00000003922, ENSGALG00000010010, ENSGALG00000012327, ENSGALG00000006216, ENSGALG00000023577, ENSGALG00000003045, ENSGALG00000012429, ENSGALG00000011061, ENSGALG00000009799, ENSGALG00000003406, ENSGALG00000008830, ENSGALG00000006379, ENSGALG00000003136, ENSGALG00000014976, ENSGALG00000010529, ENSGALG00000007260, ENSGALG00000013649	442	160	5798	1.55772	1	0.848347	65.1261
GOTERM_BP_FAT	GO:0051325~interphase	5	0.480307	0.0604063	ENSGALG00000012327, ENSGALG00000008713, ENSGALG00000013956, ENSGALG00000001722, ENSGALG00000001005	442	20	5798	3.27941	1	0.849443	65.819
GOTERM_BP_FAT	GO:0051329~interphase of mitotic cell cycle	5	0.480307	0.0604063	ENSGALG00000012327, ENSGALG00000008713, ENSGALG00000013956, ENSGALG00000001722, ENSGALG00000001005	442	20	5798	3.27941	1	0.849443	65.819
GOTERM_BP_FAT	GO:0034101~erythrocyte homeostasis	5	0.480307	0.0604063	ENSGALG00000013310, ENSGALG00000018967, ENSGALG00000007357, ENSGALG00000012429, ENSGALG00000012550	442	20	5798	3.27941	1	0.849443	65.819
GOTERM_BP_FAT	GO:0001655~urogenital system development	8	0.768492	0.0626461	ENSGALG00000012163, ENSGALG00000008830, ENSGALG00000015164, ENSGALG00000007849, ENSGALG00000006379, ENSGALG00000003473, ENSGALG00000012429, ENSGALG00000010982	442	47	5798	2.23279	1	0.855868	67.196
GOTERM_BP_FAT	GO:0043068~positive regulation of programmed cell death	12	1.15274	0.0642356	ENSGALG00000003484, ENSGALG00000007129, ENSGALG00000006284, ENSGALG00000015899, ENSGALG00000010638, ENSGALG00000006379, ENSGALG00000012327, ENSGALG00000003943, ENSGALG00000007357, ENSGALG00000004426, ENSGALG00000005554, ENSGALG00000013761	442	87	5798	1.80933	1	0.859005	68.1413
GOTERM_BP_FAT	GO:0043065~positive regulation of apoptosis	12	1.15274	0.0642356	ENSGALG00000003484, ENSGALG00000007129, ENSGALG00000006284, ENSGALG00000015899, ENSGALG00000010638, ENSGALG00000006379, ENSGALG00000012327, ENSGALG00000003943, ENSGALG00000007357, ENSGALG00000004426, ENSGALG00000005554, ENSGALG00000013761	442	87	5798	1.80933	1	0.859005	68.1413
GOTERM_BP_FAT	GO:0045619~regulation of lymphocyte differentiation	5	0.480307	0.0703208	ENSGALG00000004398, ENSGALG00000006379, ENSGALG00000007357, ENSGALG00000009870, ENSGALG00000007260	442	21	5798	3.12325	1	0.880065	71.5285
GOTERM_BP_FAT	GO:0021761~limbic system development	4	0.384246	0.0705316	ENSGALG00000007129, ENSGALG00000023577, ENSGALG00000010692, ENSGALG00000010529	442	13	5798	4.0362	1	0.877229	71.6395
GOTERM_BP_FAT	GO:0050868~negative regulation of T cell activation	3	0.288184	0.0705343	ENSGALG00000010638, ENSGALG00000006379, ENSGALG00000007357	442	6	5798	6.55882	1	0.873611	71.6409
GOTERM_BP_FAT	GO:0045445~myoblast differentiation	3	0.288184	0.0705343	ENSGALG00000006365, ENSGALG00000006216, ENSGALG00000006379	442	6	5798	6.55882	1	0.873611	71.6409
GOTERM_BP_FAT	GO:0000902~cell morphogenesis	13	1.2488	0.0711744	ENSGALG00000008461, ENSGALG00000014261, ENSGALG00000008830, ENSGALG00000012163, ENSGALG00000015966, ENSGALG00000003135, ENSGALG00000012363, ENSGALG00000006379, ENSGALG00000007357, ENSGALG00000011940, ENSGALG00000001722, ENSGALG00000010529, ENSGALG00000004538	442	99	5798	1.72252	1	0.872453	71.9756
GOTERM_BP_FAT	GO:0032101~regulation of response to external stimulus	7	0.67243	0.0719169	ENSGALG00000006216, ENSGALG00000003943, ENSGALG00000007357, ENSGALG00000003642, ENSGALG00000005483, ENSGALG00000015767, ENSGALG00000008411	442	39	5798	2.35445	1	0.871708	72.359
GOTERM_BP_FAT	GO:0001501~skeletal system development	15	1.44092	0.0741994	ENSGALG00000011468, ENSGALG00000006365, ENSGALG00000003943, ENSGALG00000023577, ENSGALG00000012429, ENSGALG00000011061, ENSGALG00000011883, ENSGALG00000006555, ENSGALG00000008830, ENSGALG00000015164, ENSGALG00000006379, ENSGALG00000005180, ENSGALG00000007260, ENSGALG00000003238, ENSGALG00000009723	442	121	5798	1.62615	1	0.876672	73.5071
GOTERM_BP_FAT	GO:0045597~positive regulation of cell differentiation	11	1.05668	0.0749661	ENSGALG00000004974, ENSGALG00000012163, ENSGALG00000008830, ENSGALG00000006379, ENSGALG00000012327, ENSGALG00000012429, ENSGALG00000014976, ENSGALG00000008459, ENSGALG00000002556, ENSGALG00000014235, ENSGALG00000013761	442	79	5798	1.82651	1	0.876012	73.8826
GOTERM_BP_FAT	GO:0006631~fatty acid metabolic process	8	0.768492	0.0752601	ENSGALG00000006352, ENSGALG00000001749, ENSGALG00000006680, ENSGALG00000012131, ENSGALG00000005069, ENSGALG00000009560, ENSGALG00000005739, ENSGALG00000005554	442	49	5798	2.14166	1	0.87367	74.0253
GOTERM_BP_FAT	GO:0010628~positive regulation of gene expression	22	2.11335	0.0768228	ENSGALG00000004974, ENSGALG00000010745, ENSGALG00000003922, ENSGALG00000010010, ENSGALG00000006216, ENSGALG00000012327, ENSGALG00000023577, ENSGALG00000003045, ENSGALG00000012429, ENSGALG00000011061, ENSGALG00000006743, ENSGALG00000009799, ENSGALG00000003406, ENSGALG00000008830, ENSGALG00000006379, ENSGALG00000003136, ENSGALG00000014976, ENSGALG00000010529, ENSGALG00000007260, ENSGALG00000013649,…	442	199	5798	1.45019	1	0.875877	74.7713
GOTERM_BP_FAT	GO:0031667~response to nutrient levels	5	0.480307	0.0810128	ENSGALG00000015387, ENSGALG00000006379, ENSGALG00000009748, ENSGALG00000008459, ENSGALG00000008411	442	22	5798	2.98128	1	0.886654	76.6731
GOTERM_BP_FAT	GO:0001657~ureteric bud development	5	0.480307	0.0810128	ENSGALG00000012163, ENSGALG00000008830, ENSGALG00000007849, ENSGALG00000006379, ENSGALG00000012429	442	22	5798	2.98128	1	0.886654	76.6731
GOTERM_BP_FAT	GO:0010033~response to organic substance	16	1.53698	0.0829645	ENSGALG00000020386, ENSGALG00000001416, ENSGALG00000015824, ENSGALG00000004974, ENSGALG00000003678, ENSGALG00000010745, ENSGALG00000010010, ENSGALG00000005283, ENSGALG00000007549, ENSGALG00000008411, ENSGALG00000018967, ENSGALG00000015899, ENSGALG00000005554, ENSGALG00000000951, ENSGALG00000012550, ENSGALG00000005483	442	134	5798	1.56629	1	0.889661	77.512
GOTERM_BP_FAT	GO:0007169~transmembrane receptor protein tyrosine kinase signaling pathway	12	1.15274	0.0830354	ENSGALG00000011019, ENSGALG00000008461, ENSGALG00000015164, ENSGALG00000012363, ENSGALG00000010010, ENSGALG00000009378, ENSGALG00000006609, ENSGALG00000001840, ENSGALG00000016083, ENSGALG00000008459, ENSGALG00000003642, ENSGALG00000000949	442	91	5798	1.7298	1	0.886838	77.542
GOTERM_BP_FAT	GO:0006260~DNA replication	12	1.15274	0.0830354	ENSGALG00000017350, ENSGALG00000004342, ENSGALG00000012348, ENSGALG00000012915, ENSGALG00000006037, ENSGALG00000016676, ENSGALG00000007665, ENSGALG00000024076, ENSGALG00000004516, ENSGALG00000007191, ENSGALG00000012546, ENSGALG00000009837	442	91	5798	1.7298	1	0.886838	77.542
GOTERM_BP_FAT	GO:0019953~sexual reproduction	11	1.05668	0.0855989	ENSGALG00000017274, ENSGALG00000010745, ENSGALG00000012618, ENSGALG00000002009, ENSGALG00000007357, ENSGALG00000003720, ENSGALG00000012429, ENSGALG00000002540, ENSGALG00000007879, ENSGALG00000002536, ENSGALG00000023066	442	81	5798	1.78141	1	0.891594	78.5995
GOTERM_BP_FAT	GO:0010557~positive regulation of macromolecule biosynthetic process	24	2.30548	0.087414	ENSGALG00000004398, ENSGALG00000004974, ENSGALG00000010745, ENSGALG00000003922, ENSGALG00000010010, ENSGALG00000006216, ENSGALG00000012327, ENSGALG00000009378, ENSGALG00000023577, ENSGALG00000003045, ENSGALG00000012429, ENSGALG00000011061, ENSGALG00000003642, ENSGALG00000006743, ENSGALG00000009799, ENSGALG00000003406, ENSGALG00000008830, ENSGALG00000006379, ENSGALG00000003136, ENSGALG00000004426,…	442	225	5798	1.39922	1	0.89395	79.3197
GOTERM_BP_FAT	GO:0046578~regulation of Ras protein signal transduction	13	1.2488	0.0899338	ENSGALG00000010190, ENSGALG00000008744, ENSGALG00000005042, ENSGALG00000015564, ENSGALG00000011251, ENSGALG00000006706, ENSGALG00000007357, ENSGALG00000002193, ENSGALG00000011744, ENSGALG00000010352, ENSGALG00000004754, ENSGALG00000002699, ENSGALG00000011342	442	103	5798	1.65563	1	0.898139	80.2818
GOTERM_BP_FAT	GO:0006979~response to oxidative stress	6	0.576369	0.0915272	ENSGALG00000001314, ENSGALG00000010633, ENSGALG00000012618, ENSGALG00000005069, ENSGALG00000016377, ENSGALG00000010798	442	32	5798	2.45956	1	0.899666	80.8682
GOTERM_BP_FAT	GO:0007599~hemostasis	6	0.576369	0.0915272	ENSGALG00000005505, ENSGALG00000005619, ENSGALG00000023379, ENSGALG00000008361, ENSGALG00000006379, ENSGALG00000012802	442	32	5798	2.45956	1	0.899666	80.8682
GOTERM_BP_FAT	GO:0050817~coagulation	6	0.576369	0.0915272	ENSGALG00000005505, ENSGALG00000005619, ENSGALG00000023379, ENSGALG00000008361, ENSGALG00000006379, ENSGALG00000012802	442	32	5798	2.45956	1	0.899666	80.8682
GOTERM_BP_FAT	GO:0007596~blood coagulation	6	0.576369	0.0915272	ENSGALG00000005505, ENSGALG00000005619, ENSGALG00000023379, ENSGALG00000008361, ENSGALG00000006379, ENSGALG00000012802	442	32	5798	2.45956	1	0.899666	80.8682
GOTERM_BP_FAT	GO:0008217~regulation of blood pressure	5	0.480307	0.0924563	ENSGALG00000001416, ENSGALG00000004974, ENSGALG00000005069, ENSGALG00000010983, ENSGALG00000008459	442	23	5798	2.85166	1	0.899414	81.2026
GOTERM_BP_FAT	GO:0016044~membrane organization	10	0.960615	0.0938864	ENSGALG00000007554, ENSGALG00000017274, ENSGALG00000007485, ENSGALG00000006284, ENSGALG00000014910, ENSGALG00000010692, ENSGALG00000015846, ENSGALG00000014159, ENSGALG00000002136, ENSGALG00000010798	442	72	5798	1.8219	1	0.900465	81.7064
GOTERM_BP_FAT	GO:0048660~regulation of smooth muscle cell proliferation	3	0.288184	0.093894	ENSGALG00000011468, ENSGALG00000005483, ENSGALG00000000949	442	7	5798	5.62185	1	0.897841	81.709
GOTERM_BP_FAT	GO:0046324~regulation of glucose import	3	0.288184	0.093894	ENSGALG00000010010, ENSGALG00000003943, ENSGALG00000005554	442	7	5798	5.62185	1	0.897841	81.709
GOTERM_BP_FAT	GO:0050863~regulation of T cell activation	7	0.67243	0.0958021	ENSGALG00000004398, ENSGALG00000015899, ENSGALG00000010638, ENSGALG00000006379, ENSGALG00000007357, ENSGALG00000009870, ENSGALG00000007260	442	42	5798	2.18627	1	0.900123	82.3615
GOTERM_BP_FAT	GO:0001822~kidney development	7	0.67243	0.0958021	ENSGALG00000012163, ENSGALG00000008830, ENSGALG00000015164, ENSGALG00000007849, ENSGALG00000006379, ENSGALG00000012429, ENSGALG00000010982	442	42	5798	2.18627	1	0.900123	82.3615
GOTERM_BP_FAT	GO:0030155~regulation of cell adhesion	7	0.67243	0.0958021	ENSGALG00000005505, ENSGALG00000007357, ENSGALG00000010982, ENSGALG00000005554, ENSGALG00000015056, ENSGALG00000005483, ENSGALG00000011110	442	42	5798	2.18627	1	0.900123	82.3615
GOTERM_BP_FAT	GO:0045935~positive regulation of nucleobase, nucleoside, nucleotide and nucleic acid metabolic process	23	2.20941	0.0958511	ENSGALG00000004974, ENSGALG00000010745, ENSGALG00000003922, ENSGALG00000010010, ENSGALG00000006216, ENSGALG00000012327, ENSGALG00000009378, ENSGALG00000023577, ENSGALG00000003045, ENSGALG00000012429, ENSGALG00000011061, ENSGALG00000003642, ENSGALG00000006743, ENSGALG00000009799, ENSGALG00000003406, ENSGALG00000011210, ENSGALG00000008830, ENSGALG00000006379, ENSGALG00000003136, ENSGALG00000014976,…	442	216	5798	1.39679	1	0.897659	82.3779
GOTERM_BP_FAT	GO:0050865~regulation of cell activation	8	0.768492	0.096775	ENSGALG00000004398, ENSGALG00000015899, ENSGALG00000010638, ENSGALG00000006379, ENSGALG00000007357, ENSGALG00000009870, ENSGALG00000003642, ENSGALG00000007260	442	52	5798	2.0181	1	0.897436	82.6856

## Sheet: Pathway
Category	Term	Count	%	PValue	Genes	List Total	Pop Hits	Pop Total	Fold Enrichment	Bonferroni	Benjamini	FDR
KEGG_PATHWAY	gga04110:Cell cycle	19	1.82517	0.00189744	ENSGALG00000006037, ENSGALG00000003045, ENSGALG00000006743, ENSGALG00000012627, ENSGALG00000008233, ENSGALG00000006110, ENSGALG00000004342, ENSGALG00000004161, ENSGALG00000012348, ENSGALG00000004838, ENSGALG00000009971, ENSGALG00000012915, ENSGALG00000016676, ENSGALG00000011967, ENSGALG00000012546, ENSGALG00000001722, ENSGALG00000004934, ENSGALG00000010537, ENSGALG00000001005	269	101	3126	2.18609	0.197732	0.197732	2.14351
KEGG_PATHWAY	gga03030:DNA replication	8	0.768492	0.00392403	ENSGALG00000000734, ENSGALG00000012348, ENSGALG00000012915, ENSGALG00000006037, ENSGALG00000016676, ENSGALG00000007665, ENSGALG00000024076, ENSGALG00000012546	269	25	3126	3.71866	0.366238	0.203909	4.38654
KEGG_PATHWAY	gga00250:Alanine, aspartate and glutamate metabolism	7	0.67243	0.0134645	ENSGALG00000002576, ENSGALG00000003678, ENSGALG00000011618, ENSGALG00000023689, ENSGALG00000009748, ENSGALG00000010702, ENSGALG00000004158	269	24	3126	3.38941	0.792473	0.40795	14.3292
KEGG_PATHWAY	gga04510:Focal adhesion	23	2.20941	0.019757	ENSGALG00000008461, ENSGALG00000005505, ENSGALG00000003589, ENSGALG00000009378, ENSGALG00000003943, ENSGALG00000004582, ENSGALG00000006126, ENSGALG00000003642, ENSGALG00000003923, ENSGALG00000010325, ENSGALG00000004538, ENSGALG00000002699, ENSGALG00000011200, ENSGALG00000012363, ENSGALG00000005438, ENSGALG00000016451, ENSGALG00000005180, ENSGALG00000005011, ENSGALG00000005974, ENSGALG00000016841,…	269	163	3126	1.63975	0.90121	0.439367	20.3606
KEGG_PATHWAY	gga04512:ECM-receptor interaction	12	1.15274	0.0278741	ENSGALG00000011200, ENSGALG00000016480, ENSGALG00000007849, ENSGALG00000003589, ENSGALG00000005180, ENSGALG00000000569, ENSGALG00000006126, ENSGALG00000003923, ENSGALG00000005974, ENSGALG00000015056, ENSGALG00000016841, ENSGALG00000004538	269	68	3126	2.05073	0.962346	0.481006	27.5684
KEGG_PATHWAY	gga03320:PPAR signaling pathway	9	0.864553	0.0791561	ENSGALG00000003406, ENSGALG00000004974, ENSGALG00000006680, ENSGALG00000002470, ENSGALG00000010628, ENSGALG00000005739, ENSGALG00000005554, ENSGALG00000016285, ENSGALG00000015767	269	53	3126	1.97335	0.99993	0.796953	60.9695
KEGG_PATHWAY	gga00561:Glycerolipid metabolism	7	0.67243	0.0916882	ENSGALG00000010786, ENSGALG00000002712, ENSGALG00000010818, ENSGALG00000016285, ENSGALG00000014711, ENSGALG00000012890, ENSGALG00000016959	269	37	3126	2.19853	0.999986	0.796814	66.6182
KEGG_PATHWAY	gga04621:NOD-like receptor signaling pathway	7	0.67243	0.101473	ENSGALG00000001049, ENSGALG00000015899, ENSGALG00000005155, ENSGALG00000014773, ENSGALG00000012726, ENSGALG00000000951, ENSGALG00000013761	269	38	3126	2.14068	0.999996	0.788065	70.4984
KEGG_PATHWAY	gga04914:Progesterone-mediated oocyte maturation	10	0.960615	0.115493	ENSGALG00000005505, ENSGALG00000008233, ENSGALG00000006110, ENSGALG00000016298, ENSGALG00000004161, ENSGALG00000014033, ENSGALG00000011967, ENSGALG00000007097, ENSGALG00000004934, ENSGALG00000013761	269	67	3126	1.73445	0.999999	0.794393	75.344
KEGG_PATHWAY	gga04270:Vascular smooth muscle contraction	11	1.05668	0.16052	ENSGALG00000010013, ENSGALG00000001416, ENSGALG00000002118, ENSGALG00000015974, ENSGALG00000016298, ENSGALG00000016451, ENSGALG00000003943, ENSGALG00000010325, ENSGALG00000003238, ENSGALG00000013071, ENSGALG00000009361	269	82	3126	1.55889	1	0.868623	86.4154
KEGG_PATHWAY	gga04650:Natural killer cell mediated cytotoxicity	9	0.864553	0.167571	ENSGALG00000005505, ENSGALG00000012654, ENSGALG00000010638, ENSGALG00000015665, ENSGALG00000003943, ENSGALG00000005011, ENSGALG00000014033, ENSGALG00000012456, ENSGALG00000002699	269	63	3126	1.66012	1	0.855448	87.6617
KEGG_PATHWAY	gga04114:Oocyte meiosis	11	1.05668	0.208149	ENSGALG00000011260, ENSGALG00000008233, ENSGALG00000006110, ENSGALG00000008318, ENSGALG00000016298, ENSGALG00000004161, ENSGALG00000009971, ENSGALG00000011967, ENSGALG00000007097, ENSGALG00000011281, ENSGALG00000006743	269	87	3126	1.4693	1	0.895234	93.0235
KEGG_PATHWAY	gga00270:Cysteine and methionine metabolism	5	0.480307	0.233683	ENSGALG00000008686, ENSGALG00000002358, ENSGALG00000011331, ENSGALG00000002479, ENSGALG00000008174	269	29	3126	2.00359	1	0.906981	95.2
KEGG_PATHWAY	gga04540:Gap junction	9	0.864553	0.235815	ENSGALG00000016992, ENSGALG00000016298, ENSGALG00000012363, ENSGALG00000009378, ENSGALG00000003943, ENSGALG00000014033, ENSGALG00000003642, ENSGALG00000003238, ENSGALG00000009361	269	69	3126	1.51576	1	0.8923	95.3502
KEGG_PATHWAY	gga04350:TGF-beta signaling pathway	9	0.864553	0.248046	ENSGALG00000011200, ENSGALG00000008830, ENSGALG00000016451, ENSGALG00000012327, ENSGALG00000012429, ENSGALG00000008459, ENSGALG00000011274, ENSGALG00000001722, ENSGALG00000012787	269	70	3126	1.49411	1	0.889708	96.132
KEGG_PATHWAY	gga04130:SNARE interactions in vesicular transport	5	0.480307	0.272511	ENSGALG00000009097, ENSGALG00000001312, ENSGALG00000022955, ENSGALG00000002536, ENSGALG00000002930	269	31	3126	1.87433	1	0.900404	97.3478
KEGG_PATHWAY	gga04340:Hedgehog signaling pathway	6	0.576369	0.289411	ENSGALG00000008830, ENSGALG00000016279, ENSGALG00000006379, ENSGALG00000012429, ENSGALG00000012787, ENSGALG00000014235	269	42	3126	1.66012	1	0.902834	97.9717
KEGG_PATHWAY	gga03440:Homologous recombination	4	0.384246	0.290733	ENSGALG00000000734, ENSGALG00000011533, ENSGALG00000010356, ENSGALG00000004516	269	22	3126	2.11288	1	0.890717	98.0143
KEGG_PATHWAY	gga04115:p53 signaling pathway	7	0.67243	0.300027	ENSGALG00000004897, ENSGALG00000005648, ENSGALG00000010638, ENSGALG00000004161, ENSGALG00000011531, ENSGALG00000016442, ENSGALG00000001005	269	53	3126	1.53482	1	0.886713	98.2917
KEGG_PATHWAY	gga00120:Primary bile acid biosynthesis	3	0.288184	0.308006	ENSGALG00000006352, ENSGALG00000002470, ENSGALG00000015512	269	13	3126	2.68173	1	0.881807	98.5012
KEGG_PATHWAY	gga00240:Pyrimidine metabolism	9	0.864553	0.325099	ENSGALG00000016549, ENSGALG00000017350, ENSGALG00000016471, ENSGALG00000014447, ENSGALG00000012714, ENSGALG00000007665, ENSGALG00000007191, ENSGALG00000016442, ENSGALG00000007305	269	76	3126	1.37615	1	0.88604	98.8733
KEGG_PATHWAY	gga04370:VEGF signaling pathway	7	0.67243	0.362806	ENSGALG00000005505, ENSGALG00000012654, ENSGALG00000005069, ENSGALG00000003943, ENSGALG00000014033, ENSGALG00000012456, ENSGALG00000002283	269	57	3126	1.42712	1	0.907108	99.4153
KEGG_PATHWAY	gga00260:Glycine, serine and threonine metabolism	4	0.384246	0.363715	ENSGALG00000011331, ENSGALG00000002988, ENSGALG00000015053, ENSGALG00000002855	269	25	3126	1.85933	1	0.897736	99.4247
KEGG_PATHWAY	gga00910:Nitrogen metabolism	3	0.288184	0.40437	ENSGALG00000003678, ENSGALG00000011331, ENSGALG00000009748	269	16	3126	2.1789	1	0.918269	99.7291
KEGG_PATHWAY	gga04070:Phosphatidylinositol signaling system	7	0.67243	0.410422	ENSGALG00000010786, ENSGALG00000005505, ENSGALG00000013814, ENSGALG00000003943, ENSGALG00000015107, ENSGALG00000012890, ENSGALG00000016959	269	60	3126	1.35576	1	0.913839	99.7589
KEGG_PATHWAY	gga04144:Endocytosis	15	1.44092	0.460601	ENSGALG00000004347, ENSGALG00000007994, ENSGALG00000009304, ENSGALG00000015788, ENSGALG00000011041, ENSGALG00000013810, ENSGALG00000007554, ENSGALG00000007485, ENSGALG00000006284, ENSGALG00000005042, ENSGALG00000012363, ENSGALG00000017026, ENSGALG00000015496, ENSGALG00000011280, ENSGALG00000015107	269	155	3126	1.1246	1	0.936334	99.9126
KEGG_PATHWAY	gga00760:Nicotinate and nicotinamide metabolism	3	0.288184	0.464994	ENSGALG00000014509, ENSGALG00000016471, ENSGALG00000008185	269	18	3126	1.9368	1	0.931931	99.9204
KEGG_PATHWAY	gga03060:Protein export	2	0.192123	0.466372	ENSGALG00000000218, ENSGALG00000023135	269	7	3126	3.32023	1	0.925871	99.9227
KEGG_PATHWAY	gga04020:Calcium signaling pathway	13	1.2488	0.514701	ENSGALG00000010013, ENSGALG00000001416, ENSGALG00000020386, ENSGALG00000003943, ENSGALG00000004004, ENSGALG00000016992, ENSGALG00000014509, ENSGALG00000015974, ENSGALG00000012363, ENSGALG00000016298, ENSGALG00000001383, ENSGALG00000006503, ENSGALG00000003238	269	137	3126	1.10271	1	0.944533	99.9738
KEGG_PATHWAY	gga00310:Lysine degradation	4	0.384246	0.525897	ENSGALG00000006680, ENSGALG00000013297, ENSGALG00000013920, ENSGALG00000006783	269	32	3126	1.4526	1	0.94419	99.98
KEGG_PATHWAY	gga00600:Sphingolipid metabolism	4	0.384246	0.547253	ENSGALG00000010818, ENSGALG00000010535, ENSGALG00000010593, ENSGALG00000014711	269	33	3126	1.40858	1	0.948449	99.9881
KEGG_PATHWAY	gga00230:Purine metabolism	11	1.05668	0.554063	ENSGALG00000011094, ENSGALG00000017350, ENSGALG00000011618, ENSGALG00000016471, ENSGALG00000016298, ENSGALG00000007665, ENSGALG00000016442, ENSGALG00000015141, ENSGALG00000010702, ENSGALG00000009361, ENSGALG00000007305	269	117	3126	1.09256	1	0.946468	99.99
KEGG_PATHWAY	gga03410:Base excision repair	3	0.288184	0.574508	ENSGALG00000021285, ENSGALG00000007665, ENSGALG00000024076	269	22	3126	1.58466	1	0.950398	99.9942
KEGG_PATHWAY	gga04912:GnRH signaling pathway	7	0.67243	0.605802	ENSGALG00000015824, ENSGALG00000016298, ENSGALG00000012363, ENSGALG00000014033, ENSGALG00000003238, ENSGALG00000000949, ENSGALG00000013761	269	73	3126	1.11432	1	0.958248	99.9976
KEGG_PATHWAY	gga04012:ErbB signaling pathway	7	0.67243	0.605802	ENSGALG00000005505, ENSGALG00000012363, ENSGALG00000003943, ENSGALG00000005011, ENSGALG00000014033, ENSGALG00000000949, ENSGALG00000013761	269	73	3126	1.11432	1	0.958248	99.9976
KEGG_PATHWAY	gga00280:Valine, leucine and isoleucine degradation	4	0.384246	0.607811	ENSGALG00000006680, ENSGALG00000005280, ENSGALG00000008185, ENSGALG00000003913	269	36	3126	1.2912	1	0.95505	99.9977
KEGG_PATHWAY	gga04120:Ubiquitin mediated proteolysis	10	0.960615	0.610761	ENSGALG00000001415, ENSGALG00000007095, ENSGALG00000005108, ENSGALG00000009971, ENSGALG00000004347, ENSGALG00000007879, ENSGALG00000014732, ENSGALG00000021213, ENSGALG00000017165, ENSGALG00000007158	269	110	3126	1.05644	1	0.952182	99.9979
KEGG_PATHWAY	gga00640:Propanoate metabolism	3	0.288184	0.622837	ENSGALG00000006680, ENSGALG00000010940, ENSGALG00000003913	269	24	3126	1.4526	1	0.952971	99.9985
KEGG_PATHWAY	gga04810:Regulation of actin cytoskeleton	14	1.34486	0.634928	ENSGALG00000020386, ENSGALG00000005505, ENSGALG00000016866, ENSGALG00000012363, ENSGALG00000009378, ENSGALG00000016451, ENSGALG00000004582, ENSGALG00000015107, ENSGALG00000002193, ENSGALG00000014033, ENSGALG00000003642, ENSGALG00000010325, ENSGALG00000012456, ENSGALG00000002699	269	161	3126	1.01051	1	0.953857	99.999
KEGG_PATHWAY	gga00100:Steroid biosynthesis	2	0.192123	0.659579	ENSGALG00000009560, ENSGALG00000010798	269	12	3126	1.9368	1	0.959444	99.9995
KEGG_PATHWAY	gga04920:Adipocytokine signaling pathway	5	0.480307	0.663835	ENSGALG00000003406, ENSGALG00000010628, ENSGALG00000010983, ENSGALG00000005554, ENSGALG00000013761	269	52	3126	1.11739	1	0.957635	99.9996
KEGG_PATHWAY	gga00564:Glycerophospholipid metabolism	5	0.480307	0.663835	ENSGALG00000010786, ENSGALG00000010818, ENSGALG00000014711, ENSGALG00000012890, ENSGALG00000016959	269	52	3126	1.11739	1	0.957635	99.9996
KEGG_PATHWAY	gga00071:Fatty acid metabolism	3	0.288184	0.687228	ENSGALG00000006680, ENSGALG00000010628, ENSGALG00000012809	269	27	3126	1.2912	1	0.962687	99.9998
KEGG_PATHWAY	gga04614:Renin-angiotensin system	2	0.192123	0.688876	ENSGALG00000014769, ENSGALG00000015301	269	13	3126	1.78782	1	0.960232	99.9998
KEGG_PATHWAY	gga00983:Drug metabolism	3	0.288184	0.706596	ENSGALG00000005114, ENSGALG00000005473, ENSGALG00000007191	269	28	3126	1.24509	1	0.963407	99.9999
KEGG_PATHWAY	gga04310:Wnt signaling pathway	10	0.960615	0.714279	ENSGALG00000011260, ENSGALG00000012654, ENSGALG00000016451, ENSGALG00000012073, ENSGALG00000003473, ENSGALG00000003943, ENSGALG00000010529, ENSGALG00000012456, ENSGALG00000014235, ENSGALG00000013761	269	120	3126	0.968401	1	0.963216	99.9999
KEGG_PATHWAY	gga00590:Arachidonic acid metabolism	3	0.288184	0.724956	ENSGALG00000001314, ENSGALG00000010633, ENSGALG00000005069	269	29	3126	1.20215	1	0.964116	100
KEGG_PATHWAY	gga03420:Nucleotide excision repair	3	0.288184	0.742339	ENSGALG00000000734, ENSGALG00000007665, ENSGALG00000014732	269	30	3126	1.16208	1	0.967279	100
KEGG_PATHWAY	gga04010:MAPK signaling pathway	16	1.53698	0.749871	ENSGALG00000010638, ENSGALG00000009287, ENSGALG00000003943, ENSGALG00000002850, ENSGALG00000002556, ENSGALG00000003642, ENSGALG00000007097, ENSGALG00000009344, ENSGALG00000002283, ENSGALG00000012163, ENSGALG00000016866, ENSGALG00000012363, ENSGALG00000014033, ENSGALG00000010698, ENSGALG00000012456, ENSGALG00000013761	269	200	3126	0.929665	1	0.967295	100
KEGG_PATHWAY	gga03018:RNA degradation	4	0.384246	0.755414	ENSGALG00000010042, ENSGALG00000005477, ENSGALG00000005322, ENSGALG00000013649	269	45	3126	1.03296	1	0.966731	100
KEGG_PATHWAY	gga02010:ABC transporters	3	0.288184	0.758776	ENSGALG00000011096, ENSGALG00000015433, ENSGALG00000007522	269	31	3126	1.1246	1	0.965487	100
KEGG_PATHWAY	gga00620:Pyruvate metabolism	3	0.288184	0.758776	ENSGALG00000010127, ENSGALG00000021040, ENSGALG00000010307	269	31	3126	1.1246	1	0.965487	100
KEGG_PATHWAY	gga00480:Glutathione metabolism	3	0.288184	0.774301	ENSGALG00000010633, ENSGALG00000017350, ENSGALG00000016442	269	32	3126	1.08945	1	0.968363	100
KEGG_PATHWAY	gga01040:Biosynthesis of unsaturated fatty acids	2	0.192123	0.782996	ENSGALG00000012131, ENSGALG00000005739	269	17	3126	1.36716	1	0.969041	100
KEGG_PATHWAY	gga00340:Histidine metabolism	2	0.192123	0.801702	ENSGALG00000007129, ENSGALG00000012377	269	18	3126	1.2912	1	0.972931	100
KEGG_PATHWAY	gga00563:Glycosylphosphatidylinositol(GPI)-anchor biosynthesis	2	0.192123	0.801702	ENSGALG00000009015, ENSGALG00000023554	269	18	3126	1.2912	1	0.972931	100
KEGG_PATHWAY	gga04320:Dorso-ventral axis formation	2	0.192123	0.801702	ENSGALG00000012363, ENSGALG00000014033	269	18	3126	1.2912	1	0.972931	100
KEGG_PATHWAY	gga00330:Arginine and proline metabolism	3	0.288184	0.815758	ENSGALG00000002576, ENSGALG00000003678, ENSGALG00000023689	269	35	3126	0.99607	1	0.97533	100
KEGG_PATHWAY	gga00532:Chondroitin sulfate biosynthesis	2	0.192123	0.818801	ENSGALG00000009704, ENSGALG00000006757	269	19	3126	1.22324	1	0.974508	100
KEGG_PATHWAY	gga00450:Selenoamino acid metabolism	2	0.192123	0.818801	ENSGALG00000011331, ENSGALG00000002479	269	19	3126	1.22324	1	0.974508	100
KEGG_PATHWAY	gga04916:Melanogenesis	6	0.576369	0.829486	ENSGALG00000016298, ENSGALG00000003943, ENSGALG00000014033, ENSGALG00000010529, ENSGALG00000003238, ENSGALG00000014235	269	80	3126	0.871561	1	0.976028	100
KEGG_PATHWAY	gga04210:Apoptosis	5	0.480307	0.847999	ENSGALG00000005505, ENSGALG00000010638, ENSGALG00000011531, ENSGALG00000008933, ENSGALG00000002556	269	68	3126	0.854472	1	0.979805	100
KEGG_PATHWAY	gga04530:Tight junction	7	0.67243	0.871411	ENSGALG00000015966, ENSGALG00000000779, ENSGALG00000003943, ENSGALG00000007994, ENSGALG00000004582, ENSGALG00000014033, ENSGALG00000009344	269	100	3126	0.813457	1	0.984613	100
KEGG_PATHWAY	gga04150:mTOR signaling pathway	3	0.288184	0.878843	ENSGALG00000005505, ENSGALG00000017005, ENSGALG00000007097	269	41	3126	0.850304	1	0.985321	100
KEGG_PATHWAY	gga03022:Basal transcription factors	2	0.192123	0.884617	ENSGALG00000010576, ENSGALG00000006205	269	24	3126	0.968401	1	0.985676	100
KEGG_PATHWAY	gga04142:Lysosome	6	0.576369	0.885716	ENSGALG00000002084, ENSGALG00000008836, ENSGALG00000008759, ENSGALG00000002341, ENSGALG00000010593, ENSGALG00000002136	269	88	3126	0.792328	1	0.984907	100
KEGG_PATHWAY	gga04910:Insulin signaling pathway	7	0.67243	0.899007	ENSGALG00000005505, ENSGALG00000010010, ENSGALG00000005011, ENSGALG00000014033, ENSGALG00000004004, ENSGALG00000013761, ENSGALG00000007158	269	105	3126	0.774721	1	0.98722	100
KEGG_PATHWAY	gga04060:Cytokine-cytokine receptor interaction	9	0.864553	0.90122	ENSGALG00000008461, ENSGALG00000008028, ENSGALG00000012363, ENSGALG00000009870, ENSGALG00000004426, ENSGALG00000004599, ENSGALG00000008459, ENSGALG00000000951, ENSGALG00000006106	269	134	3126	0.780503	1	0.986846	100
KEGG_PATHWAY	gga04622:RIG-I-like receptor signaling pathway	3	0.288184	0.902308	ENSGALG00000015387, ENSGALG00000013761, ENSGALG00000011089	269	44	3126	0.792328	1	0.986194	100
KEGG_PATHWAY	gga00562:Inositol phosphate metabolism	3	0.288184	0.902308	ENSGALG00000005505, ENSGALG00000013814, ENSGALG00000015107	269	44	3126	0.792328	1	0.986194	100
KEGG_PATHWAY	gga04623:Cytosolic DNA-sensing pathway	2	0.192123	0.903696	ENSGALG00000001049, ENSGALG00000000951	269	26	3126	0.893909	1	0.985617	100
KEGG_PATHWAY	gga00980:Metabolism of xenobiotics by cytochrome P450	2	0.192123	0.903696	ENSGALG00000007129, ENSGALG00000010303	269	26	3126	0.893909	1	0.985617	100
KEGG_PATHWAY	gga00140:Steroid hormone biosynthesis	2	0.192123	0.903696	ENSGALG00000014764, ENSGALG00000015512	269	26	3126	0.893909	1	0.985617	100
KEGG_PATHWAY	gga00982:Drug metabolism	2	0.192123	0.903696	ENSGALG00000007129, ENSGALG00000008185	269	26	3126	0.893909	1	0.985617	100
KEGG_PATHWAY	gga04080:Neuroactive ligand-receptor interaction	15	1.44092	0.904351	ENSGALG00000010013, ENSGALG00000020386, ENSGALG00000005085, ENSGALG00000001416, ENSGALG00000015824, ENSGALG00000023521, ENSGALG00000005657, ENSGALG00000023379, ENSGALG00000004121, ENSGALG00000009509, ENSGALG00000015895, ENSGALG00000016992, ENSGALG00000006575, ENSGALG00000015974, ENSGALG00000001383	269	217	3126	0.803282	1	0.984833	100
KEGG_PATHWAY	gga04520:Adherens junction	4	0.384246	0.917176	ENSGALG00000015966, ENSGALG00000012363, ENSGALG00000010529, ENSGALG00000012456	269	63	3126	0.73783	1	0.987452	100
KEGG_PATHWAY	gga00565:Ether lipid metabolism	2	0.192123	0.91963	ENSGALG00000010818, ENSGALG00000014711	269	28	3126	0.830058	1	0.987284	100
KEGG_PATHWAY	gga00350:Tyrosine metabolism	2	0.192123	0.932935	ENSGALG00000007129, ENSGALG00000008185	269	30	3126	0.774721	1	0.990043	100
KEGG_PATHWAY	gga00380:Tryptophan metabolism	2	0.192123	0.944045	ENSGALG00000006680, ENSGALG00000008185	269	32	3126	0.726301	1	0.992149	100
KEGG_PATHWAY	gga00520:Amino sugar and nucleotide sugar metabolism	2	0.192123	0.948892	ENSGALG00000014210, ENSGALG00000013229	269	33	3126	0.704292	1	0.992759	100
KEGG_PATHWAY	gga04514:Cell adhesion molecules (CAMs)	5	0.480307	0.960282	ENSGALG00000003515, ENSGALG00000000957, ENSGALG00000016480, ENSGALG00000000569, ENSGALG00000015132	269	91	3126	0.638506	1	0.994859	100
KEGG_PATHWAY	gga00970:Aminoacyl-tRNA biosynthesis	2	0.192123	0.961063	ENSGALG00000003288, ENSGALG00000006427	269	36	3126	0.645601	1	0.994643	100
KEGG_PATHWAY	gga04330:Notch signaling pathway	2	0.192123	0.97527	ENSGALG00000012075, ENSGALG00000014365	269	41	3126	0.566869	1	0.997203	100
KEGG_PATHWAY	gga04620:Toll-like receptor signaling pathway	3	0.288184	0.989338	ENSGALG00000005505, ENSGALG00000000951, ENSGALG00000013761	269	73	3126	0.477568	1	0.99919	100
KEGG_PATHWAY	gga04630:Jak-STAT signaling pathway	4	0.384246	0.996539	ENSGALG00000008028, ENSGALG00000005505, ENSGALG00000009870, ENSGALG00000007158	269	108	3126	0.430401	1	0.999844	100
KEGG_PATHWAY	gga00190:Oxidative phosphorylation	2	0.192123	0.999948	ENSGALG00000008836, ENSGALG00000010766	269	108	3126	0.2152	1	1	100
