# Supplementary material for: Analysis of long noncoding RNA and mRNA using RNA sequencing during the differentiation of intramuscular preadipocytes in chicken
Source: PLoS One. 2017 Feb 15;12(2):e0172389. doi: 10.1371/journal.pone.0172389 (PMC5310915; doi:10.1371/journal.pone.0172389)
Supplement: S3 Appendix — (ZIP) [file pone.0172389.s003.zip › I4-I6.xlsx]

## Sheet: BP
Category	Term	Count	%	PValue	Genes	List Total	Pop Hits	Pop Total	Fold Enrichment	Bonferroni	Benjamini	FDR
GOTERM_BP_ALL	GO:0022402~cell cycle process	18	5.76923	3.18495e-10	ENSGALG00000005648, ENSGALG00000015691, ENSGALG00000002781, ENSGALG00000008713, ENSGALG00000005302, ENSGALG00000017073, ENSGALG00000011881, ENSGALG00000014801, ENSGALG00000003438, ENSGALG00000007537, ENSGALG00000004161, ENSGALG00000004838, ENSGALG00000003085, ENSGALG00000006790, ENSGALG00000008584, ENSGALG00000015091, ENSGALG00000009690, ENSGALG00000001005	154	106	6441	7.1023	4.0831e-07	4.0831e-07	5.19135e-07
GOTERM_BP_ALL	GO:0022403~cell cycle phase	15	4.80769	1.93834e-09	ENSGALG00000015691, ENSGALG00000008713, ENSGALG00000017073, ENSGALG00000011881, ENSGALG00000014801, ENSGALG00000003438, ENSGALG00000007537, ENSGALG00000004161, ENSGALG00000004838, ENSGALG00000003085, ENSGALG00000006790, ENSGALG00000008584, ENSGALG00000015091, ENSGALG00000009690, ENSGALG00000001005	154	76	6441	8.25487	2.48495e-06	1.24248e-06	3.15943e-06
GOTERM_BP_ALL	GO:0000279~M phase	13	4.16667	5.89978e-09	ENSGALG00000015691, ENSGALG00000017073, ENSGALG00000011881, ENSGALG00000014801, ENSGALG00000003438, ENSGALG00000007537, ENSGALG00000004161, ENSGALG00000004838, ENSGALG00000003085, ENSGALG00000006790, ENSGALG00000008584, ENSGALG00000015091, ENSGALG00000009690	154	57	6441	9.53896	7.56349e-06	2.52117e-06	9.61643e-06
GOTERM_BP_ALL	GO:0000278~mitotic cell cycle	13	4.16667	7.28817e-09	ENSGALG00000003438, ENSGALG00000007537, ENSGALG00000015691, ENSGALG00000004161, ENSGALG00000004838, ENSGALG00000008713, ENSGALG00000003085, ENSGALG00000006790, ENSGALG00000008584, ENSGALG00000011881, ENSGALG00000009690, ENSGALG00000001005, ENSGALG00000014801	154	58	6441	9.3745	9.34339e-06	2.33586e-06	1.18795e-05
GOTERM_BP_ALL	GO:0007049~cell cycle	19	6.08974	9.34148e-09	ENSGALG00000005648, ENSGALG00000015691, ENSGALG00000002781, ENSGALG00000008713, ENSGALG00000005302, ENSGALG00000017073, ENSGALG00000011881, ENSGALG00000014801, ENSGALG00000003438, ENSGALG00000007537, ENSGALG00000006110, ENSGALG00000004161, ENSGALG00000004838, ENSGALG00000003085, ENSGALG00000006790, ENSGALG00000008584, ENSGALG00000015091, ENSGALG00000009690, ENSGALG00000001005	154	148	6441	5.36938	1.19757e-05	2.39515e-06	1.52263e-05
GOTERM_BP_ALL	GO:0000087~M phase of mitotic cell cycle	11	3.52564	1.13856e-08	ENSGALG00000003438, ENSGALG00000007537, ENSGALG00000015691, ENSGALG00000004161, ENSGALG00000004838, ENSGALG00000003085, ENSGALG00000006790, ENSGALG00000008584, ENSGALG00000011881, ENSGALG00000009690, ENSGALG00000014801	154	38	6441	12.1071	1.45963e-05	2.43272e-06	1.85581e-05
GOTERM_BP_ALL	GO:0016043~cellular component organization	38	12.1795	8.52535e-08	ENSGALG00000002781, ENSGALG00000002708, ENSGALG00000010346, ENSGALG00000015633, ENSGALG00000012163, ENSGALG00000001475, ENSGALG00000014910, ENSGALG00000004838, ENSGALG00000015422, ENSGALG00000016114, ENSGALG00000006790, ENSGALG00000009853, ENSGALG00000011940, ENSGALG00000008584, ENSGALG00000008439, ENSGALG00000008444, ENSGALG00000003922, ENSGALG00000015691, ENSGALG00000006045, ENSGALG00000008713,…	154	622	6441	2.55521	0.000109289	1.56134e-05	0.00013896
GOTERM_BP_ALL	GO:0007067~mitosis	10	3.20513	1.0358e-07	ENSGALG00000003438, ENSGALG00000007537, ENSGALG00000015691, ENSGALG00000004161, ENSGALG00000004838, ENSGALG00000003085, ENSGALG00000006790, ENSGALG00000008584, ENSGALG00000011881, ENSGALG00000014801	154	36	6441	11.618	0.00013278	1.65985e-05	0.000168831
GOTERM_BP_ALL	GO:0000280~nuclear division	10	3.20513	1.0358e-07	ENSGALG00000003438, ENSGALG00000007537, ENSGALG00000015691, ENSGALG00000004161, ENSGALG00000004838, ENSGALG00000003085, ENSGALG00000006790, ENSGALG00000008584, ENSGALG00000011881, ENSGALG00000014801	154	36	6441	11.618	0.00013278	1.65985e-05	0.000168831
GOTERM_BP_ALL	GO:0048285~organelle fission	10	3.20513	2.19374e-07	ENSGALG00000003438, ENSGALG00000007537, ENSGALG00000015691, ENSGALG00000004161, ENSGALG00000004838, ENSGALG00000003085, ENSGALG00000006790, ENSGALG00000008584, ENSGALG00000011881, ENSGALG00000014801	154	39	6441	10.7243	0.000281198	3.12481e-05	0.000357571
GOTERM_BP_ALL	GO:0007017~microtubule-based process	14	4.48718	2.32101e-07	ENSGALG00000008444, ENSGALG00000002781, ENSGALG00000008713, ENSGALG00000003231, ENSGALG00000000878, ENSGALG00000005302, ENSGALG00000017073, ENSGALG00000014801, ENSGALG00000006790, ENSGALG00000008095, ENSGALG00000008584, ENSGALG00000006221, ENSGALG00000004195, ENSGALG00000015091	154	93	6441	6.29619	0.000297509	2.97549e-05	0.000378315
GOTERM_BP_ALL	GO:0051301~cell division	11	3.52564	4.98076e-07	ENSGALG00000003438, ENSGALG00000007537, ENSGALG00000003922, ENSGALG00000015691, ENSGALG00000004161, ENSGALG00000008713, ENSGALG00000003085, ENSGALG00000017073, ENSGALG00000008584, ENSGALG00000011881, ENSGALG00000014801	154	55	6441	8.36494	0.000638329	5.80468e-05	0.000811842
GOTERM_BP_ALL	GO:0050793~regulation of developmental process	20	6.41026	1.357e-06	ENSGALG00000004398, ENSGALG00000011182, ENSGALG00000005657, ENSGALG00000006216, ENSGALG00000002708, ENSGALG00000016945, ENSGALG00000010346, ENSGALG00000012429, ENSGALG00000017073, ENSGALG00000010915, ENSGALG00000012163, ENSGALG00000007668, ENSGALG00000006379, ENSGALG00000015422, ENSGALG00000016114, ENSGALG00000011206, ENSGALG00000014872, ENSGALG00000009853, ENSGALG00000008439, ENSGALG00000009690	154	226	6441	3.7013	0.00173816	0.000144962	0.00221183
GOTERM_BP_ALL	GO:0000226~microtubule cytoskeleton organization	8	2.5641	2.10481e-05	ENSGALG00000002781, ENSGALG00000008713, ENSGALG00000005302, ENSGALG00000006790, ENSGALG00000017073, ENSGALG00000008584, ENSGALG00000015091, ENSGALG00000014801	154	37	6441	9.04317	0.0266232	0.00207354	0.0343022
GOTERM_BP_ALL	GO:0007059~chromosome segregation	6	1.92308	3.48059e-05	ENSGALG00000007537, ENSGALG00000003922, ENSGALG00000002781, ENSGALG00000008584, ENSGALG00000009690, ENSGALG00000014801	154	17	6441	14.7617	0.043641	0.00318221	0.0567172
GOTERM_BP_ALL	GO:0048522~positive regulation of cellular process	28	8.97436	5.7093e-05	ENSGALG00000004398, ENSGALG00000002781, ENSGALG00000006216, ENSGALG00000010346, ENSGALG00000012429, ENSGALG00000003406, ENSGALG00000000678, ENSGALG00000012163, ENSGALG00000014753, ENSGALG00000001475, ENSGALG00000015422, ENSGALG00000011206, ENSGALG00000014872, ENSGALG00000009853, ENSGALG00000008584, ENSGALG00000008439, ENSGALG00000000949, ENSGALG00000003922, ENSGALG00000008713, ENSGALG00000012351,…	154	511	6441	2.29176	0.0705807	0.0048678	0.0930189
GOTERM_BP_ALL	GO:0051297~centrosome organization	5	1.60256	5.75161e-05	ENSGALG00000002781, ENSGALG00000005302, ENSGALG00000006790, ENSGALG00000017073, ENSGALG00000015091	154	10	6441	20.9123	0.0710848	0.00459801	0.093708
GOTERM_BP_ALL	GO:0035272~exocrine system development	5	1.60256	8.87155e-05	ENSGALG00000007668, ENSGALG00000006379, ENSGALG00000010346, ENSGALG00000014872, ENSGALG00000010915	154	11	6441	19.0112	0.107508	0.00666815	0.144505
GOTERM_BP_ALL	GO:0031023~microtubule organizing center organization	5	1.60256	0.00013062	ENSGALG00000002781, ENSGALG00000005302, ENSGALG00000006790, ENSGALG00000017073, ENSGALG00000015091	154	12	6441	17.4269	0.154195	0.00926054	0.212694
GOTERM_BP_ALL	GO:0008285~negative regulation of cell proliferation	10	3.20513	0.000139523	ENSGALG00000011468, ENSGALG00000012163, ENSGALG00000001443, ENSGALG00000007668, ENSGALG00000006379, ENSGALG00000010346, ENSGALG00000005272, ENSGALG00000014872, ENSGALG00000012429, ENSGALG00000017073	154	83	6441	5.03912	0.163794	0.00937058	0.227174
GOTERM_BP_ALL	GO:0051093~negative regulation of developmental process	11	3.52564	0.000164007	ENSGALG00000012163, ENSGALG00000005657, ENSGALG00000011182, ENSGALG00000007668, ENSGALG00000016945, ENSGALG00000002708, ENSGALG00000006379, ENSGALG00000016114, ENSGALG00000014872, ENSGALG00000012429, ENSGALG00000009853	154	104	6441	4.42376	0.189638	0.0104586	0.26699
GOTERM_BP_ALL	GO:0048518~positive regulation of biological process	28	8.97436	0.000223602	ENSGALG00000004398, ENSGALG00000002781, ENSGALG00000006216, ENSGALG00000010346, ENSGALG00000012429, ENSGALG00000003406, ENSGALG00000000678, ENSGALG00000012163, ENSGALG00000014753, ENSGALG00000001475, ENSGALG00000015422, ENSGALG00000011206, ENSGALG00000014872, ENSGALG00000009853, ENSGALG00000008584, ENSGALG00000008439, ENSGALG00000000949, ENSGALG00000003922, ENSGALG00000008713, ENSGALG00000012351,…	154	554	6441	2.11388	0.249255	0.0135591	0.36384
GOTERM_BP_ALL	GO:0051239~regulation of multicellular organismal process	19	6.08974	0.000224498	ENSGALG00000004398, ENSGALG00000011182, ENSGALG00000005657, ENSGALG00000006216, ENSGALG00000002708, ENSGALG00000016945, ENSGALG00000010346, ENSGALG00000012429, ENSGALG00000012735, ENSGALG00000017073, ENSGALG00000010915, ENSGALG00000012163, ENSGALG00000007668, ENSGALG00000006379, ENSGALG00000016114, ENSGALG00000011206, ENSGALG00000009853, ENSGALG00000000949, ENSGALG00000009690	154	298	6441	2.66667	0.250118	0.0129984	0.365296
GOTERM_BP_ALL	GO:0031175~neuron projection development	9	2.88462	0.000228724	ENSGALG00000012357, ENSGALG00000012163, ENSGALG00000015966, ENSGALG00000001475, ENSGALG00000007668, ENSGALG00000002708, ENSGALG00000006379, ENSGALG00000009853, ENSGALG00000011940	154	70	6441	5.37746	0.25417	0.0126694	0.372161
GOTERM_BP_ALL	GO:0042127~regulation of cell proliferation	16	5.12821	0.00035756	ENSGALG00000004398, ENSGALG00000011468, ENSGALG00000010346, ENSGALG00000005272, ENSGALG00000012429, ENSGALG00000017073, ENSGALG00000010915, ENSGALG00000001443, ENSGALG00000012163, ENSGALG00000005069, ENSGALG00000007668, ENSGALG00000006379, ENSGALG00000011206, ENSGALG00000014872, ENSGALG00000009853, ENSGALG00000000949	154	231	6441	2.89695	0.367752	0.0189218	0.581218
GOTERM_BP_ALL	GO:0007409~axonogenesis	8	2.5641	0.000404874	ENSGALG00000012357, ENSGALG00000012163, ENSGALG00000015966, ENSGALG00000001475, ENSGALG00000007668, ENSGALG00000006379, ENSGALG00000009853, ENSGALG00000011940	154	58	6441	5.76892	0.404976	0.020552	0.65789
GOTERM_BP_ALL	GO:0048812~neuron projection morphogenesis	8	2.5641	0.000499831	ENSGALG00000012357, ENSGALG00000012163, ENSGALG00000015966, ENSGALG00000001475, ENSGALG00000007668, ENSGALG00000006379, ENSGALG00000009853, ENSGALG00000011940	154	60	6441	5.57662	0.473205	0.0243503	0.811599
GOTERM_BP_ALL	GO:0051094~positive regulation of developmental process	10	3.20513	0.000531976	ENSGALG00000012163, ENSGALG00000007668, ENSGALG00000006216, ENSGALG00000006379, ENSGALG00000010346, ENSGALG00000011206, ENSGALG00000012429, ENSGALG00000009853, ENSGALG00000008439, ENSGALG00000010915	154	99	6441	4.22471	0.494484	0.0249492	0.863582
GOTERM_BP_ALL	GO:0051726~regulation of cell cycle	9	2.88462	0.00062518	ENSGALG00000006555, ENSGALG00000007668, ENSGALG00000008713, ENSGALG00000003085, ENSGALG00000012429, ENSGALG00000009853, ENSGALG00000017073, ENSGALG00000008584, ENSGALG00000001005	154	81	6441	4.64719	0.551448	0.0282272	1.01416
GOTERM_BP_ALL	GO:0007435~salivary gland morphogenesis	4	1.28205	0.000674286	ENSGALG00000007668, ENSGALG00000006379, ENSGALG00000010346, ENSGALG00000010915	154	8	6441	20.9123	0.578833	0.029378	1.09341
GOTERM_BP_ALL	GO:0007098~centrosome cycle	4	1.28205	0.000674286	ENSGALG00000002781, ENSGALG00000005302, ENSGALG00000006790, ENSGALG00000017073	154	8	6441	20.9123	0.578833	0.029378	1.09341
GOTERM_BP_ALL	GO:0045595~regulation of cell differentiation	13	4.16667	0.000676603	ENSGALG00000004398, ENSGALG00000012163, ENSGALG00000011182, ENSGALG00000007668, ENSGALG00000002708, ENSGALG00000006379, ENSGALG00000015422, ENSGALG00000011206, ENSGALG00000014872, ENSGALG00000012429, ENSGALG00000009853, ENSGALG00000008439, ENSGALG00000010915	154	170	6441	3.19836	0.580083	0.028509	1.09715
GOTERM_BP_ALL	GO:0006996~organelle organization	20	6.41026	0.000688471	ENSGALG00000003922, ENSGALG00000015691, ENSGALG00000002781, ENSGALG00000008713, ENSGALG00000010356, ENSGALG00000005302, ENSGALG00000017073, ENSGALG00000016937, ENSGALG00000011881, ENSGALG00000014801, ENSGALG00000015633, ENSGALG00000017122, ENSGALG00000003438, ENSGALG00000007537, ENSGALG00000004161, ENSGALG00000004838, ENSGALG00000003085, ENSGALG00000006790, ENSGALG00000008584, ENSGALG00000015091	154	355	6441	2.35632	0.586428	0.0280796	1.11629
GOTERM_BP_ALL	GO:0048667~cell morphogenesis involved in neuron differentiation	8	2.5641	0.000742731	ENSGALG00000012357, ENSGALG00000012163, ENSGALG00000015966, ENSGALG00000001475, ENSGALG00000007668, ENSGALG00000006379, ENSGALG00000009853, ENSGALG00000011940	154	64	6441	5.22808	0.614238	0.0293281	1.20377
GOTERM_BP_ALL	GO:0048858~cell projection morphogenesis	8	2.5641	0.000894985	ENSGALG00000012357, ENSGALG00000012163, ENSGALG00000015966, ENSGALG00000001475, ENSGALG00000007668, ENSGALG00000006379, ENSGALG00000009853, ENSGALG00000011940	154	66	6441	5.06966	0.682693	0.0341864	1.44885
GOTERM_BP_ALL	GO:0032879~regulation of localization	12	3.84615	0.00102832	ENSGALG00000003484, ENSGALG00000011468, ENSGALG00000012357, ENSGALG00000001443, ENSGALG00000001475, ENSGALG00000006379, ENSGALG00000010346, ENSGALG00000012429, ENSGALG00000007039, ENSGALG00000008439, ENSGALG00000010915, ENSGALG00000000949	154	154	6441	3.25907	0.732594	0.0380509	1.66301
GOTERM_BP_ALL	GO:0030182~neuron differentiation	11	3.52564	0.00104828	ENSGALG00000012357, ENSGALG00000012163, ENSGALG00000015966, ENSGALG00000001475, ENSGALG00000007668, ENSGALG00000002708, ENSGALG00000006379, ENSGALG00000015422, ENSGALG00000012429, ENSGALG00000009853, ENSGALG00000011940	154	131	6441	3.512	0.739355	0.0376885	1.69502
GOTERM_BP_ALL	GO:0007346~regulation of mitotic cell cycle	6	1.92308	0.00129316	ENSGALG00000006555, ENSGALG00000008713, ENSGALG00000003085, ENSGALG00000009853, ENSGALG00000017073, ENSGALG00000008584	154	35	6441	7.16994	0.809653	0.0450352	2.08709
GOTERM_BP_ALL	GO:0032990~cell part morphogenesis	8	2.5641	0.00138443	ENSGALG00000012357, ENSGALG00000012163, ENSGALG00000015966, ENSGALG00000001475, ENSGALG00000007668, ENSGALG00000006379, ENSGALG00000009853, ENSGALG00000011940	154	71	6441	4.71264	0.830698	0.046868	2.23283
GOTERM_BP_ALL	GO:0007431~salivary gland development	4	1.28205	0.00139514	ENSGALG00000007668, ENSGALG00000006379, ENSGALG00000010346, ENSGALG00000010915	154	10	6441	16.7299	0.833009	0.0460083	2.24991
GOTERM_BP_ALL	GO:0007018~microtubule-based movement	7	2.24359	0.00148773	ENSGALG00000008444, ENSGALG00000003231, ENSGALG00000000878, ENSGALG00000006790, ENSGALG00000008095, ENSGALG00000006221, ENSGALG00000004195	154	53	6441	5.52401	0.851726	0.0477626	2.39755
GOTERM_BP_ALL	GO:0048519~negative regulation of biological process	23	7.37179	0.00150651	ENSGALG00000011468, ENSGALG00000011182, ENSGALG00000005657, ENSGALG00000002781, ENSGALG00000008713, ENSGALG00000002708, ENSGALG00000016945, ENSGALG00000010346, ENSGALG00000005272, ENSGALG00000012429, ENSGALG00000017073, ENSGALG00000010915, ENSGALG00000003484, ENSGALG00000001443, ENSGALG00000012163, ENSGALG00000001475, ENSGALG00000007668, ENSGALG00000006379, ENSGALG00000016114, ENSGALG00000011206,…	154	469	6441	2.0511	0.855258	0.0471712	2.42746
GOTERM_BP_ALL	GO:0048666~neuron development	9	2.88462	0.00166867	ENSGALG00000012357, ENSGALG00000012163, ENSGALG00000015966, ENSGALG00000001475, ENSGALG00000007668, ENSGALG00000002708, ENSGALG00000006379, ENSGALG00000009853, ENSGALG00000011940	154	94	6441	4.00449	0.882466	0.0508801	2.68543
GOTERM_BP_ALL	GO:0022612~gland morphogenesis	4	1.28205	0.00188504	ENSGALG00000007668, ENSGALG00000006379, ENSGALG00000010346, ENSGALG00000010915	154	11	6441	15.209	0.910981	0.0559659	3.02864
GOTERM_BP_ALL	GO:0048699~generation of neurons	12	3.84615	0.00188986	ENSGALG00000012357, ENSGALG00000012163, ENSGALG00000011182, ENSGALG00000015966, ENSGALG00000001475, ENSGALG00000007668, ENSGALG00000002708, ENSGALG00000006379, ENSGALG00000015422, ENSGALG00000012429, ENSGALG00000009853, ENSGALG00000011940	154	166	6441	3.02347	0.91153	0.0548367	3.03627
GOTERM_BP_ALL	GO:0045787~positive regulation of cell cycle	5	1.60256	0.00190589	ENSGALG00000006555, ENSGALG00000008713, ENSGALG00000009853, ENSGALG00000017073, ENSGALG00000008584	154	23	6441	9.09232	0.913333	0.0540672	3.06165
GOTERM_BP_ALL	GO:0000904~cell morphogenesis involved in differentiation	8	2.5641	0.00206188	ENSGALG00000012357, ENSGALG00000012163, ENSGALG00000015966, ENSGALG00000001475, ENSGALG00000007668, ENSGALG00000006379, ENSGALG00000009853, ENSGALG00000011940	154	76	6441	4.4026	0.92907	0.0571059	3.3083
GOTERM_BP_ALL	GO:0007010~cytoskeleton organization	10	3.20513	0.00210571	ENSGALG00000017122, ENSGALG00000002781, ENSGALG00000008713, ENSGALG00000005302, ENSGALG00000006790, ENSGALG00000016937, ENSGALG00000017073, ENSGALG00000008584, ENSGALG00000015091, ENSGALG00000014801	154	120	6441	3.48539	0.932953	0.0570548	3.3775
GOTERM_BP_ALL	GO:0000902~cell morphogenesis	9	2.88462	0.00232283	ENSGALG00000012357, ENSGALG00000012163, ENSGALG00000015966, ENSGALG00000001475, ENSGALG00000007668, ENSGALG00000006379, ENSGALG00000015422, ENSGALG00000009853, ENSGALG00000011940	154	99	6441	3.80224	0.949275	0.0614627	3.7196
GOTERM_BP_ALL	GO:0007165~signal transduction	32	10.2564	0.00239011	ENSGALG00000004398, ENSGALG00000006137, ENSGALG00000002708, ENSGALG00000002908, ENSGALG00000007993, ENSGALG00000000206, ENSGALG00000017150, ENSGALG00000001475, ENSGALG00000015422, ENSGALG00000016114, ENSGALG00000013890, ENSGALG00000008439, ENSGALG00000006271, ENSGALG00000001005, ENSGALG00000006348, ENSGALG00000009731, ENSGALG00000006370, ENSGALG00000005657, ENSGALG00000007609, ENSGALG00000012351,…	154	779	6441	1.71809	0.953476	0.0619128	3.82537
GOTERM_BP_ALL	GO:0009880~embryonic pattern specification	4	1.28205	0.00246985	ENSGALG00000010794, ENSGALG00000011182, ENSGALG00000007668, ENSGALG00000014872	154	12	6441	13.9416	0.958008	0.0626507	3.95059
GOTERM_BP_ALL	GO:0000910~cytokinesis	4	1.28205	0.00246985	ENSGALG00000007537, ENSGALG00000008713, ENSGALG00000017073, ENSGALG00000008584	154	12	6441	13.9416	0.958008	0.0626507	3.95059
GOTERM_BP_ALL	GO:0032501~multicellular organismal process	39	12.5	0.00255759	ENSGALG00000004398, ENSGALG00000011468, ENSGALG00000015597, ENSGALG00000010794, ENSGALG00000002781, ENSGALG00000016945, ENSGALG00000002708, ENSGALG00000006216, ENSGALG00000010346, ENSGALG00000005272, ENSGALG00000012429, ENSGALG00000015358, ENSGALG00000012163, ENSGALG00000001475, ENSGALG00000008361, ENSGALG00000014910, ENSGALG00000015422, ENSGALG00000011206, ENSGALG00000014872, ENSGALG00000009853,…	154	1024	6441	1.59293	0.962486	0.0635514	4.08821
GOTERM_BP_ALL	GO:0045597~positive regulation of cell differentiation	8	2.5641	0.00257685	ENSGALG00000012163, ENSGALG00000007668, ENSGALG00000006379, ENSGALG00000011206, ENSGALG00000012429, ENSGALG00000009853, ENSGALG00000008439, ENSGALG00000010915	154	79	6441	4.23541	0.963403	0.0628	4.11839
GOTERM_BP_ALL	GO:0048523~negative regulation of cellular process	21	6.73077	0.00261204	ENSGALG00000011468, ENSGALG00000011182, ENSGALG00000002781, ENSGALG00000008713, ENSGALG00000002708, ENSGALG00000016945, ENSGALG00000010346, ENSGALG00000005272, ENSGALG00000012429, ENSGALG00000017073, ENSGALG00000010915, ENSGALG00000003484, ENSGALG00000001443, ENSGALG00000012163, ENSGALG00000001475, ENSGALG00000007668, ENSGALG00000006379, ENSGALG00000011206, ENSGALG00000014872, ENSGALG00000009853,…	154	428	6441	2.05215	0.965021	0.0624462	4.17351
GOTERM_BP_ALL	GO:0030030~cell projection organization	9	2.88462	0.00263488	ENSGALG00000012357, ENSGALG00000012163, ENSGALG00000015966, ENSGALG00000001475, ENSGALG00000007668, ENSGALG00000002708, ENSGALG00000006379, ENSGALG00000009853, ENSGALG00000011940	154	101	6441	3.72695	0.966033	0.0618246	4.20927
GOTERM_BP_ALL	GO:0030154~cell differentiation	22	7.05128	0.00307282	ENSGALG00000004398, ENSGALG00000011468, ENSGALG00000011182, ENSGALG00000002708, ENSGALG00000016945, ENSGALG00000006216, ENSGALG00000012429, ENSGALG00000017073, ENSGALG00000006555, ENSGALG00000012357, ENSGALG00000001443, ENSGALG00000012163, ENSGALG00000001475, ENSGALG00000015966, ENSGALG00000007668, ENSGALG00000006379, ENSGALG00000015422, ENSGALG00000011206, ENSGALG00000014872, ENSGALG00000009853,…	154	465	6441	1.9788	0.980657	0.070458	4.89255
GOTERM_BP_ALL	GO:0040012~regulation of locomotion	7	2.24359	0.00307992	ENSGALG00000011468, ENSGALG00000012357, ENSGALG00000001443, ENSGALG00000006379, ENSGALG00000014872, ENSGALG00000007039, ENSGALG00000000949	154	61	6441	4.79955	0.980833	0.0693768	4.90359
GOTERM_BP_ALL	GO:0048732~gland development	7	2.24359	0.00307992	ENSGALG00000007668, ENSGALG00000006379, ENSGALG00000010346, ENSGALG00000014872, ENSGALG00000012429, ENSGALG00000007039, ENSGALG00000010915	154	61	6441	4.79955	0.980833	0.0693768	4.90359
GOTERM_BP_ALL	GO:0022008~neurogenesis	12	3.84615	0.0031284	ENSGALG00000012357, ENSGALG00000012163, ENSGALG00000011182, ENSGALG00000015966, ENSGALG00000001475, ENSGALG00000007668, ENSGALG00000002708, ENSGALG00000006379, ENSGALG00000015422, ENSGALG00000012429, ENSGALG00000009853, ENSGALG00000011940	154	177	6441	2.83557	0.981991	0.069218	4.97894
GOTERM_BP_ALL	GO:0009987~cellular process	108	34.6154	0.00328063	ENSGALG00000010636, ENSGALG00000016582, ENSGALG00000003231, ENSGALG00000005272, ENSGALG00000002911, ENSGALG00000012163, ENSGALG00000006790, ENSGALG00000012554, ENSGALG00000012802, ENSGALG00000015399, ENSGALG00000007191, ENSGALG00000000949, ENSGALG00000006045, ENSGALG00000006319, ENSGALG00000021304, ENSGALG00000012351, ENSGALG00000017073, ENSGALG00000006051, ENSGALG00000003438, ENSGALG00000012357,…	154	3806	6441	1.18683	0.985193	0.0712417	5.21519
GOTERM_BP_ALL	GO:0051270~regulation of cell motion	7	2.24359	0.00362538	ENSGALG00000011468, ENSGALG00000012357, ENSGALG00000001443, ENSGALG00000001475, ENSGALG00000006379, ENSGALG00000007039, ENSGALG00000000949	154	63	6441	4.64719	0.990497	0.0771411	5.74815
GOTERM_BP_ALL	GO:0048731~system development	27	8.65385	0.00391048	ENSGALG00000004398, ENSGALG00000011468, ENSGALG00000011182, ENSGALG00000010794, ENSGALG00000006216, ENSGALG00000016945, ENSGALG00000002708, ENSGALG00000010346, ENSGALG00000005272, ENSGALG00000012429, ENSGALG00000017073, ENSGALG00000010915, ENSGALG00000006555, ENSGALG00000012357, ENSGALG00000012163, ENSGALG00000001475, ENSGALG00000015966, ENSGALG00000004161, ENSGALG00000007668, ENSGALG00000005069,…	154	636	6441	1.77558	0.993416	0.0816132	6.18678
GOTERM_BP_ALL	GO:0060284~regulation of cell development	7	2.24359	0.00392358	ENSGALG00000012163, ENSGALG00000011182, ENSGALG00000007668, ENSGALG00000002708, ENSGALG00000006379, ENSGALG00000012429, ENSGALG00000009853	154	64	6441	4.57457	0.993526	0.0805676	6.20688
GOTERM_BP_ALL	GO:0050794~regulation of cellular process	68	21.7949	0.00446434	ENSGALG00000011468, ENSGALG00000010794, ENSGALG00000002781, ENSGALG00000006137, ENSGALG00000002708, ENSGALG00000023844, ENSGALG00000016945, ENSGALG00000002908, ENSGALG00000005768, ENSGALG00000005272, ENSGALG00000012429, ENSGALG00000007993, ENSGALG00000012163, ENSGALG00000017150, ENSGALG00000016114, ENSGALG00000014872, ENSGALG00000009853, ENSGALG00000013890, ENSGALG00000000949, ENSGALG00000006271,…	154	2154	6441	1.32037	0.996773	0.0897486	7.03342
GOTERM_BP_ALL	GO:0048869~cellular developmental process	22	7.05128	0.00457079	ENSGALG00000004398, ENSGALG00000011468, ENSGALG00000011182, ENSGALG00000002708, ENSGALG00000016945, ENSGALG00000006216, ENSGALG00000012429, ENSGALG00000017073, ENSGALG00000006555, ENSGALG00000012357, ENSGALG00000001443, ENSGALG00000012163, ENSGALG00000001475, ENSGALG00000015966, ENSGALG00000007668, ENSGALG00000006379, ENSGALG00000015422, ENSGALG00000011206, ENSGALG00000014872, ENSGALG00000009853,…	154	481	6441	1.91298	0.997186	0.0903805	7.19531
GOTERM_BP_ALL	GO:0040007~growth	7	2.24359	0.00457406	ENSGALG00000004161, ENSGALG00000005069, ENSGALG00000007668, ENSGALG00000006379, ENSGALG00000010346, ENSGALG00000012429, ENSGALG00000017073	154	66	6441	4.43595	0.997198	0.0890726	7.20028
GOTERM_BP_ALL	GO:0065007~biological regulation	73	23.3974	0.00475474	ENSGALG00000011468, ENSGALG00000010794, ENSGALG00000002781, ENSGALG00000006137, ENSGALG00000002708, ENSGALG00000023844, ENSGALG00000016945, ENSGALG00000002908, ENSGALG00000005768, ENSGALG00000005272, ENSGALG00000012429, ENSGALG00000007993, ENSGALG00000012163, ENSGALG00000017150, ENSGALG00000016114, ENSGALG00000014872, ENSGALG00000012802, ENSGALG00000009853, ENSGALG00000013890, ENSGALG00000000949,…	154	2359	6441	1.29428	0.99778	0.0910549	7.47446
GOTERM_BP_ALL	GO:0045596~negative regulation of cell differentiation	8	2.5641	0.00503067	ENSGALG00000012163, ENSGALG00000011182, ENSGALG00000007668, ENSGALG00000002708, ENSGALG00000006379, ENSGALG00000014872, ENSGALG00000012429, ENSGALG00000009853	154	89	6441	3.75952	0.998444	0.0946835	7.89169
GOTERM_BP_ALL	GO:0010604~positive regulation of macromolecule metabolic process	15	4.80769	0.00538386	ENSGALG00000004398, ENSGALG00000002781, ENSGALG00000003922, ENSGALG00000006216, ENSGALG00000010346, ENSGALG00000012429, ENSGALG00000011881, ENSGALG00000010915, ENSGALG00000003406, ENSGALG00000000678, ENSGALG00000014753, ENSGALG00000007668, ENSGALG00000006379, ENSGALG00000011206, ENSGALG00000007039	154	274	6441	2.28967	0.999013	0.0995493	8.42318
GOTERM_BP_ALL	GO:0007275~multicellular organismal development	32	10.2564	0.00552497	ENSGALG00000004398, ENSGALG00000011468, ENSGALG00000010794, ENSGALG00000015597, ENSGALG00000002781, ENSGALG00000006216, ENSGALG00000002708, ENSGALG00000016945, ENSGALG00000010346, ENSGALG00000005272, ENSGALG00000012429, ENSGALG00000012163, ENSGALG00000001475, ENSGALG00000015422, ENSGALG00000011206, ENSGALG00000014872, ENSGALG00000009853, ENSGALG00000011940, ENSGALG00000011182, ENSGALG00000003922,…	154	823	6441	1.62623	0.999177	0.100584	8.63472
GOTERM_BP_ALL	GO:0032989~cellular component morphogenesis	9	2.88462	0.00583744	ENSGALG00000012357, ENSGALG00000012163, ENSGALG00000015966, ENSGALG00000001475, ENSGALG00000007668, ENSGALG00000006379, ENSGALG00000015422, ENSGALG00000009853, ENSGALG00000011940	154	115	6441	3.27324	0.99945	0.104502	9.10152
GOTERM_BP_ALL	GO:0031325~positive regulation of cellular metabolic process	15	4.80769	0.00630004	ENSGALG00000004398, ENSGALG00000002781, ENSGALG00000003922, ENSGALG00000006216, ENSGALG00000010346, ENSGALG00000012429, ENSGALG00000011881, ENSGALG00000010915, ENSGALG00000003406, ENSGALG00000000678, ENSGALG00000014753, ENSGALG00000007668, ENSGALG00000006379, ENSGALG00000011206, ENSGALG00000007039	154	279	6441	2.24864	0.999697	0.110791	9.78849
GOTERM_BP_ALL	GO:0009790~embryonic development	14	4.48718	0.00649067	ENSGALG00000011182, ENSGALG00000010794, ENSGALG00000003922, ENSGALG00000002781, ENSGALG00000008713, ENSGALG00000010346, ENSGALG00000012429, ENSGALG00000017073, ENSGALG00000007668, ENSGALG00000004161, ENSGALG00000006379, ENSGALG00000015422, ENSGALG00000014872, ENSGALG00000009853	154	251	6441	2.33285	0.999763	0.112423	10.0702
GOTERM_BP_ALL	GO:0050767~regulation of neurogenesis	6	1.92308	0.00690432	ENSGALG00000012163, ENSGALG00000011182, ENSGALG00000007668, ENSGALG00000002708, ENSGALG00000006379, ENSGALG00000009853	154	51	6441	4.92055	0.999861	0.117591	10.6785
GOTERM_BP_ALL	GO:0010557~positive regulation of macromolecule biosynthetic process	13	4.16667	0.00704172	ENSGALG00000004398, ENSGALG00000003922, ENSGALG00000006216, ENSGALG00000010346, ENSGALG00000012429, ENSGALG00000010915, ENSGALG00000011881, ENSGALG00000003406, ENSGALG00000000678, ENSGALG00000014753, ENSGALG00000007668, ENSGALG00000006379, ENSGALG00000007039	154	225	6441	2.41654	0.999884	0.118231	10.8797
GOTERM_BP_ALL	GO:0030334~regulation of cell migration	6	1.92308	0.00812154	ENSGALG00000011468, ENSGALG00000012357, ENSGALG00000001443, ENSGALG00000006379, ENSGALG00000007039, ENSGALG00000000949	154	53	6441	4.73487	0.999971	0.133428	12.4464
GOTERM_BP_ALL	GO:0050789~regulation of biological process	69	22.1154	0.00837178	ENSGALG00000011468, ENSGALG00000010794, ENSGALG00000002781, ENSGALG00000006137, ENSGALG00000002708, ENSGALG00000023844, ENSGALG00000016945, ENSGALG00000002908, ENSGALG00000005768, ENSGALG00000005272, ENSGALG00000012429, ENSGALG00000007993, ENSGALG00000012163, ENSGALG00000017150, ENSGALG00000016114, ENSGALG00000014872, ENSGALG00000009853, ENSGALG00000013890, ENSGALG00000000949, ENSGALG00000006271,…	154	2247	6441	1.28434	0.999979	0.135536	12.8057
GOTERM_BP_ALL	GO:0048513~organ development	23	7.37179	0.00849912	ENSGALG00000004398, ENSGALG00000011182, ENSGALG00000010794, ENSGALG00000006216, ENSGALG00000016945, ENSGALG00000010346, ENSGALG00000005272, ENSGALG00000012429, ENSGALG00000017073, ENSGALG00000010915, ENSGALG00000006555, ENSGALG00000012357, ENSGALG00000012163, ENSGALG00000015966, ENSGALG00000004161, ENSGALG00000007668, ENSGALG00000005069, ENSGALG00000006379, ENSGALG00000015422, ENSGALG00000011206,…	154	541	6441	1.77813	0.999982	0.135755	12.988
GOTERM_BP_ALL	GO:0009893~positive regulation of metabolic process	15	4.80769	0.00850764	ENSGALG00000004398, ENSGALG00000002781, ENSGALG00000003922, ENSGALG00000006216, ENSGALG00000010346, ENSGALG00000012429, ENSGALG00000011881, ENSGALG00000010915, ENSGALG00000003406, ENSGALG00000000678, ENSGALG00000014753, ENSGALG00000007668, ENSGALG00000006379, ENSGALG00000011206, ENSGALG00000007039	154	289	6441	2.17083	0.999983	0.13422	13.0002
GOTERM_BP_ALL	GO:0031328~positive regulation of cellular biosynthetic process	13	4.16667	0.00890416	ENSGALG00000004398, ENSGALG00000003922, ENSGALG00000006216, ENSGALG00000010346, ENSGALG00000012429, ENSGALG00000010915, ENSGALG00000011881, ENSGALG00000003406, ENSGALG00000000678, ENSGALG00000014753, ENSGALG00000007668, ENSGALG00000006379, ENSGALG00000007039	154	232	6441	2.34362	0.99999	0.138356	13.5656
GOTERM_BP_ALL	GO:0009891~positive regulation of biosynthetic process	13	4.16667	0.00919903	ENSGALG00000004398, ENSGALG00000003922, ENSGALG00000006216, ENSGALG00000010346, ENSGALG00000012429, ENSGALG00000010915, ENSGALG00000011881, ENSGALG00000003406, ENSGALG00000000678, ENSGALG00000014753, ENSGALG00000007668, ENSGALG00000006379, ENSGALG00000007039	154	233	6441	2.33357	0.999993	0.140921	13.9838
GOTERM_BP_ALL	GO:0032502~developmental process	33	10.5769	0.0092105	ENSGALG00000004398, ENSGALG00000011468, ENSGALG00000010794, ENSGALG00000015597, ENSGALG00000002781, ENSGALG00000006216, ENSGALG00000002708, ENSGALG00000016945, ENSGALG00000010346, ENSGALG00000005272, ENSGALG00000012429, ENSGALG00000012163, ENSGALG00000001475, ENSGALG00000015422, ENSGALG00000011206, ENSGALG00000014872, ENSGALG00000009853, ENSGALG00000011940, ENSGALG00000011182, ENSGALG00000003922,…	154	888	6441	1.5543	0.999993	0.139429	14.0001
GOTERM_BP_ALL	GO:0048468~cell development	12	3.84615	0.00999598	ENSGALG00000012357, ENSGALG00000012163, ENSGALG00000015966, ENSGALG00000001475, ENSGALG00000007668, ENSGALG00000002708, ENSGALG00000006379, ENSGALG00000011206, ENSGALG00000012429, ENSGALG00000009853, ENSGALG00000011940, ENSGALG00000017073	154	207	6441	2.42462	0.999997	0.148701	15.1046
GOTERM_BP_ALL	GO:0046394~carboxylic acid biosynthetic process	6	1.92308	0.0102152	ENSGALG00000003678, ENSGALG00000005069, ENSGALG00000007667, ENSGALG00000005739, ENSGALG00000007178, ENSGALG00000007728	154	56	6441	4.48122	0.999998	0.149992	15.4106
GOTERM_BP_ALL	GO:0016053~organic acid biosynthetic process	6	1.92308	0.0102152	ENSGALG00000003678, ENSGALG00000005069, ENSGALG00000007667, ENSGALG00000005739, ENSGALG00000007178, ENSGALG00000007728	154	56	6441	4.48122	0.999998	0.149992	15.4106
GOTERM_BP_ALL	GO:0048856~anatomical structure development	27	8.65385	0.0102224	ENSGALG00000004398, ENSGALG00000011468, ENSGALG00000011182, ENSGALG00000010794, ENSGALG00000006216, ENSGALG00000016945, ENSGALG00000002708, ENSGALG00000010346, ENSGALG00000005272, ENSGALG00000012429, ENSGALG00000017073, ENSGALG00000010915, ENSGALG00000006555, ENSGALG00000012357, ENSGALG00000012163, ENSGALG00000001475, ENSGALG00000015966, ENSGALG00000004161, ENSGALG00000007668, ENSGALG00000005069,…	154	685	6441	1.64856	0.999998	0.148402	15.4206
GOTERM_BP_ALL	GO:0030261~chromosome condensation	3	0.961538	0.010885	ENSGALG00000003922, ENSGALG00000015691, ENSGALG00000008584	154	7	6441	17.9249	0.999999	0.155532	16.3387
GOTERM_BP_ALL	GO:0007411~axon guidance	5	1.60256	0.0132015	ENSGALG00000012357, ENSGALG00000012163, ENSGALG00000007668, ENSGALG00000006379, ENSGALG00000009853	154	39	6441	5.36214	1	0.183576	19.4758
GOTERM_BP_ALL	GO:0045935~positive regulation of nucleobase, nucleoside, nucleotide and nucleic acid metabolic process	12	3.84615	0.0134646	ENSGALG00000003406, ENSGALG00000000678, ENSGALG00000014753, ENSGALG00000003922, ENSGALG00000007668, ENSGALG00000006216, ENSGALG00000006379, ENSGALG00000010346, ENSGALG00000012429, ENSGALG00000007039, ENSGALG00000010915, ENSGALG00000011881	154	216	6441	2.32359	1	0.18491	19.825
GOTERM_BP_ALL	GO:0051960~regulation of nervous system development	6	1.92308	0.0144797	ENSGALG00000012163, ENSGALG00000011182, ENSGALG00000007668, ENSGALG00000002708, ENSGALG00000006379, ENSGALG00000009853	154	61	6441	4.1139	1	0.195413	21.1591
GOTERM_BP_ALL	GO:0001503~ossification	5	1.60256	0.0156728	ENSGALG00000006555, ENSGALG00000011468, ENSGALG00000006379, ENSGALG00000010346, ENSGALG00000012429	154	41	6441	5.10057	1	0.207671	22.7006
GOTERM_BP_ALL	GO:0048754~branching morphogenesis of a tube	5	1.60256	0.0156728	ENSGALG00000012357, ENSGALG00000007668, ENSGALG00000006379, ENSGALG00000014872, ENSGALG00000012429	154	41	6441	5.10057	1	0.207671	22.7006
GOTERM_BP_ALL	GO:0006928~cell motion	9	2.88462	0.0159571	ENSGALG00000012357, ENSGALG00000012163, ENSGALG00000007668, ENSGALG00000006379, ENSGALG00000015422, ENSGALG00000011206, ENSGALG00000009853, ENSGALG00000011940, ENSGALG00000000949	154	137	6441	2.74761	1	0.208908	23.0637
GOTERM_BP_ALL	GO:0050896~response to stimulus	27	8.65385	0.0160538	ENSGALG00000003678, ENSGALG00000002781, ENSGALG00000010346, ENSGALG00000017394, ENSGALG00000012163, ENSGALG00000014910, ENSGALG00000008361, ENSGALG00000015422, ENSGALG00000014872, ENSGALG00000012802, ENSGALG00000011940, ENSGALG00000000949, ENSGALG00000009837, ENSGALG00000001005, ENSGALG00000006348, ENSGALG00000006370, ENSGALG00000010356, ENSGALG00000007078, ENSGALG00000017073, ENSGALG00000010915,…	154	711	6441	1.58828	1	0.207944	23.1869
GOTERM_BP_ALL	GO:0009967~positive regulation of signal transduction	7	2.24359	0.0160924	ENSGALG00000006555, ENSGALG00000004398, ENSGALG00000007668, ENSGALG00000015422, ENSGALG00000011206, ENSGALG00000014872, ENSGALG00000012429	154	86	6441	3.40433	1	0.206333	23.2359
GOTERM_BP_ALL	GO:0051173~positive regulation of nitrogen compound metabolic process	12	3.84615	0.0162411	ENSGALG00000003406, ENSGALG00000000678, ENSGALG00000014753, ENSGALG00000003922, ENSGALG00000007668, ENSGALG00000006216, ENSGALG00000006379, ENSGALG00000010346, ENSGALG00000012429, ENSGALG00000007039, ENSGALG00000010915, ENSGALG00000011881	154	222	6441	2.26079	1	0.206008	23.4248
GOTERM_BP_ALL	GO:0045941~positive regulation of transcription	11	3.52564	0.0162421	ENSGALG00000003406, ENSGALG00000000678, ENSGALG00000014753, ENSGALG00000003922, ENSGALG00000007668, ENSGALG00000006216, ENSGALG00000006379, ENSGALG00000010346, ENSGALG00000012429, ENSGALG00000010915, ENSGALG00000011881	154	193	6441	2.38379	1	0.204025	23.426
GOTERM_BP_ALL	GO:0051223~regulation of protein transport	4	1.28205	0.0164269	ENSGALG00000003484, ENSGALG00000006379, ENSGALG00000010346, ENSGALG00000012429	154	23	6441	7.27386	1	0.204134	23.6603
GOTERM_BP_ALL	GO:0006950~response to stress	17	5.44872	0.0166785	ENSGALG00000002781, ENSGALG00000010346, ENSGALG00000010356, ENSGALG00000007078, ENSGALG00000017394, ENSGALG00000017073, ENSGALG00000004521, ENSGALG00000012163, ENSGALG00000008361, ENSGALG00000005069, ENSGALG00000006379, ENSGALG00000003085, ENSGALG00000008612, ENSGALG00000012802, ENSGALG00000000949, ENSGALG00000009837, ENSGALG00000001005	154	377	6441	1.88599	1	0.204977	23.9779
GOTERM_BP_ALL	GO:0007399~nervous system development	14	4.48718	0.0171471	ENSGALG00000011182, ENSGALG00000002708, ENSGALG00000012429, ENSGALG00000017073, ENSGALG00000012357, ENSGALG00000012163, ENSGALG00000015966, ENSGALG00000001475, ENSGALG00000007668, ENSGALG00000006379, ENSGALG00000015422, ENSGALG00000007039, ENSGALG00000009853, ENSGALG00000011940	154	284	6441	2.06178	1	0.208165	24.5663
GOTERM_BP_ALL	GO:0010942~positive regulation of cell death	7	2.24359	0.0178505	ENSGALG00000003484, ENSGALG00000007668, ENSGALG00000006379, ENSGALG00000010346, ENSGALG00000012351, ENSGALG00000012429, ENSGALG00000017073	154	88	6441	3.32696	1	0.21379	25.4414
GOTERM_BP_ALL	GO:0001763~morphogenesis of a branching structure	5	1.60256	0.0184174	ENSGALG00000012357, ENSGALG00000007668, ENSGALG00000006379, ENSGALG00000014872, ENSGALG00000012429	154	43	6441	4.86333	1	0.21783	26.1398
GOTERM_BP_ALL	GO:0060348~bone development	5	1.60256	0.0184174	ENSGALG00000006555, ENSGALG00000011468, ENSGALG00000006379, ENSGALG00000010346, ENSGALG00000012429	154	43	6441	4.86333	1	0.21783	26.1398
GOTERM_BP_ALL	GO:0009653~anatomical structure morphogenesis	17	5.44872	0.0190884	ENSGALG00000011182, ENSGALG00000010794, ENSGALG00000010346, ENSGALG00000012429, ENSGALG00000010915, ENSGALG00000006555, ENSGALG00000012357, ENSGALG00000012163, ENSGALG00000001475, ENSGALG00000015966, ENSGALG00000007668, ENSGALG00000006379, ENSGALG00000015422, ENSGALG00000014872, ENSGALG00000007039, ENSGALG00000009853, ENSGALG00000011940	154	383	6441	1.85645	1	0.222849	26.9584
GOTERM_BP_ALL	GO:0010628~positive regulation of gene expression	11	3.52564	0.0197035	ENSGALG00000003406, ENSGALG00000000678, ENSGALG00000014753, ENSGALG00000003922, ENSGALG00000007668, ENSGALG00000006216, ENSGALG00000006379, ENSGALG00000010346, ENSGALG00000012429, ENSGALG00000010915, ENSGALG00000011881	154	199	6441	2.31192	1	0.227171	27.7015
GOTERM_BP_ALL	GO:0010647~positive regulation of cell communication	7	2.24359	0.0197364	ENSGALG00000006555, ENSGALG00000004398, ENSGALG00000007668, ENSGALG00000015422, ENSGALG00000011206, ENSGALG00000014872, ENSGALG00000012429	154	90	6441	3.25303	1	0.22551	27.741
GOTERM_BP_ALL	GO:0070201~regulation of establishment of protein localization	4	1.28205	0.0206114	ENSGALG00000003484, ENSGALG00000006379, ENSGALG00000010346, ENSGALG00000012429	154	25	6441	6.69195	1	0.232299	28.7851
GOTERM_BP_ALL	GO:0003006~reproductive developmental process	7	2.24359	0.0207285	ENSGALG00000012357, ENSGALG00000006379, ENSGALG00000010346, ENSGALG00000011206, ENSGALG00000012429, ENSGALG00000007039, ENSGALG00000017073	154	91	6441	3.21728	1	0.231463	28.9238
GOTERM_BP_ALL	GO:0006260~DNA replication	7	2.24359	0.0207285	ENSGALG00000010636, ENSGALG00000002781, ENSGALG00000017073, ENSGALG00000007191, ENSGALG00000009837, ENSGALG00000015633, ENSGALG00000010623	154	91	6441	3.21728	1	0.231463	28.9238
GOTERM_BP_ALL	GO:0000724~double-strand break repair via homologous recombination	3	0.961538	0.02226	ENSGALG00000002781, ENSGALG00000010356, ENSGALG00000017073	154	10	6441	12.5474	1	0.244361	30.7141
GOTERM_BP_ALL	GO:0000725~recombinational repair	3	0.961538	0.02226	ENSGALG00000002781, ENSGALG00000010356, ENSGALG00000017073	154	10	6441	12.5474	1	0.244361	30.7141
GOTERM_BP_ALL	GO:0030501~positive regulation of bone mineralization	3	0.961538	0.02226	ENSGALG00000007668, ENSGALG00000010346, ENSGALG00000012429	154	10	6441	12.5474	1	0.244361	30.7141
GOTERM_BP_ALL	GO:0070169~positive regulation of biomineral formation	3	0.961538	0.02226	ENSGALG00000007668, ENSGALG00000010346, ENSGALG00000012429	154	10	6441	12.5474	1	0.244361	30.7141
GOTERM_BP_ALL	GO:0045778~positive regulation of ossification	3	0.961538	0.0267878	ENSGALG00000007668, ENSGALG00000010346, ENSGALG00000012429	154	11	6441	11.4067	1	0.284458	35.7627
GOTERM_BP_ALL	GO:0007267~cell-cell signaling	7	2.24359	0.0273972	ENSGALG00000012163, ENSGALG00000015966, ENSGALG00000006379, ENSGALG00000015422, ENSGALG00000014872, ENSGALG00000012429, ENSGALG00000010915	154	97	6441	3.01828	1	0.287642	36.4152
GOTERM_BP_ALL	GO:0007417~central nervous system development	8	2.5641	0.0299288	ENSGALG00000012357, ENSGALG00000015966, ENSGALG00000002708, ENSGALG00000006379, ENSGALG00000012429, ENSGALG00000007039, ENSGALG00000009853, ENSGALG00000017073	154	126	6441	2.65553	1	0.307534	39.0598
GOTERM_BP_ALL	GO:0042060~wound healing	5	1.60256	0.0302774	ENSGALG00000008361, ENSGALG00000006379, ENSGALG00000007078, ENSGALG00000012802, ENSGALG00000000949	154	50	6441	4.18247	1	0.308138	39.4158
GOTERM_BP_ALL	GO:0032880~regulation of protein localization	4	1.28205	0.030573	ENSGALG00000003484, ENSGALG00000006379, ENSGALG00000010346, ENSGALG00000012429	154	29	6441	5.76892	1	0.308281	39.7161
GOTERM_BP_ALL	GO:0048589~developmental growth	4	1.28205	0.030573	ENSGALG00000005069, ENSGALG00000006379, ENSGALG00000012429, ENSGALG00000017073	154	29	6441	5.76892	1	0.308281	39.7161
GOTERM_BP_ALL	GO:0010941~regulation of cell death	11	3.52564	0.0306908	ENSGALG00000003484, ENSGALG00000004398, ENSGALG00000012163, ENSGALG00000007668, ENSGALG00000006379, ENSGALG00000008713, ENSGALG00000010346, ENSGALG00000011206, ENSGALG00000012351, ENSGALG00000012429, ENSGALG00000017073	154	214	6441	2.14987	1	0.30693	39.8354
GOTERM_BP_ALL	GO:0042692~muscle cell differentiation	5	1.60256	0.0322666	ENSGALG00000006216, ENSGALG00000006379, ENSGALG00000015422, ENSGALG00000014872, ENSGALG00000012429	154	51	6441	4.10046	1	0.317678	41.41
GOTERM_BP_ALL	GO:0010564~regulation of cell cycle process	4	1.28205	0.0333938	ENSGALG00000006555, ENSGALG00000008713, ENSGALG00000017073, ENSGALG00000008584	154	30	6441	5.57662	1	0.324478	42.5125
GOTERM_BP_ALL	GO:0007389~pattern specification process	8	2.5641	0.0334281	ENSGALG00000012357, ENSGALG00000010794, ENSGALG00000011182, ENSGALG00000007668, ENSGALG00000006379, ENSGALG00000014872, ENSGALG00000012429, ENSGALG00000009853	154	129	6441	2.59378	1	0.322384	42.5458
GOTERM_BP_ALL	GO:0007423~sensory organ development	7	2.24359	0.0339363	ENSGALG00000012163, ENSGALG00000011182, ENSGALG00000007668, ENSGALG00000006379, ENSGALG00000014872, ENSGALG00000012429, ENSGALG00000009853	154	102	6441	2.87032	1	0.324091	43.0362
GOTERM_BP_ALL	GO:0045893~positive regulation of transcription, DNA-dependent	9	2.88462	0.0339818	ENSGALG00000003406, ENSGALG00000014753, ENSGALG00000003922, ENSGALG00000007668, ENSGALG00000006216, ENSGALG00000006379, ENSGALG00000010346, ENSGALG00000012429, ENSGALG00000010915	154	158	6441	2.38242	1	0.322124	43.0799
GOTERM_BP_ALL	GO:0007420~brain development	7	2.24359	0.0353555	ENSGALG00000012357, ENSGALG00000015966, ENSGALG00000006379, ENSGALG00000012429, ENSGALG00000007039, ENSGALG00000009853, ENSGALG00000017073	154	103	6441	2.84245	1	0.330533	44.3849
GOTERM_BP_ALL	GO:0051254~positive regulation of RNA metabolic process	9	2.88462	0.0362175	ENSGALG00000003406, ENSGALG00000014753, ENSGALG00000003922, ENSGALG00000007668, ENSGALG00000006216, ENSGALG00000006379, ENSGALG00000010346, ENSGALG00000012429, ENSGALG00000010915	154	160	6441	2.35264	1	0.334818	45.1895
GOTERM_BP_ALL	GO:0030500~regulation of bone mineralization	3	0.961538	0.0368325	ENSGALG00000007668, ENSGALG00000010346, ENSGALG00000012429	154	13	6441	9.65185	1	0.337148	45.7568
GOTERM_BP_ALL	GO:0070167~regulation of biomineral formation	3	0.961538	0.0368325	ENSGALG00000007668, ENSGALG00000010346, ENSGALG00000012429	154	13	6441	9.65185	1	0.337148	45.7568
GOTERM_BP_ALL	GO:0007599~hemostasis	4	1.28205	0.0394267	ENSGALG00000008361, ENSGALG00000006379, ENSGALG00000007078, ENSGALG00000012802	154	32	6441	5.22808	1	0.354042	48.0897
GOTERM_BP_ALL	GO:0007596~blood coagulation	4	1.28205	0.0394267	ENSGALG00000008361, ENSGALG00000006379, ENSGALG00000007078, ENSGALG00000012802	154	32	6441	5.22808	1	0.354042	48.0897
GOTERM_BP_ALL	GO:0050817~coagulation	4	1.28205	0.0394267	ENSGALG00000008361, ENSGALG00000006379, ENSGALG00000007078, ENSGALG00000012802	154	32	6441	5.22808	1	0.354042	48.0897
GOTERM_BP_ALL	GO:0051656~establishment of organelle localization	3	0.961538	0.0423135	ENSGALG00000008713, ENSGALG00000008584, ENSGALG00000009690	154	14	6441	8.96243	1	0.37235	50.5749
GOTERM_BP_ALL	GO:0031016~pancreas development	3	0.961538	0.0423135	ENSGALG00000006379, ENSGALG00000014872, ENSGALG00000010915	154	14	6441	8.96243	1	0.37235	50.5749
GOTERM_BP_ALL	GO:0000075~cell cycle checkpoint	3	0.961538	0.0423135	ENSGALG00000008713, ENSGALG00000003085, ENSGALG00000001005	154	14	6441	8.96243	1	0.37235	50.5749
GOTERM_BP_ALL	GO:0033157~regulation of intracellular protein transport	3	0.961538	0.0423135	ENSGALG00000003484, ENSGALG00000006379, ENSGALG00000012429	154	14	6441	8.96243	1	0.37235	50.5749
GOTERM_BP_ALL	GO:0060341~regulation of cellular localization	5	1.60256	0.045784	ENSGALG00000003484, ENSGALG00000006379, ENSGALG00000010346, ENSGALG00000012429, ENSGALG00000010915	154	57	6441	3.66883	1	0.39388	53.4147
GOTERM_BP_ALL	GO:0050878~regulation of body fluid levels	4	1.28205	0.0459735	ENSGALG00000008361, ENSGALG00000006379, ENSGALG00000007078, ENSGALG00000012802	154	34	6441	4.92055	1	0.392646	53.5653
GOTERM_BP_ALL	GO:0021978~telencephalon regionalization	2	0.641026	0.0469475	ENSGALG00000006379, ENSGALG00000012429	154	2	6441	41.8247	1	0.396669	54.332
GOTERM_BP_ALL	GO:0050768~negative regulation of neurogenesis	3	0.961538	0.0480775	ENSGALG00000012163, ENSGALG00000007668, ENSGALG00000002708	154	15	6441	8.36494	1	0.40163	55.2066
GOTERM_BP_ALL	GO:0051222~positive regulation of protein transport	3	0.961538	0.0480775	ENSGALG00000006379, ENSGALG00000010346, ENSGALG00000012429	154	15	6441	8.36494	1	0.40163	55.2066
GOTERM_BP_ALL	GO:0022603~regulation of anatomical structure morphogenesis	5	1.60256	0.0483013	ENSGALG00000012163, ENSGALG00000005657, ENSGALG00000016945, ENSGALG00000006216, ENSGALG00000016114	154	58	6441	3.60558	1	0.400606	55.378
GOTERM_BP_ALL	GO:0045944~positive regulation of transcription from RNA polymerase II promoter	8	2.5641	0.0501226	ENSGALG00000003406, ENSGALG00000014753, ENSGALG00000003922, ENSGALG00000007668, ENSGALG00000006216, ENSGALG00000006379, ENSGALG00000010346, ENSGALG00000012429	154	141	6441	2.37303	1	0.409855	56.7497
GOTERM_BP_ALL	GO:0051640~organelle localization	3	0.961538	0.054108	ENSGALG00000008713, ENSGALG00000008584, ENSGALG00000009690	154	16	6441	7.84213	1	0.432197	59.6145
GOTERM_BP_ALL	GO:0008037~cell recognition	3	0.961538	0.054108	ENSGALG00000012163, ENSGALG00000014910, ENSGALG00000009853	154	16	6441	7.84213	1	0.432197	59.6145
GOTERM_BP_ALL	GO:0010721~negative regulation of cell development	3	0.961538	0.054108	ENSGALG00000012163, ENSGALG00000007668, ENSGALG00000002708	154	16	6441	7.84213	1	0.432197	59.6145
GOTERM_BP_ALL	GO:0046822~regulation of nucleocytoplasmic transport	3	0.961538	0.054108	ENSGALG00000003484, ENSGALG00000006379, ENSGALG00000012429	154	16	6441	7.84213	1	0.432197	59.6145
GOTERM_BP_ALL	GO:0043068~positive regulation of programmed cell death	6	1.92308	0.0553709	ENSGALG00000003484, ENSGALG00000007668, ENSGALG00000006379, ENSGALG00000010346, ENSGALG00000012351, ENSGALG00000017073	154	87	6441	2.88446	1	0.437302	60.4844
GOTERM_BP_ALL	GO:0043065~positive regulation of apoptosis	6	1.92308	0.0553709	ENSGALG00000003484, ENSGALG00000007668, ENSGALG00000006379, ENSGALG00000010346, ENSGALG00000012351, ENSGALG00000017073	154	87	6441	2.88446	1	0.437302	60.4844
GOTERM_BP_ALL	GO:0032268~regulation of cellular protein metabolic process	7	2.24359	0.0592933	ENSGALG00000011468, ENSGALG00000002781, ENSGALG00000007668, ENSGALG00000006379, ENSGALG00000011206, ENSGALG00000012429, ENSGALG00000006348	154	117	6441	2.50233	1	0.45784	63.0756
GOTERM_BP_ALL	GO:0042981~regulation of apoptosis	10	3.20513	0.0603262	ENSGALG00000003484, ENSGALG00000004398, ENSGALG00000012163, ENSGALG00000007668, ENSGALG00000006379, ENSGALG00000008713, ENSGALG00000010346, ENSGALG00000011206, ENSGALG00000012351, ENSGALG00000017073	154	209	6441	2.00118	1	0.461176	63.7309
GOTERM_BP_ALL	GO:0001649~osteoblast differentiation	3	0.961538	0.0603894	ENSGALG00000006555, ENSGALG00000011468, ENSGALG00000006379	154	17	6441	7.38083	1	0.458966	63.7707
GOTERM_BP_ALL	GO:0007242~intracellular signaling cascade	15	4.80769	0.0644327	ENSGALG00000002708, ENSGALG00000012351, ENSGALG00000007993, ENSGALG00000017073, ENSGALG00000011275, ENSGALG00000001475, ENSGALG00000004418, ENSGALG00000015422, ENSGALG00000003085, ENSGALG00000008612, ENSGALG00000007039, ENSGALG00000008439, ENSGALG00000006348, ENSGALG00000001005, ENSGALG00000006271	154	378	6441	1.65971	1	0.478886	66.2298
GOTERM_BP_ALL	GO:0035239~tube morphogenesis	5	1.60256	0.0649774	ENSGALG00000012357, ENSGALG00000007668, ENSGALG00000006379, ENSGALG00000014872, ENSGALG00000012429	154	64	6441	3.26755	1	0.47926	66.5489
GOTERM_BP_ALL	GO:0043067~regulation of programmed cell death	10	3.20513	0.0663591	ENSGALG00000003484, ENSGALG00000004398, ENSGALG00000012163, ENSGALG00000007668, ENSGALG00000006379, ENSGALG00000008713, ENSGALG00000010346, ENSGALG00000011206, ENSGALG00000012351, ENSGALG00000017073	154	213	6441	1.9636	1	0.484105	67.3455
GOTERM_BP_ALL	GO:0045580~regulation of T cell differentiation	3	0.961538	0.0669065	ENSGALG00000004398, ENSGALG00000006379, ENSGALG00000010915	154	18	6441	6.97078	1	0.484452	67.6562
GOTERM_BP_ALL	GO:0001568~blood vessel development	6	1.92308	0.0671962	ENSGALG00000012357, ENSGALG00000010794, ENSGALG00000006379, ENSGALG00000005272, ENSGALG00000014872, ENSGALG00000012429	154	92	6441	2.7277	1	0.483441	67.8195
GOTERM_BP_ALL	GO:0040011~locomotion	7	2.24359	0.0675614	ENSGALG00000012357, ENSGALG00000006379, ENSGALG00000015422, ENSGALG00000011206, ENSGALG00000014872, ENSGALG00000011940, ENSGALG00000000949	154	121	6441	2.41961	1	0.482839	68.0243
GOTERM_BP_ALL	GO:0001757~somite specification	2	0.641026	0.0695934	ENSGALG00000010794, ENSGALG00000011182	154	3	6441	27.8831	1	0.490845	69.1413
GOTERM_BP_ALL	GO:0048713~regulation of oligodendrocyte differentiation	2	0.641026	0.0695934	ENSGALG00000002708, ENSGALG00000006379	154	3	6441	27.8831	1	0.490845	69.1413
GOTERM_BP_ALL	GO:0060441~branching involved in lung morphogenesis	2	0.641026	0.0695934	ENSGALG00000006379, ENSGALG00000012429	154	3	6441	27.8831	1	0.490845	69.1413
GOTERM_BP_ALL	GO:0050000~chromosome localization	2	0.641026	0.0695934	ENSGALG00000008713, ENSGALG00000009690	154	3	6441	27.8831	1	0.490845	69.1413
GOTERM_BP_ALL	GO:0051298~centrosome duplication	2	0.641026	0.0695934	ENSGALG00000005302, ENSGALG00000017073	154	3	6441	27.8831	1	0.490845	69.1413
GOTERM_BP_ALL	GO:0051303~establishment of chromosome localization	2	0.641026	0.0695934	ENSGALG00000008713, ENSGALG00000009690	154	3	6441	27.8831	1	0.490845	69.1413
GOTERM_BP_ALL	GO:0031401~positive regulation of protein modification process	4	1.28205	0.0727438	ENSGALG00000002781, ENSGALG00000007668, ENSGALG00000011206, ENSGALG00000012429	154	41	6441	4.08046	1	0.504218	70.801
GOTERM_BP_ALL	GO:0042770~DNA damage response, signal transduction	3	0.961538	0.0736448	ENSGALG00000003085, ENSGALG00000017073, ENSGALG00000001005	154	19	6441	6.6039	1	0.506157	71.2601
GOTERM_BP_ALL	GO:0030336~negative regulation of cell migration	3	0.961538	0.0736448	ENSGALG00000011468, ENSGALG00000001443, ENSGALG00000006379	154	19	6441	6.6039	1	0.506157	71.2601
GOTERM_BP_ALL	GO:0009792~embryonic development ending in birth or egg hatching	8	2.5641	0.0753392	ENSGALG00000010794, ENSGALG00000011182, ENSGALG00000002781, ENSGALG00000004161, ENSGALG00000006379, ENSGALG00000010346, ENSGALG00000012429, ENSGALG00000017073	154	155	6441	2.15869	1	0.511914	72.105
GOTERM_BP_ALL	GO:0043009~chordate embryonic development	8	2.5641	0.0753392	ENSGALG00000010794, ENSGALG00000011182, ENSGALG00000002781, ENSGALG00000004161, ENSGALG00000006379, ENSGALG00000010346, ENSGALG00000012429, ENSGALG00000017073	154	155	6441	2.15869	1	0.511914	72.105
GOTERM_BP_ALL	GO:0001822~kidney development	4	1.28205	0.077031	ENSGALG00000012163, ENSGALG00000007668, ENSGALG00000006379, ENSGALG00000012429	154	42	6441	3.9833	1	0.517525	72.9254
GOTERM_BP_ALL	GO:0001944~vasculature development	6	1.92308	0.0775938	ENSGALG00000012357, ENSGALG00000010794, ENSGALG00000006379, ENSGALG00000005272, ENSGALG00000014872, ENSGALG00000012429	154	96	6441	2.61404	1	0.517706	73.1932
GOTERM_BP_ALL	GO:0006259~DNA metabolic process	10	3.20513	0.0778091	ENSGALG00000010636, ENSGALG00000003922, ENSGALG00000002781, ENSGALG00000010356, ENSGALG00000017073, ENSGALG00000007191, ENSGALG00000009837, ENSGALG00000001005, ENSGALG00000015633, ENSGALG00000010623	154	220	6441	1.90112	1	0.516254	73.295
GOTERM_BP_ALL	GO:0006275~regulation of DNA replication	3	0.961538	0.0805902	ENSGALG00000010346, ENSGALG00000007039, ENSGALG00000017073	154	20	6441	6.2737	1	0.526707	74.5779
GOTERM_BP_ALL	GO:0051271~negative regulation of cell motion	3	0.961538	0.0805902	ENSGALG00000011468, ENSGALG00000001443, ENSGALG00000006379	154	20	6441	6.2737	1	0.526707	74.5779
GOTERM_BP_ALL	GO:0051329~interphase of mitotic cell cycle	3	0.961538	0.0805902	ENSGALG00000008713, ENSGALG00000009690, ENSGALG00000001005	154	20	6441	6.2737	1	0.526707	74.5779
GOTERM_BP_ALL	GO:0040013~negative regulation of locomotion	3	0.961538	0.0805902	ENSGALG00000011468, ENSGALG00000001443, ENSGALG00000006379	154	20	6441	6.2737	1	0.526707	74.5779
GOTERM_BP_ALL	GO:0051325~interphase	3	0.961538	0.0805902	ENSGALG00000008713, ENSGALG00000009690, ENSGALG00000001005	154	20	6441	6.2737	1	0.526707	74.5779
GOTERM_BP_ALL	GO:0048663~neuron fate commitment	3	0.961538	0.0805902	ENSGALG00000006379, ENSGALG00000015422, ENSGALG00000012429	154	20	6441	6.2737	1	0.526707	74.5779
GOTERM_BP_ALL	GO:0007368~determination of left/right symmetry	3	0.961538	0.0805902	ENSGALG00000011182, ENSGALG00000006379, ENSGALG00000014872	154	20	6441	6.2737	1	0.526707	74.5779
GOTERM_BP_ALL	GO:0031399~regulation of protein modification process	5	1.60256	0.0842807	ENSGALG00000002781, ENSGALG00000007668, ENSGALG00000011206, ENSGALG00000012429, ENSGALG00000006348	154	70	6441	2.98748	1	0.54088	76.1911
GOTERM_BP_ALL	GO:0048839~inner ear development	4	1.28205	0.0859294	ENSGALG00000012163, ENSGALG00000011182, ENSGALG00000014872, ENSGALG00000009853	154	44	6441	3.80224	1	0.545671	76.8802
GOTERM_BP_ALL	GO:0032386~regulation of intracellular transport	3	0.961538	0.0877292	ENSGALG00000003484, ENSGALG00000006379, ENSGALG00000012429	154	21	6441	5.97495	1	0.551011	77.6111
GOTERM_BP_ALL	GO:0009855~determination of bilateral symmetry	3	0.961538	0.0877292	ENSGALG00000011182, ENSGALG00000006379, ENSGALG00000014872	154	21	6441	5.97495	1	0.551011	77.6111
GOTERM_BP_ALL	GO:0045619~regulation of lymphocyte differentiation	3	0.961538	0.0877292	ENSGALG00000004398, ENSGALG00000006379, ENSGALG00000010915	154	21	6441	5.97495	1	0.551011	77.6111
GOTERM_BP_ALL	GO:0009799~determination of symmetry	3	0.961538	0.0877292	ENSGALG00000011182, ENSGALG00000006379, ENSGALG00000014872	154	21	6441	5.97495	1	0.551011	77.6111
GOTERM_BP_ALL	GO:0045165~cell fate commitment	5	1.60256	0.087744	ENSGALG00000006216, ENSGALG00000006379, ENSGALG00000015422, ENSGALG00000014872, ENSGALG00000012429	154	71	6441	2.9454	1	0.548638	77.6171
GOTERM_BP_ALL	GO:0016477~cell migration	6	1.92308	0.0888106	ENSGALG00000012357, ENSGALG00000006379, ENSGALG00000015422, ENSGALG00000011206, ENSGALG00000011940, ENSGALG00000000949	154	100	6441	2.50948	1	0.550767	78.0398
GOTERM_BP_ALL	GO:0033205~cytokinesis during cell cycle	2	0.641026	0.0917047	ENSGALG00000017073, ENSGALG00000008584	154	4	6441	20.9123	1	0.560478	79.1495
GOTERM_BP_ALL	GO:0060438~trachea development	2	0.641026	0.0917047	ENSGALG00000006379, ENSGALG00000012429	154	4	6441	20.9123	1	0.560478	79.1495
GOTERM_BP_ALL	GO:0000086~G2/M transition of mitotic cell cycle	2	0.641026	0.0917047	ENSGALG00000008713, ENSGALG00000001005	154	4	6441	20.9123	1	0.560478	79.1495
GOTERM_BP_ALL	GO:0043524~negative regulation of neuron apoptosis	3	0.961538	0.0950488	ENSGALG00000012163, ENSGALG00000008713, ENSGALG00000010346	154	22	6441	5.70336	1	0.571703	80.3661
GOTERM_BP_ALL	GO:0001657~ureteric bud development	3	0.961538	0.0950488	ENSGALG00000012163, ENSGALG00000006379, ENSGALG00000012429	154	22	6441	5.70336	1	0.571703	80.3661
GOTERM_BP_ALL	GO:0012502~induction of programmed cell death	4	1.28205	0.0952429	ENSGALG00000006379, ENSGALG00000010346, ENSGALG00000012351, ENSGALG00000017073	154	46	6441	3.63693	1	0.570086	80.4347
GOTERM_BP_ALL	GO:0006917~induction of apoptosis	4	1.28205	0.0952429	ENSGALG00000006379, ENSGALG00000010346, ENSGALG00000012351, ENSGALG00000017073	154	46	6441	3.63693	1	0.570086	80.4347
GOTERM_BP_ALL	GO:0009888~tissue development	10	3.20513	0.0961532	ENSGALG00000010794, ENSGALG00000015966, ENSGALG00000005069, ENSGALG00000007668, ENSGALG00000016945, ENSGALG00000006379, ENSGALG00000015422, ENSGALG00000011206, ENSGALG00000014872, ENSGALG00000012429	154	230	6441	1.81846	1	0.571338	80.7531

## Sheet: Pathway
Category	Term	Count	%	PValue	Genes	List Total	Pop Hits	Pop Total	Fold Enrichment	Bonferroni	Benjamini	FDR
KEGG_PATHWAY	gga04110:Cell cycle	14	4.48718	1.00612e-06	ENSGALG00000008233, ENSGALG00000006110, ENSGALG00000004161, ENSGALG00000004838, ENSGALG00000009971, ENSGALG00000003085, ENSGALG00000010346, ENSGALG00000001616, ENSGALG00000006051, ENSGALG00000011881, ENSGALG00000010537, ENSGALG00000015874, ENSGALG00000010623, ENSGALG00000001005	81	101	3126	5.34947	5.93594e-05	5.93594e-05	0.00100469
KEGG_PATHWAY	gga04914:Progesterone-mediated oocyte maturation	7	2.24359	0.00669252	ENSGALG00000008233, ENSGALG00000006110, ENSGALG00000004161, ENSGALG00000003085, ENSGALG00000008612, ENSGALG00000007039, ENSGALG00000011881	81	67	3126	4.03206	0.327118	0.179706	6.48562
KEGG_PATHWAY	gga04115:p53 signaling pathway	6	1.92308	0.0106244	ENSGALG00000004897, ENSGALG00000005648, ENSGALG00000004161, ENSGALG00000003085, ENSGALG00000016442, ENSGALG00000001005	81	53	3126	4.36897	0.467512	0.189468	10.117
KEGG_PATHWAY	gga03320:PPAR signaling pathway	6	1.92308	0.0106244	ENSGALG00000003406, ENSGALG00000002470, ENSGALG00000005739, ENSGALG00000007178, ENSGALG00000007114, ENSGALG00000008439	81	53	3126	4.36897	0.467512	0.189468	10.117
KEGG_PATHWAY	gga04114:Oocyte meiosis	6	1.92308	0.0700765	ENSGALG00000008233, ENSGALG00000006110, ENSGALG00000004161, ENSGALG00000009971, ENSGALG00000003085, ENSGALG00000007039	81	87	3126	2.66156	0.986247	0.657551	51.5917
KEGG_PATHWAY	gga04060:Cytokine-cytokine receptor interaction	7	2.24359	0.126046	ENSGALG00000012357, ENSGALG00000011212, ENSGALG00000016114, ENSGALG00000011206, ENSGALG00000003069, ENSGALG00000006106, ENSGALG00000010915	81	134	3126	2.01603	0.999647	0.796032	73.9557
KEGG_PATHWAY	gga00983:Drug metabolism	3	0.961538	0.159769	ENSGALG00000005473, ENSGALG00000012554, ENSGALG00000007191	81	28	3126	4.13492	0.999965	0.819455	82.4185
KEGG_PATHWAY	gga04672:Intestinal immune network for IgA production	3	0.961538	0.17811	ENSGALG00000012357, ENSGALG00000010346, ENSGALG00000010915	81	30	3126	3.85926	0.999991	0.808573	85.8959
KEGG_PATHWAY	gga00120:Primary bile acid biosynthesis	2	0.641026	0.286578	ENSGALG00000012834, ENSGALG00000002470	81	13	3126	5.93732	1	0.917123	96.568
KEGG_PATHWAY	gga04340:Hedgehog signaling pathway	3	0.961538	0.292213	ENSGALG00000007668, ENSGALG00000006379, ENSGALG00000012429	81	42	3126	2.75661	1	0.89624	96.8293
KEGG_PATHWAY	gga01040:Biosynthesis of unsaturated fatty acids	2	0.641026	0.357168	ENSGALG00000005739, ENSGALG00000007178	81	17	3126	4.54031	1	0.926248	98.7875
KEGG_PATHWAY	gga04320:Dorso-ventral axis formation	2	0.641026	0.373709	ENSGALG00000000504, ENSGALG00000000521	81	18	3126	4.28807	1	0.91872	99.0654
KEGG_PATHWAY	gga03440:Homologous recombination	2	0.641026	0.435773	ENSGALG00000010356, ENSGALG00000017073	81	22	3126	3.50842	1	0.940024	99.6703
KEGG_PATHWAY	gga00830:Retinol metabolism	2	0.641026	0.491757	ENSGALG00000005408, ENSGALG00000016102	81	26	3126	2.96866	1	0.953653	99.8839
KEGG_PATHWAY	gga00512:O-Glycan biosynthesis	2	0.641026	0.504873	ENSGALG00000009078, ENSGALG00000005584	81	27	3126	2.85871	1	0.948305	99.9106
KEGG_PATHWAY	gga04512:ECM-receptor interaction	3	0.961538	0.524514	ENSGALG00000003589, ENSGALG00000008439, ENSGALG00000011778	81	68	3126	1.70261	1	0.946288	99.9403
KEGG_PATHWAY	gga04540:Gap junction	3	0.961538	0.532451	ENSGALG00000008444, ENSGALG00000003085, ENSGALG00000017173	81	69	3126	1.67794	1	0.939398	99.9495
KEGG_PATHWAY	gga04350:TGF-beta signaling pathway	3	0.961538	0.5403	ENSGALG00000007668, ENSGALG00000010346, ENSGALG00000012429	81	70	3126	1.65397	1	0.932611	99.9574
KEGG_PATHWAY	gga00240:Pyrimidine metabolism	3	0.961538	0.585493	ENSGALG00000012554, ENSGALG00000007191, ENSGALG00000016442	81	76	3126	1.52339	1	0.944236	99.9848
KEGG_PATHWAY	gga04010:MAPK signaling pathway	6	1.92308	0.588796	ENSGALG00000012163, ENSGALG00000001475, ENSGALG00000010346, ENSGALG00000008612, ENSGALG00000014872, ENSGALG00000005215	81	200	3126	1.15778	1	0.936679	99.986
KEGG_PATHWAY	gga00330:Arginine and proline metabolism	2	0.641026	0.598445	ENSGALG00000003678, ENSGALG00000007728	81	35	3126	2.20529	1	0.932228	99.989
KEGG_PATHWAY	gga04621:NOD-like receptor signaling pathway	2	0.641026	0.628833	ENSGALG00000008612, ENSGALG00000010915	81	38	3126	2.03119	1	0.938242	99.995
KEGG_PATHWAY	gga04530:Tight junction	3	0.961538	0.733592	ENSGALG00000015358, ENSGALG00000015966, ENSGALG00000000779	81	100	3126	1.15778	1	0.971198	99.9998
KEGG_PATHWAY	gga04920:Adipocytokine signaling pathway	2	0.641026	0.743176	ENSGALG00000003406, ENSGALG00000008439	81	52	3126	1.48433	1	0.96941	99.9999
KEGG_PATHWAY	gga04370:VEGF signaling pathway	2	0.641026	0.77492	ENSGALG00000005069, ENSGALG00000008612	81	57	3126	1.35413	1	0.974424	100
KEGG_PATHWAY	gga04520:Adherens junction	2	0.641026	0.807932	ENSGALG00000015966, ENSGALG00000007039	81	63	3126	1.22516	1	0.979632	100
KEGG_PATHWAY	gga04012:ErbB signaling pathway	2	0.641026	0.852652	ENSGALG00000015422, ENSGALG00000000949	81	73	3126	1.05733	1	0.987035	100
KEGG_PATHWAY	gga04912:GnRH signaling pathway	2	0.641026	0.852652	ENSGALG00000008612, ENSGALG00000000949	81	73	3126	1.05733	1	0.987035	100
KEGG_PATHWAY	gga04620:Toll-like receptor signaling pathway	2	0.641026	0.852652	ENSGALG00000008612, ENSGALG00000010915	81	73	3126	1.05733	1	0.987035	100
KEGG_PATHWAY	gga04020:Calcium signaling pathway	3	0.961538	0.873916	ENSGALG00000009095, ENSGALG00000001564, ENSGALG00000005215	81	137	3126	0.845093	1	0.989166	100
KEGG_PATHWAY	gga04514:Cell adhesion molecules (CAMs)	2	0.641026	0.90876	ENSGALG00000000957, ENSGALG00000005272	81	91	3126	0.848189	1	0.993559	100
KEGG_PATHWAY	gga04144:Endocytosis	3	0.961538	0.914286	ENSGALG00000012357, ENSGALG00000006045, ENSGALG00000007039	81	155	3126	0.746953	1	0.99325	100
KEGG_PATHWAY	gga04810:Regulation of actin cytoskeleton	3	0.961538	0.924834	ENSGALG00000014872, ENSGALG00000016937, ENSGALG00000011778	81	161	3126	0.719117	1	0.993841	100
KEGG_PATHWAY	gga04080:Neuroactive ligand-receptor interaction	4	1.28205	0.924898	ENSGALG00000009095, ENSGALG00000005657, ENSGALG00000004418, ENSGALG00000013890	81	217	3126	0.711384	1	0.992754	100
KEGG_PATHWAY	gga04510:Focal adhesion	3	0.961538	0.928073	ENSGALG00000003589, ENSGALG00000007039, ENSGALG00000011778	81	163	3126	0.710293	1	0.992195	100
KEGG_PATHWAY	gga04630:Jak-STAT signaling pathway	2	0.641026	0.942133	ENSGALG00000011212, ENSGALG00000010915	81	108	3126	0.714678	1	0.993871	100
KEGG_PATHWAY	gga04120:Ubiquitin mediated proteolysis	2	0.641026	0.94516	ENSGALG00000002781, ENSGALG00000009971	81	110	3126	0.701684	1	0.993514	100
KEGG_PATHWAY	gga00230:Purine metabolism	2	0.641026	0.954576	ENSGALG00000016442, ENSGALG00000017173	81	117	3126	0.659702	1	0.994548	100
