# Supplementary material for: Analysis of long noncoding RNA and mRNA using RNA sequencing during the differentiation of intramuscular preadipocytes in chicken
Source: PLoS One. 2017 Feb 15;12(2):e0172389. doi: 10.1371/journal.pone.0172389 (PMC5310915; doi:10.1371/journal.pone.0172389)
Supplement: S3 Appendix — (ZIP) [file pone.0172389.s003.zip › I0-I2.xlsx]

## Sheet: BP
Category	Term	Count	%	PValue	Genes	List Total	Pop Hits	Pop Total	Fold Enrichment	Bonferroni	Benjamini	FDR
GOTERM_BP_ALL	GO:0007155~cell adhesion	23	4.55446	8.41748e-05	ENSGALG00000013782, ENSGALG00000008747, ENSGALG00000016411, ENSGALG00000008621, ENSGALG00000001437, ENSGALG00000006319, ENSGALG00000015627, ENSGALG00000016628, ENSGALG00000009601, ENSGALG00000012238, ENSGALG00000009612, ENSGALG00000015908, ENSGALG00000005278, ENSGALG00000012069, ENSGALG00000017046, ENSGALG00000016485, ENSGALG00000011200, ENSGALG00000001443, ENSGALG00000017229, ENSGALG00000001197,…	224	260	6441	2.54366	0.111918	0.111918	0.138722
GOTERM_BP_ALL	GO:0022610~biological adhesion	23	4.55446	8.41748e-05	ENSGALG00000013782, ENSGALG00000008747, ENSGALG00000016411, ENSGALG00000008621, ENSGALG00000001437, ENSGALG00000006319, ENSGALG00000015627, ENSGALG00000016628, ENSGALG00000009601, ENSGALG00000012238, ENSGALG00000009612, ENSGALG00000015908, ENSGALG00000005278, ENSGALG00000012069, ENSGALG00000017046, ENSGALG00000016485, ENSGALG00000011200, ENSGALG00000001443, ENSGALG00000017229, ENSGALG00000001197,…	224	260	6441	2.54366	0.111918	0.111918	0.138722
GOTERM_BP_ALL	GO:0032502~developmental process	51	10.099	0.00024594	ENSGALG00000011468, ENSGALG00000005909, ENSGALG00000008621, ENSGALG00000002708, ENSGALG00000009378, ENSGALG00000012327, ENSGALG00000003324, ENSGALG00000012704, ENSGALG00000012163, ENSGALG00000003135, ENSGALG00000012618, ENSGALG00000014872, ENSGALG00000006234, ENSGALG00000012989, ENSGALG00000004596, ENSGALG00000008713, ENSGALG00000009844, ENSGALG00000009612, ENSGALG00000004487, ENSGALG00000009799,…	224	888	6441	1.65144	0.293066	0.159206	0.404808
GOTERM_BP_ALL	GO:0048731~system development	40	7.92079	0.000249659	ENSGALG00000008747, ENSGALG00000017274, ENSGALG00000011468, ENSGALG00000005909, ENSGALG00000008621, ENSGALG00000002708, ENSGALG00000009378, ENSGALG00000012327, ENSGALG00000006216, ENSGALG00000014999, ENSGALG00000003324, ENSGALG00000012704, ENSGALG00000012163, ENSGALG00000003135, ENSGALG00000015148, ENSGALG00000001197, ENSGALG00000015422, ENSGALG00000014872, ENSGALG00000014908, ENSGALG00000000719,…	224	636	6441	1.80846	0.296765	0.11073	0.410918
GOTERM_BP_ALL	GO:0048869~cellular developmental process	32	6.33663	0.000503307	ENSGALG00000017274, ENSGALG00000008747, ENSGALG00000011468, ENSGALG00000005909, ENSGALG00000008621, ENSGALG00000006216, ENSGALG00000002708, ENSGALG00000014999, ENSGALG00000012163, ENSGALG00000003135, ENSGALG00000015148, ENSGALG00000012618, ENSGALG00000001197, ENSGALG00000015422, ENSGALG00000014872, ENSGALG00000000719, ENSGALG00000006234, ENSGALG00000009844, ENSGALG00000002540, ENSGALG00000009301,…	224	481	6441	1.91298	0.508278	0.162606	0.826776
GOTERM_BP_ALL	GO:0030154~cell differentiation	31	6.13861	0.000613673	ENSGALG00000008747, ENSGALG00000011468, ENSGALG00000005909, ENSGALG00000008621, ENSGALG00000006216, ENSGALG00000002708, ENSGALG00000014999, ENSGALG00000012163, ENSGALG00000003135, ENSGALG00000015148, ENSGALG00000012618, ENSGALG00000001197, ENSGALG00000015422, ENSGALG00000014872, ENSGALG00000000719, ENSGALG00000006234, ENSGALG00000009844, ENSGALG00000002540, ENSGALG00000009301, ENSGALG00000009612,…	224	465	6441	1.91696	0.579178	0.158954	1.00721
GOTERM_BP_ALL	GO:0048856~anatomical structure development	40	7.92079	0.00109514	ENSGALG00000008747, ENSGALG00000017274, ENSGALG00000011468, ENSGALG00000005909, ENSGALG00000008621, ENSGALG00000002708, ENSGALG00000009378, ENSGALG00000012327, ENSGALG00000006216, ENSGALG00000014999, ENSGALG00000003324, ENSGALG00000012704, ENSGALG00000012163, ENSGALG00000003135, ENSGALG00000015148, ENSGALG00000001197, ENSGALG00000015422, ENSGALG00000014872, ENSGALG00000014908, ENSGALG00000000719,…	224	685	6441	1.67909	0.786686	0.227017	1.79075
GOTERM_BP_ALL	GO:0032501~multicellular organismal process	54	10.6931	0.00121921	ENSGALG00000011468, ENSGALG00000005909, ENSGALG00000008621, ENSGALG00000002708, ENSGALG00000009378, ENSGALG00000012327, ENSGALG00000003324, ENSGALG00000012704, ENSGALG00000012163, ENSGALG00000003135, ENSGALG00000012618, ENSGALG00000014872, ENSGALG00000012989, ENSGALG00000004596, ENSGALG00000008713, ENSGALG00000009844, ENSGALG00000009612, ENSGALG00000009799, ENSGALG00000017046, ENSGALG00000006591,…	224	1024	6441	1.51635	0.820957	0.217869	1.99172
GOTERM_BP_ALL	GO:0048518~positive regulation of biological process	34	6.73267	0.00130644	ENSGALG00000008747, ENSGALG00000000242, ENSGALG00000005909, ENSGALG00000012327, ENSGALG00000009378, ENSGALG00000006216, ENSGALG00000010461, ENSGALG00000003324, ENSGALG00000002699, ENSGALG00000000678, ENSGALG00000012163, ENSGALG00000001197, ENSGALG00000016451, ENSGALG00000015422, ENSGALG00000012178, ENSGALG00000014872, ENSGALG00000005802, ENSGALG00000014908, ENSGALG00000008439, ENSGALG00000000949,…	224	554	6441	1.76471	0.841704	0.205793	2.13279
GOTERM_BP_ALL	GO:0042692~muscle cell differentiation	8	1.58416	0.00171488	ENSGALG00000001197, ENSGALG00000006216, ENSGALG00000006379, ENSGALG00000015422, ENSGALG00000009844, ENSGALG00000000172, ENSGALG00000014872, ENSGALG00000009301	224	51	6441	4.5105	0.911084	0.235777	2.79075
GOTERM_BP_ALL	GO:0007275~multicellular organismal development	45	8.91089	0.00184249	ENSGALG00000008747, ENSGALG00000017274, ENSGALG00000011468, ENSGALG00000005909, ENSGALG00000008621, ENSGALG00000002708, ENSGALG00000009378, ENSGALG00000012327, ENSGALG00000006216, ENSGALG00000014999, ENSGALG00000003324, ENSGALG00000012704, ENSGALG00000012163, ENSGALG00000003135, ENSGALG00000015148, ENSGALG00000001197, ENSGALG00000015422, ENSGALG00000011309, ENSGALG00000014872, ENSGALG00000014908,…	224	823	6441	1.57224	0.925749	0.228972	2.99547
GOTERM_BP_ALL	GO:0009888~tissue development	18	3.56436	0.00245616	ENSGALG00000008621, ENSGALG00000012327, ENSGALG00000009844, ENSGALG00000009301, ENSGALG00000012714, ENSGALG00000009612, ENSGALG00000003324, ENSGALG00000016281, ENSGALG00000017046, ENSGALG00000015148, ENSGALG00000001197, ENSGALG00000006379, ENSGALG00000015422, ENSGALG00000000172, ENSGALG00000014872, ENSGALG00000014908, ENSGALG00000010529, ENSGALG00000012989	224	230	6441	2.25035	0.968803	0.270373	3.9743
GOTERM_BP_ALL	GO:0048522~positive regulation of cellular process	31	6.13861	0.00274033	ENSGALG00000008747, ENSGALG00000000242, ENSGALG00000005909, ENSGALG00000012327, ENSGALG00000009378, ENSGALG00000006216, ENSGALG00000010461, ENSGALG00000003324, ENSGALG00000000678, ENSGALG00000012163, ENSGALG00000001197, ENSGALG00000016451, ENSGALG00000015422, ENSGALG00000012178, ENSGALG00000014872, ENSGALG00000005802, ENSGALG00000008439, ENSGALG00000000949, ENSGALG00000004596, ENSGALG00000008713,…	224	511	6441	1.7444	0.979124	0.275614	4.42441
GOTERM_BP_ALL	GO:0043062~extracellular structure organization	8	1.58416	0.00296793	ENSGALG00000017046, ENSGALG00000008747, ENSGALG00000003135, ENSGALG00000006319, ENSGALG00000015422, ENSGALG00000009301, ENSGALG00000009612, ENSGALG00000014235	224	56	6441	4.10778	0.984869	0.275581	4.7835
GOTERM_BP_ALL	GO:0045935~positive regulation of nucleobase, nucleoside, nucleotide and nucleic acid metabolic process	17	3.36634	0.00322694	ENSGALG00000000242, ENSGALG00000005909, ENSGALG00000004596, ENSGALG00000009378, ENSGALG00000012327, ENSGALG00000006216, ENSGALG00000010461, ENSGALG00000006743, ENSGALG00000009799, ENSGALG00000006591, ENSGALG00000000678, ENSGALG00000007669, ENSGALG00000001197, ENSGALG00000006379, ENSGALG00000012178, ENSGALG00000000172, ENSGALG00000010529	224	216	6441	2.26308	0.98951	0.277851	5.19059
GOTERM_BP_ALL	GO:0001558~regulation of cell growth	7	1.38614	0.00377754	ENSGALG00000011468, ENSGALG00000023844, ENSGALG00000012327, ENSGALG00000015575, ENSGALG00000010597, ENSGALG00000009612, ENSGALG00000011469	224	44	6441	4.57457	0.995187	0.29936	6.05055
GOTERM_BP_ALL	GO:0051173~positive regulation of nitrogen compound metabolic process	17	3.36634	0.00422602	ENSGALG00000000242, ENSGALG00000005909, ENSGALG00000004596, ENSGALG00000009378, ENSGALG00000012327, ENSGALG00000006216, ENSGALG00000010461, ENSGALG00000006743, ENSGALG00000009799, ENSGALG00000006591, ENSGALG00000000678, ENSGALG00000007669, ENSGALG00000001197, ENSGALG00000006379, ENSGALG00000012178, ENSGALG00000000172, ENSGALG00000010529	224	222	6441	2.20192	0.997449	0.311478	6.74561
GOTERM_BP_ALL	GO:0010557~positive regulation of macromolecule biosynthetic process	17	3.36634	0.00477074	ENSGALG00000000242, ENSGALG00000005909, ENSGALG00000004596, ENSGALG00000009378, ENSGALG00000012327, ENSGALG00000006216, ENSGALG00000010461, ENSGALG00000006743, ENSGALG00000009799, ENSGALG00000006591, ENSGALG00000000678, ENSGALG00000007669, ENSGALG00000001197, ENSGALG00000006379, ENSGALG00000012178, ENSGALG00000000172, ENSGALG00000010529	224	225	6441	2.17256	0.998821	0.327422	7.5833
GOTERM_BP_ALL	GO:0048513~organ development	31	6.13861	0.00629734	ENSGALG00000008747, ENSGALG00000005909, ENSGALG00000008621, ENSGALG00000012327, ENSGALG00000009378, ENSGALG00000006216, ENSGALG00000003324, ENSGALG00000012163, ENSGALG00000015148, ENSGALG00000001197, ENSGALG00000015422, ENSGALG00000014872, ENSGALG00000014908, ENSGALG00000000719, ENSGALG00000012989, ENSGALG00000004596, ENSGALG00000009844, ENSGALG00000009301, ENSGALG00000012714, ENSGALG00000009612,…	224	541	6441	1.64767	0.999865	0.390338	9.89349
GOTERM_BP_ALL	GO:0031328~positive regulation of cellular biosynthetic process	17	3.36634	0.00638934	ENSGALG00000000242, ENSGALG00000005909, ENSGALG00000004596, ENSGALG00000009378, ENSGALG00000012327, ENSGALG00000006216, ENSGALG00000010461, ENSGALG00000006743, ENSGALG00000009799, ENSGALG00000006591, ENSGALG00000000678, ENSGALG00000007669, ENSGALG00000001197, ENSGALG00000006379, ENSGALG00000012178, ENSGALG00000000172, ENSGALG00000010529	224	232	6441	2.10701	0.999881	0.378536	10.031
GOTERM_BP_ALL	GO:0051726~regulation of cell cycle	9	1.78218	0.00665658	ENSGALG00000016485, ENSGALG00000015732, ENSGALG00000001118, ENSGALG00000014998, ENSGALG00000016451, ENSGALG00000012327, ENSGALG00000008713, ENSGALG00000009612, ENSGALG00000001005	224	81	6441	3.19494	0.999919	0.375534	10.4292
GOTERM_BP_ALL	GO:0009891~positive regulation of biosynthetic process	17	3.36634	0.00667049	ENSGALG00000000242, ENSGALG00000005909, ENSGALG00000004596, ENSGALG00000009378, ENSGALG00000012327, ENSGALG00000006216, ENSGALG00000010461, ENSGALG00000006743, ENSGALG00000009799, ENSGALG00000006591, ENSGALG00000000678, ENSGALG00000007669, ENSGALG00000001197, ENSGALG00000006379, ENSGALG00000012178, ENSGALG00000000172, ENSGALG00000010529	224	233	6441	2.09797	0.99992	0.361974	10.4499
GOTERM_BP_ALL	GO:0045941~positive regulation of transcription	15	2.9703	0.0069027	ENSGALG00000000242, ENSGALG00000005909, ENSGALG00000004596, ENSGALG00000012327, ENSGALG00000006216, ENSGALG00000010461, ENSGALG00000006743, ENSGALG00000009799, ENSGALG00000006591, ENSGALG00000000678, ENSGALG00000007669, ENSGALG00000001197, ENSGALG00000006379, ENSGALG00000000172, ENSGALG00000010529	224	193	6441	2.2348	0.999943	0.358492	10.7945
GOTERM_BP_ALL	GO:0051094~positive regulation of developmental process	10	1.9802	0.00704195	ENSGALG00000016485, ENSGALG00000012163, ENSGALG00000005909, ENSGALG00000006216, ENSGALG00000006379, ENSGALG00000012327, ENSGALG00000009612, ENSGALG00000014908, ENSGALG00000008439, ENSGALG00000014235	224	99	6441	2.90449	0.999953	0.351588	11.0005
GOTERM_BP_ALL	GO:0051146~striated muscle cell differentiation	6	1.18812	0.00746579	ENSGALG00000001197, ENSGALG00000006379, ENSGALG00000015422, ENSGALG00000009844, ENSGALG00000000172, ENSGALG00000009301	224	36	6441	4.79241	0.999974	0.356131	11.6249
GOTERM_BP_ALL	GO:0030030~cell projection organization	10	1.9802	0.0080058	ENSGALG00000008747, ENSGALG00000012163, ENSGALG00000003135, ENSGALG00000015348, ENSGALG00000002708, ENSGALG00000006379, ENSGALG00000014999, ENSGALG00000012178, ENSGALG00000009612, ENSGALG00000002699	224	101	6441	2.84698	0.999988	0.364501	12.4145
GOTERM_BP_ALL	GO:0010628~positive regulation of gene expression	15	2.9703	0.00895287	ENSGALG00000000242, ENSGALG00000005909, ENSGALG00000004596, ENSGALG00000012327, ENSGALG00000006216, ENSGALG00000010461, ENSGALG00000006743, ENSGALG00000009799, ENSGALG00000006591, ENSGALG00000000678, ENSGALG00000007669, ENSGALG00000001197, ENSGALG00000006379, ENSGALG00000000172, ENSGALG00000010529	224	199	6441	2.16742	0.999997	0.385968	13.7833
GOTERM_BP_ALL	GO:0008544~epidermis development	6	1.18812	0.0104864	ENSGALG00000015148, ENSGALG00000001197, ENSGALG00000006379, ENSGALG00000014872, ENSGALG00000009612, ENSGALG00000014908	224	39	6441	4.42376	1	0.423348	15.9573
GOTERM_BP_ALL	GO:0009893~positive regulation of metabolic process	19	3.76238	0.0110003	ENSGALG00000000242, ENSGALG00000005909, ENSGALG00000004596, ENSGALG00000009378, ENSGALG00000012327, ENSGALG00000006216, ENSGALG00000010461, ENSGALG00000002699, ENSGALG00000006743, ENSGALG00000009799, ENSGALG00000006591, ENSGALG00000000678, ENSGALG00000007669, ENSGALG00000001197, ENSGALG00000006379, ENSGALG00000012178, ENSGALG00000000172, ENSGALG00000005554, ENSGALG00000010529	224	289	6441	1.89043	1	0.427084	16.6742
GOTERM_BP_ALL	GO:0050793~regulation of developmental process	16	3.16832	0.0114759	ENSGALG00000005909, ENSGALG00000002708, ENSGALG00000012327, ENSGALG00000006216, ENSGALG00000009612, ENSGALG00000006743, ENSGALG00000016485, ENSGALG00000012163, ENSGALG00000006379, ENSGALG00000015422, ENSGALG00000014872, ENSGALG00000005554, ENSGALG00000014908, ENSGALG00000008439, ENSGALG00000010529, ENSGALG00000014235	224	226	6441	2.03571	1	0.429472	17.3325
GOTERM_BP_ALL	GO:0010604~positive regulation of macromolecule metabolic process	18	3.56436	0.0138131	ENSGALG00000000242, ENSGALG00000005909, ENSGALG00000004596, ENSGALG00000009378, ENSGALG00000012327, ENSGALG00000006216, ENSGALG00000010461, ENSGALG00000006743, ENSGALG00000009799, ENSGALG00000006591, ENSGALG00000000678, ENSGALG00000007669, ENSGALG00000001197, ENSGALG00000006379, ENSGALG00000012178, ENSGALG00000000172, ENSGALG00000005554, ENSGALG00000010529	224	274	6441	1.88898	1	0.479904	20.4974
GOTERM_BP_ALL	GO:0031325~positive regulation of cellular metabolic process	18	3.56436	0.0163401	ENSGALG00000000242, ENSGALG00000005909, ENSGALG00000004596, ENSGALG00000009378, ENSGALG00000012327, ENSGALG00000006216, ENSGALG00000010461, ENSGALG00000006743, ENSGALG00000009799, ENSGALG00000006591, ENSGALG00000000678, ENSGALG00000007669, ENSGALG00000001197, ENSGALG00000006379, ENSGALG00000012178, ENSGALG00000000172, ENSGALG00000005554, ENSGALG00000010529	224	279	6441	1.85513	1	0.527325	23.7909
GOTERM_BP_ALL	GO:0007398~ectoderm development	6	1.18812	0.0172129	ENSGALG00000015148, ENSGALG00000001197, ENSGALG00000006379, ENSGALG00000014872, ENSGALG00000009612, ENSGALG00000014908	224	44	6441	3.92106	1	0.534688	24.8985
GOTERM_BP_ALL	GO:0048839~inner ear development	6	1.18812	0.0172129	ENSGALG00000008747, ENSGALG00000012163, ENSGALG00000006811, ENSGALG00000010997, ENSGALG00000014872, ENSGALG00000003324	224	44	6441	3.92106	1	0.534688	24.8985
GOTERM_BP_ALL	GO:0042330~taxis	5	0.990099	0.018908	ENSGALG00000008621, ENSGALG00000012178, ENSGALG00000014872, ENSGALG00000009612, ENSGALG00000000951	224	30	6441	4.79241	1	0.557635	27.0063
GOTERM_BP_ALL	GO:0006935~chemotaxis	5	0.990099	0.018908	ENSGALG00000008621, ENSGALG00000012178, ENSGALG00000014872, ENSGALG00000009612, ENSGALG00000000951	224	30	6441	4.79241	1	0.557635	27.0063
GOTERM_BP_ALL	GO:0050808~synapse organization	4	0.792079	0.0194439	ENSGALG00000003135, ENSGALG00000015422, ENSGALG00000009301, ENSGALG00000014235	224	17	6441	6.76576	1	0.557047	27.661
GOTERM_BP_ALL	GO:0006928~cell motion	11	2.17822	0.0200576	ENSGALG00000012163, ENSGALG00000003135, ENSGALG00000008621, ENSGALG00000015348, ENSGALG00000006379, ENSGALG00000012178, ENSGALG00000015422, ENSGALG00000009612, ENSGALG00000000949, ENSGALG00000012704, ENSGALG00000002699	224	137	6441	2.30875	1	0.557913	28.4041
GOTERM_BP_ALL	GO:0016043~cellular component organization	32	6.33663	0.0232907	ENSGALG00000017274, ENSGALG00000008747, ENSGALG00000009378, ENSGALG00000002708, ENSGALG00000014999, ENSGALG00000005769, ENSGALG00000002699, ENSGALG00000012163, ENSGALG00000003135, ENSGALG00000016451, ENSGALG00000015422, ENSGALG00000012178, ENSGALG00000009854, ENSGALG00000008439, ENSGALG00000002136, ENSGALG00000008444, ENSGALG00000006319, ENSGALG00000008713, ENSGALG00000009844, ENSGALG00000009301,…	224	622	6441	1.47933	1	0.602679	32.2016
GOTERM_BP_ALL	GO:0043583~ear development	6	1.18812	0.024295	ENSGALG00000008747, ENSGALG00000012163, ENSGALG00000006811, ENSGALG00000010997, ENSGALG00000014872, ENSGALG00000003324	224	48	6441	3.59431	1	0.608304	33.3421
GOTERM_BP_ALL	GO:0007517~muscle organ development	7	1.38614	0.024297	ENSGALG00000016281, ENSGALG00000006216, ENSGALG00000015422, ENSGALG00000009844, ENSGALG00000000172, ENSGALG00000009301, ENSGALG00000009612	224	65	6441	3.09663	1	0.598553	33.3443
GOTERM_BP_ALL	GO:0007423~sensory organ development	9	1.78218	0.0245404	ENSGALG00000008747, ENSGALG00000012163, ENSGALG00000006379, ENSGALG00000006811, ENSGALG00000010997, ENSGALG00000014872, ENSGALG00000003324, ENSGALG00000009612, ENSGALG00000009799	224	102	6441	2.53716	1	0.592737	33.618
GOTERM_BP_ALL	GO:0030336~negative regulation of cell migration	4	0.792079	0.0263397	ENSGALG00000011468, ENSGALG00000001443, ENSGALG00000006379, ENSGALG00000012178	224	19	6441	6.05357	1	0.609732	35.6087
GOTERM_BP_ALL	GO:0048468~cell development	14	2.77228	0.0272016	ENSGALG00000005909, ENSGALG00000008621, ENSGALG00000002708, ENSGALG00000014999, ENSGALG00000009844, ENSGALG00000009301, ENSGALG00000009612, ENSGALG00000012163, ENSGALG00000003135, ENSGALG00000015348, ENSGALG00000012618, ENSGALG00000006379, ENSGALG00000000172, ENSGALG00000010529	224	207	6441	1.94475	1	0.61265	36.5422
GOTERM_BP_ALL	GO:0042060~wound healing	6	1.18812	0.0284477	ENSGALG00000008361, ENSGALG00000006379, ENSGALG00000007078, ENSGALG00000009612, ENSGALG00000000949, ENSGALG00000012989	224	50	6441	3.45054	1	0.620491	37.8695
GOTERM_BP_ALL	GO:0040013~negative regulation of locomotion	4	0.792079	0.0302155	ENSGALG00000011468, ENSGALG00000001443, ENSGALG00000006379, ENSGALG00000012178	224	20	6441	5.75089	1	0.634345	39.7078
GOTERM_BP_ALL	GO:0051271~negative regulation of cell motion	4	0.792079	0.0302155	ENSGALG00000011468, ENSGALG00000001443, ENSGALG00000006379, ENSGALG00000012178	224	20	6441	5.75089	1	0.634345	39.7078
GOTERM_BP_ALL	GO:0014706~striated muscle tissue development	6	1.18812	0.0330249	ENSGALG00000016281, ENSGALG00000015422, ENSGALG00000009844, ENSGALG00000000172, ENSGALG00000009301, ENSGALG00000009612	224	52	6441	3.31782	1	0.659101	42.5244
GOTERM_BP_ALL	GO:0045595~regulation of cell differentiation	12	2.37624	0.0333436	ENSGALG00000012163, ENSGALG00000002708, ENSGALG00000006379, ENSGALG00000012327, ENSGALG00000015422, ENSGALG00000014872, ENSGALG00000009612, ENSGALG00000005554, ENSGALG00000014908, ENSGALG00000008439, ENSGALG00000014235, ENSGALG00000006743	224	170	6441	2.02973	1	0.654438	42.836
GOTERM_BP_ALL	GO:0031175~neuron projection development	7	1.38614	0.0334934	ENSGALG00000012163, ENSGALG00000003135, ENSGALG00000015348, ENSGALG00000002708, ENSGALG00000006379, ENSGALG00000014999, ENSGALG00000009612	224	70	6441	2.87545	1	0.648038	42.9819
GOTERM_BP_ALL	GO:0051302~regulation of cell division	4	0.792079	0.0343744	ENSGALG00000009378, ENSGALG00000014998, ENSGALG00000012178, ENSGALG00000009612	224	21	6441	5.47704	1	0.649843	43.8329
GOTERM_BP_ALL	GO:0031069~hair follicle morphogenesis	3	0.594059	0.0365896	ENSGALG00000006379, ENSGALG00000009612, ENSGALG00000014908	224	9	6441	9.58482	1	0.665453	45.9205
GOTERM_BP_ALL	GO:0007399~nervous system development	17	3.36634	0.0367948	ENSGALG00000017274, ENSGALG00000008747, ENSGALG00000009173, ENSGALG00000005909, ENSGALG00000002708, ENSGALG00000014999, ENSGALG00000009612, ENSGALG00000012704, ENSGALG00000006743, ENSGALG00000012163, ENSGALG00000003135, ENSGALG00000015348, ENSGALG00000006379, ENSGALG00000015422, ENSGALG00000006811, ENSGALG00000010997, ENSGALG00000010529	224	284	6441	1.72122	1	0.659983	46.1101
GOTERM_BP_ALL	GO:0030182~neuron differentiation	10	1.9802	0.0374183	ENSGALG00000012163, ENSGALG00000005909, ENSGALG00000003135, ENSGALG00000015348, ENSGALG00000002708, ENSGALG00000006379, ENSGALG00000014999, ENSGALG00000015422, ENSGALG00000010997, ENSGALG00000009612	224	131	6441	2.195	1	0.658854	46.6825
GOTERM_BP_ALL	GO:0060537~muscle tissue development	6	1.18812	0.0380364	ENSGALG00000016281, ENSGALG00000015422, ENSGALG00000009844, ENSGALG00000000172, ENSGALG00000009301, ENSGALG00000009612	224	54	6441	3.19494	1	0.657717	47.2443
GOTERM_BP_ALL	GO:0042633~hair cycle	4	0.792079	0.0435292	ENSGALG00000001197, ENSGALG00000006379, ENSGALG00000009612, ENSGALG00000014908	224	23	6441	5.00078	1	0.700838	51.9982
GOTERM_BP_ALL	GO:0022405~hair cycle process	4	0.792079	0.0435292	ENSGALG00000001197, ENSGALG00000006379, ENSGALG00000009612, ENSGALG00000014908	224	23	6441	5.00078	1	0.700838	51.9982
GOTERM_BP_ALL	GO:0001942~hair follicle development	4	0.792079	0.0435292	ENSGALG00000001197, ENSGALG00000006379, ENSGALG00000009612, ENSGALG00000014908	224	23	6441	5.00078	1	0.700838	51.9982
GOTERM_BP_ALL	GO:0022404~molting cycle process	4	0.792079	0.0435292	ENSGALG00000001197, ENSGALG00000006379, ENSGALG00000009612, ENSGALG00000014908	224	23	6441	5.00078	1	0.700838	51.9982
GOTERM_BP_ALL	GO:0042303~molting cycle	4	0.792079	0.0435292	ENSGALG00000001197, ENSGALG00000006379, ENSGALG00000009612, ENSGALG00000014908	224	23	6441	5.00078	1	0.700838	51.9982
GOTERM_BP_ALL	GO:0007411~axon guidance	5	0.990099	0.0446559	ENSGALG00000012163, ENSGALG00000003135, ENSGALG00000015348, ENSGALG00000006379, ENSGALG00000009612	224	39	6441	3.68647	1	0.703397	52.9223
GOTERM_BP_ALL	GO:0032989~cellular component morphogenesis	9	1.78218	0.0453883	ENSGALG00000017274, ENSGALG00000012163, ENSGALG00000003135, ENSGALG00000015348, ENSGALG00000006379, ENSGALG00000015422, ENSGALG00000009844, ENSGALG00000009612, ENSGALG00000010529	224	115	6441	2.25035	1	0.70266	53.5139
GOTERM_BP_ALL	GO:0040008~regulation of growth	8	1.58416	0.0458462	ENSGALG00000011468, ENSGALG00000023844, ENSGALG00000006216, ENSGALG00000012327, ENSGALG00000015575, ENSGALG00000010597, ENSGALG00000009612, ENSGALG00000011469	224	95	6441	2.42143	1	0.699745	53.8802
GOTERM_BP_ALL	GO:0022403~cell cycle phase	7	1.38614	0.0471836	ENSGALG00000004161, ENSGALG00000012327, ENSGALG00000008713, ENSGALG00000004516, ENSGALG00000009854, ENSGALG00000005769, ENSGALG00000001005	224	76	6441	2.64844	1	0.70387	54.9348
GOTERM_BP_ALL	GO:0022603~regulation of anatomical structure morphogenesis	6	1.18812	0.0493896	ENSGALG00000016485, ENSGALG00000012163, ENSGALG00000005909, ENSGALG00000006216, ENSGALG00000005554, ENSGALG00000006743	224	58	6441	2.9746	1	0.714337	56.6249
GOTERM_BP_ALL	GO:0000278~mitotic cell cycle	6	1.18812	0.0493896	ENSGALG00000004161, ENSGALG00000012327, ENSGALG00000008713, ENSGALG00000009854, ENSGALG00000005769, ENSGALG00000001005	224	58	6441	2.9746	1	0.714337	56.6249
GOTERM_BP_ALL	GO:0048730~epidermis morphogenesis	3	0.594059	0.0534255	ENSGALG00000006379, ENSGALG00000009612, ENSGALG00000014908	224	11	6441	7.84213	1	0.736783	59.5639
GOTERM_BP_ALL	GO:0048741~skeletal muscle fiber development	3	0.594059	0.0534255	ENSGALG00000009844, ENSGALG00000000172, ENSGALG00000009301	224	11	6441	7.84213	1	0.736783	59.5639
GOTERM_BP_ALL	GO:0006357~regulation of transcription from RNA polymerase II promoter	13	2.57426	0.0536185	ENSGALG00000015732, ENSGALG00000007669, ENSGALG00000005909, ENSGALG00000001197, ENSGALG00000004596, ENSGALG00000006216, ENSGALG00000012327, ENSGALG00000006379, ENSGALG00000000172, ENSGALG00000006491, ENSGALG00000014908, ENSGALG00000010529, ENSGALG00000009799	224	206	6441	1.8146	1	0.732068	59.6997
GOTERM_BP_ALL	GO:0007010~cytoskeleton organization	9	1.78218	0.0558105	ENSGALG00000017122, ENSGALG00000016451, ENSGALG00000008713, ENSGALG00000014999, ENSGALG00000012178, ENSGALG00000009844, ENSGALG00000015559, ENSGALG00000009854, ENSGALG00000013124	224	120	6441	2.15658	1	0.740648	61.2117
GOTERM_BP_ALL	GO:0009605~response to external stimulus	11	2.17822	0.0558396	ENSGALG00000006370, ENSGALG00000008361, ENSGALG00000008621, ENSGALG00000006379, ENSGALG00000012178, ENSGALG00000014872, ENSGALG00000007078, ENSGALG00000009612, ENSGALG00000000951, ENSGALG00000000949, ENSGALG00000012989	224	163	6441	1.94049	1	0.735035	61.2314
GOTERM_BP_ALL	GO:0042127~regulation of cell proliferation	14	2.77228	0.0568873	ENSGALG00000017274, ENSGALG00000011468, ENSGALG00000009378, ENSGALG00000009612, ENSGALG00000003324, ENSGALG00000001443, ENSGALG00000012163, ENSGALG00000015148, ENSGALG00000006379, ENSGALG00000012178, ENSGALG00000014872, ENSGALG00000007879, ENSGALG00000005802, ENSGALG00000000949	224	231	6441	1.74269	1	0.736047	61.9347
GOTERM_BP_ALL	GO:0040011~locomotion	9	1.78218	0.0580639	ENSGALG00000008621, ENSGALG00000006379, ENSGALG00000012178, ENSGALG00000015422, ENSGALG00000014872, ENSGALG00000009612, ENSGALG00000000951, ENSGALG00000000949, ENSGALG00000002699	224	121	6441	2.13876	1	0.737835	62.7104
GOTERM_BP_ALL	GO:0040012~regulation of locomotion	6	1.18812	0.0590824	ENSGALG00000011468, ENSGALG00000001443, ENSGALG00000006379, ENSGALG00000012178, ENSGALG00000014872, ENSGALG00000000949	224	61	6441	2.82831	1	0.738598	63.3698
GOTERM_BP_ALL	GO:0007610~behavior	9	1.78218	0.0603742	ENSGALG00000008747, ENSGALG00000012163, ENSGALG00000008621, ENSGALG00000012178, ENSGALG00000015422, ENSGALG00000006811, ENSGALG00000014872, ENSGALG00000009612, ENSGALG00000000951	224	122	6441	2.12123	1	0.740982	64.1904
GOTERM_BP_ALL	GO:0048699~generation of neurons	11	2.17822	0.0616769	ENSGALG00000012163, ENSGALG00000005909, ENSGALG00000003135, ENSGALG00000015348, ENSGALG00000002708, ENSGALG00000006379, ENSGALG00000014999, ENSGALG00000015422, ENSGALG00000010997, ENSGALG00000009612, ENSGALG00000006743	224	166	6441	1.90542	1	0.743347	65.0004
GOTERM_BP_ALL	GO:0006950~response to stress	20	3.9604	0.0625429	ENSGALG00000008166, ENSGALG00000012116, ENSGALG00000023521, ENSGALG00000016377, ENSGALG00000007078, ENSGALG00000009612, ENSGALG00000004516, ENSGALG00000012726, ENSGALG00000006757, ENSGALG00000001314, ENSGALG00000012163, ENSGALG00000008361, ENSGALG00000012618, ENSGALG00000000853, ENSGALG00000002348, ENSGALG00000006379, ENSGALG00000008368, ENSGALG00000000949, ENSGALG00000012989, ENSGALG00000001005	224	377	6441	1.52544	1	0.743124	65.5292
GOTERM_BP_ALL	GO:0048747~muscle fiber development	3	0.594059	0.0626816	ENSGALG00000009844, ENSGALG00000000172, ENSGALG00000009301	224	12	6441	7.18862	1	0.738741	65.6133
GOTERM_BP_ALL	GO:0007519~skeletal muscle tissue development	4	0.792079	0.0650578	ENSGALG00000016281, ENSGALG00000009844, ENSGALG00000000172, ENSGALG00000009301	224	27	6441	4.25992	1	0.747074	67.0229
GOTERM_BP_ALL	GO:0060538~skeletal muscle organ development	4	0.792079	0.0650578	ENSGALG00000016281, ENSGALG00000009844, ENSGALG00000000172, ENSGALG00000009301	224	27	6441	4.25992	1	0.747074	67.0229
GOTERM_BP_ALL	GO:0048523~negative regulation of cellular process	22	4.35644	0.0652116	ENSGALG00000017274, ENSGALG00000011468, ENSGALG00000015732, ENSGALG00000002708, ENSGALG00000008713, ENSGALG00000012327, ENSGALG00000014999, ENSGALG00000016603, ENSGALG00000009612, ENSGALG00000006743, ENSGALG00000016485, ENSGALG00000001443, ENSGALG00000012163, ENSGALG00000007669, ENSGALG00000023950, ENSGALG00000001197, ENSGALG00000006379, ENSGALG00000012178, ENSGALG00000014872, ENSGALG00000005554,…	224	428	6441	1.47803	1	0.742911	67.1123
GOTERM_BP_ALL	GO:0008285~negative regulation of cell proliferation	7	1.38614	0.0669932	ENSGALG00000017274, ENSGALG00000011468, ENSGALG00000012163, ENSGALG00000001443, ENSGALG00000006379, ENSGALG00000014872, ENSGALG00000009612	224	83	6441	2.42508	1	0.747688	68.1308
GOTERM_BP_ALL	GO:0051798~positive regulation of hair follicle development	2	0.39604	0.0680504	ENSGALG00000009612, ENSGALG00000014908	224	2	6441	28.7545	1	0.748463	68.7212
GOTERM_BP_ALL	GO:0034381~lipoprotein particle clearance	2	0.39604	0.0680504	ENSGALG00000005554, ENSGALG00000008439	224	2	6441	28.7545	1	0.748463	68.7212
GOTERM_BP_ALL	GO:0051093~negative regulation of developmental process	8	1.58416	0.0682358	ENSGALG00000012163, ENSGALG00000002708, ENSGALG00000006379, ENSGALG00000014872, ENSGALG00000005554, ENSGALG00000014908, ENSGALG00000010529, ENSGALG00000006743	224	104	6441	2.21188	1	0.744645	68.8236
GOTERM_BP_ALL	GO:0007049~cell cycle	10	1.9802	0.0706226	ENSGALG00000006110, ENSGALG00000015148, ENSGALG00000004161, ENSGALG00000012327, ENSGALG00000008713, ENSGALG00000016289, ENSGALG00000004516, ENSGALG00000009854, ENSGALG00000005769, ENSGALG00000001005	224	148	6441	1.94287	1	0.752297	70.1148
GOTERM_BP_ALL	GO:0050896~response to stimulus	33	6.53465	0.0708629	ENSGALG00000020386, ENSGALG00000008166, ENSGALG00000008747, ENSGALG00000023521, ENSGALG00000008621, ENSGALG00000016377, ENSGALG00000012726, ENSGALG00000004516, ENSGALG00000006757, ENSGALG00000012163, ENSGALG00000008361, ENSGALG00000012618, ENSGALG00000015422, ENSGALG00000012178, ENSGALG00000014872, ENSGALG00000008368, ENSGALG00000000949, ENSGALG00000006346, ENSGALG00000001005, ENSGALG00000012989,…	224	711	6441	1.3346	1	0.748869	70.242
GOTERM_BP_ALL	GO:0009887~organ morphogenesis	13	2.57426	0.0735742	ENSGALG00000008747, ENSGALG00000009378, ENSGALG00000009844, ENSGALG00000012714, ENSGALG00000009612, ENSGALG00000003324, ENSGALG00000001197, ENSGALG00000006379, ENSGALG00000006811, ENSGALG00000014872, ENSGALG00000014908, ENSGALG00000010529, ENSGALG00000014235	224	217	6441	1.72262	1	0.757758	71.6421
GOTERM_BP_ALL	GO:0022402~cell cycle process	8	1.58416	0.0739683	ENSGALG00000004161, ENSGALG00000012327, ENSGALG00000008713, ENSGALG00000016289, ENSGALG00000004516, ENSGALG00000009854, ENSGALG00000005769, ENSGALG00000001005	224	106	6441	2.17015	1	0.755171	71.8404
GOTERM_BP_ALL	GO:0040007~growth	6	1.18812	0.0774777	ENSGALG00000004161, ENSGALG00000006379, ENSGALG00000012327, ENSGALG00000009301, ENSGALG00000009612, ENSGALG00000012989	224	66	6441	2.61404	1	0.76725	73.5495
GOTERM_BP_ALL	GO:0042221~response to chemical stimulus	14	2.77228	0.0775403	ENSGALG00000020386, ENSGALG00000008621, ENSGALG00000016377, ENSGALG00000009612, ENSGALG00000001314, ENSGALG00000012163, ENSGALG00000007669, ENSGALG00000012618, ENSGALG00000000853, ENSGALG00000006379, ENSGALG00000012178, ENSGALG00000014872, ENSGALG00000005554, ENSGALG00000000951	224	243	6441	1.65664	1	0.763202	73.5791
GOTERM_BP_ALL	GO:0070507~regulation of microtubule cytoskeleton organization	3	0.594059	0.0826318	ENSGALG00000016451, ENSGALG00000014999, ENSGALG00000016603	224	14	6441	6.16167	1	0.781308	75.8838
GOTERM_BP_ALL	GO:0010564~regulation of cell cycle process	4	0.792079	0.0838269	ENSGALG00000015732, ENSGALG00000001118, ENSGALG00000016451, ENSGALG00000008713	224	30	6441	3.83393	1	0.782165	76.3968
GOTERM_BP_ALL	GO:0022008~neurogenesis	11	2.17822	0.0863917	ENSGALG00000012163, ENSGALG00000005909, ENSGALG00000003135, ENSGALG00000015348, ENSGALG00000002708, ENSGALG00000006379, ENSGALG00000014999, ENSGALG00000015422, ENSGALG00000010997, ENSGALG00000009612, ENSGALG00000006743	224	177	6441	1.787	1	0.788523	77.4631
GOTERM_BP_ALL	GO:0045596~negative regulation of cell differentiation	7	1.38614	0.0873084	ENSGALG00000012163, ENSGALG00000002708, ENSGALG00000006379, ENSGALG00000014872, ENSGALG00000005554, ENSGALG00000014908, ENSGALG00000006743	224	89	6441	2.26159	1	0.78817	77.8331
GOTERM_BP_ALL	GO:0048519~negative regulation of biological process	23	4.55446	0.0877372	ENSGALG00000017274, ENSGALG00000011468, ENSGALG00000015732, ENSGALG00000012327, ENSGALG00000002708, ENSGALG00000008713, ENSGALG00000014999, ENSGALG00000016603, ENSGALG00000009612, ENSGALG00000006743, ENSGALG00000016485, ENSGALG00000001443, ENSGALG00000012163, ENSGALG00000007669, ENSGALG00000023950, ENSGALG00000001197, ENSGALG00000006379, ENSGALG00000012178, ENSGALG00000014872, ENSGALG00000005554,…	224	469	6441	1.41013	1	0.785915	78.0042
GOTERM_BP_ALL	GO:0050768~negative regulation of neurogenesis	3	0.594059	0.0932385	ENSGALG00000012163, ENSGALG00000002708, ENSGALG00000006743	224	15	6441	5.75089	1	0.80281	80.0924
GOTERM_BP_ALL	GO:0031324~negative regulation of cellular metabolic process	11	2.17822	0.0940474	ENSGALG00000011468, ENSGALG00000015732, ENSGALG00000001443, ENSGALG00000007669, ENSGALG00000023950, ENSGALG00000001197, ENSGALG00000006379, ENSGALG00000012178, ENSGALG00000005554, ENSGALG00000014908, ENSGALG00000010529	224	180	6441	1.75722	1	0.801971	80.3833
GOTERM_BP_ALL	GO:0009790~embryonic development	14	2.77228	0.0950587	ENSGALG00000008747, ENSGALG00000005909, ENSGALG00000004596, ENSGALG00000008713, ENSGALG00000012714, ENSGALG00000003324, ENSGALG00000023950, ENSGALG00000004161, ENSGALG00000006379, ENSGALG00000015422, ENSGALG00000006811, ENSGALG00000014872, ENSGALG00000010529, ENSGALG00000007238	224	251	6441	1.60383	1	0.80187	80.7413
GOTERM_BP_ALL	GO:0045165~cell fate commitment	6	1.18812	0.098609	ENSGALG00000005909, ENSGALG00000006216, ENSGALG00000006379, ENSGALG00000015422, ENSGALG00000014872, ENSGALG00000009612	224	71	6441	2.42995	1	0.81051	81.9501

## Sheet: Pathway
Category	Term	Count	%	PValue	Genes	List Total	Pop Hits	Pop Total	Fold Enrichment	Bonferroni	Benjamini	FDR
KEGG_PATHWAY	gga04110:Cell cycle	9	1.78218	0.0350741	ENSGALG00000008233, ENSGALG00000006110, ENSGALG00000004161, ENSGALG00000009971, ENSGALG00000009612, ENSGALG00000005769, ENSGALG00000010537, ENSGALG00000001005, ENSGALG00000006743	119	101	3126	2.34079	0.95017	0.95017	31.8351
KEGG_PATHWAY	gga04114:Oocyte meiosis	8	1.58416	0.0441048	ENSGALG00000008233, ENSGALG00000006110, ENSGALG00000016298, ENSGALG00000004161, ENSGALG00000004596, ENSGALG00000009971, ENSGALG00000016629, ENSGALG00000006743	119	87	3126	2.41553	0.977382	0.849606	38.3793
KEGG_PATHWAY	gga04510:Focal adhesion	11	2.17822	0.0851537	ENSGALG00000014201, ENSGALG00000008747, ENSGALG00000011200, ENSGALG00000004627, ENSGALG00000009378, ENSGALG00000016451, ENSGALG00000012178, ENSGALG00000012238, ENSGALG00000007646, ENSGALG00000005802, ENSGALG00000002699	119	163	3126	1.77275	0.999433	0.917254	61.5305
KEGG_PATHWAY	gga04512:ECM-receptor interaction	6	1.18812	0.111822	ENSGALG00000008747, ENSGALG00000011200, ENSGALG00000004627, ENSGALG00000016480, ENSGALG00000012238, ENSGALG00000008439	119	68	3126	2.31784	0.999953	0.91711	71.9967
KEGG_PATHWAY	gga04540:Gap junction	6	1.18812	0.117115	ENSGALG00000008444, ENSGALG00000016298, ENSGALG00000009378, ENSGALG00000012178, ENSGALG00000016629, ENSGALG00000017173	119	69	3126	2.28425	0.999971	0.876635	73.7369
KEGG_PATHWAY	gga04350:TGF-beta signaling pathway	6	1.18812	0.122525	ENSGALG00000011200, ENSGALG00000016451, ENSGALG00000012327, ENSGALG00000009612, ENSGALG00000014908, ENSGALG00000011274	119	70	3126	2.25162	0.999983	0.839571	75.414
KEGG_PATHWAY	gga03320:PPAR signaling pathway	5	0.990099	0.137856	ENSGALG00000006680, ENSGALG00000014866, ENSGALG00000007114, ENSGALG00000005554, ENSGALG00000008439	119	53	3126	2.4782	0.999996	0.831361	79.652
KEGG_PATHWAY	gga00250:Alanine, aspartate and glutamate metabolism	3	0.594059	0.228785	ENSGALG00000011618, ENSGALG00000023689, ENSGALG00000004158	119	24	3126	3.28361	1	0.934636	93.8488
KEGG_PATHWAY	gga04914:Progesterone-mediated oocyte maturation	5	0.990099	0.245451	ENSGALG00000008233, ENSGALG00000006110, ENSGALG00000016298, ENSGALG00000004161, ENSGALG00000016629	119	67	3126	1.96037	1	0.92782	95.1346
KEGG_PATHWAY	gga00830:Retinol metabolism	3	0.594059	0.257147	ENSGALG00000015147, ENSGALG00000010873, ENSGALG00000016102	119	26	3126	3.03103	1	0.917665	95.8857
KEGG_PATHWAY	gga04514:Cell adhesion molecules (CAMs)	6	1.18812	0.258561	ENSGALG00000008747, ENSGALG00000000957, ENSGALG00000016480, ENSGALG00000015348, ENSGALG00000016628, ENSGALG00000012238	119	91	3126	1.73202	1	0.898177	95.969
KEGG_PATHWAY	gga00230:Purine metabolism	7	1.38614	0.278863	ENSGALG00000011094, ENSGALG00000016592, ENSGALG00000011618, ENSGALG00000016298, ENSGALG00000013143, ENSGALG00000016442, ENSGALG00000017173	119	117	3126	1.57164	1	0.898579	97.0078
KEGG_PATHWAY	gga00983:Drug metabolism	3	0.594059	0.285571	ENSGALG00000005114, ENSGALG00000005473, ENSGALG00000012554	119	28	3126	2.81453	1	0.886146	97.2935
KEGG_PATHWAY	gga04115:p53 signaling pathway	4	0.792079	0.323373	ENSGALG00000004897, ENSGALG00000004161, ENSGALG00000016442, ENSGALG00000001005	119	53	3126	1.98256	1	0.904038	98.4899
KEGG_PATHWAY	gga02010:ABC transporters	3	0.594059	0.327976	ENSGALG00000011096, ENSGALG00000011648, ENSGALG00000015433	119	31	3126	2.54215	1	0.892017	98.5966
KEGG_PATHWAY	gga00480:Glutathione metabolism	3	0.594059	0.341979	ENSGALG00000014708, ENSGALG00000016442, ENSGALG00000001062	119	32	3126	2.46271	1	0.888889	98.8805
KEGG_PATHWAY	gga00740:Riboflavin metabolism	2	0.39604	0.345549	ENSGALG00000000004, ENSGALG00000011654	119	11	3126	4.77617	1	0.876912	98.944
KEGG_PATHWAY	gga04270:Vascular smooth muscle contraction	5	0.990099	0.374667	ENSGALG00000015974, ENSGALG00000016298, ENSGALG00000016451, ENSGALG00000016629, ENSGALG00000017173	119	82	3126	1.60176	1	0.88818	99.3521
KEGG_PATHWAY	gga04810:Regulation of actin cytoskeleton	8	1.58416	0.406491	ENSGALG00000020386, ENSGALG00000008747, ENSGALG00000009378, ENSGALG00000016451, ENSGALG00000012178, ENSGALG00000012238, ENSGALG00000014872, ENSGALG00000002699	119	161	3126	1.30529	1	0.900388	99.6302
KEGG_PATHWAY	gga04340:Hedgehog signaling pathway	3	0.594059	0.47523	ENSGALG00000006379, ENSGALG00000016629, ENSGALG00000014235	119	42	3126	1.87635	1	0.933339	99.9013
KEGG_PATHWAY	gga00240:Pyrimidine metabolism	4	0.792079	0.553141	ENSGALG00000014447, ENSGALG00000012714, ENSGALG00000012554, ENSGALG00000016442	119	76	3126	1.38257	1	0.960127	99.9824
KEGG_PATHWAY	gga04916:Melanogenesis	4	0.792079	0.5885	ENSGALG00000016298, ENSGALG00000016629, ENSGALG00000010529, ENSGALG00000014235	119	80	3126	1.31345	1	0.966303	99.9927
KEGG_PATHWAY	gga00190:Oxidative phosphorylation	5	0.990099	0.58893	ENSGALG00000008836, ENSGALG00000015906, ENSGALG00000006073, ENSGALG00000008239, ENSGALG00000009076	119	108	3126	1.21615	1	0.9611	99.9928
KEGG_PATHWAY	gga00640:Propanoate metabolism	2	0.39604	0.60425	ENSGALG00000006680, ENSGALG00000008632	119	24	3126	2.18908	1	0.961008	99.9952
KEGG_PATHWAY	gga00260:Glycine, serine and threonine metabolism	2	0.39604	0.619305	ENSGALG00000015053, ENSGALG00000002855	119	25	3126	2.10151	1	0.961029	99.9969
KEGG_PATHWAY	gga00140:Steroid hormone biosynthesis	2	0.39604	0.633791	ENSGALG00000014764, ENSGALG00000015512	119	26	3126	2.02069	1	0.96105	99.9979
KEGG_PATHWAY	gga04310:Wnt signaling pathway	5	0.990099	0.672578	ENSGALG00000016451, ENSGALG00000012073, ENSGALG00000016629, ENSGALG00000010529, ENSGALG00000014235	119	120	3126	1.09454	1	0.968994	99.9994
KEGG_PATHWAY	gga00590:Arachidonic acid metabolism	2	0.39604	0.67405	ENSGALG00000001314, ENSGALG00000001062	119	29	3126	1.81165	1	0.96537	99.9994
KEGG_PATHWAY	gga00310:Lysine degradation	2	0.39604	0.709917	ENSGALG00000006680, ENSGALG00000013297	119	32	3126	1.64181	1	0.972256	99.9998
KEGG_PATHWAY	gga00600:Sphingolipid metabolism	2	0.39604	0.720981	ENSGALG00000010535, ENSGALG00000010593	119	33	3126	1.59206	1	0.97196	99.9999
KEGG_PATHWAY	gga03010:Ribosome	3	0.594059	0.735421	ENSGALG00000001634, ENSGALG00000016172, ENSGALG00000000719	119	68	3126	1.15892	1	0.972753	99.9999
KEGG_PATHWAY	gga00330:Arginine and proline metabolism	2	0.39604	0.741867	ENSGALG00000023689, ENSGALG00000006677	119	35	3126	1.50108	1	0.971418	100
KEGG_PATHWAY	gga04060:Cytokine-cytokine receptor interaction	5	0.990099	0.754596	ENSGALG00000007646, ENSGALG00000000951, ENSGALG00000007121, ENSGALG00000005802, ENSGALG00000006346	119	134	3126	0.980183	1	0.972012	100
KEGG_PATHWAY	gga04020:Calcium signaling pathway	5	0.990099	0.769977	ENSGALG00000020386, ENSGALG00000015974, ENSGALG00000016298, ENSGALG00000016629, ENSGALG00000001564	119	137	3126	0.958719	1	0.973503	100
KEGG_PATHWAY	gga04621:NOD-like receptor signaling pathway	2	0.39604	0.770325	ENSGALG00000012726, ENSGALG00000000951	119	38	3126	1.38257	1	0.970713	100
KEGG_PATHWAY	gga04912:GnRH signaling pathway	3	0.594059	0.770723	ENSGALG00000016298, ENSGALG00000016629, ENSGALG00000000949	119	73	3126	1.07954	1	0.967826	100
KEGG_PATHWAY	gga04010:MAPK signaling pathway	7	1.38614	0.7782	ENSGALG00000012163, ENSGALG00000012178, ENSGALG00000011419, ENSGALG00000014872, ENSGALG00000016629, ENSGALG00000009612, ENSGALG00000011207	119	200	3126	0.919412	1	0.967254	100
KEGG_PATHWAY	gga04120:Ubiquitin mediated proteolysis	4	0.792079	0.794114	ENSGALG00000009971, ENSGALG00000016603, ENSGALG00000007879, ENSGALG00000007158	119	110	3126	0.955233	1	0.969609	100
KEGG_PATHWAY	gga04260:Cardiac muscle contraction	2	0.39604	0.838332	ENSGALG00000009844, ENSGALG00000015906	119	47	3126	1.11783	1	0.980253	100
KEGG_PATHWAY	gga04142:Lysosome	3	0.594059	0.853231	ENSGALG00000008836, ENSGALG00000010593, ENSGALG00000002136	119	88	3126	0.895531	1	0.98222	100
KEGG_PATHWAY	gga04920:Adipocytokine signaling pathway	2	0.39604	0.867043	ENSGALG00000005554, ENSGALG00000008439	119	52	3126	1.01034	1	0.983979	100
KEGG_PATHWAY	gga04080:Neuroactive ligand-receptor interaction	6	1.18812	0.922412	ENSGALG00000020386, ENSGALG00000006575, ENSGALG00000008339, ENSGALG00000023521, ENSGALG00000015974, ENSGALG00000006406	119	217	3126	0.726329	1	0.99398	100
KEGG_PATHWAY	gga04012:ErbB signaling pathway	2	0.39604	0.941718	ENSGALG00000015422, ENSGALG00000000949	119	73	3126	0.719696	1	0.996123	100
KEGG_PATHWAY	gga04910:Insulin signaling pathway	2	0.39604	0.983599	ENSGALG00000016629, ENSGALG00000007158	119	105	3126	0.50036	1	0.999609	100
KEGG_PATHWAY	gga04144:Endocytosis	2	0.39604	0.9978	ENSGALG00000007646, ENSGALG00000011041	119	155	3126	0.338954	1	0.999989	100
