# Supplementary material for: Analysis of long noncoding RNA and mRNA using RNA sequencing during the differentiation of intramuscular preadipocytes in chicken
Source: PLoS One. 2017 Feb 15;12(2):e0172389. doi: 10.1371/journal.pone.0172389 (PMC5310915; doi:10.1371/journal.pone.0172389)
Supplement: S5 Appendix — (ZIP) [file pone.0172389.s005.zip]

Archive with 18 entries (18 files):
- Potential hub genes for black module (I4.1).csv
- Potential hub genes for black module (I4.2).csv
- Potential hub genes for black module (I4.3).csv
- Potential hub genes for blue module (I2.1).csv
- Potential hub genes for blue module (I2.2).csv
- Potential hub genes for blue module (I2.3).csv
- Potential hub genes for darkgreen module (I0.1).csv
- Potential hub genes for darkgreen module (I0.2).csv
- Potential hub genes for darkgreen module (I0.3).csv
- Potential hub genes for darkorange module (I6.1).csv
- Potential hub genes for darkorange module (I6.2).csv
- Potential hub genes for darkorange module (I6.3).csv
- Potential hub genes for greenyellow module (I0.1).csv
- Potential hub genes for greenyellow module (I0.2).csv
- Potential hub genes for greenyellow module (I0.3).csv
- Potential hub genes for lightcyan module (I2.1).csv
- Potential hub genes for lightcyan module (I2.2).csv
- Potential hub genes for lightcyan module (I2.3).csv
