# Supplementary material for: Analysis of long noncoding RNA and mRNA using RNA sequencing during the differentiation of intramuscular preadipocytes in chicken
Source: PLoS One. 2017 Feb 15;12(2):e0172389. doi: 10.1371/journal.pone.0172389 (PMC5310915; doi:10.1371/journal.pone.0172389)
Supplement: S5 Appendix — (ZIP) [file pone.0172389.s005.zip › Potential hub genes for black module (I4.1).csv]

	Genename
1	XLOC_040491
2	VTN
3	MCF2L2
4	SAMD3
5	C3orf52
6	ARHGEF26
7	EFHC2
8	ENSGALG00000011166
9	XIRP1
10	PARP11
11	TBC1D32
12	WDR60
13	FAR.1
14	Fgf9
15	HABP4
16	WNK2
17	CDH17
18	ENSGALG00000010303
19	FAM110A
20	ZNF518B
21	THNSL1
22	ADAMTS17
23	ADAMTS13
24	EPB41L4A
25	PLCXD1
26	OBSCN
27	ENSGALG00000016811
28	COL19A1
29	MICAL1
30	NCF4
31	ENSGALG00000017180
32	TMEM204
33	FBXL2
34	XLOC_052174
35	CWC27
36	AMN1
37	SNTA1
38	LAMA3
39	TGDS
40	REEP2
41	XLOC_029484
42	SYNM
43	ENSGALG00000026578
44	ZNF236
45	FER
46	XLOC_013196
47	ZNF292
48	DZIP1
49	SNX29
50	SNAP91
51	DGKH
52	ENSGALG00000006746
53	SLC7A11
54	SP4
55	PCDH9
56	WSCD2
57	DOCK4
58	CYP2U1
59	PPM1L
60	MMP23B
61	KIF16B
62	PREX2
63	TMEM242
64	USP6NL
65	RPRD1A
66	CUL2
67	DOCK9
68	ENSGALG00000013590
69	ENSGALG00000006851
70	XYLT1
71	DMXL1
72	SNTB1
73	TRIP11
74	NKTR
75	COBLL1
76	PRKCA
77	VPS13C
78	LRCH1
79	TTC3
80	ENSGALG00000017398
81	ARMT1
82	ZEB1
83	ANKRD13B
84	F13A1
85	NAPG
86	AOX1
87	ANKS1B
88	EML1
89	PLPP1
90	UBR2
91	MAPK9
92	FMN1
93	TGM2
94	FANCC
95	PACSIN2
96	EPHB1
97	EPB41L3
98	ENSGALG00000002610
99	DMD
100	MAPKAPK3
101	LYVE1
102	ANG.1
103	AFF2
104	KRIT1
105	XLOC_004506
106	PTPRQ
107	ZMYND11
108	ATP10A
109	FAT4
110	PDZRN3
111	IFT57
112	XLOC_005046
113	KALRN
114	GTF2A1
115	CUL3
116	CHAC1
117	PDGFC
118	WWC2
119	ENSGALG00000010364
120	SESTD1
121	MYCBP2
122	MMP16
123	RRAD
124	RALGAPA1
125	PVRL1
126	XLOC_001076
127	NFATC1
128	SPECC1L
129	UCH.L1
130	EIF5B
131	ENSGALG00000005648
132	SLC1A4
133	DDX1
134	PSMA2
135	COL6A1
136	AHCY
137	COL6A2
138	ESYT2
139	BMP4
140	TNFRSF6B
141	RXRG
142	CDH13
143	COL6A3
144	CALD1
145	IL34
146	CSNK1A1
147	SERPINH1
148	ANO6
149	MYH1C
150	ENSGALG00000006449
151	TNNC1
152	XLOC_025108
153	XLOC_022625
154	XLOC_039840
155	DCX
156	ENSGALG00000002431
157	SLC4A10
158	ACTN2
159	PECAM1
160	BCO1
161	TTN
162	NGFR
163	PLPPR5
164	CASQ2
165	PRKAR2B
166	SDC3
167	ENSGALG00000022964
168	MYL2
169	ARHGAP20
170	C1QTNF8
171	EBP
