# Supplementary material for: Analysis of long noncoding RNA and mRNA using RNA sequencing during the differentiation of intramuscular preadipocytes in chicken
Source: PLoS One. 2017 Feb 15;12(2):e0172389. doi: 10.1371/journal.pone.0172389 (PMC5310915; doi:10.1371/journal.pone.0172389)
Supplement: S5 Appendix — (ZIP) [file pone.0172389.s005.zip › Potential hub genes for black module (I4.2).csv]

	Genename
1	SLC16A7
2	VTN
3	MCF2L2
4	HACD1
5	ERCC8
6	MMP27
7	DLG2
8	PHEX
9	GDA
10	FGL2
11	CREG2
12	EFHC2
13	SPAG1
14	XIRP1
15	ENSGALG00000020561
16	TBC1D32
17	HDAC11
18	FAR.1
19	WNK2
20	C1H21ORF91
21	DMC1
22	CTXN1
23	PREPL
24	CDH17
25	SLC19A2
26	AQP9
27	ENSGALG00000010303
28	FAM110A
29	PCTP
30	DINB1
31	ADAMTS17
32	ADAMTS13
33	XLOC_035384
34	CWF19L2
35	ENSGALG00000016811
36	XLOC_060376
37	C7H2ORF69
38	DCP1A
39	ENSGALG00000028863
40	LACTB2
41	AASDHPPT
42	MCUR1
43	ZNF131
44	SLC35A3
45	AP4S1
46	MSH3
47	TRIQK
48	MICAL1
49	FAM173B
50	APAF1
51	NCF4
52	ENSGALG00000017180
53	TMEM204
54	ASPN
55	RPS6KA6
56	HEYL
57	TRDMT1
58	HNMT
59	S100B
60	RNF219
61	C1H12ORF4
62	SNTA1
63	SYNM
64	NHSL1
65	RBPJ
66	FER
67	EXTL2
68	DZIP1
69	SUV39H2
70	CCDC88C
71	DGKH
72	KCNQ1
73	ENSGALG00000006746
74	C11orf74
75	SLC7A11
76	GSAP
77	ZBED4
78	CDC42EP3
79	FBLN5
80	SP4
81	ANKRD27
82	XLOC_007526
83	CYP2U1
84	KIF16B
85	CASP3
86	DCAF17
87	MAT1A
88	KBTBD8
89	ENSGALG00000026213
90	RPS6KA5
91	HOMER1
92	IMPA2
93	TMTC4
94	ENSGALG00000013590
95	SNX16
96	CMC1
97	FAM175A
98	MTX3
99	ENSGALG00000006851
100	XYLT1
101	ENSGALG00000016285
102	RPAP3
103	GRAMD3
104	SNTB1
105	NEDD4
106	UBE2V2
107	TNFAIP8L3
108	CDYL2
109	KIAA1841
110	PRKCA
111	AKAP11
112	KIAA1143
113	ALG10
114	CETN1
115	LRCH1
116	GPT2
117	HRASLS
118	ENSGALG00000017398
119	MTR
120	APPL1
121	ABRACL
122	RWDD2B
123	GNAO1
124	ENSGALG00000000218
125	XLOC_060375
126	ARMT1
127	ZEB1
128	CO6
129	F13A1
130	AOX1
131	SCYL2
132	ADCY5
133	BRMS1L
134	PLPP1
135	MPHOSPH6
136	UBR2
137	RBP7
138	MAPK9
139	FMN1
140	SNAP23
141	PDK1
142	TGM2
143	CHMP4C
144	TRAPPC8
145	PACSIN2
146	X6
147	JAZF1
148	NFIL3
149	TCEA3
150	EPB41L3
151	LYVE1
152	C3H6ORF120
153	ST7.OT3_2
154	ANG.1
155	CHMP2B
156	CUL5
157	ARSK
158	MICU2
159	XLOC_004506
160	HTR1B
161	RPGR
162	RNASET2
163	TBC1D5
164	CHM
165	ATP10A
166	SUCLA2
167	FAT4
168	TULP3
169	ATF3
170	NLN
171	KIAA0430
172	ENSGALG00000008755
173	GHR
174	IFT57
175	PHKB
176	SNX13
177	TLDC1
178	XLOC_005046
179	PARM1
180	XLOC_029483
181	C2H18ORF19
182	RWDD4
183	INPP5A
184	XPO1
185	BBOX1
186	CUL3
187	CHAC1
188	SRP54
189	DOK2
190	FAM49A
191	ENSGALG00000010364
192	ACSL1
193	SESTD1
194	ENSGALG00000006036
195	ECI2
196	PIK3CB
197	MYCBP2
198	KIF2A
199	RRAD
200	NFATC1
201	ZCCHC24
202	VSTM4
203	SPECC1L
204	CNOT7
205	UCH.L1
206	KRAS
207	EIF5B
208	BTF3L4
209	EMILIN2
210	ASPH
211	ATF2
212	FEZ2
213	ENSGALG00000005648
214	SLC1A4
215	EIF2S1
216	MMD
217	SLMO2
218	DDX1
219	PSMA2
220	SDF4
221	RASSF3
222	ABCE1
223	VAPB
224	MSMO1
225	COL6A1
226	PIGK
227	AHCY
228	TCF4
229	SPCS3
230	HSPB7
231	COL6A2
232	DAP
233	ESYT2
234	PLOD2
235	BMP4
236	Metazoa_SRP
237	ASNS
238	EIF3E
239	TNFRSF6B
240	ENSGALG00000007300
241	RXRG
242	COL6A3
243	IL34
244	CSNK1A1
245	SERPINH1
246	ANO6
247	MYH1C
248	VPAC2
249	ENSGALG00000006449
250	NLGN3
251	TNNC1
252	DCX
253	EF1A
254	CACNB2
255	SLC4A10
256	ANGPTL5
257	SIDT1
258	ACTN2
259	NKAIN4
260	APC2
261	TNN
262	INSC
263	PLPPR5
264	SDC3
265	MYL2
266	DIO2
267	C1QTNF8
268	EBP
269	MYH13
