# Supplementary material for: Analysis of long noncoding RNA and mRNA using RNA sequencing during the differentiation of intramuscular preadipocytes in chicken
Source: PLoS One. 2017 Feb 15;12(2):e0172389. doi: 10.1371/journal.pone.0172389 (PMC5310915; doi:10.1371/journal.pone.0172389)
Supplement: S5 Appendix — (ZIP) [file pone.0172389.s005.zip › Potential hub genes for black module (I4.3).csv]

	Genename
1	VTN
2	C3orf52
3	HACD1
4	ARHGEF26
5	DLG2
6	PHEX
7	STEAP2
8	FGL2
9	CREG2
10	FGF14
11	SPAG1
12	XIRP1
13	ENSGALG00000020561
14	ENSGALG00000008288
15	NME1
16	PARP11
17	HDAC11
18	PIP5K1B
19	KCNQ5
20	C1H2ORF49
21	CTPS2
22	CTXN1
23	CDH17
24	AQP9
25	CDC37L1
26	PCTP
27	POT1
28	uc_338
29	PRSS12
30	ZNF518B
31	DINB1
32	RMDN2
33	ADAMTS17
34	XLOC_035384
35	PLCXD1
36	CWF19L2
37	OBSCN
38	C7H2ORF69
39	DCP1A
40	CH25H
41	MTMR12
42	AASDHPPT
43	MCUR1
44	SLC35A3
45	AP4S1
46	MSH3
47	TRIQK
48	EYA4
49	FAM173B
50	MFSD4
51	APAF1
52	PLEKHG1
53	TMEM204
54	LDB2
55	RWDD3
56	RPS6KA6
57	MICU3
58	HEYL
59	TRDMT1
60	DNAL1
61	ADSS
62	HNMT
63	S100B
64	FBXL2
65	AMIGO2
66	RNF219
67	C1H12ORF4
68	CWC27
69	SNTA1
70	LAMA3
71	TGDS
72	REEP2
73	ZFAT
74	XLOC_029484
75	ENSGALG00000026578
76	ZNF236
77	LYAR
78	MCEE
79	FER
80	EXTL2
81	CMAS
82	XLOC_013196
83	ZNF292
84	SUV39H2
85	ERCC4
86	ISPD
87	B3GNT5
88	CCDC88C
89	GPX8
90	ENSGALG00000006746
91	SLC7A11
92	COPS2
93	TMEM246
94	GSAP
95	ZBED4
96	CDC42EP3
97	Cdc14B
98	FBLN5
99	SVIP
100	SP4
101	PCDH9
102	TCEANC
103	MTAP
104	ANKRD27
105	DOCK4
106	PPM1L
107	TMEM192
108	CASP3
109	DCAF17
110	N4BP2L2
111	C1H7ORF60
112	C20H20ORF11
113	MAT1A
114	KBTBD8
115	YAE1D1
116	ALDH6
117	STX2
118	IFT22
119	ENSGALG00000026213
120	OGFRL1
121	RPS6KA5
122	RPRD1A
123	CUL2
124	SNRNP48
125	IMPA2
126	TMTC4
127	DOCK9
128	ENSGALG00000013590
129	CMC1
130	gga.mir.125b.2
131	FUT8
132	FAM175A
133	MTX3
134	XYLT1
135	DBT
136	ENSGALG00000016285
137	RPAP3
138	GRAMD3
139	CRYD2
140	SNTB1
141	NEDD4
142	TRIP11
143	NKTR
144	UBE2V2
145	TNFAIP8L3
146	CDYL2
147	C15H22ORF25
148	KIAA1841
149	COBLL1
150	PRKCA
151	LRRC49
152	VPS13C
153	AKAP11
154	ALG10
155	CETN1
156	TTC3
157	HRASLS
158	SNX5
159	ENSGALG00000017398
160	MTR
161	APPL1
162	SGMS2
163	RWDD2B
164	GNAO1
165	ENSGALG00000000218
166	ZEB1
167	MOSPD2
168	CO6
169	FHL5
170	F13A1
171	AOX1
172	SCYL2
173	EXOC6
174	BRMS1L
175	RNF138
176	EML1
177	PLPP1
178	MAPK9
179	FMN1
180	PDK1
181	FANCC
182	CHMP4C
183	KLF9
184	HTRA3
185	PEX7
186	PACSIN2
187	X6
188	DYNLT3
189	CZH5ORF44
190	USP33
191	C5H15ORF29
192	LRRFIP2
193	NFIL3
194	EPB41L3
195	RSL1D1
196	PHTF2
197	RAB22A
198	FMR1
199	C3H6ORF120
200	ST7.OT3_2
201	PPP2R5C
202	RB1CC1
203	AFF2
204	ENSGALG00000017075
205	ADRA1B
206	ZC2HC1A
207	CUL5
208	TRPC6
209	ARSK
210	CHCHD4
211	MICU2
212	HTR1B
213	GBAS
214	RNASET2
215	ZMYND8
216	TBC1D5
217	GNPDA2
218	TMEM175
219	CCDC132
220	ZMYND11
221	CHM
222	ATP10A
223	EDNRA
224	SUCLA2
225	FAT4
226	TULP3
227	ATF3
228	VAPA
229	TMX3
230	ARFIP1
231	KIAA0430
232	PHF20L1
233	ST3GAL5
234	HAT1
235	GHR
236	ERBB2IP
237	PDS5A
238	PDCD10
239	CNOT2
240	IFT57
241	PHKB
242	PHF19
243	SNX13
244	TWF1
245	TLDC1
246	PARM1
247	GGH
248	XLOC_029483
249	TRAPPC2
250	C2H18ORF19
251	THAP5
252	RWDD4
253	INPP5A
254	FAM188A
255	Lpin1
256	ENSGALG00000023027
257	PHYKPL
258	ATXN3
259	MCFD2
260	BLOC1S5
261	chTC10
262	CCNC
263	GTF2A1
264	OTUD6B
265	XPO1
266	BBOX1
267	CUL3
268	CHAC1
269	DOK2
270	FAM3C
271	OSBPL3
272	MBSP
273	C5orf34
274	FAM49A
275	ENSGALG00000010364
276	PARVA
277	ACSL1
278	PIK3CB
279	C2H18ORF1
280	MYCBP2
281	KIF2A
282	ARHGEF4
283	RRAD
284	RALGAPA1
285	GLO1
286	XLOC_001076
287	ZCCHC24
288	AIMP1
289	VSTM4
290	GABPA
291	CAPZA2
292	SPECC1L
293	CNOT7
294	VDAC1
295	UCH.L1
296	KRAS
297	GYG1
298	GULP1
299	GPX7
300	SH3GLB1
301	EIF5B
302	BTF3L4
303	CDCA4
304	TARS
305	NUCB2
306	RECK
307	AP3S1
308	ASPH
309	ATF2
310	RELL1
311	ENSGALG00000005648
312	RAB18
313	SLC1A4
314	EIF2S1
315	CAPZA1
316	MMD
317	MAEA
318	KPNA4
319	SLMO2
320	UFM1
321	DDX1
322	PSMA2
323	PDCD5
324	DGCR2
325	SDF4
326	VTA1
327	PROS1
328	RASSF3
329	SFXN1
330	ABCE1
331	VAPB
332	HOXA7
333	MSMO1
334	ENSGALG00000001049
335	PIGK
336	CD44
337	ECE2
338	HSPB7
339	DGKB
340	KLF6
341	DAP
342	ESYT2
343	PLOD2
344	BMP4
345	UBE2L3
346	ASNS
347	EIF3E
348	TNFRSF6B
349	ENSGALG00000007300
350	CNN3
351	RXRG
352	IL34
353	CSNK1A1
354	CSRP2
355	MYH1C
356	ARHGAP15
357	VPAC2
358	NLGN3
359	XLOC_025108
360	XLOC_022625
361	XLOC_000705
362	XLOC_008617
363	DCX
364	EF1A
365	ENSGALG00000002431
366	CACNB2
367	SLC4A10
368	ANGPTL5
369	SIDT1
370	NKAIN4
371	BCO1
372	C18H17ORF67
373	INSC
374	PLPPR5
375	CASQ2
376	ARHGEF28
377	SDC3
378	DIO2
379	IL15
380	ARHGAP20
381	C1QTNF8
382	EBP
383	MYH13
