# Supplementary material for: Analysis of long noncoding RNA and mRNA using RNA sequencing during the differentiation of intramuscular preadipocytes in chicken
Source: PLoS One. 2017 Feb 15;12(2):e0172389. doi: 10.1371/journal.pone.0172389 (PMC5310915; doi:10.1371/journal.pone.0172389)
Supplement: S5 Appendix — (ZIP) [file pone.0172389.s005.zip › Potential hub genes for blue module (I2.1).csv]

	Genename
1	PIF1
2	HORMAD2
3	RXFP3
4	KIAA1324
5	CYP26B1
6	SEMA3E
7	ENSGALG00000016483
8	FANCF
9	ENSGALG00000006944
10	CIB2
11	GLMN
12	XLOC_048800
13	ADCY8
14	KIF26B
15	SLC6A14
16	IGSF9B
17	SLC35F2
18	THNSL1
19	CLMN
20	GPR68
21	SNORA35
22	MAOB
23	ARFGEF3
24	CCDC36
25	ENSGALG00000019003
26	IL8
27	CERS6
28	METTL15
29	IRF10
30	KIAA1958
31	gga.mir.148a
32	MYOD1
33	ENSGALG00000028927
34	TDRP
35	TMEM26
36	PPAR
37	DSCC1
38	NALCN
39	ENSGALG00000009145
40	gga.mir.30c.2
41	Slc9a3r2
42	ABHD17C
43	HAS2
44	CENPC
45	PRDM16
46	TMEM246
47	TMEM121
48	WSCD2
49	PATL2
50	GNGT2
51	PTGS1
52	U5
53	SORCS3
54	C1QTNF4
55	E2F8
56	CCDC85C
57	PARD6B
58	HELQ
59	MMS22L
60	CIT
61	ABCA1
62	DNAJC6
63	HOMER1
64	C1QTNF1
65	CENPL
66	IRK1
67	SNRNP48
68	EVC
69	PAMR1
70	NUSAP1
71	FUT8
72	ZC3H12B
73	USP13
74	TIAM1
75	DBT
76	PRCP
77	TMEM128
78	KIAA1456
79	FANCL
80	MASTL
81	TIGAR
82	FANCE
83	CDYL2
84	SACS
85	DDX11
86	SARDH
87	KIAA0226L
88	NR4A3
89	CENPM
90	SGMS2
91	LEPREL1
92	DNER
93	ORC5
94	ERCC6L
95	EIF2AK2
96	ENSGALG00000029109
97	XLOC_017751
98	F2RL2
99	GCHFR
100	GNA11
101	EHHADH
102	ANKRD13B
103	C1QTNF2
104	FANCI
105	ASMTL
106	BARD1
107	KLF5
108	LYN
109	RNF138
110	CPPED1
111	ENSGALG00000026041
112	RAD54L
113	HSPA13
114	HEY1
115	CENPO
116	CAB39L
117	TRAPPC8
118	PDE4B
119	FAAH
120	JAZF1
121	FAM185A
122	RCAN2
123	MAD2L1BP
124	RSL1D1
125	TICRR
126	DMD
127	CRIPT
128	ENSGALG00000026301
129	RMDN3
130	RB1CC1
131	MYLIP
132	CENPW
133	BUB1
134	CHRD
135	CDKN3
136	ADIPOQ
137	RAD51
138	ENSGALG00000017075
139	ZIC1
140	FGD6
141	MAP1B
142	ADSSL1
143	GNPDA2
144	EBF3
145	MTUS1
146	SHMT1
147	CD320
148	DUT
149	ENSGALG00000004322
150	ACADS
151	IGFBP5
152	TNFAIP8L1
153	XRCC3
154	PFKFB2
155	SHCBP1
156	CISD2
157	ARL5B
158	SHC2
159	KCNC2
160	EXOC3L1
161	NAGPA
162	FAM189A1
163	MRPS5
164	PDS5A
165	PDCD10
166	ADRA2A
167	Lef.1
168	KIF23
169	LRMP
170	POLE
171	C14orf80
172	COPS7B
173	SIVA1
174	APITD1
175	BDNF
176	GBE1
177	CCL4
178	RBM15
179	CHTF8
180	ENSGALG00000010979
181	GATA2
182	SOAT1
183	ARHGAP19
184	ENSGALG00000005275
185	C5H15ORF41
186	ESCO2
187	Pgo2
188	ENSGALG00000001515
189	ENSGALG00000012319
190	BLOC1S5
191	LMO1
192	MAD2L1
193	CDT1
194	PLPP6
195	ENSGALG00000023909
196	SLK
197	GINS2
198	BBOX1
199	VPS36
200	HAGHL
201	EGFL6
202	CCNF
203	PDGFC
204	CFLAR
205	FGL1
206	RAD18
207	CCPG1
208	NCALD
209	ASAP3
210	SCARA3
211	EPDR1
212	GRHPR
213	CDC25A
214	SPECC1
215	C3H2ORF43
216	PCSK6
217	E2F4
218	KIF20A
219	RPIA
220	FAM83D
221	CPNE3
222	NCAPD2
223	ENSGALG00000004113
224	CCNA2
225	DNAJA1
226	RACGAP1
227	FUCA1
228	AIMP1
229	KIF4A
230	CDCA7
231	gga.mir.6640
232	UACA
233	SLC43A2
234	GABPA
235	NCAPH2
236	ELOVL6
237	EMP2
238	CCNB2
239	NCEH1
240	UTRN
241	KSR1
242	CDCA3
243	RRM2
244	ENSGALG00000013848
245	MAST3
246	ENSGALG00000013825
247	IQSEC1
248	CDKN2C
249	PLCG1
250	ENSGALG00000018479
251	MCM4
252	BCL6
253	TWIST1
254	BIRC5
255	MCM2
256	RGMA
257	ANKRD10
258	TXNRD1
259	PLK1
260	KLHL5
261	RRM1
262	FOLH1
263	PBK
264	FEN1
265	FADS1
266	RPA1
267	RAI14
268	CD9
269	PITPNM1
270	ENSGALG00000003670
271	GLDC
272	CHN2
273	MAEA
274	ENSGALG00000015468
275	C4orf27
276	KCNJ5
277	DHCR24
278	NINJ2
279	INHBA
280	CDC20
281	SERPINB6
282	gga.mir.6615
283	TK1
284	FOXO3
285	ENSGALG00000016934
286	HOXA7
287	PITX2
288	PEPD
289	TTC8
290	TNFIP6
291	ENSGALG00000001049
292	GALC
293	LBR
294	KIAA0040
295	ENSGALG00000016251
296	SDC1
297	IP6K2
298	TFPI
299	ACSBG2
300	SRSF3
301	TOP2A
302	MCM5
303	Alx.4
304	AHCY
305	ENSGALG00000024338
306	ATP6AP1
307	FNDC1
308	ENSGALG00000027614
309	RUSC2
310	CALML4
311	VAV2
312	NDUFAB1
313	ENSGALG00000021972
314	ENSGALG00000028649
315	ENSGALG00000028577
316	LPCAT3
317	SUSD6
318	IQCH
319	YWHAH
320	ROR1
321	KLF2
322	cRhoB
323	STMN1
324	LIPG
325	XLOC_057263
326	ENSGALG00000027249
327	OSF.2
328	SMOC2
329	HMGN2
330	SREBP.1
331	H2AFZ
332	ENSGALG00000012665
333	CDH13
334	POR
335	PPIC
336	SCD
337	CERCAM
338	EDA2R
339	ADM
340	SRSF1
341	PPDPF
342	S100A4
343	ARPC1B
344	H2A.VIII
345	HSPB1
346	LGALS1
347	XLOC_055983
348	XLOC_015145
349	XLOC_036838
350	XLOC_055986
351	XLOC_003220
352	XLOC_007900
353	XLOC_023490
354	XLOC_045210
355	XLOC_016347
356	XLOC_046518
357	XLOC_028493
358	XLOC_043571
359	XLOC_048812
360	XLOC_057056
361	XLOC_052113
362	XLOC_001649
363	XLOC_016362
364	XLOC_056789
365	XLOC_012480
366	XLOC_022401
367	XLOC_046533
368	XLOC_003754
369	GRM7
370	PDE6H
371	DEPDC1B
372	KCNS2
373	ADRA1D
374	ERI2
375	CDH20
376	XLOC_016108
377	XLOC_056630
378	XLOC_026202
379	XLOC_059254
