# Supplementary material for: Analysis of long noncoding RNA and mRNA using RNA sequencing during the differentiation of intramuscular preadipocytes in chicken
Source: PLoS One. 2017 Feb 15;12(2):e0172389. doi: 10.1371/journal.pone.0172389 (PMC5310915; doi:10.1371/journal.pone.0172389)
Supplement: S5 Appendix — (ZIP) [file pone.0172389.s005.zip › Potential hub genes for blue module (I2.2).csv]

	Genename
1	PADI3
2	SLC16A7
3	RAB39A
4	NELL2
5	DBX1
6	XLOC_007219
7	FGF14
8	SPOCK1
9	KIAA1324
10	XLOC_041077
11	SEMA3E
12	DRD4
13	col14A1
14	SFT2D2
15	CIB2
16	GREM2
17	SPATA18
18	XLOC_048800
19	ADCY8
20	KIF26B
21	PLEKHH2
22	CRACR2B
23	gga.mir.1654
24	SLC6A14
25	uc_338
26	WNT7B
27	MTBP
28	MXRA5
29	GPR68
30	SNORA35
31	TLR15
32	ARFGEF3
33	KCNK2
34	SYT6
35	CERS6
36	ENSGALG00000002386
37	KIAA1958
38	DNAJC24
39	PKIA
40	MYOD1
41	ENSGALG00000028927
42	EVC2
43	PPAR
44	DSCC1
45	NALCN
46	ENSGALG00000009145
47	gga.mir.30c.2
48	ABHD17C
49	HAS2
50	CENPC
51	TMEM121
52	NEK2
53	GNGT2
54	ORC1
55	PITX1
56	U5
57	SORCS3
58	RASD1
59	E2F8
60	CCDC85C
61	MMS22L
62	CIT
63	ABCA1
64	DNAJC6
65	HOMER1
66	C1QTNF1
67	CENPL
68	PAMR1
69	WDHD1
70	NUSAP1
71	FUT8
72	USP13
73	NUDT14
74	PRCP
75	KIAA1456
76	FANCL
77	DPP4
78	BST1
79	SDK2
80	ENSGALG00000005379
81	CDYL2
82	SACS
83	MIS12
84	KIAA0226L
85	CRBN
86	NR4A3
87	DTL
88	CENPM
89	PDZRN4
90	LEPREL1
91	DNER
92	ERCC6L
93	GCHFR
94	FANCI
95	ENSGALG00000005870
96	BARD1
97	ATXN10
98	PLK4
99	GINS1
100	FIGNL1
101	ENSGALG00000026041
102	RAD54L
103	FBXO39
104	STT3A
105	CENPO
106	CAB39L
107	TYMS
108	PEX7
109	ENSGALG00000005155
110	TAPBPL
111	FAM185A
112	FANCD2
113	GTSE1
114	ENSGALG00000002610
115	TICRR
116	SLC1A2
117	ANAPC5
118	LMBRD1
119	DENND1B
120	MYLIP
121	CENPW
122	BUB1
123	CHRD
124	CDKN3
125	ADIPOQ
126	RAD51
127	ZIC1
128	FGD6
129	TRAIP
130	MSH2
131	MAP1B
132	ADSSL1
133	EBF3
134	DUT
135	ACADS
136	TNFAIP8L1
137	XRCC3
138	PFKFB2
139	NCAPD3
140	SHCBP1
141	AK3
142	LRP8
143	DNAJC9
144	HTR2A
145	XLOC_009839
146	EXOC3L1
147	BUB1B
148	FAM189A1
149	APCDD1
150	ADRA2A
151	Lef.1
152	KIF23
153	LRMP
154	PCSK1
155	C14orf80
156	CMIP
157	BDNF
158	GBE1
159	CCL4
160	HMGB2
161	CHTF8
162	GATA2
163	SOAT1
164	ARHGAP19
165	ENSGALG00000005275
166	ESCO2
167	Pgo2
168	BDH2
169	ENSGALG00000012319
170	chTC10
171	UNG
172	NCAPH
173	MAD2L1
174	PPAP2B
175	CDT1
176	ENSGALG00000023909
177	SLK
178	BBOX1
179	GPR162
180	MRPS6
181	EGFL6
182	CCNF
183	FGL1
184	RAD18
185	PGP
186	TPX2
187	WEE1
188	HEBP1
189	NCALD
190	ASAP3
191	EPDR1
192	GRHPR
193	RASGEF1B
194	UHRF1
195	SPECC1
196	C3H2ORF43
197	PCSK6
198	KIF20A
199	FAM83D
200	CPNE3
201	NCAPD2
202	ANLN
203	C15ORF23
204	ENSGALG00000004113
205	CCNA2
206	DNAJA1
207	RACGAP1
208	KIF4A
209	CDCA7
210	gga.mir.6640
211	UACA
212	SLC43A2
213	DOK7
214	ELOVL6
215	CCNB2
216	NCEH1
217	UTRN
218	CDCA3
219	RGS2
220	RRM2
221	MAST3
222	IQSEC1
223	PLCG1
224	MCM4
225	dAK
226	ENSGALG00000026152
227	MCM2
228	TXNRD1
229	PLK1
230	KIAA1671
231	RRM1
232	EN2
233	FOLH1
234	PBK
235	FADS1
236	RPA1
237	CD9
238	PITPNM1
239	GLDC
240	CHN2
241	RPS6KL1
242	RPA2
243	C4orf27
244	SLC2A12
245	KCNJ5
246	PRSS23
247	HMOX1
248	CTH
249	INHBA
250	CDC20
251	SERPINB6
252	TK1
253	FOXO3
254	ENSGALG00000016934
255	ASS1
256	PEPD
257	TNFIP6
258	GALC
259	LBR
260	CAD
261	MCM3
262	ENSGALG00000016251
263	TFPI
264	ACSBG2
265	SRSF3
266	TOP2A
267	MCM5
268	Alx.4
269	AHCY
270	ENSGALG00000024338
271	FNDC1
272	RUSC2
273	VAV2
274	ENSGALG00000021972
275	ENSGALG00000028649
276	ENSGALG00000028577
277	LPCAT3
278	SUSD6
279	YWHAH
280	ROR1
281	KLF2
282	GATSL3
283	KPNA2
284	cRhoB
285	STMN1
286	CKS1B
287	XLOC_057263
288	ENSGALG00000027249
289	OSF.2
290	DCN
291	DNAJB6
292	SMOC2
293	H2AFZ
294	RAB34
295	ENSGALG00000012665
296	CDH2
297	CERCAM
298	ADM
299	FBXO3
300	ARPC1B
301	H2A.VIII
302	HSPB1
303	XLOC_036838
304	XLOC_055986
305	XLOC_045210
306	XLOC_007112
307	XLOC_046518
308	XLOC_023025
309	XLOC_047923
310	XLOC_057056
311	XLOC_056789
312	XLOC_001655
313	XLOC_035922
314	XLOC_046533
315	GRM7
316	PDE6H
317	DEPDC1B
318	UNC13B
319	ADRA1D
320	AQP3
321	ERI2
322	CDH20
323	FGF16
324	XLOC_059254
325	NPY
