# Supplementary material for: Analysis of long noncoding RNA and mRNA using RNA sequencing during the differentiation of intramuscular preadipocytes in chicken
Source: PLoS One. 2017 Feb 15;12(2):e0172389. doi: 10.1371/journal.pone.0172389 (PMC5310915; doi:10.1371/journal.pone.0172389)
Supplement: S5 Appendix — (ZIP) [file pone.0172389.s005.zip › Potential hub genes for blue module (I2.3).csv]

	Genename
1	PADI3
2	SLC16A7
3	GAS2L2
4	PIF1
5	RAB39A
6	HORMAD2
7	NELL2
8	RXFP3
9	DBX1
10	XLOC_007219
11	FGF14
12	SPOCK1
13	CYP26B1
14	SEMA3E
15	ENSGALG00000016483
16	col14A1
17	ENSGALG00000006504
18	ENSGALG00000006944
19	SFT2D2
20	CIB2
21	SPATA18
22	GLMN
23	ADCY8
24	PLEKHH2
25	CRACR2B
26	gga.mir.1654
27	SLC6A14
28	IGSF9B
29	uc_338
30	WNT7B
31	SLC35F2
32	THNSL1
33	MXRA5
34	CLMN
35	SNORA35
36	TLR15
37	CCDC36
38	ENSGALG00000019003
39	IL8
40	KCNK2
41	CERS6
42	ENSGALG00000002386
43	TMEM200A
44	DNAL1
45	ENSGALG00000017322
46	METTL15
47	IRF10
48	KIAA1958
49	gga.mir.148a
50	FAM180A
51	DNAJC24
52	PKIA
53	MYOD1
54	ENSGALG00000028927
55	TDRP
56	TMEM26
57	EVC2
58	DSCC1
59	NALCN
60	ENSGALG00000009145
61	gga.mir.30c.2
62	Slc9a3r2
63	HAS2
64	PRDM16
65	TMEM246
66	TMEM121
67	NEK2
68	WSCD2
69	PATL2
70	PITX1
71	TDRKH
72	NCAPG
73	SORCS3
74	RASD1
75	NDC80
76	PARD6B
77	HELQ
78	SERPINI1
79	ABCA1
80	DNAJC6
81	C1QTNF1
82	CENPL
83	IRK1
84	ENSGALG00000000478
85	SNRNP48
86	GTF2B
87	FAM26E
88	EVC
89	FUT8
90	VAV3
91	ZC3H12B
92	USP13
93	ENSGALG00000000307
94	STON2
95	NTNG1
96	TIAM1
97	TBC1D15
98	NUDT14
99	PNAT3
100	TMEM128
101	KIAA1456
102	DPP4
103	BST1
104	TIGAR
105	SDK2
106	FANCE
107	CDYL2
108	SACS
109	MIS12
110	SARDH
111	KIAA0226L
112	ENSGALG00000019500
113	CRBN
114	GPT2
115	NR4A3
116	CDC123
117	DTL
118	CENPM
119	SGMS2
120	PDZRN4
121	DNER
122	ORC5
123	SAPCD2
124	EIF2AK2
125	ENSGALG00000029109
126	XLOC_017751
127	F2RL2
128	ENSGALG00000007575
129	ENSGALG00000017493
130	GCHFR
131	GNA11
132	EHHADH
133	C1QTNF2
134	FANCI
135	ASMTL
136	ATXN10
137	GINS1
138	KLF5
139	FIGNL1
140	RNF138
141	CPPED1
142	ENSGALG00000026041
143	RAD54L
144	ZDHHC17
145	KIF18B
146	HSPA13
147	STT3A
148	CIDEC
149	TRAPPC8
150	PDE4B
151	FAAH
152	PEX7
153	JAZF1
154	PIGW
155	ENSGALG00000005155
156	TAPBPL
157	FAM185A
158	RCAN2
159	FANCD2
160	RSL1D1
161	GTSE1
162	ENSGALG00000002610
163	TICRR
164	SLC1A2
165	XLOC_015534
166	DMD
167	ANAPC5
168	LMBRD1
169	DENND1B
170	CDC6
171	RB1CC1
172	BUB1
173	ORC6
174	CHRD
175	ADIPOQ
176	RAD51
177	ENSGALG00000017075
178	E2F7
179	ZIC1
180	MAMDC2
181	FGD6
182	TRAIP
183	MAP1B
184	ADSSL1
185	GNPDA2
186	MTUS1
187	SHMT1
188	CD320
189	ENSGALG00000004322
190	ACADS
191	IGFBP5
192	XRCC3
193	NCAPD3
194	SSPN
195	CISD2
196	SNAP29
197	AK3
198	DNAJC9
199	HTR2A
200	KCNC2
201	EXOC3L1
202	NAGPA
203	BUB1B
204	FAM189A1
205	MRPS5
206	PDS5A
207	ADRA2A
208	RCC1
209	LRR1
210	POLE
211	C14orf80
212	COPS7B
213	SIVA1
214	APITD1
215	BDNF
216	GBE1
217	RBM15
218	CHTF8
219	ENSGALG00000010979
220	ARHGAP19
221	ENSGALG00000005275
222	Pgo2
223	BDH2
224	ENSGALG00000012319
225	BTBD11
226	BLOC1S5
227	chTC10
228	LMO1
229	UNG
230	RAB23
231	MAD2L1
232	PPAP2B
233	CDT1
234	PLPP6
235	ENSGALG00000023909
236	SLK
237	GINS2
238	BBOX1
239	VPS36
240	HAGHL
241	GPR162
242	MRPS6
243	PDGFC
244	CFLAR
245	FGL1
246	RAD18
247	PGP
248	TPX2
249	CCPG1
250	WEE1
251	HEBP1
252	NCALD
253	SCARA3
254	EPDR1
255	GRHPR
256	ECI2
257	RASGEF1B
258	POMP
259	KIAA0895
260	SPECC1
261	PCSK6
262	E2F4
263	RPIA
264	FAM83D
265	CPNE3
266	LRPAP1
267	YPEL5
268	DNAJB4
269	NCAPD2
270	C15ORF23
271	INCENP
272	RACGAP1
273	FUCA1
274	CARS
275	AIMP1
276	CDCA7
277	UACA
278	SLC43A2
279	GABPA
280	DOK7
281	NCAPH2
282	ELOVL6
283	EMP2
284	VDAC1
285	CCNB2
286	NCEH1
287	TXNDC9
288	UTRN
289	CDCA3
290	RGS2
291	ENSGALG00000013848
292	ENSGALG00000011942
293	LIF
294	ENSGALG00000013825
295	IQSEC1
296	CDKN2C
297	ENSGALG00000018479
298	BCL6
299	dAK
300	ENSGALG00000026152
301	TWIST1
302	BIRC5
303	MCM2
304	RGMA
305	ANKRD10
306	TXNRD1
307	PLK1
308	KIAA1671
309	KLHL5
310	RRM1
311	EN2
312	FOLH1
313	PBK
314	FEN1
315	RAI14
316	CD9
317	ENSGALG00000003670
318	GLDC
319	CHN2
320	MAEA
321	TMEM61
322	STX7
323	RPA2
324	C4orf27
325	SLC2A12
326	KCNJ5
327	PRSS23
328	NINJ2
329	HMOX1
330	SDF4
331	CTH
332	INHBA
333	SERPINB6
334	gga.mir.6615
335	TK1
336	FOXO3
337	ASS1
338	HOXA7
339	EWSR1
340	PITX2
341	TTC8
342	ENSGALG00000004854
343	TNFIP6
344	ENSGALG00000001049
345	GALC
346	KIAA0040
347	MCM3
348	ENSGALG00000016251
349	SDC1
350	IP6K2
351	TFPI
352	ACSBG2
353	MCM5
354	Alx.4
355	ENSGALG00000024338
356	ATP6AP1
357	ENSGALG00000027614
358	RUSC2
359	CALML4
360	VAV2
361	NDUFAB1
362	ENSGALG00000028649
363	ENSGALG00000028577
364	LPCAT3
365	SUSD6
366	IQCH
367	ANXA1
368	YWHAH
369	ROR1
370	KLF2
371	GATSL3
372	cRhoB
373	LIPG
374	CKS1B
375	ZFPM1
376	XLOC_057263
377	ENSGALG00000027249
378	OSF.2
379	SNAI1
380	DCN
381	DNAJB6
382	SMOC2
383	HMGN2
384	SREBP.1
385	H2AFZ
386	SERPINE2
387	ENSGALG00000012665
388	CDH13
389	POR
390	PPIC
391	SCD
392	EDA2R
393	ADM
394	SRSF1
395	FBXO3
396	RPS24
397	S100A4
398	H2A.VIII
399	HSPB1
400	LGALS1
401	XLOC_015145
402	XLOC_036838
403	XLOC_003220
404	XLOC_007900
405	XLOC_019494
406	XLOC_023490
407	XLOC_045210
408	XLOC_007112
409	XLOC_016347
410	XLOC_046518
411	XLOC_028493
412	XLOC_043571
413	XLOC_023025
414	XLOC_052113
415	XLOC_001649
416	XLOC_012480
417	XLOC_022401
418	XLOC_001655
419	XLOC_035922
420	XLOC_003754
421	GRM7
422	PDE6H
423	UNC13B
424	KCNS2
425	ERI2
426	CDH20
427	XLOC_016108
428	FGF16
429	XLOC_056630
430	XLOC_026202
431	NPY
