# Supplementary material for: Analysis of long noncoding RNA and mRNA using RNA sequencing during the differentiation of intramuscular preadipocytes in chicken
Source: PLoS One. 2017 Feb 15;12(2):e0172389. doi: 10.1371/journal.pone.0172389 (PMC5310915; doi:10.1371/journal.pone.0172389)
Supplement: S5 Appendix — (ZIP) [file pone.0172389.s005.zip › Potential hub genes for darkgreen module (I0.1).csv]

	Genename
1	EYA2
2	XLOC_024840
3	gga.mir.214
4	XLOC_032252
5	XLOC_054179
6	TRABD2B
7	XLOC_029048
8	HAPLN1
9	PELI2
10	XLOC_041200
11	XLOC_004112
12	CLIC5
13	SLC30A2
14	ADAMTS13
15	RASGEF1A
16	LMO2
17	CYGB
18	SLC17A9
19	RAPGEF5
20	ADCY2
21	MPP3
22	TNNI2
23	AIM1
24	ENSGALG00000007710
25	TBC1D4
26	LRRN4
27	ENSGALG00000022531
28	GPRIN3
29	GPR158
30	IL1R2
31	XLOC_045724
32	PLEKHA7
33	MMP23B
34	XLOC_051647
35	KRT8
36	SAYSD1
37	PDE3A
38	NRG1
39	SH2D4A
40	CCDC30
41	XLOC_004109
42	FLT4
43	PKN3
44	RNF152
45	LAMP5
46	RAB11FIP1
47	C3H6ORF138
48	KLF9
49	MPZL2
50	PTPRO
51	CD101
52	DUSP3
53	DUSP4
54	CBFA2T3
55	NTSR1
56	gga.mir.34a
57	PTCH2
58	MECOM
59	MGLL
60	BMP2
61	ENSGALG00000009063
62	XLOC_014850
63	ALCAM
64	RHOG
65	ENSGALG00000028070
66	RAB9A
67	SHH
68	NSMF
69	CYP4V2
70	SALL3
71	LRRTM4
72	Pcdh19
73	SCN8A
74	FAXC
75	JSC
76	MEGF9
77	GBX2
78	OTUD3
79	fbn2
80	PTPRN2
81	BMS1
82	RAI2
83	CRB2
84	MMP16
85	ARHGAP26
86	RUNX2
87	LIMCH1
88	PTPRU
89	TBX2
90	ARHGAP25
91	PDGFB
92	ENSGALG00000000720
93	PMM1
94	SHANK3
95	LYRM4
96	RUFY3
97	ISM1
98	ACSS1
99	PPP1R3C
100	MYO9A
101	NOP16
102	LAMC2
103	SQLE
104	FAM83H
105	XLOC_008505
106	PPP1R3B
107	CBL
108	PPL
109	gga.mir.3539
110	MITF
111	MMD
112	RAB11FIP3
113	COTL1
114	ENSGALG00000000669
115	MTCL1
116	ENSGALG00000003817
117	PRKAR2A
118	TMEM138
119	SNF8
120	EDN1
121	MLLT1
122	NEDD9
123	ENSGALG00000011805
124	IGF2BP1
125	CLDN1
126	UNC5C
127	ESAM
128	ENSGALG00000016105
129	LTBP2
130	NEO1
131	XLOC_011561
132	ENSGALG00000007248
133	gga.mir.6594
134	CRLF1
135	TCF7L2
136	NID2
137	ENSGALG00000023180
138	DOK4
139	MAP4K4
140	HNRNPU
141	NDUFB5
142	TNK2
143	RPS11
144	MINOS1
145	KREMEN1
146	THBD
147	CNN3
148	P4HA2
149	HBEGF
150	ANKH
151	ENSGALG00000023791
152	VIP
153	SAMD4A
154	LTBP1
155	MAFK
156	ENSGALG00000018356
157	ENSGALG00000021437
158	MT4
159	COL12A1
160	MIF
161	NES
162	RPLP1
163	RPS15A
164	RPL39
165	MT1
