# Supplementary material for: Analysis of long noncoding RNA and mRNA using RNA sequencing during the differentiation of intramuscular preadipocytes in chicken
Source: PLoS One. 2017 Feb 15;12(2):e0172389. doi: 10.1371/journal.pone.0172389 (PMC5310915; doi:10.1371/journal.pone.0172389)
Supplement: S5 Appendix — (ZIP) [file pone.0172389.s005.zip › Potential hub genes for darkgreen module (I0.2).csv]

	Genename
1	XLOC_041637
2	ENSGALG00000023485
3	PARVG
4	XLOC_058721
5	XLOC_028394
6	XLOC_012152
7	GRHL2
8	XLOC_022038
9	GFPT2
10	MYRIP
11	ENSGALG00000021862
12	XLOC_032252
13	XLOC_054179
14	ENSGALG00000002128
15	XLOC_012114
16	XLOC_059480
17	TRABD2B
18	HAPLN1
19	NCF1
20	XLOC_032396
21	PELI2
22	XLOC_055249
23	PCDH12
24	XLOC_004112
25	ADAMTS8
26	SPOCK3
27	CLIC5
28	RELN
29	RAMP3
30	SLC24A4
31	CYGB
32	BTN1A1
33	RAPGEF5
34	ENSGALG00000012391
35	MPP3
36	ENSGALG00000007646
37	BRS3.5
38	TNNI2
39	AIM1
40	ENSGALG00000007710
41	MYOG
42	SPAG6
43	TBC1D4
44	LRRN4
45	GPR158
46	XLOC_045724
47	MMP23B
48	ZFP92
49	KRT8
50	SORL1
51	SAYSD1
52	DOCK5
53	PDE3A
54	CREB5
55	SIAT7E
56	NRG1
57	SH2D4A
58	XLOC_004109
59	SORD
60	FLT4
61	RNF152
62	SALL4
63	RAB11FIP1
64	COQ2
65	NT5DC3
66	HTRA3
67	HSPH1
68	PTPRO
69	DUSP3
70	DUSP4
71	CBFA2T3
72	chOCT.1
73	GPR146
74	TOR4A
75	gga.mir.34a
76	PTCH2
77	SLCO3A1
78	MGLL
79	BMP2
80	XLOC_014850
81	ALCAM
82	ENSGALG00000026583
83	ENSGALG00000028070
84	GALNT18
85	heme
86	SHH
87	NSMF
88	CYP4V2
89	FAM124A
90	CABLES1
91	RHOU
92	SALL3
93	LRRTM4
94	SCN8A
95	ADAMTS5
96	TMEM119
97	JSC
98	NAV2
99	GBX2
100	CYP39A1
101	FAM92A1
102	ENSGALG00000009552
103	fbn2
104	PTPRN2
105	BMS1
106	CRB2
107	PRMT8
108	IGDCC3
109	VAT1L
110	VIT
111	NINJ1
112	LIMCH1
113	PTPRU
114	EHD4
115	TBX2
116	ARHGAP25
117	PDGFB
118	EPB41
119	GPR37
120	GFOD1
121	SHANK3
122	KIAA1324L
123	MKP3
124	RUFY3
125	ACSS1
126	PPP1R3C
127	MYO9A
128	LAMC2
129	FAM83H
130	XLOC_008505
131	PPP1R3B
132	EMILIN2
133	ABCC3
134	ENSGALG00000021882
135	PPL
136	gga.mir.3539
137	MITF
138	HHEX
139	HERC1
140	NQO1
141	PRKX
142	RAB11FIP3
143	COTL1
144	OLFML2B
145	ENSGALG00000003817
146	ENSGALG00000023340
147	ST6GAL2
148	SHC4
149	CRIM1
150	PRKAR2A
151	TMEM138
152	EDN1
153	MRPL13
154	gga.mir.1650
155	SORCS1
156	MLLT1
157	SPRY3
158	ITGA8
159	bFGF
160	CPLX1
161	ENSGALG00000011805
162	IGF2BP1
163	CLDN1
164	ESAM
165	ENSGALG00000016105
166	LTBP2
167	NEO1
168	TGFB2
169	SEMA3D
170	XLOC_011561
171	ENSGALG00000007248
172	NRP2
173	TMEM164
174	gga.mir.6594
175	CRLF1
176	TCF7L2
177	NID2
178	ENSGALG00000023180
179	AQP1
180	DOK4
181	MAP4K4
182	AGRN
183	AMD1
184	LRRC32
185	IGF2
186	TNK2
187	MINOS1
188	PTGFRN
189	KREMEN1
190	THBD
191	MID1
192	G0S2
193	TNC
194	HSP90AA1
195	SF3B3
196	ENSGALG00000023791
197	MT4
198	COL12A1
199	MIF
200	GKN2
201	ENSGALG00000002595
202	RPS15A
203	RPL39
204	COL8A1
205	MT1
