# Supplementary material for: Analysis of long noncoding RNA and mRNA using RNA sequencing during the differentiation of intramuscular preadipocytes in chicken
Source: PLoS One. 2017 Feb 15;12(2):e0172389. doi: 10.1371/journal.pone.0172389 (PMC5310915; doi:10.1371/journal.pone.0172389)
Supplement: S5 Appendix — (ZIP) [file pone.0172389.s005.zip › Potential hub genes for darkgreen module (I0.3).csv]

	Genename
1	XLOC_041637
2	ENSGALG00000023485
3	PARVG
4	XLOC_001598
5	XLOC_058721
6	XLOC_010594
7	XLOC_028394
8	ENSGALG00000009458
9	XLOC_004114
10	XLOC_012152
11	GRHL2
12	XLOC_022038
13	GFPT2
14	EYA2
15	MYRIP
16	ENSGALG00000021862
17	XLOC_024840
18	gga.mir.214
19	XLOC_032252
20	XLOC_054179
21	ENSGALG00000002128
22	XLOC_012114
23	XLOC_059480
24	XLOC_029048
25	HAPLN1
26	NCF1
27	AASS
28	PELI2
29	XLOC_041200
30	XLOC_055249
31	PCDH12
32	XLOC_004112
33	SPOCK3
34	RELN
35	RAMP3
36	SLC30A2
37	SLC24A4
38	RASGEF1A
39	ART4
40	AP4S1
41	CYGB
42	BTN1A1
43	SLC17A9
44	RAPGEF5
45	EMX2
46	ENSGALG00000012391
47	ADCY2
48	ENSGALG00000007646
49	BRS3.5
50	HPSE
51	CIDEA
52	TNNI2
53	AIM1
54	MYOG
55	TBC1D4
56	GRIP1
57	LRRN4
58	ENSGALG00000022531
59	GPRIN3
60	GPR158
61	IL1R2
62	ZNF185
63	XLOC_016891
64	PLEKHA7
65	XLOC_051647
66	ZFP92
67	KRT8
68	SORL1
69	SAYSD1
70	DOCK5
71	PDE3A
72	CREB5
73	SIAT7E
74	NRG1
75	SH2D4A
76	CCDC30
77	XLOC_004109
78	SORD
79	FLT4
80	RNF152
81	SALL4
82	LAMP5
83	COQ2
84	NT5DC3
85	C3H6ORF138
86	KLF9
87	HTRA3
88	MPZL2
89	HSPH1
90	PTPRO
91	DUSP3
92	DUSP4
93	CBFA2T3
94	chOCT.1
95	DAB2
96	GPR146
97	TOR4A
98	ST7.OT3_2
99	gga.mir.34a
100	SLCO3A1
101	MECOM
102	MGLL
103	BMP2
104	ENSGALG00000009063
105	XLOC_014850
106	RAB40B
107	ENSGALG00000026583
108	RPGR
109	ENSGALG00000028070
110	GALNT18
111	RAB9A
112	GNB1L
113	heme
114	NSMF
115	CYP4V2
116	FAM124A
117	XLOC_002332
118	CABLES1
119	RHOU
120	SHOX
121	LRRTM4
122	Pcdh19
123	SCN8A
124	SERPINF1
125	ADAMTS5
126	FAXC
127	TMEM119
128	JSC
129	MEGF9
130	NAV2
131	OTUD3
132	CYP39A1
133	ENSGALG00000009552
134	fbn2
135	PTPRN2
136	BMS1
137	CRB2
138	PRMT8
139	IGDCC3
140	ARHGAP26
141	VAT1L
142	VIT
143	NINJ1
144	PTPRU
145	EHD4
146	ENSGALG00000010911
147	TBX2
148	ARHGAP25
149	PDGFB
150	EPB41
151	GPR37
152	GFOD1
153	PMM1
154	SHANK3
155	KIAA1324L
156	MKP3
157	RUFY3
158	ACSS1
159	MYO9A
160	LAMC2
161	FAM83H
162	EMILIN2
163	ABCC3
164	ENSGALG00000021882
165	PPL
166	gga.mir.3539
167	MITF
168	HHEX
169	HERC1
170	NQO1
171	PRKX
172	RAB11FIP3
173	COTL1
174	OLFML2B
175	CXCL12
176	ENSGALG00000003817
177	ENSGALG00000023340
178	ST6GAL2
179	PKP2
180	SHC4
181	CRIM1
182	PRKAR2A
183	EDN1
184	MRPL13
185	gga.mir.1650
186	SORCS1
187	MLLT1
188	SPRY3
189	ITGA8
190	NEDD9
191	bFGF
192	CPLX1
193	ENSGALG00000011805
194	IGF2BP1
195	CLDN1
196	UNC5C
197	ESAM
198	ENSGALG00000016105
199	LTBP2
200	NEO1
201	TGFB2
202	SEMA3D
203	XLOC_011561
204	ENSGALG00000007248
205	NRP2
206	TMEM164
207	gga.mir.6594
208	NID2
209	AQP1
210	DOK4
211	AGRN
212	NDUFB5
213	AMD1
214	LRRC32
215	IGF2
216	TNK2
217	RPS11
218	MINOS1
219	PTGFRN
220	KREMEN1
221	THBD
222	MID1
223	G0S2
224	TNC
225	HSP90AA1
226	HBEGF
227	SF3B3
228	ANKH
229	ENSGALG00000023791
230	VIP
231	COL12A1
232	MIF
233	GKN2
234	RPLP1
235	COL8A1
