# Supplementary material for: Analysis of long noncoding RNA and mRNA using RNA sequencing during the differentiation of intramuscular preadipocytes in chicken
Source: PLoS One. 2017 Feb 15;12(2):e0172389. doi: 10.1371/journal.pone.0172389 (PMC5310915; doi:10.1371/journal.pone.0172389)
Supplement: S5 Appendix — (ZIP) [file pone.0172389.s005.zip › Potential hub genes for darkorange module (I6.1).csv]

	Genename
1	BDKRB1
2	SLC38A4
3	ENSGALG00000007530
4	CXCR4
5	ENSGALG00000006504
6	CECR2
7	ETV7
8	MTBP
9	TTK
10	BRCA1
11	CDC7
12	GALNT5
13	XLOC_044876
14	CACNA1H
15	GALNT14
16	UNC5A
17	SYT6
18	ELN
19	IL6
20	KIAA1755
21	CEP55
22	TMEM116
23	CHST15
24	ARHGAP11A
25	KIF15
26	TLL1
27	CASC5
28	ARHGAP18
29	SPAG6
30	HAUS1
31	DIAPH3
32	ENSGALG00000001604
33	KIF1A
34	U5
35	NCAPG
36	STK32A
37	ENSGALG00000005291
38	NDC80
39	ZFP92
40	ENSGALG00000013101
41	MID2
42	HAUS6
43	CDC45
44	KIF11
45	SMC2
46	MASTL
47	ENSGALG00000008803
48	TP53I11
49	ANKRD1
50	LMNB1
51	STARD5
52	KLF5
53	FBXO39
54	PI16
55	TYMS
56	LSAMP
57	ANO1
58	ENSGALG00000004747
59	THBS2
60	ACOT13
61	E2F7
62	ROBO3
63	TRPC4
64	TGFBI
65	CKAP2
66	SHCBP1
67	SHC2
68	FBXO25
69	BMP6
70	BUB1B
71	KIF23
72	PGF
73	FOXG1
74	MTSS1
75	CNNM2
76	FAM43A
77	HIC1
78	CILP
79	HHIPL1
80	OLFM3
81	ANLN
82	GPR1
83	SMOC1
84	RACGAP1
85	RASL11B
86	ENSGALG00000014659
87	XLOC_048498
88	STC2
89	ENSGALG00000021626
90	SQLE
91	TMEFF2
92	DERL3
93	ENSGALG00000005498
94	C1S
95	ENSGALG00000007728
96	TMEM61
97	RPS6KL1
98	TUFT1
99	CARD19
100	CDK1
101	PKP2
102	ITGB3
103	CAD
104	SH3GLB2
105	NEDD9
106	INSIG1
107	LMNB2
108	MKX
109	KPNA2
110	SIDT2
111	COL4A1
112	STMN1
113	DKK3
114	FADS2
115	SERPINE2
116	ITGB5
117	FAM20A
118	IGFBP7
119	PPIC
120	IL1RL1
121	SRSF1
122	HIP1
123	TGFB3
124	TAGLN
125	XLOC_037631
126	WFDC1
127	ENSGALG00000024292
128	ENSGALG00000009628
129	MC5R
130	NGF
131	FBXO32
132	XLOC_049509
133	XLOC_011006
134	XLOC_007997
135	XLOC_041280
136	XLOC_055428
137	XLOC_046556
138	XLOC_026828
139	XLOC_049506
140	XLOC_049523
141	XLOC_005835
142	BRINP3
143	IGF.I
144	ENSGALG00000027703
145	IDO2
146	DLL1
147	XLOC_039890
