# Supplementary material for: Analysis of long noncoding RNA and mRNA using RNA sequencing during the differentiation of intramuscular preadipocytes in chicken
Source: PLoS One. 2017 Feb 15;12(2):e0172389. doi: 10.1371/journal.pone.0172389 (PMC5310915; doi:10.1371/journal.pone.0172389)
Supplement: S5 Appendix — (ZIP) [file pone.0172389.s005.zip › Potential hub genes for darkorange module (I6.2).csv]

	Genename
1	RAB39A
2	ENSGALG00000007530
3	NIPAL4
4	LRRC74B
5	CXCR4
6	ENSGALG00000006504
7	BRCA2
8	CPZ
9	CENPE
10	CASZ1
11	MTBP
12	TTK
13	BRCA1
14	GALNT5
15	XLOC_052843
16	XLOC_044876
17	KNTC1
18	CACNA1H
19	CDCA2
20	UNC5A
21	SYT6
22	IL6
23	KIAA1755
24	CEP55
25	RHD
26	CHST15
27	ARHGAP11A
28	SLBP
29	KIF15
30	SLC7A4
31	ENSGALG00000027617
32	CASC5
33	SPAG6
34	GRIP1
35	ENSGALG00000021171
36	DIAPH3
37	NCAPG
38	STK32A
39	NDC80
40	PARD6B
41	ENSGALG00000013101
42	XLOC_039517
43	NUSAP1
44	HAUS6
45	Ex.FABP
46	CDC45
47	KIF11
48	SMC2
49	TBX18
50	TP53I11
51	LMNB1
52	PRRX2
53	FANCG
54	PI16
55	TYMS
56	CENPK
57	FANCD2
58	chOCT.1
59	ANO1
60	ENSGALG00000004747
61	ACOT13
62	E2F7
63	PLXDC1
64	SHMT1
65	TRPC4
66	SHCBP1
67	SSPN
68	SHC2
69	RAPGEF3
70	BMP6
71	IL11Ra
72	BUB1B
73	IFI27L2
74	PGF
75	FOXG1
76	HSBP1L1
77	ACBD7
78	MTSS1
79	SALL3
80	ENSGALG00000016441
81	P4HA3
82	FAM43A
83	RNF122
84	RSPO3
85	PGP
86	HIC1
87	CISD3
88	CILP
89	UHRF1
90	OLFM3
91	ANLN
92	GPR1
93	PARP16
94	SMOC1
95	RACGAP1
96	FUCA1
97	RASL11B
98	ENSGALG00000014659
99	STC2
100	ENSGALG00000021626
101	SQLE
102	TMEFF2
103	NSDHL
104	DERL3
105	ENSGALG00000005498
106	DNAJC5
107	TNFRSF11B
108	HERC1
109	TMEM61
110	SPEN
111	RPS6KL1
112	STX7
113	FAM96B
114	NINJ2
115	PIK3IP1
116	CARD19
117	CDK1
118	TMEM138
119	C3H6ORF72
120	CAD
121	SH3GLB2
122	ENSGALG00000005204
123	SDC1
124	NEDD9
125	INSIG1
126	EML4
127	ARHGAP27
128	PRRC2C
129	LMNB2
130	PFKFB3
131	MKX
132	ENSGALG00000021397
133	MAP4K4
134	RPL29
135	KPNA2
136	SIDT2
137	HNRNPU
138	SCARNA7
139	AMD1
140	FADS2
141	RARRES2
142	HNRNPA3
143	TIMM13
144	APOA1
145	LAMTOR2
146	SERPINE2
147	ITGB5
148	FAM20A
149	IGFBP7
150	PPIC
151	NDUFA4
152	IL1RL1
153	GPX1
154	HIP1
155	RPL38
156	CTSK
157	LSP1
158	GPX3
159	TGFB3
160	RPS25
161	RPS15
162	CHURC1
163	RNase_MRP
164	XLOC_037631
165	RADIL
166	MC5R
167	ENSGALG00000011579
168	FBXO32
169	XLOC_049509
170	XLOC_001492
171	XLOC_011006
172	XLOC_041280
173	XLOC_055428
174	XLOC_051772
175	XLOC_026828
176	XLOC_049523
177	XLOC_033236
178	BRINP3
179	SMCO3
180	AKR1D1
181	DLL1
