# Supplementary material for: Analysis of long noncoding RNA and mRNA using RNA sequencing during the differentiation of intramuscular preadipocytes in chicken
Source: PLoS One. 2017 Feb 15;12(2):e0172389. doi: 10.1371/journal.pone.0172389 (PMC5310915; doi:10.1371/journal.pone.0172389)
Supplement: S5 Appendix — (ZIP) [file pone.0172389.s005.zip › Potential hub genes for darkorange module (I6.3).csv]

	Genename
1	BDKRB1
2	SLC38A4
3	RAB39A
4	NIPAL4
5	LRRC74B
6	BRCA2
7	ETV7
8	CPZ
9	CENPE
10	CASZ1
11	TTK
12	BRCA1
13	NTF3
14	PRKCH
15	SPIRE2
16	CDC7
17	XLOC_052843
18	KNTC1
19	CACNA1H
20	MELK
21	CDCA2
22	SYT6
23	ELN
24	CEP55
25	TMEM116
26	CHST15
27	ARHGAP11A
28	SLBP
29	PTPN3
30	FAM180A
31	C9orf172
32	TLL1
33	ENSGALG00000027617
34	CASC5
35	ARHGAP18
36	GRIP1
37	HAUS1
38	DUSP26
39	ENSGALG00000021171
40	DIAPH3
41	RAB20
42	ENSGALG00000001604
43	KIF1A
44	ENSGALG00000026069
45	STK32A
46	NDC80
47	ZFP92
48	PARD6B
49	ENSGALG00000013101
50	ENSGALG00000000478
51	MID2
52	XLOC_039517
53	NUSAP1
54	HAUS6
55	SORL1
56	Ex.FABP
57	CDC45
58	NTNG1
59	SERPINB2
60	KIF11
61	SMC2
62	TBX18
63	ENSGALG00000008803
64	DDX11
65	CHAF1B
66	CMSS1
67	ANKRD1
68	LMNB1
69	STARD5
70	PRRX2
71	PKN3
72	BARD1
73	ENSGALG00000026371
74	ZDHHC17
75	FBXO39
76	HEY1
77	PI16
78	PCMTD1
79	chOCT.1
80	ANO1
81	ENSGALG00000004747
82	E2F7
83	TRPC4
84	TGFBI
85	CKAP2
86	SHCBP1
87	SSPN
88	DNAJC9
89	RAPGEF3
90	BUB1B
91	IFI27L2
92	PGF
93	FOXG1
94	HSBP1L1
95	ACBD7
96	COPS7B
97	P4HA3
98	XKR6
99	RNF122
100	RSPO3
101	NAV2
102	CCNF
103	PGP
104	HIC1
105	STK4
106	CILP
107	HHIPL1
108	OLFM3
109	CCDC53
110	ANLN
111	GPR1
112	PARP16
113	CCNA2
114	RASL11B
115	ENSGALG00000014659
116	XLOC_048498
117	STC2
118	ENSGALG00000011942
119	WBSCR27
120	ENSGALG00000021626
121	SQLE
122	NSDHL
123	DERL3
124	C1S
125	ENSGALG00000007728
126	TNFRSF11B
127	MCM6
128	HERC1
129	TMEM61
130	SPEN
131	RPS6KL1
132	STX7
133	FAM96B
134	PIK3IP1
135	TUFT1
136	CARD19
137	ENSGALG00000016934
138	ST6GAL2
139	CDK1
140	RBM19
141	TMEM138
142	ENSGALG00000004854
143	LBR
144	C3H6ORF72
145	CAD
146	ENSGALG00000005204
147	SDC1
148	INSIG1
149	EML4
150	ARHGAP27
151	ACAT2
152	LMNB2
153	PFKFB3
154	TNS3
155	RPL29
156	KPNA2
157	SIDT2
158	AGRN
159	SCARNA7
160	STMN1
161	DKK3
162	FADS2
163	RARRES2
164	HNRNPA3
165	TIMM13
166	RAB34
167	APOA1
168	LAMTOR2
169	SERPINE2
170	FAM20A
171	NDUFA4
172	FASN
173	GPX1
174	PLPP2
175	RPL38
176	CTSK
177	LSP1
178	SCARNA6
179	UbI
180	GPX3
181	TGFB3
182	RPS25
183	snoU85
184	RPS15
185	CHURC1
186	SNORD17
187	RPS17L
188	SNORA23
189	RNaseP_nuc
190	RNase_MRP
191	SNORA73
192	XLOC_037631
193	ENSGALG00000024292
194	ENSGALG00000009628
195	ENSGALG00000011579
196	XLOC_059952
197	XLOC_001492
198	XLOC_020689
199	XLOC_007997
200	XLOC_012796
201	XLOC_055428
202	XLOC_046556
203	XLOC_051772
204	XLOC_049523
205	XLOC_033236
206	XLOC_005835
207	BRINP3
208	IGF.I
209	ENSGALG00000027703
210	IDO2
211	AKR1D1
212	DLL1
213	XLOC_039890
