# Supplementary material for: Analysis of long noncoding RNA and mRNA using RNA sequencing during the differentiation of intramuscular preadipocytes in chicken
Source: PLoS One. 2017 Feb 15;12(2):e0172389. doi: 10.1371/journal.pone.0172389 (PMC5310915; doi:10.1371/journal.pone.0172389)
Supplement: S5 Appendix — (ZIP) [file pone.0172389.s005.zip › Potential hub genes for greenyellow module (I0.1).csv]

	Genename
1	XLOC_003803
2	WDFY4
3	XLOC_024840
4	gga.mir.214
5	XLOC_032252
6	XLOC_054179
7	LAMC3
8	PELI2
9	XLOC_041200
10	XLOC_004112
11	RASGEF1A
12	CYGB
13	RAPGEF5
14	AIM1
15	LRRN4
16	ENSGALG00000022531
17	GPR158
18	XLOC_045724
19	ACTC1
20	FAM117B
21	EBF2
22	SAYSD1
23	PDE3A
24	ENSGALG00000005964
25	NRG1
26	SH2D4A
27	XLOC_004109
28	FLT4
29	RAB11FIP1
30	CBFA2T3
31	gga.mir.34a
32	PTCH2
33	MGLL
34	XLOC_014850
35	AP3B2
36	RHOG
37	RAB9A
38	ENSGALG00000026897
39	SHH
40	NSMF
41	CYP4V2
42	ENSGALG00000026055
43	ER81
44	CX3CL1
45	fbn2
46	PTPRN2
47	CRB2
48	CRISPLD2
49	PTPRU
50	TMEM59L
51	AFAP1L2
52	ARRDC3
53	ARHGAP25
54	PDGFB
55	GAS1
56	SHANK3
57	ACSS1
58	LAMC2
59	XLOC_008505
60	PRRX1
61	ETV5
62	AIF1L
63	CRHR2
64	LRP4
65	MERTK
66	ENSGALG00000003817
67	TSPAN4
68	ESAM
69	CLIC3
70	LTBP2
71	XLOC_011561
72	ENSGALG00000007248
73	gga.mir.6594
74	CRLF1
75	ENSGALG00000023180
76	DOK4
77	NDUFB5
78	TNK2
79	KREMEN1
80	THBD
81	ENSGALG00000026449
82	HBEGF
83	ENSGALG00000023791
84	VIP
85	MAFK
86	ENSGALG00000021437
87	COL12A1
88	MT1
89	CD36
90	SCUBE3
91	GUCY1A2
92	ENSGALG00000004032
93	ENSGALG00000012061
94	MUSK
95	TF
