# Supplementary material for: Analysis of long noncoding RNA and mRNA using RNA sequencing during the differentiation of intramuscular preadipocytes in chicken
Source: PLoS One. 2017 Feb 15;12(2):e0172389. doi: 10.1371/journal.pone.0172389 (PMC5310915; doi:10.1371/journal.pone.0172389)
Supplement: S5 Appendix — (ZIP) [file pone.0172389.s005.zip › Potential hub genes for greenyellow module (I0.2).csv]

	Genename
1	XLOC_025245
2	CDH5
3	XLOC_015610
4	ENSGALG00000021862
5	CD180
6	KCNJ8
7	XLOC_032252
8	XLOC_054179
9	SYNPO2
10	PELI2
11	ITIH5
12	XLOC_004112
13	ADAMTS8
14	XLOC_005023
15	CYGB
16	RAPGEF5
17	AIM1
18	BARX2B
19	MYOG
20	LRRN4
21	B4GALNT3
22	GPR158
23	XLOC_045724
24	ACTC1
25	CAPN5
26	SAYSD1
27	PDE3A
28	CREB5
29	SIAT7E
30	NRG1
31	SH2D4A
32	XLOC_004109
33	SORD
34	FLT4
35	RAB11FIP1
36	CBFA2T3
37	GPR146
38	gga.mir.34a
39	PTCH2
40	MGLL
41	CTSS
42	XLOC_014850
43	FAM20C
44	AP3B2
45	ENSGALG00000026583
46	GALNT18
47	SHH
48	NSMF
49	CYP4V2
50	TMTC1
51	FAM124A
52	CABLES1
53	CR1L
54	B3GNT9
55	ADAMTS5
56	TMEM71
57	CYP39A1
58	fbn2
59	PTPRN2
60	CRB2
61	PRMT8
62	IGDCC3
63	CRISPLD2
64	VIT
65	PTPRU
66	EHD4
67	ARHGAP25
68	PDGFB
69	GAS1
70	EPB41
71	SHANK3
72	MKP3
73	ACSS1
74	ENSGALG00000027887
75	LAMC2
76	XLOC_008505
77	NQO1
78	PKDCC
79	OLFML2B
80	ENSGALG00000003817
81	CRIM1
82	SPRY3
83	ITGA8
84	CPLX1
85	ESAM
86	CLIC3
87	LTBP2
88	TGFB2
89	XLOC_011561
90	ENSGALG00000007248
91	NRP2
92	gga.mir.6594
93	CRLF1
94	ENSGALG00000023180
95	DOK4
96	LRRC32
97	ENSGALG00000006325
98	TNK2
99	KREMEN1
100	THBD
101	MID1
102	ENSGALG00000026449
103	myosin
104	NTN4
105	ENSGALG00000023791
106	CITED4
107	MAFF
108	COL12A1
109	GKN2
110	COL8A1
111	MT1
112	CD36
113	SCUBE3
114	GUCY1A2
115	ENSGALG00000004032
116	ENSGALG00000012061
117	MUSK
118	TF
