# Supplementary material for: Analysis of long noncoding RNA and mRNA using RNA sequencing during the differentiation of intramuscular preadipocytes in chicken
Source: PLoS One. 2017 Feb 15;12(2):e0172389. doi: 10.1371/journal.pone.0172389 (PMC5310915; doi:10.1371/journal.pone.0172389)
Supplement: S5 Appendix — (ZIP) [file pone.0172389.s005.zip › Potential hub genes for greenyellow module (I0.3).csv]

	Genename
1	XLOC_003803
2	XLOC_025245
3	XLOC_015610
4	ENSGALG00000021862
5	XLOC_024840
6	gga.mir.214
7	XLOC_032252
8	XLOC_054179
9	XLOC_025127
10	XLOC_025858
11	GPM6B
12	FAM134B
13	PELI2
14	XLOC_041200
15	ITIH5
16	XLOC_004112
17	RIMS4
18	RASGEF1A
19	CYGB
20	ADAMTS9
21	RAPGEF5
22	XLOC_028585
23	RASL11A
24	AIM1
25	BARX2B
26	LCORL
27	MYOG
28	LRRN4
29	ENSGALG00000022531
30	B4GALNT3
31	GPR158
32	TUBAL3
33	ACTC1
34	FAM117B
35	EBF2
36	SAYSD1
37	PDE3A
38	CREB5
39	SIAT7E
40	ENSGALG00000005964
41	NRG1
42	UPP2
43	SH2D4A
44	XLOC_004109
45	SORD
46	FLT4
47	CBFA2T3
48	GPR146
49	gga.mir.34a
50	MGLL
51	CTSS
52	XLOC_014850
53	FAM20C
54	ENSGALG00000026583
55	ADGRA1
56	GALNT18
57	RAB9A
58	NSMF
59	CYP4V2
60	TMTC1
61	FAM124A
62	CABLES1
63	CR1L
64	B3GNT9
65	SERPINF1
66	ADAMTS5
67	TMEM71
68	CYP39A1
69	fbn2
70	PTPRN2
71	CRB2
72	PRMT8
73	IGDCC3
74	CRISPLD2
75	VIT
76	METRN
77	PTPRU
78	EHD4
79	ENSGALG00000010911
80	ARHGAP25
81	PDGFB
82	GAS1
83	EPB41
84	SHANK3
85	MKP3
86	ACSS1
87	ENSGALG00000027887
88	LAMC2
89	PRRX1
90	AIF1L
91	LRP4
92	NQO1
93	PKDCC
94	OLFML2B
95	ENSGALG00000003817
96	CRIM1
97	TSPAN4
98	SPRY3
99	ITGA8
100	CPLX1
101	ESAM
102	LTBP2
103	TGFB2
104	XLOC_011561
105	ENSGALG00000007248
106	NRP2
107	gga.mir.6594
108	SCN4B
109	DOK4
110	NDUFB5
111	LRRC32
112	ENSGALG00000006325
113	TNK2
114	KREMEN1
115	THBD
116	MID1
117	ENSGALG00000026449
118	myosin
119	HBEGF
120	ENSGALG00000023791
121	VIP
122	CITED4
123	MAFF
124	COL12A1
125	GKN2
126	COL8A1
