# Supplementary material for: Analysis of long noncoding RNA and mRNA using RNA sequencing during the differentiation of intramuscular preadipocytes in chicken
Source: PLoS One. 2017 Feb 15;12(2):e0172389. doi: 10.1371/journal.pone.0172389 (PMC5310915; doi:10.1371/journal.pone.0172389)
Supplement: S5 Appendix — (ZIP) [file pone.0172389.s005.zip › Potential hub genes for lightcyan module (I2.1).csv]

	Genename
1	XLOC_049858
2	CHRNA1
3	SLC25A47
4	HSD3B2
5	gga.mir.148a
6	SOCS1
7	DMXL2
8	ASAP2
9	ABCA1
10	LRRK2
11	CDH7
12	ENSGALG00000004676
13	GGT7
14	OSGEPL1
15	DNER
16	TRIM7.1
17	ENSGALG00000026041
18	CAB39L
19	ABCB10
20	XLOC_022463
21	MYLIP
22	CHRD
23	ALKBH2
24	ZIC1
25	AP3B2
26	ENSGALG00000006838
27	CCDC93
28	MAP1B
29	ADSSL1
30	ENSGALG00000027334
31	ENSGALG00000004322
32	IGFBP5
33	CISD2
34	HTATSF1
35	SYTL2
36	ENSGALG00000001496
37	JPH3
38	DFNA5
39	GSDMA
40	ADRA2A
41	TPGS1
42	C17orf62
43	F10
44	XLOC_029050
45	EPDR1
46	DST
47	SPECC1
48	HMBOX1
49	GSTK1
50	RFTN2
51	UTRN
52	TRIM24
53	ST14
54	PRRX1
55	TXNRD1
56	C12H3ORF37
57	ENSGALG00000020463
58	TTC8
59	VWA1
60	PTX3
61	GALC
62	ENSGALG00000016251
63	TFPI
64	COX7A2
65	IGFBP2
66	TES
67	NDUFAB1
68	YWHAH
69	KLF2
70	SNORA5
71	XLOC_057263
72	NDUFB3
73	HSP90B1
74	H2A.VIII
75	TMSB4X
76	TF
