# Supplementary material for: Analysis of long noncoding RNA and mRNA using RNA sequencing during the differentiation of intramuscular preadipocytes in chicken
Source: PLoS One. 2017 Feb 15;12(2):e0172389. doi: 10.1371/journal.pone.0172389 (PMC5310915; doi:10.1371/journal.pone.0172389)
Supplement: S5 Appendix — (ZIP) [file pone.0172389.s005.zip › Potential hub genes for lightcyan module (I2.2).csv]

	Genename
1	AVP
2	CHRNA1
3	CEP250
4	PLCH2
5	B4GALNT3
6	RASD1
7	RIMBP2
8	ABCA1
9	CDH7
10	EBF2
11	DNER
12	TRIM7.1
13	ENSGALG00000026041
14	CAB39L
15	MYLIP
16	CHRD
17	ZIC1
18	ENSGALG00000026583
19	MAP1B
20	ADSSL1
21	ENSGALG00000027334
22	JPH3
23	ADRA2A
24	PLXNC1
25	TPGS1
26	C17orf62
27	F10
28	XLOC_029050
29	ENSGALG00000023347
30	EPDR1
31	SPECC1
32	RFTN2
33	UTRN
34	ST14
35	PRRX1
36	TXNRD1
37	XLOC_033690
38	ENSGALG00000020463
39	VWA1
40	GALC
41	ENSGALG00000016251
42	TFPI
43	YWHAH
44	KLF2
45	SNORA5
46	XLOC_057263
47	ENSGALG00000026449
48	H2A.VIII
49	HIST1H46
50	XLOC_023025
51	CCDC3
