# Supplementary material for: Analysis of long noncoding RNA and mRNA using RNA sequencing during the differentiation of intramuscular preadipocytes in chicken
Source: PLoS One. 2017 Feb 15;12(2):e0172389. doi: 10.1371/journal.pone.0172389 (PMC5310915; doi:10.1371/journal.pone.0172389)
Supplement: S5 Appendix — (ZIP) [file pone.0172389.s005.zip › Potential hub genes for lightcyan module (I2.3).csv]

	Genename
1	XLOC_000661
2	CYP7B1
3	CHRDL2
4	AVP
5	CEP250
6	PLCH2
7	PTAR1
8	HSD3B2
9	gga.mir.148a
10	SOCS1
11	B4GALNT3
12	SLC2A8
13	DMXL2
14	ASAP2
15	CAPN5
16	RASD1
17	XLOC_007940
18	RIMBP2
19	SLC22A15
20	ABCA1
21	LRRK2
22	CDH7
23	ENSGALG00000004676
24	GGT7
25	OSGEPL1
26	DSEL
27	DNER
28	CCDC30
29	TRIM7.1
30	ENSGALG00000026041
31	CIDEC
32	ABCB6
33	XLOC_022463
34	CHRD
35	ZIC1
36	AP3B2
37	ENSGALG00000006838
38	CCDC93
39	MAP1B
40	ADSSL1
41	ENSGALG00000004322
42	IGFBP5
43	CISD2
44	ENSGALG00000001496
45	DFNA5
46	LPIN2
47	ADRA2A
48	PLXNC1
49	C17orf62
50	GALNT7
51	XLOC_029050
52	ENSGALG00000023347
53	EPDR1
54	SPECC1
55	FGD5
56	UTRN
57	TMEM11
58	TRIM24
59	ST14
60	SLC35F6
61	TXNRD1
62	C12H3ORF37
63	ITGA9
64	NAV3
65	TSPAN4
66	TTC8
67	VWA1
68	PTX3
69	GALC
70	ENSGALG00000016251
71	TFPI
72	IGFBP2
73	TES
74	NDUFAB1
75	PARVB
76	YWHAH
77	KLF2
78	XLOC_057263
79	NDUFB3
80	ENSGALG00000026449
81	HSP90B1
82	H2A.VIII
83	TMSB4X
84	XLOC_023025
85	CCDC3
86	ENSGALG00000012061
87	SYNDIG1L
