# Supplementary material for: Analysis of long noncoding RNA and mRNA using RNA sequencing during the differentiation of intramuscular preadipocytes in chicken
Source: PLoS One. 2017 Feb 15;12(2):e0172389. doi: 10.1371/journal.pone.0172389 (PMC5310915; doi:10.1371/journal.pone.0172389)
Supplement: S2 Table — (XLSX) [file pone.0172389.s008.xlsx]

## Sheet: mRNAs
Genename
FBN3
PBK
ERCC6L
TLL1
PTPRU
BUB1
HNMT
HBEGF
BIRC5
KCNK2
gga-mir-146b
CDCA7
TRPC4
GKN1
SHH
GPR126
CDCA3
CPED1
THBD
PTGES
PLK1
HAS2
SIAT7E
CCNB2
STT3A
RRM2
CILP
ENSGALG00000006449
CDC20
GTSE1
ENSGALG00000005204
col14A1
DSCC1
GPR1
ESAM
VIP
SORCS3
SMOC2
SLC22A16
CENPW

## Sheet: lncRNAs
lncRNAname
TCONS_00044652	XLOC_026592
TCONS_00041914	XLOC_024767
TCONS_00058132	XLOC_034296
