# Supplementary material for: Analysis of long noncoding RNA and mRNA using RNA sequencing during the differentiation of intramuscular preadipocytes in chicken
Source: PLoS One. 2017 Feb 15;12(2):e0172389. doi: 10.1371/journal.pone.0172389 (PMC5310915; doi:10.1371/journal.pone.0172389)
Supplement: S3 Table — (XLXX) [file pone.0172389.s009.xlxx]

## Sheet: Genes
Cluster 1	Cluster 2	Cluster 3	Cluster 4	Cluster 5	Cluster 6	Cluster 7	Cluster 8	Cluster 9	Cluster 10	Cluster 11
CDH5	CNN3	CTNND2	ENSGALG00000026501	XLOC_049706	OSF-2	DERA	APPL1	RGS2	PAWR	RAD18
ENSGALG00000020463	XLOC_005023	HTR4	IGF2	PIF1	MTUS1	HIC1	CCNC	CDCA3	EIF3E	HAS2
AFAP1L2	MRPL13	AIF1L	ENSGALG00000019430	XLOC_016355	ENSGALG00000015468	TLL1	ENSGALG00000001049	RACGAP1	CALD1	CHAF1B
WNT11B	KLF9	HLX	XLOC_011741	ENSGALG00000005389	C1QTNF2	C6ORF162	FGL2	TNFAIP8L1	XLOC_059056	DNAJC9
Blimp-1	CBFA2T3	GLUL	EEA1	XLOC_052376	XLOC_039517	RPS17L	CDYL2	PLK1	XLOC_027485	TWIST1
ENSGALG00000026069	SCUBE3	DOK4	HBEGF	PITX2	INHBA	RADIL	XLOC_012767	TOP2A	INSC	XLOC_057619
GPR68	SASS6	XLOC_015103	IL34	XLOC_016369	BDH2	XLOC_001492	PPDPF	GCHFR	XLOC_015570	RCAN2
GSDMA	PRRX1	XLOC_041637	RXRG	C12H3ORF37	FILIP1	XLOC_050878	ASCC3	EGFL6	RBP7	RILPL2
DNAJB6	gga-let-7b	NCF1	SORCS1	MYLIP	XLOC_039884	RPL39	XLOC_020149	XLOC_037955	RAB38	WDHD1
ZDHHC4	GUCY1A2	ENSGALG00000022531	PTGFRN	PITX1	KLF2	GPX3	METTL15	FANCL	CHMP2B	ACADS
SDK2	XLOC_055023	SPAG16	XLOC_059480	LPCAT3	FBXO25	RSPO3	TRAPPC2	BIRC5	MOSPD2	ENSGALG00000014659
HMBOX1	RAPGEF5	NRG1	ENSGALG00000006325	ADCY8	SSPN	5_8S_rRNA	APC2	MCM6	GAS6	KNTC1
C6orf58	ENSGALG00000004724	XLOC_004114	ENSGALG00000013430	XLOC_003622	RPS24	RNF122	FAM78A	ENSGALG00000027614	TMEM119	KIF26B
TRIM24	XLOC_046116	ENSGALG00000021862	LIMCH1	CCDC3	XLOC_060035	RHD	XLOC_011081	GINS2	CMSS1	PKP2
XLOC_042078	PDE3A	C7orf62	VIT	ENSGALG00000001886	ENSGALG00000013101	XLOC_030119	IKBKE	C15ORF23	SNORA23	PHLDA3
P4HA2	TMEM242	ZNF185	ENSGALG00000023844	SOCS1	PDGF-A	IL11Ra	PACSIN2	ACSBG2	SFRP1	ENSGALG00000005155
RALYL	XLOC_035507	ENSGALG00000003817	VIP	RPIA	Pgo2	DERL3	ALG10	BARD1	NLN	ENSGALG00000005291
FCHO1	DLX5	XLOC_009375	ESAM	XLOC_038737	ENSGALG00000021626	RPS25	PHKB	KIF4A	F13A1	MFSD10
FAM134B	BLOC1S2	TNK2	SIAT7E	Lef-1	AK3	ENSGALG00000027617	AQP9	RAD51	PLPP1	RBM15
UPP2	HES4	ERP27	CCK	GSTK1	ENSGALG00000002610	RNase_MRP	SGTB	FANCI	FBLN5	SPOCK1
TIGAR	ENSGALG00000027172	XLOC_042583	TBX2	XLOC_022609	CILP	NOV	ARSH	CENPO	THBS2	TDRKH
RAB7B	GPM6B	XLOC_019838	FAM124A	SUSD6	ENSGALG00000024020	P2RX6	ASMTL	NCAPD2	LGALS2	ENSGALG00000017493
GPNMB	NRP2	CREB5	heme	LRR1	P4HA3	COLEC12	WNK2	ELOVL6	XLOC_048498	FASN
TMEM71	KCNJ8	MYRIP	MID1	GATA2	UACA	XLOC_003335	AP3S1	GTSE1	SLC10A4	ENSGALG00000003670
HSD3B2	XLOC_055160	XLOC_007978	XLOC_027509	PDZRN4	CALML4	XLOC_059952	EXOC2	KIF23	SEMA3D	FAM129A
UTRN	FAM65B	RAB40B	XLOC_002332	CAB39L	CPPED1	GPX1	ST8SIA6	TPX2	SNORA73	TCF4
TNFRSF11B	ENSGALG00000004032	KRT8	XLOC_009726	XLOC_045210	COL4A1	XLOC_052843	EIF5B	MIS12	MFSD4	TEK
TMEM59L	G0S2	XLOC_060832	XLOC_016891	gga-mir-1654	RPS6KL1	TMEM116	PARVA	VAV2	ENSGALG00000006851	NMRK2
MEGF10	GNAO1	AQP1	NES	DRD4	FOLH1	XLOC_023298	LRRC49	TRAIP	ASPN	E2F4
RFK	RRAD	TMEM164	XLOC_050406	XLOC_058558	EXOC3L1	RPL27A	DCAF17	BUB1B	XLOC_010373	PRDM16
LPIN2	XLOC_032677	LRRTM4	PTPRU	XLOC_036838	ATP6AP1	SPAG6	JAZF1	gga-mir-6615	HSPB7	SAMD4A
ENSGALG00000027695	AP4S1	ENSGALG00000023180	EDN1	ENSGALG00000020779	SERPINI1	MSC	IL15	KIF18B	TCEA3	XKR6
PDZD2	DOK5	SORL1	XLOC_028818	ERI2	CHN2	ENSGALG00000024292	PLCH1	CDCA7	AOX1	PRRC2C
TXNRD1	AR	HAPLN1	IGDCC3	CCL4	DMD	XLOC_005835	ENSGALG00000006746	SORCS3	SCARNA6	NCAPG
HSPB1	COTL1	TNFRSF6B	CRB2	GAS2L2	U3	IL6	TMX3	FBXO39	ADAMTS17	FANCG
DENND1B	B3GNT9	ATCAY	XLOC_052673	XLOC_007340	SMOC1	PLXDC1	NUCB2	NCAPD3	TMEM204	RGMA
ITGA9	SYNPO2L	ENSGALG00000007646	LTBP2	SLC2A8	COL19A1	COMMD1	ENSGALG00000027207	DTL	REM1	XLOC_059414
KLF15	FAT3	ENSGALG00000002128	42430	XLOC_016362	BDKRB1	XLOC_025727	UBE2W	CENPL	SERPINF1	EWSR1
ENSGALG00000013318	BARX2B	CSRP2	CRHR2	ANAPC5	DCN	SRD5A2	CPNE3	XLOC_009752	BMP6	RUNX2
ENSGALG00000001496	TBC1D4	XLOC_001598	CITED4	RASD1	ADIPOQ	HSBP1L1	CRBN	STT3A	CHST15	Sox9
GRHPR	NINJ1	XLOC_050585	XLOC_033447	XLOC_015145	C10orf54	SH3GLB2	ZEB1	CENPW	C2H18ORF1	SMC2
RASGEF1B	XLOC_028585	SH2D4A	ENSGALG00000029025	FAR-1	ENPP3	XLOC_055428	RNF138	POLE	SUB1	ENSGALG00000008803
CTGF	CSNK1A1	PTPRN2	XLOC_041323	TLL2	NALCN	RPL23A	USP13	XLOC_009839	HTRA3	RXFP3
CRISPLD1	XLOC_058593	FLT4	EPB41	EML5	XLOC_029050	RPS15	CASQ2	XLOC_003744	PGF	FIGNL1
ENSGALG00000023909	WDFY4	NLGN4	MT4	XLOC_016108	TMEFF2	XLOC_050575	GHR	MCM4	FHL2	LIF
BCHE	SAYSD1	XLOC_057670	GKN2	PARM1	CD9	XLOC_025857	COL6A3	FANCD2	CHAC1	gga-mir-6640
TES	XLOC_037573	COL8A1	CPLX1	IGFBP2	S100A4	XLOC_049523	LAPTM5	UNC5C	CLEC3B	ARHGAP18
ENSGALG00000026055	ROPN1L	OPN4-1	OLFML2B	XLOC_026743	XLOC_047166	XLOC_049485	NCOA7	Alx-4	PHEX	ACAT2
KIAA1671	STYXL1	XLOC_033815	LRRC32	CCDC85C	ASS1	XLOC_012796	DYNLT3	MCM5	XLOC_048597	SERINC4
C1orf116	C5H11ORF10	RNF152	ENSGALG00000023791	SNORA35	TMEM61	S100A10	ABRACL	KSR1	FBXO32	JADE1
FST	NECAB2	FAM107A	MT1	TNFIP6	UFM1	ITGB3	MICU2	FEN1	TRIQK	CDC7
CYP4V2	NDUFB5	PLEKHA7	XLOC_027346	XLOC_043992	NINJ2	XLOC_052077	ZNF131	LIPG	XLOC_004758	E2F1
CD93	FLRT3	BTN1A1	XLOC_008505	XLOC_046533	GKN1	XLOC_015343	TRIP11	CENPM	Metazoa_SRP	RRM1
EML6	MYOG	XLOC_026592	NTN4	XLOC_055983	PTPRQ	RPS11	SNX13	INCENP	WFDC1	HERC1
SPECC1	HOOK1	CRIM1	THBD	PCSK1	FGL1	XLOC_009614	UBE2L3	CKS1B	GLO1	SAPCD2
TAPBPL	DEPDC6	CLIC5	CLDN1	IGSF9B	TFRC	MRPS36	CTPS2	CCNA2	OLFM3	ENSGALG00000005870
FAM149A	NEK6	LAMC3	ARHGAP25	MAD2L1	ENSGALG00000005498	CAD	FEZ2	CHTF8	FABP4	C1S
ENSGALG00000006083	IL13RA1	ENSGALG00000012410	Pcdh19	CHRDL2	KIAA1755	XLOC_051772	ENSGALG00000022964	TMEM121	PDLIM3	TBX18
PITPNM1	ST7-OT3_2	ADAMTS5	XLOC_037811	COX7A2	SERPINE2	XLOC_020024	XLOC_004933	DHCR24	CH25H	c-myb
cRhoB	CD36	XLOC_037957		ENSGALG00000008040	LMBRD1	APOA1	ASAP3	dAK	TNNC1	MEX3D
ENSGALG00000023472	NFATC2	ENSGALG00000005648		XLOC_062178	GPR1	CISD3	C1QTNF8	SCD	COL6A1	MB21D1
ENSGALG00000023953	LYRM4	ENSGALG00000005964		H2A-VIII	ANXA1	RARRES2	RNF219	ERCC6L	LSAMP	ORC5
ABLIM2	ARHGEF7	ART4		XLOC_016329	BDNF	XLOC_055319	PCSK5	XLOC_017751	COL11A1	ANKRD40
XLOC_016182	SLC35F6	PARVG		CISD2	XLOC_005737	XLOC_021049	EPB41L3	COX16	PDZRN3	XLOC_015511
GLMN	BMP7	C3H6ORF138		EBF3	XLOC_015554	NOS3	UCH-L1	UHRF1	CTXN1	BIN1
RBFA	ENSGALG00000026897	RPL23		XLOC_000661	RUSC2	GAS7	GBE1	NCAPH	COL6A2	SLC2A12
GOLM1	TRIL	ENSGALG00000009458		XLOC_035922	FAM20A	CDH3	EYA4	STMN1	XLOC_037631	ENSGALG00000029109
MIPOL1	DUSP3	SORD		ENSGALG00000006740	ENSGALG00000004747	PDE4D	GNG11	ENSGALG00000011942	UNC5A	MTBP
ADAM19	MPP3	XLOC_045640		GGT7	MAL	ENSGALG00000027703	ATAD5	CDT1	FAT4	PLK4
ENSGALG00000026152	MMP16	HHEX		SOAT1	TRPC4	XLOC_046556	TMEM26	FAM83D	ARHGEF4	DNAJA1
ENSGALG00000010979	XLOC_043440	XLOC_053939		GLIS1	ENSGALG00000004854	SCARNA7	CUL3	APCDD1	NGF	HAUS1
DNAJC6	XLOC_033690	XLOC_013577		ENSGALG00000027244	ECI2	NDUFA4	CRACR2B	ENSGALG00000028577	CASP3	POLA1
GALNT7	EYA2	EPHB1		NAGPA	PI16	XLOC_011006	XLOC_018110	HMGB2	IL1RAPL2	XLOC_044926
TLR15	SYNPO2	gga-mir-223		XLOC_027118	HIP1	XLOC_043327	MAPRE2	MCM2	ENSGALG00000006449	SNF8
TCP11L1	SERPINF2	MTCL1		XLOC_056630	TP53I11	XLOC_014130	ALDH6	CDC20	VPAC2	NSDHL
CROT	FAM20C	CCDC30		XLOC_048812	CTSK	XLOC_049509	XLOC_060376	ENSGALG00000012319	ECE2	SAMD5
XLOC_015534	XLOC_014850	GPR146		SLC35F2	GLDC	CYP1B1	NTM	NCALD	ATP10A	GREM2
SPATA18	ITIH5	MOB3B		XRCC3	ENSGALG00000005204	RPL29	SNAP23	CCNB2	SERPINB2	EDA2R
ER81	RASL11A	XLOC_029048		PTGES	DOK7	XLOC_015850	MPHOSPH6	BUB1	GPX8	FAM174B
CAPN14	SGCD	SPRY3		FKBP51	FAM26E	ACOT13	NME1	KIF20A	PHGDH	MYOCD
CERS6	XLOC_027793	RAB11FIP3		XLOC_001649	SNAP29	IFI27L2	PTPN3	CDC6	LYVE1	MAP4K4
PLXNC1	SRFBP1	ISM1		NR4A3	ATXN10	Ex-FABP	TMOD3	KPNA2	HNMT	CDCA2
MOXD1	SLC22A16	BAMBI		XLOC_002064	XLOC_033236	IGF-I	DMXL1	XLOC_033234	MMP23B	SREBP-1
NIPAL4	JSC	XLOC_050141		HMGN2	TGFB3	TTC16	RASA2	CKAP2	KCNQ1	XLOC_059282
LRMP	XLOC_025127	NTSR1		XLOC_057263	CZH5ORF44	ENSGALG00000024418	PPAR	HTR2A	TAGLN	ENSGALG00000001515
CLIC3	FAM117B	SALL4		XLOC_055329	ENSGALG00000011579	CECR2	LRRC6	NCAPH2	LPAR4	FADS2
NEK3	gga-mir-214	ETV5		ENSGALG00000017322	XLOC_005306	FGF18	ANKRD49	PBK	RIMS2	ESCO2
CCDC93	ENTPD1	ENSGALG00000011805		ENSGALG00000008518	PIK3IP1	XLOC_029088	AKAP11	CIT	WBSCR27	ENSGALG00000023868
B4GALNT3	FAM64A	XLOC_008166		ALKBH2	XLOC_014408	COX6C	MAP9	CDKN3	TGM2	MYO9A
SERPINB6	ADAMTS9	CECR1		F10	PDGFC	HHIPL1	C5H15ORF41	SHCBP1	ENSGALG00000028070	FAXC
FGF10	LECT1	ZC3H13		XLOC_005640	BST1	ENSGALG00000009628	ENSGALG00000010364	TK1	RERG	BRCA1
XLOC_025430	MMD	TRABD2B		ENSGALG00000026041	TBC1D15	SLC35E4	SATB2	CDK1	TMTC4	HMOX1
TMTC1	FKBP7	XLOC_051647		XLOC_007112	PCMTD1	GALNT5	SCYL2	CDKN2C	XLOC_059338	NOP16
RAPGEF3	XLOC_003803	ENSGALG00000023340		XLOC_033513	ANKRD1	DKK3	STXBP3	RAD54L	SPTBN5	ENSGALG00000018356
YWHAH	MAATS1	PRKX		XLOC_047923	XLOC_010292	AKR1D1	ENSGALG00000004113	DGCR2	GLRX	GLE1
ENSGALG00000019500	COL12A1	XLOC_054179		GNGT2	STX7	XLOC_044876	PDK1	XLOC_055567	CAPZA2	CCNF
HSP90B1	AVP	CR1L		PDE6H	PTGS1	C3H6ORF72	HABP4	ENSGALG00000028649	GPX7	FANCE
LEPREL1	TNC	ADAMTS8		ZIC1	LSP1	TNS3	DOK2	ENSGALG00000026301	TNNI2	AGRN
DTX3L	XLOC_029189	ENSGALG00000009552		ENSGALG00000028416	C1QTNF1	NEDD9	XLOC_040491	ANLN	HGF/SF	FOXG1
CD180	XLOC_003238	HSPH1		ENSGALG00000016251	SDC1	ENSGALG00000021225	BCO1	RRM2	TGFBI	NIN
CTH	CRISPLD2	ALCAM		NELL2	PAPPA2	IGFBP7	MTAP	SLC5A3	ENSGALG00000007710	IL8
FAAH	XLOC_003495	C1orf174		NDUFB3	EMP2	PARP16	SNRNP48	ARHGAP19	ELN	NUSAP1
NAV3	TMEM8C	ENSGALG00000010911		CHRNA1		gga-mir-3526	STON2	ENSGALG00000016934		RCC1
SCIN	CDH11	LHCGR		XLOC_003754		CHURC1	MTR			AATF
FBN3	COQ2	XLOC_007864		XLOC_022794		XLOC_033070	SUV39H2			DDX27
RFTN2	FAM92A1	LAMC2		H2AFZ		ENSGALG00000007741	WWC2			ANO1
C17orf62	EEPD1	NID2		HORMAD2		NELL1	XLOC_028024			RBM19
PLCH2	PCDH7	ENSGALG00000027793		XLOC_056789		FBXO48	RPAP3			ENSGALG00000000720
PARVB	PKDCC	CIDEA		XLOC_025692		C9orf172	OBSCN			SLC43A2
JPH3	ENSGALG00000028489	XLOC_039690		XLOC_026760		STK32A	CCDC53			SRSF1
SEMA3E	EDNRA	OTUD3		XLOC_025938		ENSGALG00000007530	ENSGALG00000006036			DUT
ENSGALG00000006838	DAB2	ENSGALG00000012391		XLOC_023025		XLOC_002791	SACS			BTBD11
EBF2	ENSGALG00000029089	STRN		C4orf27		MTSS1	LRRC75B			EN2
TFPI	ACTC1	RUFY3		PLPP6		NDUFV2	SP4			RMDN3
DST	C4orf19	ENSGALG00000015857		XLOC_026202		XLOC_041535	SLMO2			COPS7B
DHRS9	XLOC_037261	XLOC_028782		IP6K2		RPS15A	ZCCHC24			CASC5
DEF6	gga-mir-34a	MAFK		XLOC_016347		PPP1R3B	NLGN3			HAGHL
EPDR1	EML1	DUSP4		XLOC_035760		ENSGALG00000016441	MORC3			C14orf80
ENSGALG00000026609	GDPD5	XLOC_029615		XLOC_013477		C5orf63	MAEA			XLOC_059458
ACSS3	FBLN2	XLOC_026955		PPAP2B		SNORD17	XLOC_061790			DIAPH3
RNF157	RAB9A	RAI2		XLOC_059683		FAM43A	PIGK			ROR1
PLCG1	ENSGALG00000026449	GALNT18		EPHA6		XLOC_022588	FBXL2			MEGF9
KCNC2	MSMB	BMP4		HIST1H46		PRKCH	SDF4			LMNB2
ENSGALG00000000307	TNNI1	XLOC_041183		XLOC_012480		PRPS2	NCF4			E2F8
AP3B2	LCORL	MAFA		KCNJ5		ENSGALG00000021171	MICAL1			AMD1
SLC1A2	CPED1	TNFSF8		XLOC_059816		XLOC_031668	AIMP1			CENPC
DFNA5	XYLT1	PDGFB		gga-mir-6677		TMEM138	LAMA3			SGOL1
XLOC_007219	gga-mir-125b-2	EHD4		XLOC_055986		GPRC5B	RPRD1A			CENPK
KCNK2	GFPT2	ENSGALG00000021437		UNC13B		SIDT2	XLOC_056043			CEP55
SCN5A	CHST2	VAT1L		WEE1		snoU85	DCX			MCM3
KIF1A	RASGEF1A	XLOC_019788		XLOC_051671		CAV3	SEMA6D			AXIN2
VWA1	ENSGALG00000027334	CYGB		ENSGALG00000004127		ENSGALG00000015675	HEBP1			SRSF3
MAP1B	PPP1R1B	EMILIN2		XLOC_008831		SLC7A4	XPO1			ST6GAL2
SYT6	MUSK	XLOC_012152		ENSGALG00000018479		gga-mir-1586	FAM180A			GFOD1
MERTK	RPGR	CX3CL1		XLOC_003504		XLOC_039890	MCEE			HNRNPU
MAOB	TMEM11	ACSS1		ENSGALG00000027249		XLOC_000930	FMR1			ORC6
PLEKHS1	ANO6	DOCK5		CDH20		IDO2	FHL5			GBX2
SLC9A3	XLOC_029123	GPRIN3		ENSGALG00000027201		XLOC_008850	GDA			MYBL1
SPTB	LRRC75A	BRS3.5		ACYP1		NRIP1	MYBPC3			SPDL1
COLEC10	MINOS1	NEO1		XLOC_048800		KIF9	CLMN			IL1RL1
FGD5	JAG2	SPOCK3		XLOC_041077		XLOC_024767	ARHGEF28			STK4
CYP7B1	SGCG	PTPRO		PADI3		CNNM2	GUCY1B3			FOXM1
FAM189A1	FAM46A	SYT1		ENSGALG00000012665		LRRC74B	XLOC_040993			C3H2ORF43
MEIS2	XLOC_035902	XLOC_042024		XLOC_018564		XLOC_024768	EGFR			MMS22L
XLOC_015995	ITGA8	IGF2BP1		ATP2A3		MRPS27	HRASLS			LRP8
WDR41	SNTA1	fbn2		XLOC_048319		FHOD3	SMYD3			HAUS6
PTTG1IP	NUDT19	NOVA1		GRM7		RASL11B	XLOC_060375			U5
CFLAR	IFT46	XLOC_061897		XLOC_013444		DUSP26	CDC123			POR
XLOC_021827	PPP1R3C	LRP4		XLOC_023490		RAB20	TBC1D5			SPC25
ADGRA1	ENSGALG00000027887	SHH		XLOC_031258		OC3	ZC2HC1A			EBNA1BP2
XLOC_022463	INPP5A	XLOC_014274		PEPD		ITGB5	CDH17			LMO1
TUFT1	XLOC_029841	XLOC_055249		KIAA1324		XLOC_047197	XLOC_055365			MOB1B
FAM185A	MIF	ENSGALG00000023485		PCDH10		ACBD7	FAM173B			STC2
PAMR1	PELI2	XLOC_039618		IRAK1BP1		TPGS2	LRPAP1			RPA2
KLHL5	GDF-9	XLOC_039615		CIB2		NTF3	MSH3			TICRR
TSPAN4	XLOC_060807	NT5DC3		TF		MKX	Edn3			ARHGAP11A
ARPC1B	SNTB1	ARHGAP26		XLOC_024573		XLOC_005091	XLOC_004506			PFKFB2
SLC22A15	RUNX1	XLOC_024840		FANCF		BRINP3	FGD6			CARD19
TRIM7.1	MGLL	PPL		KCNS2		LY6E	KBTBD8			ENSGALG00000000478
XLOC_053119	VWA8	SCN8A		ABCB6		ADCY2	SRP54			KIF11
SLC25A47	CAMK1D	RASSF2		ADM		NEK10	uc_338			POC5
RAB39A	MCFD2	BMS1		OSGEPL1		XLOC_052213	SVIP			DDX11
CCDC92	TUBAL3	HSP90AA1		PIGW		ENSGALG00000006504	TBC1D32			DPP4
KIAA1456	gga-mir-181b-1	SLC24A4		TTC8		XLOC_007997	CYP27C1			SHMT1
ENSGALG00000003069	RPLP1	BMP2		XLOC_045642		RPS20	HDAC11			BORA
CALN1	PRICKLE1	NQO1		CYP26B1		DLL1	ENSGALG00000028863			HNRNPDL
ICA1	ENSGALG00000012061	RHOU		KIF26A		DBNDD1	XLOC_031994			HSPA8
CDH7	XLOC_017684	XLOC_025770		XLOC_043142		FAM96B	PDCD5			PGP
ENSGALG00000005275	GAS1	XLOC_033243		XLOC_005665		ENSGALG00000026371	XLOC_028698			XLOC_052549
DMXL2	ARRDC3	ENSGALG00000007248		SLC5A7		PRRX2	SIDT1			NASP
DPYSL3	ENSGALG00000026583	XLOC_032396		ENSGALG00000004676		PCM1	POMP			ENSGALG00000001604
ABCB1LB	TMEM14A	XLOC_022038		TMSB4X		RNaseP_nuc	CINP			CENPF
TMEM200A	ANG-1	RAB11FIP1		ENSGALG00000028992		CPZ	DMC1			HEY1
KLHL42		NSMF		XLOC_019494		XLOC_041280	ABHD17C			42433
C1QTNF4		TGFB2		XLOC_046134		C10ORF57	XLOC_007526			PHF19
GALNT14		MLLT1		XLOC_007900		XLOC_026828	PTCH1			MELK
SHC2		XLOC_029217		LCAT		XLOC_020689	XLOC_040717			CDH2
ENSGALG00000007728		PRMT8		XLOC_046909		ENSGALG00000027778	NUDCD2			BRCA2
SATB1		MEOX2		XLOC_001655		ROBO3	PVRL1			FNDC1
ST14		ARHGDIB		KIAA1958		RPL38	DNAL1			STARD5
ENSGALG00000027189		SLC17A9		PRCP		ENSGALG00000005247	DIO2			STXBP5L
RIMBP2		PRKAR2A		XLOC_001164		XLOC_039839	THNSL1			SCL
ASAP2		XLOC_029044		ENSGALG00000002386		TIMM13	SNX16			MRPS6
MMP9		PTCH2		Tulp		ENSGALG00000028222	APAF1			ZFP92
SNORA5		CD101		XLOC_006860		XLOC_048249	CETN1			BRD2
GALC		ADRB1		RBM24		XLOC_012599	XLOC_001076			MASTL
SFT2D2		PERM1		XLOC_013218		ENSGALG00000012564	XLOC_039840			PKN3
IFIH1		XLOC_010594		XLOC_000199		XLOC_006672	RBPJ			SS2R
SYTL2		XLOC_011561		GATSL3		XLOC_011692	gga-mir-30d			KIF15
gga-mir-30c-2		CTSS		XLOC_046518		XLOC_057936	PROS1			NEK2
VPS13A		gga-mir-3539		gga-mir-148a		CXCR4	XLOC_005435			C7
CEP250		XLOC_007857		SLC19A2		MID2	PDS5A			RELT
PRSS23		TAAR1		RANBP3L		ENSGALG00000006899	ENSGALG00000020561			RPA1
TPGS1		ENSGALG00000009063		FGF16		SMCO3	XLOC_000705			ENSGALG00000021882
FUT10		TCF7L2		NDUFAB1		XLOC_049506	KIF16B			MSH2
XLOC_049858		ENSGALG00000016105		SYNDIG1L		XLOC_006307	XLOC_027959			SCARA3
RAI14		XLOC_028394		XLOC_052113		LAMTOR2	EXTL2			TIAM1
XLOC_003817		ROCK2		XLOC_033592		PLPP2	C1H7ORF60			CENPQ
CHRD		XLOC_025245		FIGN		UbI	ZBED4			RELN
XLOC_010280		XLOC_025332		ENSGALG00000026343		SLC38A4	WDR66			CDC25A
CERCAM		ENSGALG00000000669		XLOC_027194		ETV7	DLG2			LMNB1
CREG1		XLOC_045724		XLOC_022401		XLOC_005297	XLOC_046547			HNRNPH3
IRF10		SLC30A2		IRK1		ENSGALG00000020972	ANKRD13B			CBL
METRN		IL23R		CHCHD10		ENSGALG00000002595	C18H17ORF67			XLOC_046136
PARD6B		RHOG		XLOC_013127		MC5R	PLEKHG1			ENSGALG00000013848
DSEL		CYP27A1		XLOC_034860		ARHGAP27	ABCG5			KIAA1524
SFRP4		STK17A		XLOC_032974		ENSGALG00000028247	RAB22A			CENPE
XLOC_048640		NCL		AQP3		CACNA1H	XLOC_005641			CDC45
LRRK2		MRPL20		ARFGEF3			ENSGALG00000010417			IQCH
XLOC_007940		myosin		TPPP3			CWC27			TYMS
EIF2AK2		XLOC_003083		PDE4B			KCTD18			SLBP
ABCB10		TOR4A		CCDC36			CHM			GINS1
ADSSL1		DNAJC17		ENSGALG00000024338			HTR1B			FADS1
ENSGALG00000029127		SHANK3		TERF1			EHHADH			NDC80
NUDT14		XLOC_025952		XLOC_043571			KLF6			SNAI1
ENSGALG00000006152		XLOC_002353		APITD1			XLOC_005075			SPEN
XLOC_060909		XLOC_058721		C7orf50			GPT2			MRPS5
Slc9a3r2		EMX2		gga-mir-146b			XLOC_035384			MAMDC2
ZBTB38		XLOC_037956		VAMP1			KIF2A			GRIP1
SPIRE2		IL1R2		XLOC_057056			PEX7			E2F7
RBP4		MKP3		ENSGALG00000016483			EIF3M			FOXO3
CAPN5		XLOC_055840		GGACT			DDX1			HOXB9
TMEM86A		AIM1		XLOC_058723			RAB18			DNAJC5
MAST3		MITF		DEPDC1B			MYL2			MAP2K6
ATP8A1		XLOC_004112		ADAMTSL2			ERCC4			gga-mir-1650
SLC4A11		PHLDA2		XLOC_032389			XLOC_011939			DEPDC1
ENSGALG00000023347		PMM1		SARDH			HELQ			ABCC3
PKIA		XLOC_038572		ENSGALG00000004322			XLOC_037981			SHC4
XLOC_004116		KIAA1324L		DBX1			HACD1			BCL6
PTAR1		MECOM		ENSGALG00000006944			XLOC_029484			NUF2
XLOC_004502		CRABP2		XLOC_041079			SH3GL3			NTNG1
EGR1		XLOC_015610		TXNDC17			CUL2			ORC1
MMP2		CRLF1		XLOC_046566			GNA11			SH3BGRL2
RAB34		PPP1R36		PTX3			CDC37L1			XLOC_026874
XLOC_031510		XLOC_041200		XLOC_056735			RAC2			GCH1
CMIP		XLOC_016290		COX7C			XLOC_013219			SQLE
HTATSF1		KLHL3		ADRA1D			RB1CC1			KLF5
RIMS4		XLOC_059859		KIAA0226L			METTL11B			ZFPM1
RPL22		FAM110C		XLOC_005286			GGH			UNG
ENSGALG00000002771		NT5E					ITGBL1			SIVA1
ZDHHC17		XLOC_004109					C9orf152			MAD2L1BP
LZTS1		XLOC_032252					C15H22ORF25			INSIG1
C9orf91		MAFF					FUCA1			RIF1
FTO		ITGB2					NFATC1			XLOC_010165
SLCO5A1		BMP3					RNASET2			NAV2
SLC37A1		SLCO3A1					ENSGALG00000016471			ATP10D
ENSGALG00000005379		RAMP3					CYP2U1			UNC5D
ELOVL7		chOCT-1					TTC3			ANKRD10
ENSGALG00000021397		CABLES1					MSMO1			TTK
MXRA5		LAMP5					ENSGALG00000016811			PODXL
PNAT3		ENSGALG00000005934					ARSK			SNRPE
KIAA0040		AASS					GRAMD3			ENSGALG00000013825
		RAB9B					KALRN			CD320
		SHOX					CALCR			PSMC3IP
		XLOC_050693					KCNQ5			ABLIM1
		XLOC_025858					MTX3			DENND2D
		SCN4B					ISPD			LBR
		XLOC_060478					XLOC_008617			SALL3
		ZNF326					SDC3			GPR37
		RRP15					VTN			AOAH
		LMO2					CDC42EP3			CXCL12
		ALDH1A1					CCDC111			PATL2
		LRRN4					GNPDA2			BMPR-II
		ABI3BP					GSAP			CASZ1
		FAM83H					ENSGALG00000005114
		GNB1L					VAPA
		bFGF					SLK
		KREMEN1					PRKAR2B
		ANKH					PHF20L1
		FABP7					SLC35A3
		XLOC_002912					PPIC
		GPR158					ENSGALG00000017398
		gga-mir-6594					ENSGALG00000013233
		MPZL2					NFIL3
		HPSE					DCP1A
		CYP39A1					KIF21A
		PCDH12					FBLN1
		XLOC_012114					TDRP
		GRHL2					C1H21ORF91
		ENSGALG00000028799					ENSGALG00000019003
							CAPZA1
							ENSGALG00000026578
							ERCC8
							ZFAND6
							SNAP91
							XLOC_056700
							GULP1
							RAD51AP1
							ANGPTL5
							F2RL2
							ZMYND11
							MCUR1
							EXOC6
							KRIT1
							CDO1
							XLOC_051356
							DGKB
							ZC3HAV1
							NR2F1
							ATP11A
							FAM175A
							XLOC_004972
							C5H15ORF29
							FER
							XLOC_008433
							CCDC88C
							C2H18ORF19
							RSL1D1
							TMA16
							ZNF385D
							NKTR
							XLOC_024395
							FGF14
							ARHGAP20
							XLOC_039817
							AMIGO2
							BBOX1
							NHSL1
							TNFAIP8L3
							ADRA1B
							CARD11
							SH3BP2
							SNX29
							LRCH1
							CHMP4C
							TMEM192
							ENSGALG00000015966
							IDNK
							UBR2
							VSTM4
							EF1A
							N4BP1
							CASP7
							VAPB
							DOCK9
							TTN
							PTGFR
							DNAJB9
							ENSGALG00000007030
							CO6
							ANKRD27
							ANKS1B
							DGKH
							CNOT2
							IFT57
							ENSGALG00000008755
							C5orf34
							XLOC_040007
							ADCY5
							ENSGALG00000026213
							UBE2B
							ZNF292
							XLOC_059569
							SLC16A7
							USP46
							ARL5B
							LAMP3
							TMEM9
							ING1
							ATXN3
							PCDH9
							TMEM246
							XLOC_022728
							RWDD3
							NGFR
							KIAA0430
							CUL5
							ENSGALG00000001629
							ATG5
							ENSGALG00000013590
							LACTB2
							PPM1L
							chAnk3
							B3GNT5
							KIAA0895
							DINB1
							MED12L
							ARHGAP15
							PSMA2
							ENSGALG00000014721
							MICU3
							PRSS12
							IMPA2
							XLOC_029115
							XLOC_032771
							XLOC_052174
							ZFAT
							RPS6KA5
							Fgf9
							CDK2AP1
							TULP3
							ARMT1
							EFHC2
							TSHZ2
							HOXA7
							PLCXD1
							ASPH
							CRYD2
							XLOC_053805
							RIPK2
							ENSGALG00000021972
							ENSGALG00000017180
							BRMS1L
							PPP2R5C
							C20H20ORF11
							SH3GLB1
							XLOC_053554
							ARFIP1
							PRKCA
							TRDMT1
							RWDD2B
							CDH13
							LYAR
							STX2
							ENSGALG00000011166
							XLOC_022279
							UBE2D1
							HELIOS
							RMDN2
							CHCHD4
							VAV3
							NCEH1
							XLOC_001138
							ENSGALG00000007575
							EBP
							FAM84A
							C3orf52
							NAPEPLD
							ZNF644
							PREX2
							TGDS
							CARS
							XLOC_026466
							EVC
							DDX4
							MYOC
							EMC2
							ZMYND8
							DYNC2LI1
							MYH13
							C1H12ORF4
							SPAG1
							XLOC_013196
							SESTD1
							SERINC2
							GTF2B
							SFXN1
							OTUD6B
							DNAJB4
							TRPC6
							ARHGAP22
							C1H2ORF49
							MMP27
							AASDHPPT
							PLEKHH2
							HOMER1
							C10orf11
							XLOC_060009
							DAP
							THAP5
							VTA1
							FNDC5
							XLOC_003967
							XLOC_042300
							YAE1D1
							HBS1L
							ENSGALG00000010303
							CD44
							PLOD2
							WSCD2
							KCTD21
							XLOC_026082
							FBXL21
							ADSS
							CCPG1
							SLC4A10
							S100B
							XLOC_025108
							XLOC_004775
							CNOT7
							DBT
							PIBF1
							KIAA1143
							ENSGALG00000021897
							MYCBP2
							USP6NL
							ADAMTS13
							UBE2V2
							RALGAPA1
							TCEANC
							CCDC132
							CACNB2
							TARS
							XLOC_020151
							PHYKPL
							XLOC_029483
							CPN1
							XLOC_033715
							MBSP
							XLOC_009656
							GRM4
							ERBB2IP
							BTF3L4
							HAT1
							SNX5
							COBLL1
							SLC4A7
							Cdc14B
							XLOC_004735
							NAPG
							CREG2
							XLOC_050889
							DZIP1
							FAM49A
							PLPPR5
							AKAP9
							LGALS1
							FIBIN
							PLCL2
							XLOC_003542
							PDGFRL
							ATF2
							CMC1
							TRIM23
							MAPKAPK3
							FAM110A
							XLOC_004736
							RWDD4
							ABCE1
							VDAC1
							SLC7A11
							ENSGALG00000016285
							LZTFL1
							XLOC_043169
							ENSGALG00000009344
							ENSGALG00000000218
							TLDC1
							XLOC_018438
							SUCLA2
							RASSF3
							RECK
							XLOC_028867
							SPCS3
							PECAM1
							ARHGEF26
							RAB23
							MYH1A
							TWF1
							EIF2S1
							ZC3H12B
							XLOC_008909
							C11orf74
							PREPL
							XLOC_010690
							CWF19L2
							RGS12
							N4BP2L2
							RIN3
							TXNDC9
							NID1
							RELL1
							IQSEC1
							MYL3
							XLOC_022586
							TMEM128
							MAPK9
							POT1
							CRIPT
							PCTP
							IFT22
							ASNS
							XLOC_009703
							XLOC_022625
							XLOC_009843
							XLOC_005046
							XLOC_035572
							FAS
							PCSK6
							SPECC1L
							CEP44
							TNFRSF8
							NEDD4
							GABPA
							XLOC_005436
							ENSGALG00000023027
							FMN1
							SGMS2
							PIK3CB
							GYG1
							RPS6KA6
							ACTN2
							ENSGALG00000008288
							ESYT2
							AMN1
							FAM188A
							ENSGALG00000028769
							FANCC
							PDCD10
							SAMD3
							MCTP1
							XLOC_000725
							RAB32
							CSPG5
							XLOC_061009
							C7H2ORF69
							XLOC_022266
							XLOC_004929
							LDB2
							TNN
							MANEA
							OPA1
							SYT17
							SERPINH1
							FAM3C
							COPS2
							GPR162
							ENSGALG00000009145
							XLOC_027833
							XLOC_016141
							LNPEP
							ST3GAL5
							NAALAD2
							BLOC1S5
							ENSGALG00000007300
							USP33
							GBAS
							NKAIN4
							DPH6
							Lpin1
							REEP2
							FBXO3
							ARHGAP8
							BOD1L1
							F3
							TRAPPC8
							ACSL1
							PARP9
							VPS36
							PHTF2
							ENSGALG00000014946
							EVC2
							XLOC_036577
							MAT1A
							VPS13C
							RAB11FIP2
							KRAS
							YPEL5
							C3H6ORF120
							SLC1A4
							AFF2
							ZNF236
							CMAS
							ENSGALG00000017075
							PARP11
							TMEM175
							XIRP1
							ZNF770
							OGFRL1
							PMS1
							ATF3
							DNAJC24
							GPR126
							NT5DC1
							HSPA13
							XLOC_061583
							AAED1
							MTMR12
							FUT8
							ZNF518B
							STEAP2
							MYOZ1
							OSBPL3
							SVEP1
							CUL4A
							ENSGALG00000028927
							PIP5K1B
							ENSGALG00000002431
							GTF2A1
							CDCA4
							SYNM
							MCF2L2
							ENSGALG00000012781
							KAL1
							SLC25A36
							EPB41L4A
							WNT7B
							HOOK3
							XLOC_039537
							CAPN9
							LRRFIP2
							FAM105A
							KIAA1841
							SYNE1
							WDR60
							KPNA4
							DISC1
							HEYL
							XLOC_026523
							chTC10
							LYN
							DOCK4
