# Supplementary material for: Analysis of long noncoding RNA and mRNA using RNA sequencing during the differentiation of intramuscular preadipocytes in chicken
Source: PLoS One. 2017 Feb 15;12(2):e0172389. doi: 10.1371/journal.pone.0172389 (PMC5310915; doi:10.1371/journal.pone.0172389)
Supplement: S4 Table — (XLSX) [file pone.0172389.s010.xlsx]

## Sheet: I0-I2
#Pathway	Sample1 (255)	Sample2 (6557)	Pvalue	Qvalue	Pathway ID	Genes	KOs
Fanconi anemia pathway	6	38	0.0031584	0.514819	ko03460	ENSGALG00000003660;ENSGALG00000024481;ENSGALG00000012618;ENSGALG00000004516;ENSGALG00000007879;ENSGALG00000006658	K10893+K11511+K10890+K04482+K10606+K10895
ECM-receptor interaction	6	52	0.0148276	0.780698	ko04512	ENSGALG00000011200;ENSGALG00000008439;ENSGALG00000004627;ENSGALG00000012238;ENSGALG00000008747;ENSGALG00000016480	K04659+K06259+K06246+K06585+K06584+K06257
Malaria	4	29	0.024687	0.780698	ko05144	ENSGALG00000011200;ENSGALG00000008439;ENSGALG00000023950;ENSGALG00000016480	K04659+K06259+K04011+K06257
Cell adhesion molecules (CAMs)	6	59	0.0262357	0.780698	ko04514	ENSGALG00000015348;ENSGALG00000016628;ENSGALG00000026862;ENSGALG00000012238;ENSGALG00000008747;ENSGALG00000016480	K06547+K07378+K06087+K06585+K06584+K06257
Riboflavin metabolism	2	8	0.0361255	0.780698	ko00740	ENSGALG00000002869;ENSGALG00000000004	K01513+K00861
Cyanoamino acid metabolism	1	1	0.0388897	0.780698	ko00460	ENSGALG00000001062	K00681
Glycine, serine and threonine metabolism	3	20	0.0406282	0.780698	ko00260	ENSGALG00000002855;ENSGALG00000015053;ENSGALG00000005423	K00314+K00281+K00049
PPAR signaling pathway	5	50	0.0436648	0.780698	ko03320	ENSGALG00000006680;ENSGALG00000014866;ENSGALG00000008439;ENSGALG00000007114;ENSGALG00000005554	K07514+K08756+K06259+K08757+K07296
Alanine, aspartate and glutamate metabolism	3	21	0.0460785	0.780698	ko00250	ENSGALG00000008518;ENSGALG00000004158;ENSGALG00000023689	K01915+K00814+K01940
Dilated cardiomyopathy	6	68	0.0478956	0.780698	ko05414	ENSGALG00000001564;ENSGALG00000016298;ENSGALG00000012238;ENSGALG00000008747;ENSGALG00000016281;ENSGALG00000027177	K05853+K08048+K06585+K06584+K10366+K10352
Oocyte meiosis	6	70	0.053864	0.782596	ko04114	ENSGALG00000008233;ENSGALG00000006110;ENSGALG00000016298;ENSGALG00000004161;ENSGALG00000009971;ENSGALG00000004596	K02178+K06631+K08048+K05868+K03363+K08557
Arrhythmogenic right ventricular cardiomyopathy (ARVC)	5	54	0.0576144	0.782596	ko05412	ENSGALG00000001564;ENSGALG00000012238;ENSGALG00000010529;ENSGALG00000008747;ENSGALG00000016281	K05853+K06585+K04492+K06584+K10366
Basal cell carcinoma	4	40	0.0684019	0.803886	ko05217	ENSGALG00000014235;ENSGALG00000006379;ENSGALG00000010529;ENSGALG00000010133	K00572+K11988+K04492+K11101
Arginine and proline metabolism	4	41	0.0735884	0.803886	ko00330	ENSGALG00000008518;ENSGALG00000017311;ENSGALG00000023689;ENSGALG00000006677	K01915+K00472+K01940
ABC transporters	3	27	0.0856427	0.803886	ko02010	ENSGALG00000015433;ENSGALG00000011096;ENSGALG00000011648	K05641+K05657+K05661
Complement and coagulation cascades	4	44	0.0902981	0.803886	ko04610	ENSGALG00000026677;ENSGALG00000020386;ENSGALG00000008361;ENSGALG00000023950	K01314+K03915+K03907+K04011
TGF-beta signaling pathway	4	45	0.0962395	0.803886	ko04350	ENSGALG00000011200;ENSGALG00000026983;ENSGALG00000011274;ENSGALG00000012327	K04659+K04657+K04660+K04667
Gastric acid secretion	4	46	0.10236	0.803886	ko04971	ENSGALG00000009687;ENSGALG00000004376;ENSGALG00000016298;ENSGALG00000015820	K04913+K04996+K08048+K01672
p53 signaling pathway	4	46	0.10236	0.803886	ko04115	ENSGALG00000011200;ENSGALG00000004161;ENSGALG00000016442;ENSGALG00000004897	K04659+K05868+K10808+K10129
Glutathione metabolism	3	30	0.109377	0.803886	ko00480	ENSGALG00000001062;ENSGALG00000016442;ENSGALG00000014708	K00681+K10808+K13299

## Sheet: I2-I4
#Pathway	Sample1 (574)	Sample2 (6557)	Pvalue	Qvalue	Pathway ID	Genes	KOs
Fanconi anemia pathway	11	38	0.000282032	0.0580987	ko03460	ENSGALG00000007879;ENSGALG00000002009;ENSGALG00000006658;ENSGALG00000000734;ENSGALG00000004516;ENSGALG00000002981;ENSGALG00000012618;ENSGALG00000014956;ENSGALG00000003660;ENSGALG00000003720;ENSGALG00000002561	K10606+K10894+K10895+K10739+K04482+K10848+K10890+K03511+K10893+K10891+K10892
Alanine, aspartate and glutamate metabolism	7	21	0.00148428	0.0952585	ko00250	ENSGALG00000003678;ENSGALG00000023689;ENSGALG00000009748;ENSGALG00000002576;ENSGALG00000010702;ENSGALG00000004158;ENSGALG00000008518	K01915+K01940+K01953+K01755+K01939+K00814
DNA replication	8	27	0.00162606	0.0952585	ko03030	ENSGALG00000016676;ENSGALG00000007665;ENSGALG00000000734;ENSGALG00000012915;ENSGALG00000024076;ENSGALG00000012546;ENSGALG00000006037;ENSGALG00000012348	K02541+K02324+K10739+K02212+K04799+K02209+K02540+K02542
Colorectal cancer	10	40	0.00184968	0.0952585	ko05210	ENSGALG00000015589;ENSGALG00000008713;ENSGALG00000014033;ENSGALG00000010638;ENSGALG00000012456;ENSGALG00000005505;ENSGALG00000013761;ENSGALG00000005527;ENSGALG00000027821;ENSGALG00000010529	K08736+K08731+K07827+K02187+K07860+K00922+K04440+K08733+K02085+K04492
Cell cycle	16	85	0.00251488	0.103613	ko04110	ENSGALG00000001722;ENSGALG00000016676;ENSGALG00000004161;ENSGALG00000011967;ENSGALG00000008233;ENSGALG00000004838;ENSGALG00000012915;ENSGALG00000004934;ENSGALG00000004342;ENSGALG00000006110;ENSGALG00000012546;ENSGALG00000012627;ENSGALG00000009971;ENSGALG00000028716;ENSGALG00000006037;ENSGALG00000012348	K04682+K02541+K05868+K02537+K02178+K06637+K02212+K06645+K02608+K06631+K02209+K06639+K03363+K02213+K02540+K02542
PPAR signaling pathway	10	50	0.0101349	0.323644	ko03320	ENSGALG00000016285;ENSGALG00000010628;ENSGALG00000004974;ENSGALG00000001749;ENSGALG00000003406;ENSGALG00000005554;ENSGALG00000006680;ENSGALG00000005739;ENSGALG00000015767;ENSGALG00000002470	K00864+K01897+K08530+K15013+K08526+K07296+K07514+K00507+K08753+K00488
Glycerolipid metabolism	8	36	0.0109976	0.323644	ko00561	ENSGALG00000016285;ENSGALG00000016959;ENSGALG00000014711;ENSGALG00000016456;ENSGALG00000002712;ENSGALG00000010786;ENSGALG00000012890;ENSGALG00000010818	K00864+K00901+K01080+K15728+K01046
TGF-beta signaling pathway	9	45	0.0143947	0.370662	ko04350	ENSGALG00000012327;ENSGALG00000001722;ENSGALG00000012429;ENSGALG00000011200;ENSGALG00000026881;ENSGALG00000008830;ENSGALG00000026983;ENSGALG00000008459;ENSGALG00000011274	K04667+K04682+K04662+K04659+K04686+K04657+K04671+K04660
Glycine, serine and threonine metabolism	5	20	0.0258947	0.592701	ko00260	ENSGALG00000005423;ENSGALG00000011331;ENSGALG00000002855;ENSGALG00000002988;ENSGALG00000015053	K00049+K01758+K00314+K00058+K00281
ECM-receptor interaction	9	52	0.0346992	0.714803	ko04512	ENSGALG00000006126;ENSGALG00000016841;ENSGALG00000011200;ENSGALG00000016480;ENSGALG00000003589;ENSGALG00000007849;ENSGALG00000003923;ENSGALG00000004538;ENSGALG00000005974	K06238+K06237+K04659+K06257+K06251+K06256+K06252
Vascular smooth muscle contraction	11	70	0.0395026	0.739775	ko04270	ENSGALG00000015974;ENSGALG00000027177;ENSGALG00000002118;ENSGALG00000013071;ENSGALG00000001416;ENSGALG00000010325;ENSGALG00000009361;ENSGALG00000003238;ENSGALG00000026748;ENSGALG00000016298;ENSGALG00000010013	K04137+K10352+K04937+K12327+K04136+K06270+K12319+K04635+K08048+K04197
Progesterone-mediated oocyte maturation	9	55	0.0475838	0.816856	ko04914	ENSGALG00000004161;ENSGALG00000011967;ENSGALG00000014033;ENSGALG00000008233;ENSGALG00000005505;ENSGALG00000013761;ENSGALG00000004934;ENSGALG00000006110;ENSGALG00000016298	K05868+K02537+K07827+K02178+K00922+K04440+K06645+K06631+K08048
Fc epsilon RI signaling pathway	7	44	0.085539	0.948963	ko04664	ENSGALG00000013235;ENSGALG00000014033;ENSGALG00000012456;ENSGALG00000005505;ENSGALG00000013761;ENSGALG00000002699;ENSGALG00000018967	K12077+K07827+K07860+K00922+K04440+K05730+K05854
Polyketide sugar unit biosynthesis	1	1	0.08754	0.948963	ko00523	ENSGALG00000016898	K01710
Homologous recombination	4	20	0.0914898	0.948963	ko03440	ENSGALG00000010356;ENSGALG00000000734;ENSGALG00000004516;ENSGALG00000011533	K10875+K10739+K04482+K10880
Protein digestion and absorption	7	45	0.0940691	0.948963	ko04974	ENSGALG00000006126;ENSGALG00000016841;ENSGALG00000001071;ENSGALG00000011110;ENSGALG00000016411;ENSGALG00000003923;ENSGALG00000005974	K06238+K06237+K14211+K01278+K08133
Gap junction	8	54	0.0958466	0.948963	ko04540	ENSGALG00000014033;ENSGALG00000008949;ENSGALG00000009361;ENSGALG00000003238;ENSGALG00000016992;ENSGALG00000009378;ENSGALG00000012363;ENSGALG00000016298	K07827+K04141+K12319+K04635+K04157+K05450+K04361+K08048
Focal adhesion	17	139	0.0982505	0.948963	ko04510	ENSGALG00000006126;ENSGALG00000016841;ENSGALG00000005438;ENSGALG00000011200;ENSGALG00000015107;ENSGALG00000003589;ENSGALG00000004582;ENSGALG00000010325;ENSGALG00000012456;ENSGALG00000003923;ENSGALG00000005505;ENSGALG00000004538;ENSGALG00000005974;ENSGALG00000013761;ENSGALG00000002699;ENSGALG00000009378;ENSGALG00000012363	K06238+K06237+K06275+K04659+K00889+K06251+K10351+K06270+K07860+K00922+K06252+K04440+K05730+K05450+K04361
Selenocompound metabolism	3	13	0.0986054	0.948963	ko00450	ENSGALG00000011331;ENSGALG00000014464;ENSGALG00000012714	K01758+K00548+K00384
p53 signaling pathway	7	46	0.103054	0.948963	ko04115	ENSGALG00000016442;ENSGALG00000004161;ENSGALG00000011200;ENSGALG00000004897;ENSGALG00000010638;ENSGALG00000011531;ENSGALG00000005648	K10808+K05868+K04659+K10129+K02187+K02084+K10141

## Sheet: I4-I6
#Pathway	Sample1 (174)	Sample2 (6557)	Pvalue	Qvalue	Pathway ID	Genes	KOs
Cell cycle	12	85	2.03546e-06	0.000280894	ko04110	ENSGALG00000015874;ENSGALG00000011881;ENSGALG00000010623;ENSGALG00000006110;ENSGALG00000006051;ENSGALG00000004161;ENSGALG00000001616;ENSGALG00000003085;ENSGALG00000004838;ENSGALG00000009971;ENSGALG00000010346;ENSGALG00000008233	K08866+K06627+K02603+K06631+K02214+K05868+K06628+K02087+K06637+K03363+K13377+K02178
PPAR signaling pathway	6	50	0.00193212	0.109034	ko03320	ENSGALG00000008439;ENSGALG00000002470;ENSGALG00000007178;ENSGALG00000005739;ENSGALG00000007114;ENSGALG00000003406	K06259+K00488+K10226+K00507+K08757+K08526
Pathways in cancer	14	224	0.00240637	0.109034	ko05200	ENSGALG00000011881;ENSGALG00000008713;ENSGALG00000005069;ENSGALG00000007039;ENSGALG00000012429;ENSGALG00000014872;ENSGALG00000010915;ENSGALG00000006379;ENSGALG00000010346;ENSGALG00000017073;ENSGALG00000004401;ENSGALG00000028664;ENSGALG00000003406;ENSGALG00000011206	K06627+K08731+K11987+K05087+K04662+K04358+K05405+K11988+K13377+K08775+K01384+K02219+K08526+K05461
Progesterone-mediated oocyte maturation	6	55	0.0031604	0.109034	ko04914	ENSGALG00000011881;ENSGALG00000006110;ENSGALG00000007039;ENSGALG00000004161;ENSGALG00000003085;ENSGALG00000008233	K06627+K06631+K05087+K05868+K02087+K02178
p53 signaling pathway	5	46	0.00706282	0.177346	ko04115	ENSGALG00000016442;ENSGALG00000004161;ENSGALG00000003085;ENSGALG00000004897;ENSGALG00000005648	K10808+K05868+K02087+K10129+K10141
Hypertrophic cardiomyopathy (HCM)	6	66	0.00779832	0.177346	ko05410	ENSGALG00000001564;ENSGALG00000027177;ENSGALG00000026748;ENSGALG00000011778;ENSGALG00000010915;ENSGALG00000010346	K05853+K10352+K06588+K05405+K13377
Dilated cardiomyopathy	6	68	0.00899579	0.177346	ko05414	ENSGALG00000008949;ENSGALG00000001564;ENSGALG00000027177;ENSGALG00000026748;ENSGALG00000011778;ENSGALG00000010346	K04141+K05853+K10352+K06588+K13377
Oocyte meiosis	6	70	0.0103196	0.178012	ko04114	ENSGALG00000006110;ENSGALG00000007039;ENSGALG00000004161;ENSGALG00000003085;ENSGALG00000009971;ENSGALG00000008233	K06631+K05087+K05868+K02087+K03363+K02178
Primary bile acid biosynthesis	2	12	0.0388056	0.558808	ko00120	ENSGALG00000012834;ENSGALG00000002470	K00251+K00488
Malaria	3	29	0.0404933	0.558808	ko05144	ENSGALG00000008439;ENSGALG00000010915;ENSGALG00000010346	K06259+K05405+K13377
Biosynthesis of unsaturated fatty acids	2	14	0.0516908	0.648484	ko01040	ENSGALG00000007178;ENSGALG00000005739	K10226+K00507
Hedgehog signaling pathway	3	34	0.0602934	0.693374	ko04340	ENSGALG00000012429;ENSGALG00000006379;ENSGALG00000004401	K04662+K11988+K01384
Basal cell carcinoma	3	40	0.0888862	0.802146	ko05217	ENSGALG00000012429;ENSGALG00000006379;ENSGALG00000004401	K04662+K11988+K01384
African trypanosomiasis	2	19	0.0891703	0.802146	ko05143	ENSGALG00000010915;ENSGALG00000007114	K05405+K08757
Homologous recombination	2	20	0.0974092	0.802146	ko03440	ENSGALG00000010356;ENSGALG00000017073	K10875+K08775
Cytokine-cytokine receptor interaction	6	120	0.0989533	0.802146	ko04060	ENSGALG00000006106;ENSGALG00000012429;ENSGALG00000012357;ENSGALG00000010915;ENSGALG00000010346;ENSGALG00000011206	K05143+K04662+K04189+K05405+K13377+K05461
Complement and coagulation cascades	3	44	0.110547	0.802146	ko04610	ENSGALG00000002431;ENSGALG00000012802;ENSGALG00000008361	K04004+K03917+K03907
Hematopoietic cell lineage	3	44	0.110547	0.802146	ko04640	ENSGALG00000008439;ENSGALG00000010915;ENSGALG00000011206	K06259+K05405+K05461
Intestinal immune network for IgA production	2	22	0.114487	0.802146	ko04672	ENSGALG00000012357;ENSGALG00000010915	K04189+K05405
Cardiac muscle contraction	3	45	0.116253	0.802146	ko04260	ENSGALG00000001564;ENSGALG00000027177;ENSGALG00000026748	K05853+K10352

## Sheet: I0-I4
#Pathway	Sample1 (413)	Sample2 (6557)	Pvalue	Qvalue	Pathway ID	Genes	KOs
ECM-receptor interaction	12	52	6.81969e-05	0.0127528	ko04512	ENSGALG00000004627;ENSGALG00000002041;ENSGALG00000006126;ENSGALG00000008747;ENSGALG00000004538;ENSGALG00000003923;ENSGALG00000003589;ENSGALG00000011200;ENSGALG00000003852;ENSGALG00000008439;ENSGALG00000005974;ENSGALG00000008193	K06246+K06254+K06238+K06584+K06252+K06251+K04659+K06247+K06259+K06249
Dilated cardiomyopathy	11	68	0.00318247	0.297561	ko05414	ENSGALG00000005448;ENSGALG00000027177;ENSGALG00000008949;ENSGALG00000003886;ENSGALG00000001564;ENSGALG00000008747;ENSGALG00000026366;ENSGALG00000026748;ENSGALG00000001459;ENSGALG00000016281;ENSGALG00000011699	K12749+K10352+K04141+K12563+K05853+K06584+K12567+K05865+K10366+K08045
DNA replication	6	27	0.00573602	0.357546	ko03030	ENSGALG00000012915;ENSGALG00000012348;ENSGALG00000006037;ENSGALG00000007665;ENSGALG00000012546;ENSGALG00000024076	K02212+K02542+K02540+K02324+K02209+K04799
Basal cell carcinoma	7	40	0.0113985	0.420057	ko05217	ENSGALG00000012429;ENSGALG00000004401;ENSGALG00000008883;ENSGALG00000010133;ENSGALG00000027821;ENSGALG00000008830;ENSGALG00000006379	K04662+K01384+K04491+K11101+K02085+K11988
Bile secretion	8	52	0.0151048	0.420057	ko04976	ENSGALG00000007522;ENSGALG00000010303;ENSGALG00000009955;ENSGALG00000012517;ENSGALG00000015820;ENSGALG00000015857;ENSGALG00000011805;ENSGALG00000011699	K05667+K01253+K05683+K12040+K01672+K00699+K08045
Arachidonic acid metabolism	5	24	0.0151814	0.420057	ko00590	ENSGALG00000005069;ENSGALG00000010911;ENSGALG00000010633;ENSGALG00000027908;ENSGALG00000026704	K11987+K07418+K00432+K07422
Hedgehog signaling pathway	6	34	0.0179704	0.420057	ko04340	ENSGALG00000012429;ENSGALG00000004401;ENSGALG00000010133;ENSGALG00000001364;ENSGALG00000008830;ENSGALG00000006379	K04662+K01384+K11101+K08957+K11988
Legionellosis	6	34	0.0179704	0.420057	ko05134	ENSGALG00000005843;ENSGALG00000006512;ENSGALG00000008933;ENSGALG00000007511;ENSGALG00000023950;ENSGALG00000010638	K03231+K03283+K04397+K06464+K04011+K02187
Hypertrophic cardiomyopathy (HCM)	9	66	0.021626	0.449341	ko05410	ENSGALG00000005448;ENSGALG00000027177;ENSGALG00000003886;ENSGALG00000001564;ENSGALG00000008747;ENSGALG00000026366;ENSGALG00000026748;ENSGALG00000001459;ENSGALG00000016281	K12749+K10352+K12563+K05853+K06584+K12567+K05865+K10366
Cell adhesion molecules (CAMs)	8	59	0.0304147	0.492616	ko04514	ENSGALG00000003515;ENSGALG00000008747;ENSGALG00000007511;ENSGALG00000001774;ENSGALG00000015348;ENSGALG00000005272;ENSGALG00000026862;ENSGALG00000016628	K06471+K06584+K06464+K06766+K06547+K06533+K06087+K07378
Leukocyte transendothelial migration	9	70	0.0305065	0.492616	ko04670	ENSGALG00000012520;ENSGALG00000014463;ENSGALG00000003515;ENSGALG00000006992;ENSGALG00000007511;ENSGALG00000012357;ENSGALG00000001189;ENSGALG00000005272;ENSGALG00000026862	K08012+K05699+K06471+K01403+K06464+K04189+K08011+K06533+K06087
Malaria	5	29	0.0327999	0.492616	ko05144	ENSGALG00000003515;ENSGALG00000007511;ENSGALG00000011200;ENSGALG00000008439;ENSGALG00000023950	K06471+K06464+K04659+K06259+K04011
Primary bile acid biosynthesis	3	12	0.0356341	0.492616	ko00120	ENSGALG00000002470;ENSGALG00000006352;ENSGALG00000016710	K00488+K10223+K07439
Alanine, aspartate and glutamate metabolism	4	21	0.0395147	0.492616	ko00250	ENSGALG00000010702;ENSGALG00000002576;ENSGALG00000003678;ENSGALG00000013760	K01939+K01755+K01915+K00820
Nicotinate and nicotinamide metabolism	4	21	0.0395147	0.492616	ko00760	ENSGALG00000008185;ENSGALG00000015833;ENSGALG00000016471;ENSGALG00000002869	K00157+K01081+K01513
Serotonergic synapse	8	65	0.0500711	0.558039	ko04726	ENSGALG00000001383;ENSGALG00000005069;ENSGALG00000010911;ENSGALG00000015895;ENSGALG00000011419;ENSGALG00000011699;ENSGALG00000010638;ENSGALG00000011207	K04160+K11987+K07418+K04153+K04459+K08045+K02187
Focal adhesion	14	139	0.054087	0.558039	ko04510	ENSGALG00000015107;ENSGALG00000004627;ENSGALG00000014463;ENSGALG00000006126;ENSGALG00000008747;ENSGALG00000004538;ENSGALG00000003923;ENSGALG00000003589;ENSGALG00000011200;ENSGALG00000014203;ENSGALG00000003852;ENSGALG00000005802;ENSGALG00000005974;ENSGALG00000008193	K00889+K06246+K05699+K06238+K06584+K06252+K06251+K04659+K06275+K06247+K05097+K06249
Complement and coagulation cascades	6	44	0.0558461	0.558039	ko04610	ENSGALG00000002431;ENSGALG00000012802;ENSGALG00000002987;ENSGALG00000020386;ENSGALG00000023950;ENSGALG00000008361	K04004+K03917+K03983+K03915+K04011+K03907
Viral myocarditis	6	45	0.0611768	0.558039	ko05416	ENSGALG00000027177;ENSGALG00000003886;ENSGALG00000007511;ENSGALG00000026748;ENSGALG00000016281;ENSGALG00000010638	K10352+K12563+K06464+K10366+K02187
Protein digestion and absorption	6	45	0.0611768	0.558039	ko04974	ENSGALG00000001071;ENSGALG00000012517;ENSGALG00000006126;ENSGALG00000003923;ENSGALG00000015908;ENSGALG00000005974	K14211+K12040+K06238+K08132

## Sheet: I0-I6
#Pathway	Sample1 (423)	Sample2 (6557)	Pvalue	Qvalue	Pathway ID	Genes	KOs
Cell cycle	20	85	2.80092e-07	5.34976e-05	ko04110	ENSGALG00000011881;ENSGALG00000001616;ENSGALG00000012915;ENSGALG00000015874;ENSGALG00000004838;ENSGALG00000016676;ENSGALG00000006037;ENSGALG00000012546;ENSGALG00000028716;ENSGALG00000009971;ENSGALG00000004934;ENSGALG00000012627;ENSGALG00000003085;ENSGALG00000006051;ENSGALG00000008233;ENSGALG00000012348;ENSGALG00000006110;ENSGALG00000010346;ENSGALG00000004161;ENSGALG00000010623	K06627+K06628+K02212+K08866+K06637+K02541+K02540+K02209+K02213+K03363+K06645+K06639+K02087+K02214+K02178+K02542+K06631+K13377+K05868+K02603
ECM-receptor interaction	13	52	1.74283e-05	0.0016644	ko04512	ENSGALG00000016841;ENSGALG00000008747;ENSGALG00000006126;ENSGALG00000011200;ENSGALG00000003589;ENSGALG00000000379;ENSGALG00000004538;ENSGALG00000011778;ENSGALG00000008193;ENSGALG00000007113;ENSGALG00000002041;ENSGALG00000008439;ENSGALG00000005974	K06237+K06584+K06238+K04659+K06251+K06493+K06252+K06588+K06249+K06254+K06259
Ribosome	14	63	3.5103e-05	0.00223489	ko03010	ENSGALG00000002157;ENSGALG00000008620;ENSGALG00000028992;ENSGALG00000016405;ENSGALG00000016172;ENSGALG00000003966;ENSGALG00000014432;ENSGALG00000007699;ENSGALG00000026978;ENSGALG00000017299;ENSGALG00000015195;ENSGALG00000001465;ENSGALG00000005948;ENSGALG00000006771	K02962+K02924+K02915+K02871+K02942+K02893+K02969+K02975+K02905+K02949+K02958+K02923+K02900+K02957
DNA replication	8	27	0.000209358	0.00999686	ko03030	ENSGALG00000012915;ENSGALG00000016676;ENSGALG00000006037;ENSGALG00000012546;ENSGALG00000024076;ENSGALG00000007665;ENSGALG00000012348;ENSGALG00000016312	K02212+K02541+K02540+K02209+K04799+K02324+K02542+K02320
Fanconi anemia pathway	8	38	0.00246448	0.0941432	ko03460	ENSGALG00000007879;ENSGALG00000002009;ENSGALG00000002781;ENSGALG00000002561;ENSGALG00000017073;ENSGALG00000006658;ENSGALG00000002981;ENSGALG00000004516	K10606+K10894+K10605+K10892+K08775+K10895+K10848+K04482
PPAR signaling pathway	9	50	0.00416415	0.132559	ko03320	ENSGALG00000004974;ENSGALG00000007114;ENSGALG00000004509;ENSGALG00000005554;ENSGALG00000015767;ENSGALG00000007178;ENSGALG00000001749;ENSGALG00000005739;ENSGALG00000008439	K08530+K08757+K08770+K07296+K08753+K10226+K15013+K00507+K06259
Focal adhesion	16	139	0.0166816	0.45517	ko04510	ENSGALG00000016841;ENSGALG00000014203;ENSGALG00000008747;ENSGALG00000006126;ENSGALG00000011200;ENSGALG00000007039;ENSGALG00000003589;ENSGALG00000002699;ENSGALG00000000379;ENSGALG00000015107;ENSGALG00000004538;ENSGALG00000005802;ENSGALG00000011778;ENSGALG00000008193;ENSGALG00000007113;ENSGALG00000005974	K06237+K06275+K06584+K06238+K04659+K05087+K06251+K05730+K06493+K00889+K06252+K05097+K06588+K06249
Progesterone-mediated oocyte maturation	8	55	0.0235923	0.563266	ko04914	ENSGALG00000011881;ENSGALG00000013060;ENSGALG00000007039;ENSGALG00000004934;ENSGALG00000003085;ENSGALG00000008233;ENSGALG00000006110;ENSGALG00000004161	K06627+K08042+K05087+K06645+K02087+K02178+K06631+K05868
Malaria	5	29	0.0358649	0.761133	ko05144	ENSGALG00000011200;ENSGALG00000007511;ENSGALG00000010915;ENSGALG00000010346;ENSGALG00000008439	K04659+K06464+K05405+K13377+K06259
Glutathione metabolism	5	30	0.0408435	0.78011	ko00480	ENSGALG00000016442;ENSGALG00000010633;ENSGALG00000017350;ENSGALG00000004521;ENSGALG00000026704	K10808+K00432+K10807
Ubiquitin mediated proteolysis	10	90	0.0632961	0.793084	ko04120	ENSGALG00000007879;ENSGALG00000003381;ENSGALG00000016603;ENSGALG00000002781;ENSGALG00000009971;ENSGALG00000019468;ENSGALG00000016830;ENSGALG00000029077;ENSGALG00000014732;ENSGALG00000021213	K10606+K10594+K08285+K10605+K03363+K10688+K10609+K04707+K10570+K06689
Legionellosis	5	34	0.06476	0.793084	ko05134	ENSGALG00000008933;ENSGALG00000007511;ENSGALG00000010915;ENSGALG00000006512;ENSGALG00000010638	K04397+K06464+K05405+K03283+K02187
Arachidonic acid metabolism	4	24	0.0650466	0.793084	ko00590	ENSGALG00000005069;ENSGALG00000010633;ENSGALG00000004521;ENSGALG00000026704	K11987+K00432
Protein digestion and absorption	6	45	0.0671716	0.793084	ko04974	ENSGALG00000016841;ENSGALG00000006126;ENSGALG00000015908;ENSGALG00000016411;ENSGALG00000001071;ENSGALG00000005974	K06237+K06238+K08132+K08133+K14211
Retinol metabolism	3	15	0.0679537	0.793084	ko00830	ENSGALG00000005408;ENSGALG00000011805;ENSGALG00000015147	K00515+K00699+K07249
p53 signaling pathway	6	46	0.0732563	0.793084	ko04115	ENSGALG00000016442;ENSGALG00000011200;ENSGALG00000003085;ENSGALG00000004897;ENSGALG00000004161;ENSGALG00000010638	K10808+K04659+K02087+K10129+K05868+K02187
Rheumatoid arthritis	6	46	0.0732563	0.793084	ko05323	ENSGALG00000016083;ENSGALG00000001840;ENSGALG00000007511;ENSGALG00000028147;ENSGALG00000010915;ENSGALG00000010346	K05465+K05121+K06464+K01371+K05405+K13377
Pyrimidine metabolism	8	69	0.0747409	0.793084	ko00240	ENSGALG00000016471;ENSGALG00000016442;ENSGALG00000015833;ENSGALG00000017350;ENSGALG00000007665;ENSGALG00000007191;ENSGALG00000016312;ENSGALG00000007305	K01081+K10808+K10807+K02324+K00857+K02320+K00940
Pertussis	5	37	0.0868862	0.873435	ko05133	ENSGALG00000008933;ENSGALG00000007511;ENSGALG00000014603;ENSGALG00000010915;ENSGALG00000010638	K04397+K06464+K01331+K05405+K02187
Amoebiasis	7	62	0.102617	0.892988	ko05146	ENSGALG00000019552;ENSGALG00000016841;ENSGALG00000007511;ENSGALG00000016782;ENSGALG00000010915;ENSGALG00000010346;ENSGALG00000010638	K13963+K06237+K06464+K04387+K05405+K13377+K02187

## Sheet: I2-I6
#Pathway	Sample1 (530)	Sample2 (6557)	Pvalue	Qvalue	Pathway ID	Genes	KOs
Cell cycle	26	85	1.17459e-09	2.4549e-07	ko04110	ENSGALG00000008233;ENSGALG00000004934;ENSGALG00000004179;ENSGALG00000012915;ENSGALG00000009971;ENSGALG00000008175;ENSGALG00000003085;ENSGALG00000011967;ENSGALG00000015874;ENSGALG00000005769;ENSGALG00000004342;ENSGALG00000016676;ENSGALG00000012348;ENSGALG00000012627;ENSGALG00000010623;ENSGALG00000010346;ENSGALG00000028716;ENSGALG00000004161;ENSGALG00000001722;ENSGALG00000004838;ENSGALG00000012546;…	K02178+K06645+K03352+K02212+K03363+K02607+K02087+K02537+K08866+K06632+K02608+K02541+K02542+K06639+K02603+K13377+K02213+K05868+K04682+K06637+K02209+K06631+K02214+K06628+K02540+K06627
Fanconi anemia pathway	15	38	9.10047e-08	9.50999e-06	ko03460	ENSGALG00000024481;ENSGALG00000002981;ENSGALG00000000734;ENSGALG00000014956;ENSGALG00000007879;ENSGALG00000003660;ENSGALG00000003720;ENSGALG00000002561;ENSGALG00000002781;ENSGALG00000012618;ENSGALG00000017073;ENSGALG00000006658;ENSGALG00000003072;ENSGALG00000002009;ENSGALG00000004516	K11511+K10848+K10739+K03511+K10606+K10893+K10891+K10892+K10605+K10890+K08775+K10895+K07466+K10894+K04482
DNA replication	10	27	2.61184e-05	0.00181958	ko03030	ENSGALG00000007665;ENSGALG00000012915;ENSGALG00000016312;ENSGALG00000000734;ENSGALG00000016676;ENSGALG00000012348;ENSGALG00000003072;ENSGALG00000024076;ENSGALG00000012546;ENSGALG00000006037	K02324+K02212+K02320+K10739+K02541+K02542+K07466+K04799+K02209+K02540
Homologous recombination	6	20	0.00393519	0.205614	ko03440	ENSGALG00000000734;ENSGALG00000017073;ENSGALG00000010356;ENSGALG00000003072;ENSGALG00000004516;ENSGALG00000011533	K10739+K08775+K10875+K07466+K04482+K10880
ECM-receptor interaction	10	52	0.00779617	0.32588	ko04512	ENSGALG00000002041;ENSGALG00000004538;ENSGALG00000000379;ENSGALG00000016480;ENSGALG00000006126;ENSGALG00000008193;ENSGALG00000011778;ENSGALG00000016841;ENSGALG00000011200;ENSGALG00000005974	K06254+K06252+K06493+K06257+K06238+K06249+K06588+K06237+K04659
Oocyte meiosis	12	70	0.00958078	0.33373	ko04114	ENSGALG00000008233;ENSGALG00000004179;ENSGALG00000016298;ENSGALG00000009971;ENSGALG00000003085;ENSGALG00000011967;ENSGALG00000008318;ENSGALG00000004161;ENSGALG00000007039;ENSGALG00000004596;ENSGALG00000006110;ENSGALG00000011281	K02178+K03352+K08048+K03363+K02087+K02537+K08836+K05868+K05087+K08557+K06631+K11580
Progesterone-mediated oocyte maturation	10	55	0.0115924	0.346115	ko04914	ENSGALG00000008233;ENSGALG00000004934;ENSGALG00000004179;ENSGALG00000016298;ENSGALG00000003085;ENSGALG00000011967;ENSGALG00000004161;ENSGALG00000007039;ENSGALG00000006110;ENSGALG00000011881	K02178+K06645+K03352+K08048+K02087+K02537+K05868+K05087+K06631+K06627
Glycine, serine and threonine metabolism	5	20	0.0189336	0.49464	ko00260	ENSGALG00000002988;ENSGALG00000016223;ENSGALG00000015053;ENSGALG00000005423;ENSGALG00000002855	K00058+K00274+K00281+K00049+K00314
Protein digestion and absorption	8	45	0.0259179	0.60187	ko04974	ENSGALG00000016411;ENSGALG00000012517;ENSGALG00000006126;ENSGALG00000016841;ENSGALG00000017247;ENSGALG00000001071;ENSGALG00000011110;ENSGALG00000005974	K08133+K12040+K06238+K06237+K01285+K14211+K01278
PPAR signaling pathway	8	50	0.0454337	0.857101	ko03320	ENSGALG00000006680;ENSGALG00000004974;ENSGALG00000005739;ENSGALG00000007178;ENSGALG00000007114;ENSGALG00000015767;ENSGALG00000001749;ENSGALG00000005554	K07514+K08530+K00507+K10226+K08757+K08753+K15013+K07296
Nucleotide excision repair	6	33	0.0460805	0.857101	ko03420	ENSGALG00000007665;ENSGALG00000014732;ENSGALG00000002981;ENSGALG00000000734;ENSGALG00000003072;ENSGALG00000016830	K02324+K10570+K10848+K10739+K07466+K10609
Pyrimidine metabolism	10	69	0.0492115	0.857101	ko00240	ENSGALG00000016471;ENSGALG00000016442;ENSGALG00000007665;ENSGALG00000016312;ENSGALG00000014447;ENSGALG00000007305;ENSGALG00000017350;ENSGALG00000004954;ENSGALG00000007191;ENSGALG00000012714	K01081+K10808+K02324+K02320+K00944+K00940+K10807+K01520+K00857+K00384
Amoebiasis	9	62	0.0597198	0.860448	ko05146	ENSGALG00000001926;ENSGALG00000000769;ENSGALG00000012866;ENSGALG00000010915;ENSGALG00000010346;ENSGALG00000019552;ENSGALG00000010638;ENSGALG00000016841;ENSGALG00000003238	K04455+K07898+K13963+K05405+K13377+K02187+K06237+K04635
African trypanosomiasis	4	19	0.0617902	0.860448	ko05143	ENSGALG00000024085;ENSGALG00000010915;ENSGALG00000007114;ENSGALG00000006351	K00463+K05405+K08757+K04390
Steroid biosynthesis	3	12	0.0666898	0.860448	ko00100	ENSGALG00000007493;ENSGALG00000010798;ENSGALG00000004205	K07748+K09828+K00637
TGF-beta signaling pathway	7	45	0.0672781	0.860448	ko04350	ENSGALG00000026983;ENSGALG00000026881;ENSGALG00000012327;ENSGALG00000010346;ENSGALG00000011274;ENSGALG00000001722;ENSGALG00000011200	K04657+K04686+K04667+K13377+K04660+K04682+K04659
Butanoate metabolism	4	20	0.0725043	0.860448	ko00650	ENSGALG00000007072;ENSGALG00000006680;ENSGALG00000012338;ENSGALG00000011659	K00248+K07514+K00019+K00626
p53 signaling pathway	7	46	0.0741055	0.860448	ko04115	ENSGALG00000004897;ENSGALG00000016442;ENSGALG00000003085;ENSGALG00000004161;ENSGALG00000010638;ENSGALG00000011200;ENSGALG00000006351	K10129+K10808+K02087+K05868+K02187+K04659+K04390
Tryptophan metabolism	5	29	0.0799921	0.879913	ko00380	ENSGALG00000006680;ENSGALG00000008185;ENSGALG00000016223;ENSGALG00000024085;ENSGALG00000011659	K07514+K00157+K00274+K00463+K00626
Fatty acid metabolism	5	30	0.089933	0.895047	ko00071	ENSGALG00000007072;ENSGALG00000006680;ENSGALG00000012809;ENSGALG00000011659;ENSGALG00000001749	K00248+K07514+K13239+K00626+K15013
