# Supplementary material for: Analysis of long noncoding RNA and mRNA using RNA sequencing during the differentiation of intramuscular preadipocytes in chicken
Source: PLoS One. 2017 Feb 15;12(2):e0172389. doi: 10.1371/journal.pone.0172389 (PMC5310915; doi:10.1371/journal.pone.0172389)
Supplement: S5 Table — (CSV) [file pone.0172389.s011.csv]

Genename	I0-1	I0-2	I0-3	I2-1	I2-2	I2-3	I4-1	I4-2	I4-3	I6-1	I6-2	I6-3
GDPD5	0.0540623	0.252015	0.26717	1.16034	0.853492	0.587036	1.02814	0.52544	0.656138	0.338716	0.273798	0.577422
XLOC_028782	0.0565367	0.586626	1.06051	0	0	0	0	0	0	0	0	0.820819
XLOC_015511	0.059463	0.617121	0.294066	0.248427	0	0.861051	0	0	0	0	0	0
XLOC_025332	0.0616462	0.31994	1.09902	1.37607	0	0	0	0	0	0	0	0
XLOC_003803	0.0724884	0.364893	0.153101	0.905578	1.02303	1.10274	1.18518	0.860643	0.687093	0.702036	0.521035	0.820559
ERP27	0.0728648	0.415252	0.461793	0.0497954	0	0.362854	0	0	0	0.336916	0	0
XLOC_050585	0.0793483	0.659763	1.19214	1.3481	0	0	0	0	0	0	0	0
XLOC_025952	0.0793483	0.824704	0.794762	0.561707	0	0	0	0	0	0	0	0.328219
XLOC_009375	0.0823406	0.256799	0.826306	0	0	0	0	0	0	0	0	0
XLOC_007857	0.0909089	1.83066	0.366913	0	0	0	0	0	0	0	0.141054	0.897092
XLOC_050693	0.0916941	1.09332	0.314738	0	0	0	0	0	0	0	0	0
XLOC_010165	0.0948553	0.592223	1.15141	1.36046	0.534091	0	0	0	0	0	0	0
DOK5	0.0960306	0.235862	0.225098	1.44095	1.03081	1.23298	1.30373	0.865071	1.53139	0.220324	0.348472	0.568639
XLOC_033243	0.0978271	1.12002	0.991433	0	0	0	0	0	0	0	0.614779	0
XLOC_033815	0.101458	0.528147	1.23672	2.19475	0	0	0	0	0	0.306824	0.481284	0
XLOC_029044	0.102455	1.13221	0.399026	0	0	0	0	0	0	0	0	0
IL1RAPL2	0.107392	0.267031	0.462675	0	0.462631	0	2.03749	3.29431	3.36897	5.45473	3.29333	2.89333
TNFSF8	0.108302	0.364481	0.393721	0	0	0	0	0	0.0488622	0.280902	0	0
XLOC_039690	0.114657	0.594094	0.74611	0	0	0	0	0	0	0	0.322903	0.0487572
XLOC_019788	0.121083	1.38892	0.622531	0	0	0	0	0	0	0	0	0
XLOC_041637	0.124514	1.4287	1.79623	0	0	0	0	0	0	0	0	0
XLOC_053805	0.130207	0.458395	0.252298	0.21179	0	0	0.881184	0.325498	0.796893	0	0	0
XLOC_027793	0.132663	0.3051	0.164931	0.330772	0.975883	0.284793	0.606417	0.584114	0.903187	0.107959	0.562283	0.456628
XLOC_037956	0.132904	0.578	0.566736	0	0.131639	0.525558	0	0	0	0	0	0
XLOC_050141	0.133391	0.359124	0.568848	0	0	0	0	0	0.0961959	0.380278	0	0
XLOC_055329	0.133475	0.290377	0.180699	0.492809	0.262291	0.453065	0.37035	0.304272	0.419695	0.0714087	0	0
BDKRB1	0.133656	0.514168	0.633047	0	0	0	1.16639	2.01841	1.54851	2.65766	1.56848	3.08959
PADI3	0.135613	0.327318	0.0651062	1.55945	2.24748	2.38273	0.374628	0.512843	0	0	0.212605	0.3573
ENSGALG00000023485	0.138553	0.863379	0.551563	0	0	0	0	0	0	0	0	0
PARVG	0.142236	0.412932	0.366398	0.051069	0	0	0	0	0	0	0	0
XLOC_038572	0.142626	0.814823	0.710642	0	0.959388	0	0	0	0	0	0	0
XLOC_001598	0.144038	0.523683	1.0052	0	0	0	0	0	0	0	0	0
XLOC_013577	0.145909	0.305003	1.37031	0	0	0	0	0	0	0	0	0
XLOC_055840	0.146583	0.455097	0.512383	0	0	0	0	0	0	0	0	0.338346
XLOC_004116	0.147443	0.919081	0.809342	0	0	0	0.748727	0	0.300711	0.526092	0	0
XLOC_026592	0.147787	0.919601	0.96829	0	0	0	0.344655	0.405861	0.752638	0	0	0
XLOC_040491	0.14852	0.464131	0.303199	0.170775	0	0	0.757084	0.587339	0.540816	0.489405	0.362523	0.380587
XLOC_058721	0.154471	0.290573	0.445697	0	0	0	0	0	0	0	0	0
XLOC_022609	0.159992	0.232021	0.404487	0.610116	0	1.63352	0	0	0	0	0	0
ENSGALG00000027189	0.160464	0.706816	0.509639	0	0	0	0.387766	0.388252	0.448895	0.640683	0	0.667614
XLOC_003817	0.16086	0.333748	0.42272	0	0	0	0	0	0	2.12737	0	0
XLOC_010594	0.163267	0.5646	1.07315	0	0	0	0	0	0	0	0	0
SLC38A4	0.164034	0.341669	0.241526	0.00801594	0	0	0.324279	0.449295	0.42249	2.00556	1.22429	1.48411
XLOC_028394	0.165933	0.948795	1.49925	0	0	0	0	0	0	0	0	0
ENSGALG00000009458	0.167534	0.347894	0.754203	0.178645	0	0	0	0	0	0	0	0
XLOC_004114	0.170493	0.618571	1.46012	0	0	0	0	0	0	0	0	0
XLOC_057670	0.171678	0.719575	1.81647	0	0	0	0	0	0	0	0	0
FAM110C	0.175503	0.349632	0.339691	0.342191	0	0	0	0	0	0	0	0
SLC16A7	0.176066	0.230108	0.222205	0.0265365	0	0	0.444412	0.661954	0.356679	0.465144	0.431626	0.438276
VTN	0.180081	0.254101	0.268047	0.41839	0.656927	0	2.97304	3.53035	3.39606	0.810967	1.59767	0.923886
WDFY4	0.18108	0.4227	0.418009	2.458	1.96891	0.977675	1.71938	1.56493	1.82951	1.74141	0.548567	0.65259
XLOC_045640	0.181254	0.676109	0.212049	0	0	0	0.69694	0	0	0	0	0
XLOC_012152	0.187588	0.649087	0.867516	0	0	0	0	0	0	0	0	0
XLOC_022728	0.187778	0.272589	0.152586	0.300218	0.379119	0.432149	0.611976	0.485808	0.522672	0.400003	0.266905	0.566546
XLOC_016290	0.189396	0.805951	0.365867	0.0852337	0.283802	0.443962	0	0	0.411595	0	0	0
MCF2L2	0.193516	0.280948	0.591412	0.152811	0	0	1.0284	1.1043	0.847441	0.626973	0.869582	0.361168
XLOC_021827	0.197195	0.646882	0.223824	0	0	0	0.31441	0.46929	0	0	0.229213	0.415225
GRHL2	0.19897	0.720089	0.543248	0.234198	0	0	0	0	0	0	0	0
ATP8A1	0.203057	0.274032	0.269701	0.123244	0	0	0	0	0.219412	0.272379	0.212959	0.388835
XLOC_000661	0.204494	0.332368	0.0747291	0.755732	0.702307	0.937096	0.231919	0.33765	0.673958	0.415243	0.443724	0.389704
XLOC_026874	0.209435	0.998619	0.327828	0.862543	0.266574	0.777969	0	0	0	0	0	0
XLOC_022038	0.211754	1.87457	2.37265	0	0	0	0	0	0	0	0	0
XLOC_001164	0.215385	0.455671	0.732554	0.864636	1.53	1.70684	0.505233	0.38379	0.542137	0.54032	1.62715	1.50798
LAPTM5	0.215559	0.626804	0.549526	0.839628	0.260602	0.541557	0.956157	1.0386	1.28851	1.42818	0.485469	1.13936
SAMD3	0.218832	0.200391	0.327238	0.152945	0	0	0.69199	0.579526	0.589488	0.277318	0.368744	0.464439
C3orf52	0.22016	0.124568	0.143636	0.441201	0	0	1.29039	0.778113	1.31513	0.279741	0.306023	0.872232
GAS2L2	0.220394	0.130414	0.0802356	0.320557	0.204522	0.816273	0	0	0	0	0	0
HACD1	0.221771	0.394764	0.440645	0.439809	0.444505	0.245518	0.674035	0.72372	0.814565	0.378916	0.372958	0.636642
gga-mir-146b	0.223061	0.0811999	0.237137	0.698411	0.433121	0.640973	0	0	0.235489	0.428074	0.437224	0.485931
ERCC8	0.224112	0.545649	0.396226	0.43388	0.276314	0.486605	1.0761	1.22569	1.01238	0.956164	0.822249	0.865999
XLOC_011939	0.224621	0.327917	0.257303	0.617449	0.0627582	0.365658	0.535292	0.340695	0.636744	0.27143	0.445734	0.614023
SLC22A16	0.225556	0.383214	0.404242	0.37973	1.54402	1.15188	5.26115	3.77178	4.26914	0.767636	1.11254	1.27444
XLOC_029615	0.225851	0.526252	0.27388	0	0.560905	0	0	0	0	0	0	0
CD93	0.227872	0.407765	0.34417	0.194174	0	0	0	0	0.0620189	0.441228	0.474986	0.63524
XLOC_031510	0.228514	0.652072	0.338529	0	0	0	0	0	0.111401	0.39365	0	1.13228
PIF1	0.22902	0.304521	0.180291	0.817039	0.460575	0.658456	0	0	0	0	0	0
XLOC_025245	0.229244	0.483913	0.598624	0	0	0	0	0	0	0	0.293667	0.469659
RAB39A	0.230728	0.554176	0.520471	0.328055	0	0	0.481025	0.580603	0.435477	0.706362	0.993634	0.970949
GFPT2	0.231033	0.145374	0.124667	0.470866	0.814074	0.799092	0.719289	1.04416	0.729344	0.959759	0.579808	0.861296
ABCG5	0.231118	0.333361	0.441707	0.344156	0	0	0.701754	0.561474	0.826552	0.372757	0.424645	0.966722
XLOC_007978	0.231319	0.400635	1.15681	0	0	0	0	0	0	0	0	0.317571
XLOC_033513	0.234408	0.366539	0.721382	1.8834	0.687782	4.08292	0	0	0	0	0	1.90725
RANBP3L	0.23524	0.416952	0.248265	0.49188	0.282556	0.566686	0.663296	0.521084	0.405503	0.131716	0	0
ARHGEF26	0.235267	0.124334	0.150046	0.31369	0	0	0.873108	0.710351	0.93081	0.598134	0.368548	0.390047
SRD5A2	0.236295	0.230087	0.147039	0.391857	0.437554	0.544475	0.813872	0.587182	1.11798	0.639321	0.525301	1.25541
GDF-9	0.239425	0.328655	0.212731	1.50184	0.914057	0.734336	2.71687	1.98511	1.82619	0.811794	0.699261	0.93907
MMP27	0.242471	0.135035	0.232536	0.523931	0.414471	0.312061	1.09757	1.53111	1.1929	0.607734	0.83682	0.700694
ENSGALG00000007530	0.242933	0.449567	0.21724	0.169464	0.032664	0.333201	0.344993	0.266996	0.17073	0.97857	0.848234	0.681453
XLOC_010280	0.243867	0.240311	0.313223	0.345095	0	0	0.305054	0.283606	0.383582	0.595455	0.566274	0.365916
DLG2	0.244155	0.183293	0.27355	0.1948	0.36775	0.261029	1.09241	1.15993	1.21824	0.801257	0.786463	0.823737
CDH5	0.244276	0.599638	0.388831	0.190741	0	0	0	0	0.16781	0.428645	0.43301	0.364872
DHRS9	0.244894	0.0563541	0.501242	0	0	0	0	0	0.442101	0.423567	0	0
HORMAD2	0.246176	0.399704	0.462194	1.11283	0.796696	1.05395	0.38252	0.305312	0	0	0.301022	0.357763
XLOC_015610	0.247992	1.08021	0.731322	0	0	0	0	0	0	0	0.285136	0.646157
PHEX	0.25003	0.987836	0.406871	1.4475	1.69927	1.55325	5.61244	5.90238	6.93342	3.23596	2.15123	3.2016
XLOC_056700	0.250839	0.0742576	0.419116	0	0	0	0.540979	0.400663	0.462734	0	0.401966	0.0455167
GDA	0.251649	0.338986	0.276767	0.206307	0	0	0.649406	0.841526	0.657273	0.418297	0.380322	0.380577
MCTP1	0.254234	1.01694	0.256894	0.223106	0	0	0.611559	1.23174	1.08894	0.378887	0.608417	0.489591
STEAP2	0.263601	0.359244	0.496292	0.650684	0.397584	0.376974	2.0136	2.20751	2.34668	1.89881	1.53681	1.82835
SRFBP1	0.264244	0.234894	0.331352	0.457136	0.627555	0.799755	0.598808	0.761968	0.810124	0.407327	0.48621	0.728745
NTM	0.265255	0.111276	1.04442	0	0	0	1.01451	1.28318	1.70474	0.954545	1.97402	0.790833
XLOC_031994	0.265317	0.413236	0.856561	0	0	0	0.571073	0.341556	0.928136	0	0	0
NELL2	0.266001	0.212994	0.708589	2.37192	2.75774	3.28131	0.424368	0.706691	0.415229	0.200817	0.354199	0.264959
LAMP3	0.266285	0.180536	0.0793047	0.290826	0	0	0.52175	0.500949	0.551884	0.563649	0.423234	0.319948
FGL2	0.266907	0.358772	0.24514	0.220663	0	0	1.09521	1.49876	1.54479	0.405016	0.63912	1.03437
EYA2	0.270776	0.468934	0.234362	1.00581	0.729337	0.534085	1.24032	1.05104	1.06185	1.04849	1.02678	1.08832
ATP10D	0.27088	0.28855	0.257578	0.270629	0.200318	0.546853	0.441939	0.436364	0	0	0	0
RXFP3	0.27339	0.252471	0.468318	0.823102	0.657276	0.667273	0	0	0	0	0	0
MYRIP	0.273712	0.338516	0.40903	0.342081	0	0	0	0	0	0	0	0
RALYL	0.275907	6.93975	0.158816	0.767433	0.427842	0.733439	1.34499	1.08062	1.73739	1.42927	1.93821	2.18074
CREG2	0.277504	0.457393	0.74971	0.18215	0	0	0.733897	0.862484	0.899374	0.479038	0.357672	0.376696
AOAH	0.278223	0.425437	0.404932	0.484318	0.895257	0.246468	0.305408	0.414539	0	0	0	0
ENSGALG00000021862	0.282498	0.366227	0.486519	0	0	0	0	0	0	0	0	0
CD180	0.287992	0.691805	0.47219	0	0	0	0	0	0.176629	0.442382	0.323472	0.574133
DBX1	0.289839	0.0624639	0.0812078	0.679945	0.757922	0.911101	0	0	0	0	0	0.308809
C7orf62	0.290973	0.113061	0.510451	0.14913	0	0	0	0	0	0	0	0.739914
ENSGALG00000015675	0.293315	0.413345	0.387283	0.596109	0.506155	0.339624	0.539045	0.567061	0.730927	0.492363	0.85946	0.885461
XLOC_024840	0.293912	0.266481	0.465768	0	0	0	0	0	0	0	0	0
KCNJ8	0.293933	0.202224	0.34569	1.23863	1.52346	1.06394	1.77255	1.82929	1.85315	0.787087	0.952579	0.620401
gga-mir-214	0.294439	0.304084	0.20657	0.611843	0.800312	1.02157	1.42566	1.0365	1.50615	0.964309	0.78894	1.01984
XLOC_059569	0.295793	0.272371	0.607522	0	0	0	0.898316	0.521434	0.661938	0.732901	0.458426	0.207613
XLOC_007219	0.297014	0.362529	0.319444	0.0879283	0	0	0.433307	0.374833	0.507144	0.307155	0.345025	0.307178
NIPAL4	0.300301	0.287908	0.220009	0.0803305	0	0	0	0	0.0823547	0.47886	0.617774	0.684926
EFHC2	0.302661	0.320541	0.270966	0.293142	0.361193	0.0762436	1.02905	0.929063	0.837631	0.616627	0.475947	0.687687
RAD51AP1	0.304627	1.06135	1.29864	1.06045	1.18562	0.567482	2.25257	2.98201	2.81439	2.25868	3.32384	3.29895
TTC16	0.306469	0.189807	0.302768	0.21546	0.554055	0.788592	1.00952	0.436684	0.373895	0.982083	1.00005	1.2169
ENSGALG00000011166	0.308808	0.340705	0.286451	0.385828	0.5821	0.517038	1.63563	1.49155	1.39107	1.20191	1.35324	1.54941
XLOC_002791	0.309655	0.202369	0.109873	0.526094	0.673715	1.18773	0	0	0.372399	0.786522	0.618455	1.63934
XLOC_032252	0.309984	0.28897	0.301235	0	0	0	0	0	0	0	0	0
ENSGALG00000027778	0.31172	0.376891	0.275686	0.375271	0.322906	0.662236	0.720764	0.685605	0.967629	0.720169	1.03333	0.778753
XLOC_054179	0.312498	0.377502	0.403676	0	0	0	0	0	0	0	0	0
XLOC_026955	0.312845	0.487691	1.09593	0	0	1.26412	0.685439	0.414498	0	0	0	0
SEMA6D	0.31341	0.452965	0.59915	0.75341	0.69935	0.352854	0.851939	1.15831	0.972026	0.668649	0.768189	0.639546
FGF14	0.318647	0.446767	0.384121	0.242806	0	0	0.87937	0.722943	0.976688	0.639042	0.650967	0.789009
XLOC_059859	0.319979	0.0664382	0.698253	0.357823	0	0	0	0	0	0	0	0
SPOCK1	0.323071	0.43026	0.684749	0.68782	0.923945	0.892087	0.295792	0.211324	0	0	0	0
KIAA1324	0.323262	0.480321	0.618247	1.57762	1.38213	1.17754	0.332205	0.399008	0.434105	0.711097	0.205308	0.270126
ENSGALG00000029089	0.324674	0.346252	0.255142	0.947478	0.782107	1.69897	1.2605	1.23055	1.74556	0.163495	0.736714	0.658728
SCIN	0.325044	0.539769	0.197844	0.407031	0	0	0	0	0.126375	0.410099	0.405918	0.17177
XLOC_041077	0.32721	0.451201	0.570959	1.00931	1.29794	0.876726	0.653751	0.58015	0.593291	0.167933	0.347782	0.162416
SPAG1	0.329552	0.505419	0.602151	0.319758	0.271928	0.294474	0.881553	1.15596	1.21553	1.13421	0.815039	0.830246
ABLIM2	0.329602	0.172734	0.670742	0.179492	0	0	0.297488	0.29412	0.364191	0.464567	0.265357	0.352062
XLOC_029217	0.329651	0.512243	1.28294	0	0.247705	0.514586	0.315405	0	0	0	0	0
TLL2	0.332673	0.405061	0.435572	1.07688	0.798239	0.763903	0.835292	0.474986	0.70501	0.32672	0.38272	0.501608
XLOC_059414	0.333195	1.9193	3.16464	2.0201	1.05709	2.24297	0	0	0	0	1.15823	0.26597
ENSGALG00000004127	0.335516	0.376049	0.349567	1.50149	1.82827	0.762793	1.46986	0.574285	0.879669	0.618646	0	0
CYP26B1	0.339912	0.316325	0.531263	1.60947	1.47413	1.7409	0.842303	0.872047	0.766952	0.19037	0.422271	0.245596
PLCL2	0.341119	0.570703	0.354233	0.121135	0.45455	0.0300076	0.682285	0.493361	0.496145	0.368727	0.380992	0.415193
XLOC_025127	0.342028	0.681704	0.119405	1.84413	1.18819	2.13357	1.29859	1.67131	1.17626	1.11132	0.353398	0.455316
XIRP1	0.342153	0.128139	0.238396	0.302526	0.410011	0.192516	0.990276	1.05911	1.07847	0.697243	0.358932	0.401597
SEMA3E	0.342385	0.551338	0.757355	0	0	0	0.804871	0.773651	0.753836	1.28886	1.45919	1.01298
DRD4	0.342414	0.571565	0.208415	0.811775	1.19979	0.702317	0	0	0	0	0.346085	0.150503
ENSGALG00000016483	0.343095	0.129097	0.116461	1.94163	1.19684	2.46598	0.389295	0.327975	0.443446	0.170584	0	0
ATCAY	0.343321	0.393292	0.443621	0.32773	0.287624	0.290144	0	0	0	0	0.39452	0.225307
XLOC_025858	0.345129	0.274902	0.411662	0	0	0	0	0	0	0	0.439476	0
LAMC3	0.347824	0.272437	0.290659	0.0600025	0	0	0	0	0	0	0.366011	0.146222
XLOC_039618	0.348658	0.36544	3.69396	0	0.558827	0	0	0	0.866082	0	0	0
BMP3	0.348966	0.963814	0.448046	0.261235	0.233587	0.438416	0	0	0.408744	0.184127	0.254134	0.390851
FAM64A	0.350555	0.376406	0.462847	0.538804	0.754265	0.841905	1.29322	1.09409	1.40757	0.131604	0.4341	0.137878
col14A1	0.350691	0.383048	1.31115	8.13874	11.5581	12.8205	1.22972	1.25396	1.567	0.0430009	0.151728	0.331863
LRRC74B	0.350746	0.3546	0.351683	0.236877	0.263427	0.214519	0.23945	0.48808	0.312637	0.673543	0.872144	0.75591
JAG2	0.350798	0.318192	0.351015	0.577177	0.398488	0.615555	0.829014	0.816901	0.817791	0.490075	0.337841	0.46042
ACSS3	0.352132	0.182105	0.478546	0.130887	0	0	0.478888	0.589905	0	0	0.589958	0.521974
ENSGALG00000020561	0.354276	0.427282	0.306624	0.285607	0	0	0.575952	0.73422	0.753843	0.336605	0.363352	0.287143
ENSGALG00000008288	0.357627	0.347245	0.332591	0.340408	0.433351	0.308554	0.918518	1.01597	1.24049	0.693438	0.796785	0.665873
XLOC_015103	0.35775	0.79375	0.296996	0	0	0.360614	0	0	0	0	0	0
XLOC_025770	0.358911	0.820211	0.858634	0	0.096657	0.314833	0	0	0	1.42841	0	0
CXCR4	0.358972	0.448793	0.345441	1.0651	0.598712	0.586359	0.916943	1.00343	1.28405	2.50097	2.60897	1.31793
NME1	0.359062	0.538834	0.333449	0.282025	0.489665	0.471824	1.20561	0.938428	1.25983	1.29237	0.782633	0.943113
XLOC_014274	0.360704	1.10248	1.33479	0	0.50145	0.915813	0.523949	0.8534	0.37466	0	0	0
FIGN	0.361861	0.461652	0.356801	0.51636	0.610623	0.980253	1.06228	0.561943	1.0673	0.396187	0	0
FANCF	0.362005	0.41281	0.240344	1.35332	0.668919	0.854125	0.31912	0.503275	0.465253	0.0930523	0	0
LRRC75A	0.368277	0.129654	0.202712	0.544389	0.413064	0.731163	0.972013	1.3647	0.917778	0.851911	1.19332	0.568274
ENSGALG00000002128	0.368832	0.641487	0.411083	0.0589134	0	0	0	0	0	0	0	0
XLOC_042078	0.369357	0.385233	0.633785	0	0	0	0	0	0	2.13349	0.40363	0
PARP11	0.372069	0.564622	0.714123	0.308148	0.623965	0.317099	1.32731	1.04881	1.36672	0.760079	0.685758	0.950544
RAB32	0.372138	0.429102	0.379126	0.484112	0.292166	0.242632	0.977243	0.885707	1.0977	0.993076	0.751735	1.15694
TBC1D32	0.374406	0.668522	0.417613	0.486184	0.502724	0.375669	1.29005	1.30501	1.19236	0.773814	0.875708	1.09247
COL11A1	0.374897	0.133475	0.477894	0.17379	0.489536	0.279879	3.24116	3.76665	2.89265	5.5919	4.04845	2.9208
ENSGALG00000015857	0.376305	0.428831	1.79545	0.511397	0	0	0	0	0.317198	0.424513	0	0
ENSGALG00000006504	0.377435	0.367073	0.513093	0.352001	0.412377	0.0755705	1.01577	1.00661	0.692682	1.38044	1.24085	1.06739
PDLIM3	0.377998	0.350018	0.275326	0.718937	0.525239	0.174314	4.35727	4.80338	4.21036	4.36507	3.79744	4.13051
ENSGALG00000023953	0.378049	0.568103	0.482131	0.153184	0	0	0	0	0.26196	0.545949	0.374046	0.575378
FBN3	0.379414	0.268785	0.478201	0.0177193	0	0	0.386648	0.508358	0.408132	1.11485	0.798165	0.587585
HDAC11	0.380513	0.534689	0.300781	0.346237	0.286152	0.580514	1.07995	1.20265	1.118	0.692348	0.861736	0.587507
PODXL	0.38131	0.198961	0.334253	0.375102	0.319112	0.391065	0	0	0	0	0	0
SERPINF2	0.384016	0.357087	0.494452	0.568205	0.740474	1.42125	1.30348	1.65694	2.37423	1.42669	1.15293	0.672584
WDR60	0.38412	0.447143	0.660992	0.319951	0.370719	0.176862	0.91201	0.793826	0.820452	0.700464	0.432864	0.707038
PRPS2	0.384328	0.786812	0.474109	1.26996	1.18382	1.18647	1.09274	1.6252	0.97098	1.7267	2.62778	1.75092
XLOC_012114	0.39202	1.49241	1.0378	0	0	0	0	0	0	0	0	0
BRCA2	0.394236	0.600245	0.531934	0.443526	0.506585	0.373919	0.403664	0.320932	0.535246	0.153644	0	0
ENSGALG00000006944	0.394872	0.704441	0.160701	1.72887	1.01102	1.65133	0.604218	0.435437	0.732605	0.256563	0.401851	0.451765
XLOC_060832	0.396173	0.085406	0.3975	0	0	0	0	0	0	0	0.537114	0
CECR2	0.398574	0.493593	0.244582	0.579466	0.266344	0.596177	0.738674	0.678416	0.875312	1.68166	1.18721	0.876209
XLOC_059480	0.40079	3.40937	5.42327	0	0	0	0	0	0	0	0	0
TRABD2B	0.402807	0.431059	0.258052	0.112919	0	0	0	0	0	0	0	0
XLOC_029048	0.403546	0.256954	0.612585	0	0	0	0	0	0	0	0	0
HAPLN1	0.404348	0.432416	0.430347	0.140878	0	0	0	0	0	0	0	0
SH3BP2	0.40694	0.221476	0.113132	0.339208	0.430863	0.345275	0.779467	0.740243	0.835476	0.701238	0.149224	0.663835
CYP7B1	0.407132	0.581281	0.563365	0.227237	0.272227	0.0915352	0.473307	0.467591	0.588894	0.44729	0.360188	0.516699
TPPP3	0.409647	0.270129	0.217972	0.713065	2.63204	1.27245	0.512131	0.53708	1.10313	0	0	0
SYNPO2	0.410243	0.237785	0.281328	0.673195	0.605763	0.502749	1.19017	1.11359	0.929977	0.662404	0.455262	0.64469
FAR-1	0.412891	0.515045	0.617931	0.968585	0.898066	0.548686	0	0	0.281249	0.367875	0.401856	0.474634
BORA	0.413813	0.733577	0.488659	0.386261	0.73559	0.387495	0.714415	0.780206	0.912444	0.294528	0	0
KCTD18	0.419855	1.12878	0.435083	0.0871651	0.0859557	0.333114	1.35722	1.11053	1.04748	1.47809	1.73847	0.670213
Fgf9	0.422478	0.61928	0.647676	0.398381	0.466286	0.814296	1.6649	1.04509	1.32485	1.53449	0.872002	0.98668
STXBP5L	0.422753	0.276767	0.265511	0.236725	1.05521	0.586982	0.188668	0.446688	0.402033	0.169446	0	0
SFT2D2	0.424384	0.378738	0.52756	0.180988	0	0	0.451846	0.478729	0.460734	0.360571	0.409449	0.380417
HOOK1	0.430074	0.453155	0.389193	0.594241	0.491161	0.923488	1.41028	0.835431	1.43516	0.529213	0.929102	0.861676
FAM84A	0.438107	0.363216	0.67227	0.450257	0	0	0.990607	1.04422	1.29064	0.0799366	0.189002	0.389121
CASP7	0.438201	0.951718	0.646958	0.31575	0.683764	0.771143	2.23508	2.24186	2.2712	1.39684	2.6033	2.28526
Blimp-1	0.439175	0.41158	0.379127	0.119978	0	0	0	0	0.0972157	0.523975	0.441632	0.655688
XLOC_037957	0.439248	0.227314	0.539612	0.484785	0.342046	0	0.294741	0.153887	0	0	0	0
CIB2	0.440028	0.682135	0.476841	1.25212	1.09405	1.15298	0.479581	0.604993	0.723888	0.401256	0.482811	0.406069
gga-mir-30d	0.440664	0.631099	0.655546	0.97738	0.761681	0.946981	1.57881	1.67521	1.86548	0.951476	1.73886	2.0337
XLOC_046566	0.442445	0.797388	0.439319	1.82076	1.59082	1.1584	0.798122	0.34766	0.748926	1.19167	0.404797	0.55826
FAM149A	0.442591	0.568167	0.862758	0.142544	0.287188	0.204841	0.5983	0.754263	0.840281	0.527127	0.46526	0.390739
F3	0.443164	0.347332	0.129111	0.486583	0.601105	0.22537	1.83952	0.938754	0.890791	0.627578	0.959895	0.901494
ITGB2	0.443343	0.596731	5.23193	0	0	0	0	0	0	0	0	0
CHRDL2	0.446973	0.244531	0.331573	1.04658	1.07527	1.28157	0.601693	0.552734	0.314848	0.833297	0.711501	0.667908
GREM2	0.447471	0.97908	0.670539	0.969399	1.41855	1.00154	0	0	0	0	0	0
LCAT	0.448789	0.256927	0.299505	0.67466	0.384181	1.07163	0	0	0.110479	0.310571	0.353408	0.513563
HABP4	0.449786	0.0641585	0.260054	0.0103605	0	0	0.695835	0.57043	0.600979	0.377898	0.372905	0.271797
PIP5K1B	0.450364	0.749853	0.298238	0.181335	0.62361	0.255124	0.71964	1.07756	1.47623	1.32612	0.853662	1.23117
EML5	0.452157	0.273403	0.367771	0.904897	1.17683	2.51471	1.49785	0.966016	0.985151	0.656992	0.377876	0.422954
UNC5D	0.453379	0.806461	0.939072	0.737456	0.52526	0.92567	0	0	0	0	0.234125	0.408558
SPATA18	0.454932	0.627285	0.688876	0.346369	0.269007	0.28983	0.584748	0.704384	0.743751	0.76825	0.773571	0.575717
XLOC_052549	0.455672	1.27077	1.27226	0	0.471839	2.83186	0	0	0	0	0	0
PPP1R36	0.456446	0.459051	0.777544	0.193481	0.395206	0.288169	0.528499	0.309067	0.488905	0.231735	0.126709	0.338904
CAMK1D	0.457724	0.490807	0.476675	1.19526	1.12713	1.13142	1.45117	1.25395	1.31262	0.807174	0.760665	0.466509
WNK2	0.459043	0.471051	0.509434	0.766725	0.669807	0.551049	1.85717	2.11052	1.6722	1.38706	0.93187	0.88719
NCF1	0.460391	0.71121	0.930841	0.268132	0.409806	0.447682	0	0	0	0	0.436057	0
ETV7	0.461039	0.359669	0.399395	0.0715524	0.186545	0.451986	0.30739	0.126586	0.482739	1.30533	0.715146	0.94104
NT5E	0.462687	0.64885	0.740235	0.0253749	0	0	0.292151	0.237146	0.369878	0.0552882	0	0
CALCR	0.463293	0.487392	0.203956	0.313613	0.317293	0.18012	0.686296	0.519523	0.795275	0.695425	0.614865	1.02636
CEP44	0.465832	0.243006	0.326727	0.423759	0.35537	0.163661	0.631594	0.759425	0.685131	0.395261	0.268649	0.654048
KCNQ5	0.466752	0.59808	0.501712	0.127593	0	0	0.928872	0.841223	1.08444	0.431414	0.393393	0.523623
AASS	0.468616	0.519425	0.827443	0.241857	0.316683	0.474988	0.310456	0.283047	0	0	0	0
GLMN	0.46905	0.726776	0.574625	0.159047	0.322356	0.12218	0.659452	0.750189	0.860606	0.509147	0.77023	0.854864
XLOC_048800	0.473963	0.648887	0.671135	1.70197	1.98749	1.29119	0.659666	0.469905	0.722417	0.491117	0.418323	0.402639
MYH1A	0.475373	0.325131	0.315596	0.228992	0.265723	0.105326	0.92281	1.10915	1.09738	0.291561	0	0
C1H21ORF91	0.477061	0.767068	0.49736	0.787092	0.445783	0.377821	1.37561	1.4397	1.26853	1.30681	0.958194	1.14152
C1H2ORF49	0.478999	0.721325	0.761661	0.350814	0.700274	0.464912	1.6165	1.785	1.8273	1.43728	0.974004	1.70725
XLOC_049858	0.479344	0.468008	0.723678	0.11595	0.264376	0.218284	0.54863	0.390455	0.415838	0.362362	0.467908	0.553731
CPZ	0.481213	0.294032	0.310094	0.280587	0.181395	0.393286	0.883161	1.20487	0.808347	2.20484	2.86498	2.47177
ADCY8	0.482561	0.341879	0.396312	1.97501	1.64974	1.72352	0.486931	0.61076	0.575297	0.270488	0.253972	0.419129
C6orf58	0.482931	1.06779	0.273012	0.125995	0	0	0	0	0.164472	0.339	0.701022	0.36261
KIF26B	0.483551	0.497088	0.749922	0.936282	0.822684	0.516374	0	0	0	0	0	0
DMC1	0.483738	0.559749	1.1289	0.333081	0.492308	0.239014	1.77802	2.2117	1.32817	1.33742	1.43453	1.31028
XLOC_032396	0.484796	1.61455	0.785678	0	0	0	0	0	0	0	0	0
TRIL	0.488165	0.292345	0.49157	0.855068	0.484274	0.635624	0.830727	1.07163	1.18184	0.293794	0.392842	0.309059
WDR41	0.490389	1.1268	1.01659	0.25432	0.312064	0.401486	0.666543	0.748814	0.830602	0.555847	0.616237	0.878911
CTPS2	0.49233	0.522474	0.345813	0.247414	0.294556	0.334893	0.641385	0.693235	0.95561	0.565913	0.419263	0.766379
NAPEPLD	0.492537	0.634201	1.22481	0.480418	0.278049	0.543577	1.39709	1.28894	1.11422	0.720503	0.835678	0.97573
GPM6B	0.493036	0.30053	0.165157	2.39277	1.97416	1.26154	1.4315	2.16725	1.33783	1.00153	0.8919	0.903435
FAM134B	0.499595	0.681269	0.763744	0.0395955	0	0	0	0	0.181734	0.384208	0.8083	0.68317
MSMB	0.500426	0.539451	0.31381	1.7263	3.19921	3.70761	1.58108	3.44436	2.08624	1.49682	0.645615	0.522621
PLEKHH2	0.507373	0.635618	0.428341	0.14833	0	0	0.905806	0.80459	0.828993	0.682244	0.611119	0.92742
SGOL1	0.509022	0.616024	1.05355	1.63352	0.6769	0.918759	0.5311	0.365977	0.484552	0.276353	0	0
PELI2	0.513134	0.708557	0.628095	2.06383	2.0905	2.22983	2.93709	2.50222	3.17005	2.23491	1.95771	1.4913
CTXN1	0.513348	0.556927	0.661512	0.353257	0.378491	0.874733	5.51854	6.41456	6.34225	3.92925	4.6503	4.84891
Tulp	0.514075	0.34707	0.105837	1.33371	1.23887	2.32421	1.905	0.985457	0.783104	0.533729	0.476998	0.41842
PREPL	0.516852	1.15186	0.168629	0.45505	0.50818	0.261243	1.18745	1.69558	1.45257	1.48601	0.852791	1.29397
CENPE	0.517111	0.633674	1.00455	0.609944	0.795594	0.805292	0.682408	0.580867	0.563152	0.140988	0	0
CDH17	0.520677	0.565247	0.62897	0.189353	0.510037	0.549669	2.30886	2.47425	2.28359	1.40392	1.50414	1.6387
XLOC_015995	0.521144	0.134963	0.285145	0	0	0	0.400454	0	0.119186	0.341606	0.272451	0.32903
CRACR2B	0.522104	0.359398	0.259082	0.330867	0	0	0.903028	0.742574	0.735611	0.908215	0.791277	0.730971
SLC19A2	0.522228	0.508947	0.409267	0.690086	0.481989	0.600543	0.298051	0.178688	0.22769	0.313503	0.335375	0.395968
XLOC_041200	0.526277	0.472562	0.717793	0	0	0	0	0	0	0	0	0
XLOC_031668	0.52712	0.191035	0.664025	0	0	0	0.606711	0.824151	0.664708	1.02395	1.01767	3.48856
ITIH5	0.529115	0.404287	0.322789	1.78106	1.69789	1.59921	2.55903	2.97914	2.28846	1.25994	1.67666	0.940372
AQP9	0.529876	0.640065	0.772902	0.610679	0.287474	0.128323	1.92912	2.50662	2.6574	1.58136	1.30393	1.43613
MAP9	0.536598	0.67318	0.869348	0.387457	0.465167	0.757857	2.12038	1.04033	1.46698	1.02266	0.728149	1.2068
CDC37L1	0.539034	0.88797	0.675507	0.576908	0.75195	0.362127	1.18259	1.0233	1.29093	0.884712	0.996652	1.28322
gga-mir-1654	0.539129	0.775492	1.11189	1.40079	1.46766	1.58828	0.921735	0.793634	0.932101	0.746902	0.525312	0.358114
ENSGALG00000010303	0.540649	0.678113	0.362927	0	0	0	2.86594	2.43057	1.92977	0.645114	1.31021	1.1256
XLOC_055249	0.544183	1.42059	1.41155	0	0	0	0	0	0	0	0	0
FAM110A	0.544924	0.378856	0.853333	0.265757	0.770509	0.516915	1.34051	1.28572	1.15775	1.09512	0.701678	0.632302
PCDH12	0.545437	0.920496	1.10673	0.546515	0.248334	0.43405	0.488477	0.301943	0.212593	0.308095	0.303692	0.29804
SLC6A14	0.546523	0.661261	0.604147	7.7069	7.11635	7.49574	3.09219	2.20275	3.11241	0.250431	0.327313	0.344802
XLOC_004112	0.548316	0.454524	0.534663	0	0	0	0	0	0	0	0	0
PCTP	0.548843	0.481353	0.561568	0.223896	0.647841	0.116672	1.04508	1.1928	1.22441	0.781389	0.545706	1.07482
IGSF9B	0.552002	0.475709	0.614653	1.10798	0.904637	0.967855	0.483024	0.375927	0.383219	0.337995	0.359063	0.41918
MYBL1	0.552815	1.13706	1.08835	1.04517	1.22518	1.46835	1.11847	0.877263	1.06258	0.261541	0.330447	0.701387
POT1	0.553205	0.561194	0.57631	0.54659	1.01845	0.549269	1.15514	1.30026	1.555	0.665973	1.19705	0.954026
ADAMTS8	0.554653	0.794495	0.534445	0.451815	0.316623	0.280213	0	0	0.151687	0.29596	0.316589	0.308427
SPOCK3	0.557965	1.10454	1.13747	0.16735	0.38665	0	0	0	0	0	0	0
XLOC_057619	0.55957	0.174176	0.717908	0	0.657978	1.61618	0	0	0	0	0	0
FAT3	0.565168	0.52881	0.373735	2.05268	2.32719	1.84333	1.86059	1.46562	1.65315	0.660419	0.477844	0.537877
uc_338	0.565295	0.915557	0.818661	0.499209	0	0	1.62562	1.46269	1.81598	1.14401	1.18485	1.33868
ENSGALG00000013318	0.56937	0.391137	0.240395	0	0	0	0	0.370404	0.0933657	0.795589	0.539803	0.0586457
FLRT3	0.572043	0.566137	0.651146	1.32395	1.22371	0.926351	2.17401	1.80792	1.92735	1.0933	1.02422	0.851529
CASZ1	0.574739	0.553678	0.671512	0.429932	0.48598	0.515056	0.405706	0.34741	0.179147	0.290528	0	0
PRSS12	0.576283	0.497425	0.446099	0.356614	0.33786	0.0836523	0.701729	0.675632	0.890556	0.486572	0.704971	0.491617
ENSGALG00000028489	0.57824	1.18978	0.533352	1.98278	1.5068	1.81696	3.20087	3.07241	2.1527	0.502001	0.502052	1.06179
gga-mir-181b-1	0.579476	0.760038	1.00248	2.30287	1.25907	1.08215	4.21311	1.70378	2.69641	1.72374	2.61499	2.3591
BMP7	0.579862	0.676761	0.51644	0.941939	0.719639	0.822301	1.26921	0.952543	1.3678	0.543124	0.374493	0.504761
AVP	0.58093	0.679941	0.171212	2.60032	6.89483	8.16068	2.86851	3.07273	3.76633	1.63196	2.43351	2.95892
KIF9	0.581854	0.624783	0.443096	0.479001	0.551644	1.03045	1.05204	1.2402	0.683761	1.48805	0.806742	0.984459
CLIC5	0.588669	0.634505	0.395884	0.0655605	0	0	0	0	0.17207	0.272759	0	0
PERM1	0.588832	0.498753	0.481378	0.255062	0.227806	0.320099	0.297839	0.279698	0.229844	0.382555	0	0
TMEM9	0.589507	0.293378	0.259538	0.123965	0.495381	0.121717	1.30051	0.897267	1.34738	2.03981	1.60686	0.957212
RELN	0.590309	0.704969	0.702858	0.467702	0.43789	0.404906	0.306955	0.207943	0	0	0	0
SLC5A7	0.594889	0.787547	0.922165	1.36219	1.46265	0.997173	0.999487	0.92298	1.02694	0.562159	0.495601	0.726927
SATB1	0.596788	1.22766	1.25123	0.577803	0	0	1.04461	1.119	1.01601	0.26477	0.491279	0.573816
WNT7B	0.599093	0.743565	0.676722	0.397029	0	0	0.96886	0.967832	0.833254	0.835705	0.57898	0.690705
ENSGALG00000020779	0.601279	0.0873726	0.462572	0.912501	1.45259	1.62167	0.569015	0.579005	0.75845	0.487024	0.408419	0.599901
ZNF518B	0.602412	1.2121	0.818117	0.799537	0.753135	0.527633	1.62647	1.51864	1.59009	0.930484	1.03626	1.12987
SLC35F2	0.602658	0.736544	0.732306	1.23542	0.719017	1.11799	0.535716	0.757431	0.382833	0.40811	0.250019	0.618716
SLC37A1	0.603606	0.72298	1.29399	0.191667	0.352572	0.243526	0.266602	0.656081	0.554669	0.586775	0.485288	0.450744
MTBP	0.608798	1.10748	0.963269	1.12476	1.34832	1.05187	0.779162	0.600789	0.680693	0.277249	0.18804	0.320474
FTO	0.611249	0.788121	1.19278	0.347749	0.378488	0.326188	0.865907	0.794595	0.725661	0.514204	0.622697	1.13701
ATAD5	0.612159	0.509135	0.669955	0.332462	0.487962	0.208999	0.637004	0.854541	0.705395	0.351785	0.249417	0.387424
RAMP3	0.615519	1.12926	1.64533	0.747331	0.39351	0.174593	0	0	0.116612	0.374351	0.202188	0.455559
XLOC_008166	0.616852	0.160254	1.00257	0	0	0	0	0	0	0	0	0.317571
SLC30A2	0.616938	0.424896	0.589348	0.335029	0	0	0	0	0	0	0	0
DINB1	0.617043	0.530478	0.681447	0.445902	0.613499	0.571052	1.57752	1.96518	1.90389	1.40518	1.08209	1.55359
THNSL1	0.617921	0.836027	0.676951	0.382318	0.520363	0.449014	1.12396	0.941019	1.06829	1.03794	0.835315	0.877418
WDR66	0.62069	0.560823	0.900716	0.724792	0.330084	0.418278	1.70295	1.44982	1.52996	0.738896	0.548201	0.505668
MMP9	0.622368	0.55176	1.17518	0.396602	0	0	0.287619	0.297953	0.324877	0.421371	0.860791	0.455362
SLC24A4	0.622832	0.727857	0.778673	0.373611	0.322646	0.433328	0	0	0	0	0	0
LPAR4	0.623283	0.824332	0.662965	1.05497	1.50064	0.861073	5.00913	5.55154	4.99659	5.3365	3.8408	4.8062
RMDN2	0.624634	0.738942	0.870274	0.239197	0.39755	0.550199	0.99041	1.00459	1.22436	0.645822	0.817252	0.699063
POC5	0.626395	0.45145	1.45608	0.443559	1.19467	0.16991	1.42282	0.808263	0.921276	0.312647	0	0
ADAMTS17	0.627187	0.569032	0.405354	1.48204	1.24421	1.04957	4.82301	4.59312	4.79953	2.68323	2.60775	1.83373
TTK	0.629037	0.973861	0.771444	0.783184	1.0414	0.764446	0.8289	0.916413	0.991593	0.116293	0	0
CALN1	0.629316	0.474143	0.462879	0.283825	0.264879	0.116734	0.580225	0.604997	0.379697	0.540177	0.419551	0.517511
ADAMTS13	0.631202	0.777514	0.967702	1.14965	1.07092	1.17541	1.95671	1.92874	1.87053	1.44215	1.40031	1.48432
XLOC_035384	0.635898	1.01268	0.784449	0.175627	0.315648	0.0422432	1.14911	1.76651	1.76542	1.0261	0.825681	1.0411
TAAR1	0.636305	0.530926	0.554054	0.540746	0.74433	0.513359	0.359728	0.303686	0.199198	0.559598	0.311453	0.235734
EPB41L4A	0.637674	0.506919	0.671275	0.25595	0.305342	0.139224	1.36058	0.977303	1.11037	0.683954	0.783701	0.965396
XLOC_042583	0.637952	0.83459	2.01217	0.481149	0	2.49085	0	0	0	0	1.64943	0
STYXL1	0.6395	0.287685	0.234281	0.544862	1.25655	1.15756	1.78742	1.24062	0.946735	1.33345	0.840445	1.52876
CAPN9	0.642311	0.945904	0.845499	0.379935	0.335397	0.504423	1.12635	1.49776	1.45084	1.0658	1.31995	0.459493
RIMS4	0.645941	0.888699	1.07828	0.164267	0	0	0	0	0.221387	0.859129	0.726161	0.742722
BRCA1	0.647273	0.837417	0.812504	0.649906	0.779728	0.7934	0.654137	0.448623	0.568698	0.0854204	0	0
CENPF	0.648192	0.781655	0.674593	0.293624	0.852037	0.569643	0.408003	0.370044	0	0	0	0
HES4	0.649146	0.485607	0.575345	1.761	2.18077	3.39276	3.75905	3.93221	2.69425	0.947638	1.02243	1.42509
GNG11	0.653688	1.13562	0.761613	0.399063	0.626788	1.52762	1.88219	1.89847	1.81418	1.14622	1.39922	1.99617
NTF3	0.653918	0.53122	0.709545	0.179117	0.269382	0.360098	0.909934	0.864063	0.650546	1.67481	1.04933	3.09538
RASGEF1A	0.653985	0.897188	0.500434	1.28732	1.40703	1.22955	1.57178	1.80458	1.91566	1.39168	1.29574	1.41301
PLCXD1	0.654442	0.604298	0.336412	0.467245	0.25095	0.317286	1.54133	1.34477	1.72717	0.830881	0.889861	1.43896
CWF19L2	0.656349	0.523703	0.377088	0.30881	0.620211	0.226219	0.839966	1.05729	1.04102	0.92725	0.566668	0.625804
TNNI1	0.658672	0.476111	0.365176	1.64938	1.0076	2.56741	4.06142	3.46751	4.53978	3.16448	2.57688	1.70651
PRKCH	0.661349	0.411052	0.632678	0.795235	0.464914	0.836313	1.41955	0.711175	0.956584	1.17712	1.45167	2.09174
OBSCN	0.661948	0.909971	0.713528	0.348909	0.585622	0.382704	2.07034	1.38777	1.67875	1.24019	0.896176	1.10877
MXRA5	0.66245	0.634666	0.598983	0.222757	0	0	0.546684	0.594262	0.497149	0.903499	0.677764	0.723079
CPN1	0.662962	0.628731	1.3149	1.20513	1.12023	0.985381	2.40749	2.14265	2.14772	1.37914	0.671011	1.11422
XLOC_042024	0.663274	0.703863	4.44018	0	0	0	0	0	0	0	0	0
LMO2	0.663961	0.45272	0.370544	0.127635	0.341311	0.459088	0	0	0	0	0	0
SLC10A4	0.670142	0.906298	0.861007	0.971366	0.858427	2.55793	3.0699	3.8437	3.96501	4.0659	4.3381	4.07796
CHRNA1	0.670611	0.347234	0.271027	3.83114	4.4043	2.88371	1.82023	2.89362	1.21284	1.45194	0.695512	0.804785
SPIRE2	0.671841	0.876388	0.511772	0.0983705	0.297462	0.0890014	0.513901	0.581413	0.479751	1.2306	0.926137	2.16022
XLOC_041079	0.672437	0.538135	0.938818	0.95291	1.50224	2.41178	0.910206	0.654484	0.928526	0.976125	0.358875	0.154655
CLMN	0.673215	1.07038	0.986055	0.355244	0.454135	0.181183	1.1543	1.27816	1.26229	1.31489	1.03181	1.37222
ENSGALG00000008518	0.674977	2.00711	1.88809	2.2991	3.34363	3.85675	1.56509	1.79687	1.29473	1.95029	2.07559	2.53094
ENSGALG00000016811	0.677055	1.01401	1.02419	1.21774	1.34384	0.735685	2.52464	2.46672	2.18835	1.75145	1.85901	1.89735
ENSGALG00000006083	0.680781	0.747233	1.14158	0.360548	0.475024	0.226956	0.918509	0.778813	0.788001	0.614046	0.883429	0.85586
CDC7	0.682511	0.965284	0.971148	0.432333	1.22899	0.688477	0.688454	0.567157	0.57389	0.191198	0.312526	0.108764
XLOC_060376	0.684395	0.717981	0.337645	0.274739	0.34084	0.395452	1.0479	1.28246	0.99819	0.699002	0.733836	0.984184
C7H2ORF69	0.684925	0.751918	0.867129	0.691068	0.974103	0.544059	1.86198	1.9854	2.53438	0.840273	0.959903	1.3555
TSHZ2	0.685914	0.745315	0.591815	0.826018	0.826325	0.670461	1.9186	1.78181	1.92063	1.91438	1.75945	1.87463
CEP250	0.686011	0.538067	0.492611	0.303829	0	0	0.484919	0.331799	0.463397	0.185527	0.34479	0.173687
ZNF770	0.686636	1.04237	1.11656	1.00868	1.01688	0.972476	2.94435	1.56843	1.74826	1.55835	1.57358	1.88231
XLOC_050406	0.690415	2.20861	13.5187	0	6.69067	0	0	0	0	0	0	0
STK17A	0.690741	0.874364	1.00113	1.19298	0.510715	0.127794	0.191149	0.377703	0.566475	0.42888	0.895213	1.069
DCP1A	0.696478	1.40073	0.968448	0.89116	0.873519	0.636737	1.72749	2.17316	1.97883	1.03136	1.21693	1.88577
ENSGALG00000028863	0.69784	0.359805	0.590362	0.951354	0.401502	0.322603	1.44981	1.82204	1.51577	1.30714	1.71691	1.44782
GALNT5	0.701804	0.593361	0.341305	0.41336	0.680854	0.592807	1.4798	1.35669	1.20709	2.17327	2.20072	1.3862
CYP1B1	0.704401	0.852259	0.836513	0.282163	0.741649	0.92163	0.297143	0.295628	0.423864	1.2657	0.873977	1.39444
VAMP1	0.705485	0.760352	0.387124	1.09046	1.12311	2.04822	0.842757	0.410853	0.640528	0.717538	0.421112	0.800794
FAM65B	0.706174	0.503913	1.03572	3.5531	3.17322	3.29497	2.59529	2.57769	2.41169	1.2868	1.05625	0.587916
Edn3	0.708139	1.35131	1.60511	1.45829	0.377137	0.307309	2.43678	3.3966	2.52592	0.519095	2.04003	0.996152
GPR68	0.712182	0.771221	1.04698	0.244441	0.223679	0.398426	0.658832	0.761975	0.708017	0.941447	1.08846	1.10494
TRIM23	0.714027	0.852742	0.902844	0.38437	0.574462	0.748794	1.36765	1.4474	1.22726	1.2114	0.999851	1.83617
CH25H	0.715881	0.727757	0.693626	0.743053	0.815038	0.798429	2.34782	3.0482	3.94797	3.61613	3.49542	3.61579
42430	0.717245	2.81065	2.49926	0.0609758	1.27217	0.314805	0	0	0.240003	1.36822	0.502538	2.56511
XLOC_052843	0.71843	1.07807	0.639503	1.58154	1.63572	2.34749	2.34377	1.84562	1.4958	2.64728	7.93968	12.9443
MTMR12	0.719416	0.851252	1.18905	0.400387	0.716082	0.784689	1.24642	1.06543	1.55434	1.13476	0.95896	1.22654
LACTB2	0.720388	0.967173	0.875185	0.912021	1.09845	0.988383	1.58762	1.81809	1.79892	1.47072	1.61992	1.70549
RBM24	0.722539	0.83827	0.522061	1.66426	1.25779	1.29526	1.21752	0.989481	1.30236	0.61492	0.569213	0.621798
LHCGR	0.726722	0.483222	0.760576	0.87136	0.412685	0.82075	0.30836	0.203749	0.397218	0.325915	0.766091	1.09625
RGS12	0.728455	0.884721	1.03242	0.192986	0.4164	0.424335	1.17038	1.06155	1.25204	0.779796	0.394329	0.745708
AASDHPPT	0.730625	1.03903	0.821495	0.867591	1.0586	0.707587	1.6137	1.74522	1.95944	0.859648	0.947031	1.24446
ENSGALG00000005114	0.73071	0.862431	1.21636	0.327609	0.468817	0.157143	1.07741	1.38483	1.49204	0.782838	0.769005	0.675832
WNT11B	0.733165	1.51011	1.13066	0.116692	0	0	0	0	0.786922	0.462565	1.08758	1.16137
ART4	0.733534	0.840201	1.14046	0.604883	0.439494	0.515584	0	0	0.332294	0.547716	0.353955	0.28356
EML6	0.738946	1.04115	0.729361	0.197692	0.583909	0.470483	0.642962	0.496757	0.89035	1.0167	1.34361	1.97612
XLOC_044876	0.740537	1.02921	1.05612	0.58478	1.00664	1.04867	1.14289	0.942947	0.740166	1.86661	2.03414	1.56587
SNORA35	0.747182	1.19005	0.87715	3.48125	2.76157	2.86609	0.802657	1.09568	1.34063	0.642198	0.606187	1.06826
HTR4	0.753348	0.598528	1.97068	1.32158	0.695007	1.31826	0.502017	0.333447	0.183484	0.368167	0.867319	0.995134
XLOC_005023	0.753478	0.449703	0.481441	1.12766	2.75871	1.90087	2.37052	2.8948	2.63187	1.10612	1.09864	1.57006
KAL1	0.75371	0.60294	0.503647	0.352671	0.272834	0.384094	1.8609	1.8139	1.85301	1.57124	1.40434	1.66591
XLOC_007864	0.754994	4.34785	5.50664	0	0	0	1.74847	0.276921	0.659512	0	1.41371	0
MCUR1	0.755023	1.18256	1.50138	1.10269	1.33375	0.326568	2.12692	2.64006	2.75789	1.38201	2.55498	1.35486
ABI3BP	0.755464	0.986023	1.17705	0.232425	0.696592	0.427305	0.525628	0.696395	0.649392	0.388637	0.495505	0.511745
ZNF131	0.755903	0.909744	1.9007	0.497628	0.864131	0.395929	1.63931	2.09016	1.92393	1.64983	1.1378	1.53042
MAOB	0.758528	0.61743	0.672383	0.310754	0.481575	0.505052	0.868934	0.796394	0.942006	0.63807	1.09232	1.10756
SLC35A3	0.759159	1.50097	1.70076	1.11492	1.12368	0.6617	1.82691	2.13254	2.21059	1.53039	1.35424	1.42757
CCDC111	0.764024	1.09631	1.60057	1.06856	1.181	1.12252	1.83077	1.64475	1.6453	1.03067	0.524608	0.722777
COL19A1	0.766162	0.84435	0.590762	0.063395	0	0	2.51437	1.80709	2.08641	2.23642	2.55388	1.44235
AP4S1	0.766475	0.569945	0.335752	2.14854	0.415585	2.10492	3.53455	4.08129	4.19786	2.59104	2.76039	2.86573
KLHL42	0.768209	1.04838	2.03605	0.411667	0.367294	0.585534	1.35097	1.33733	1.00726	1.04333	1.21356	0.733387
ENSGALG00000026343	0.769291	0.645092	0.999164	1.8502	1.54495	1.42485	1.17594	0.829756	1.38143	0.775289	0.983573	1.2097
TLR15	0.771657	0.813278	0.679848	0.443635	0.231946	0.400053	0.665246	0.700535	0.71589	0.747377	0.592842	0.761112
MSH3	0.776325	1.05144	0.76323	0.559048	0.829617	0.575104	1.47352	1.87195	1.87239	1.6639	1.51747	1.24592
XLOC_053939	0.779018	0.41409	7.89479	0	0.728519	0	0	0	0	0	0	0
KNTC1	0.781809	1.44808	1.3293	1.20297	1.53845	0.907188	0.938956	0.855299	0.98631	0.449674	0.22413	0.299936
NOV	0.783399	0.373955	0.416599	0.662276	0.958737	0.855159	1.74396	2.70697	2.2441	2.97815	1.99734	2.64671
ARFGEF3	0.783431	0.677377	0.831531	1.50716	1.76587	1.04871	0.795294	0.72512	0.812884	0.606576	0.430529	0.353692
EPHA6	0.787287	0.42964	0.467284	1.44907	0.898549	0.616696	1.33809	0.439273	0.436205	0.293206	0.298242	0.427234
TRIQK	0.787353	1.18086	1.18351	0.647914	0.742553	0.685819	4.16005	4.93126	4.67344	3.58321	3.22679	3.46472
CCDC36	0.78795	0.58326	0.481812	1.94563	1.54115	1.71664	0.570627	0.692224	0.527028	0.286138	0.623666	0.344597
CYGB	0.788266	0.763489	0.675803	0.0965931	0.226669	0.358757	0	0	0	0	0.246756	0.261349
MYL3	0.79373	0.532702	0.263978	0.668782	0	0	1.27112	2.26301	1.64864	1.8031	1.96735	0.523601
ENSGALG00000019003	0.794434	0.72896	0.573803	0.280774	0.426806	0.175844	0.934017	0.769924	1.10792	1.32762	0.853777	0.740765
EYA4	0.796236	1.03197	2.0643	0.972558	1.03756	0.543615	4.2173	4.16808	4.55831	3.82425	3.54164	3.1549
ALDH1A1	0.796532	0.98024	0.901288	0.140585	0.472193	0.613696	0.61574	0.364719	0.746153	0.525253	0	0
IL8	0.799062	1.40483	1.41655	2.29562	1.82902	2.39294	0.748857	0.864094	0.50944	0.349602	0.544554	0.608649
UBE2W	0.800423	0.728483	0.829701	0.677174	0.971107	0.699324	1.54951	1.29408	1.59781	1.15535	1.48426	1.99979
DENND2D	0.803633	0.548363	0.643174	0.553654	0.892547	1.30747	0.446396	0.149183	0	0	0.458301	0.671472
MICAL1	0.805244	0.936648	0.573036	0.66446	0.66835	0.532819	1.60389	1.46567	1.20674	1.13152	1.21671	0.704947
ENSGALG00000001629	0.805977	1.28856	2.24915	1.36565	0.627897	0.251142	1.59079	1.78164	2.45909	0.374904	0.613644	0.757428
FAM173B	0.80885	0.93666	0.920346	0.628517	0.914173	0.552323	1.82548	1.88615	2.19856	0.883528	1.01002	1.28603
MFSD4	0.812354	0.521775	0.852475	0.720171	0.81035	0.5362	3.65983	4.23046	4.85406	3.89501	2.99657	2.63894
BTN1A1	0.818097	1.08255	1.19554	0.610079	0.549942	0.769845	0.320065	0.532588	0	0	0.144254	0.456928
NELL1	0.8191	1.13254	0.876774	1.69877	1.72214	1.7549	0.908745	0.821296	1.58956	1.71647	1.45806	2.54286
ADAMTS9	0.8194	0.823914	0.492395	1.32214	2.18574	1.71022	1.79128	1.43815	1.74113	1.34652	1.24972	1.53021
C5orf63	0.820275	0.89163	0.863013	0.536842	0.529666	0.951525	1.02612	1.32558	0.911288	0.951623	1.32968	2.21113
APAF1	0.824469	1.06546	1.21722	1.15653	0.863416	0.679195	1.87331	2.01186	2.11898	1.30047	1.64594	1.73089
NCF4	0.826396	0.774654	0.536284	0	0	0	2.21213	1.94506	1.77673	1.19919	1.39793	0.668923
XLOC_039615	0.827971	0.184129	0.584827	1.15274	0.388673	0	0	0	0	0	0	0.313771
PLEKHG1	0.829474	0.676832	0.528587	0.916423	1.24912	0.827521	1.57823	1.88378	2.1782	1.83839	1.47859	1.33394
SS2R	0.831645	1.07679	1.20359	1.9711	1.12492	2.28715	1.64786	1.90571	1.60549	0.360408	0.234811	0.554737
CACNA1H	0.834009	0.605747	0.707825	0.484825	0.650507	0.983677	1.42565	1.62458	1.16328	2.69372	2.78093	2.46452
ENSGALG00000017180	0.83466	1.09273	1.29956	0.585434	0.898379	0.629765	1.97372	1.85075	1.82052	1.28345	1.23864	1.50439
TMA16	0.837289	0.701875	0.870331	0.058923	0.602903	0.401223	0.826916	1.37911	1.23252	0.860693	0.566092	0.977417
DEF6	0.842913	0.482664	0.511182	0.281848	0	0	0.443533	0.751096	0.613086	0.623646	0.385059	0.292556
XLOC_061897	0.846316	1.25484	1.0769	1.17955	0	0	0.687915	0.204598	0	0	0	0
TMEM204	0.846507	1.20406	0.697428	0.835056	0.388885	0.60675	4.53232	4.81643	4.75867	3.29565	2.25858	2.97663
MELK	0.852991	1.3256	1.23904	0.949194	1.40247	1.03272	0.78094	0.682151	0.761889	0.346244	0.445816	0.142079
PMS1	0.855181	1.09547	1.68194	0.64653	0.548347	0.535937	1.1175	1.64616	2.18743	0.729517	1.3046	1.2884
ASPN	0.856848	0.765392	0.811525	0.868181	0.702782	0.680562	8.71362	9.31094	8.4629	6.4041	4.63026	9.16734
SCN5A	0.860071	1.14735	0.553411	0.434983	0.442233	0.363977	0.483624	0.604838	0.851528	1.14489	1.819	1.26513
CDCA2	0.861756	1.12283	1.16389	0.867155	1.5562	1.34632	0.848786	0.691099	0.856313	0.150386	0	0
GALNT14	0.862542	0.695461	1.18077	0.732638	0	0	0.53073	0.596961	0.493256	3.40584	2.13238	1.91462
KCNK2	0.863051	0.46899	0.29578	0.164338	0	0	0.318664	0.70219	0.905635	1.18002	0.893749	1.324
FHOD3	0.863494	1.00646	0.824903	3.12105	2.52411	3.21059	0	0	15.9254	13.3118	11.5193	10.9863
UNC5A	0.869374	0.970914	0.363974	1.12218	0.55039	1.25747	2.6249	3.03453	2.82268	7.3582	5.78863	5.59668
KLHL3	0.87159	0.573118	0.628167	0.288429	0.645634	0.611389	0.315306	0.300506	0.387197	0.538915	0.44248	0.357855
SYT6	0.872836	0.93191	0.585111	0.38953	0.323496	0.429198	0.933715	0.749969	0.718759	1.37479	1.41768	1.35503
XLOC_003083	0.876085	1.3979	4.95905	0	0	0	0	0	0	0	0	0
TNFRSF8	0.878085	0.829331	0.614876	0.36681	0.539195	0.440044	0.87405	1.27777	1.35961	0.667664	0.571223	0.781033
SLC17A9	0.879619	0.562792	1.12194	0.219317	0.396129	0.214066	0	0	0	0	0	0
CERS6	0.880719	1.11986	1.6646	0.690641	0.690123	0.583289	1.26586	1.28974	1.38449	1.60994	1.45859	1.46925
BCHE	0.880731	1.72075	2.28474	0.475906	0.683495	0.420005	1.70738	1.47942	1.30883	1.39582	0.828848	1.03742
MAATS1	0.881132	0.606929	0.966193	2.1136	1.46955	1.52942	1.64181	2.19269	2.37239	0.78373	1.16545	2.94694
LDB2	0.883332	0.535553	0.387296	0.589953	1.20324	0.591796	3.15716	3.35758	3.96866	2.10413	1.34832	2.81388
ELN	0.884983	0.711783	0.780683	1.10915	1.04033	0.655355	16.2877	19.9607	18.2797	36.546	30.9534	34.0345
RWDD3	0.885097	1.20747	1.60079	0.830074	0.938646	1.22773	2.04993	2.30176	2.64054	1.52256	1.70293	2.65169
SH3BGRL2	0.885418	2.49991	1.15549	0.497818	2.08392	0.67278	0.363544	0.447052	0.441462	0.2579	0	0
ENSGALG00000002386	0.89025	0.804594	1.27042	1.46853	1.92787	1.96818	0.690893	0.763217	0.82532	0.560562	1.02743	0.587411
IL6	0.893706	1.43739	0.387391	0.513745	0.989478	1.0215	1.55416	0.572627	1.39722	4.38653	3.40848	3.2197
ENSGALG00000001886	0.897267	1.74386	1.33772	3.32954	1.24097	1.49217	0.995482	0.835136	1.21991	0.772054	0.760673	0.971708
RAPGEF5	0.900496	0.908926	0.941038	3.47327	2.94992	2.87607	5.00977	5.08857	5.3381	3.34806	3.17437	2.55219
SLC25A47	0.902287	1.24345	1.24422	0.341086	0.497333	0.531643	0.869987	0.712964	0.982828	0.622236	0.698177	0.615328
KIAA1755	0.903369	0.914555	1.08218	0.218918	0.240926	0.402865	1.5896	1.47548	1.45309	2.98398	2.60657	2.29916
CEP55	0.903918	0.904596	0.780107	0.793493	1.45524	0.770443	1.05913	0.818227	0.929773	0.166986	0.256225	0.266937
RPS6KA6	0.909873	1.22091	1.10302	0.686027	0.944651	0.866504	1.56325	1.77925	1.96383	1.03188	1.16289	1.08324
MICU3	0.911589	1.19683	1.30243	0.696706	1.00099	0.812961	1.87669	1.91888	2.01902	1.5187	1.51977	1.93192
TMEM200A	0.91583	1.51573	1.67849	0.91718	0.911376	0.712901	1.36043	1.48314	1.53475	1.77741	1.83544	2.15709
TERF1	0.915979	0.957216	1.07378	1.23346	1.45181	1.38685	1.56581	1.5509	1.34893	0.54355	0.581372	0.581659
CCDC92	0.916345	1.31007	1.01228	0.395019	0.877026	0.89257	1.1827	0.962508	0.838999	0.845805	1.71903	1.54546
CYP27A1	0.917362	1.26147	1.29494	0.65039	0.84478	0.964085	0.0572027	0.52184	0.336975	1.08504	0.536134	0.668725
C7orf50	0.918097	1.4432	1.22899	2.28081	1.92926	1.05529	0.799357	0.955051	0.762251	0.926094	0.623234	0.911564
c-myb	0.922545	1.02308	0.919965	0.703077	0.448204	1.02002	0.337698	0.309328	0	0	0.218808	0.309229
HEYL	0.922628	1.41495	1.49217	1.13982	1.1969	1.32161	2.5963	2.97347	3.08251	2.11317	1.7768	2.28596
TRDMT1	0.931005	0.890273	0.751237	0.600383	1.24963	0.98686	2.5555	2.85622	2.9022	1.57385	1.42526	2.27848
DNAL1	0.933761	1.4114	1.01495	0.663061	0.685792	0.514374	2.23122	2.59923	2.86768	2.30225	2.42483	2.69237
ST8SIA6	0.934935	1.65663	0.789734	0.661286	0.87919	0.884091	1.91508	2.28432	3.00155	0.845626	0.833782	0.985231
CECR1	0.936978	1.59358	0.592137	1.19174	0.106981	0.481205	0.406432	0.33649	0.424324	0.571748	0.656191	0.945628
TMEM116	0.940109	1.13322	1.4549	1.79699	0.877902	0.980667	1.3251	1.95521	1.60391	2.99294	2.42051	3.41473
ADSS	0.941151	0.970814	0.812053	0.682819	0.838167	0.756619	1.91878	2.04997	2.24579	1.65213	1.69492	1.82598
SPAG16	0.941835	0.591075	2.11603	0.265049	0.907733	1.17912	0.420197	0.465836	0.413547	0.615153	1.10072	0.892047
SFRP1	0.943715	0.683014	0.790681	0.267667	0.744096	0.924005	5.10708	6.33152	5.95809	7.83963	5.93353	5.74192
PLCH2	0.945107	1.08594	1.00161	0.383323	0	0	0.7167	0.403641	0.394295	0.690002	0.721773	1.02427
KCTD21	0.948536	1.32018	1.73951	0.750805	0.716574	0.613309	1.9248	1.47956	1.85819	1.10526	1.51273	1.13889
IKBKE	0.94857	0.953677	1.3011	1.11988	1.26157	1.51816	2.15552	2.45349	2.33631	1.29099	2.01398	1.2061
EMX2	0.950188	0.848492	1.43152	0.184246	0.544107	0.795234	0	0	0.384198	0.252557	0.119702	0.505679
ENSGALG00000017322	0.950788	0.930465	0.910127	1.3154	1.11266	1.80465	0.987036	0.626093	0.888528	0.496327	0.418923	0.522658
RHD	0.954106	0.755727	1.04074	0.865301	0.932706	1.29574	1.35036	1.43734	1.27836	1.72032	2.38255	1.60138
PTAR1	0.95509	1.96048	2.72331	0.750599	0.58057	0.366339	1.39815	1.61675	1.28392	1.1079	0.781487	1.20229
CHST15	0.962963	0.443794	0.734439	0.66711	0.945362	1.04929	2.74122	3.68721	3.82294	13.2702	13.1291	11.4452
ENSGALG00000012391	0.963696	1.50607	1.50387	0.772305	0.471246	0.444754	0.456548	0.307127	0.356657	0.513906	0.545774	0.247726
HNMT	0.96453	0.770936	0.637871	6.95893	5.32775	3.7462	42.5219	58.1949	53.4509	14.6755	21.2297	10.2495
ARHGAP11A	0.964945	0.959221	1.1551	1.81297	1.44324	1.52551	1.46758	1.23227	1.49243	0.456073	0.367261	0.514997
S100B	0.973828	0.866856	1.25249	0.709782	0.453611	0.521208	1.61908	1.80015	1.79616	1.54264	1.14461	1.36506
METTL15	0.977	1.34601	0.861714	0.557376	1.04119	0.570786	1.59646	1.99154	1.80722	2.37642	1.93364	1.64218
SLBP	0.977944	0.806982	0.812236	0.544543	1.20454	0.920347	0.262149	0.531524	0.457657	0.124326	0	0
DISC1	0.978078	1.23166	1.93626	0.577813	0.873666	0.670047	1.60337	1.99774	1.81211	1.10779	2.04861	2.36185
IFIH1	0.978656	1.33742	1.24321	0.534368	0.526058	0.771952	1.37815	1.24035	1.18687	1.1754	0.82279	1.15795
FBXL2	0.979071	1.50801	0.955341	1.17002	0.712035	0.688113	2.6324	2.38755	2.85359	2.10228	1.8094	1.31793
XLOC_041183	0.980532	0.960644	1.88555	0.285548	0.441287	1.4883	0.340306	0.353861	0.317122	0.312973	0.482218	0.694523
IRF10	0.984595	1.01452	0.853181	0.0934503	0.327128	0.256832	0.629515	0.635638	0.729347	0.835672	1.24646	1.02771
KIAA1958	0.984724	1.53832	1.22044	3.95474	3.24647	3.27646	0.878213	0.739348	0.804772	0.566452	0.540247	0.493887
CRISPLD1	0.986871	1.21635	1.58133	0.225405	0.944032	0.349604	1.26354	0.684655	1.23215	1.39925	0.536137	1.13116
XLOC_055365	0.993069	0.626042	0.851356	0	0	0	2.9987	1.27244	1.00924	2.57573	0	1.31917
SERINC2	0.997109	0.895027	1.05517	1.2236	0.900541	0.905779	2.65792	3.5328	2.43394	0.905433	0.985325	1.24186
HSD3B2	0.997845	1.35579	0.887087	0.161308	0.281394	0.0859608	1.16589	1.05155	1.16809	0.471632	0.538877	0.788213
AMIGO2	0.998062	1.34321	1.65982	1.34608	1.50126	1.9449	3.10309	3.01329	3.89605	1.92882	2.18329	2.09252
XLOC_052174	1.00457	1.15046	0.970487	0.808193	0.970132	1.29296	2.27052	2.21437	2.01584	1.91884	1.28573	2.30152
ARHGAP8	1.00674	1.91505	1.34452	0.21836	0.251595	0.517102	1.30275	1.6346	2.42596	1.60632	0.528026	0.823142
gga-mir-223	1.00906	1.19223	1.0967	0.368205	0.41239	1.08044	0.397414	0.303045	0.275544	0.33881	0.427932	0.96553
MYOCD	1.00907	0.667458	1.01234	0.983667	0.535683	0.585785	0.528089	0.626532	0.555202	0.143855	0.160531	0.371158
PTPN3	1.01143	0.829582	1.30545	0.694481	0.64844	0.767705	2.33768	1.97095	2.23617	2.48776	2.5534	3.23467
ADCY2	1.01242	1.71772	0.744968	2.11846	1.91971	1.80709	2.13662	2.19653	2.21582	2.71179	2.46025	2.14674
gga-mir-148a	1.01265	1.28825	1.16361	2.76359	2.24798	3.33948	1.65262	1.06834	1.42232	1.32567	1.30062	1.20926
MPP3	1.01377	0.652567	1.35027	1.38122	1.82195	1.7619	2.62025	2.0406	2.0637	1.63071	1.8251	2.05998
RBFA	1.01491	1.12162	2.02056	0.529526	0.884551	0.24852	0.845656	1.0599	1.1042	1.0006	1.02965	1.77502
TEK	1.01606	0.9584	0.988348	0.690531	1.17822	1.42289	0	0	0	0	0.353922	0.231845
FAM180A	1.01756	1.45029	1.15883	0.877675	1.06981	0.431016	1.90608	2.07387	2.30217	2.59415	2.78916	3.25652
RNF219	1.01934	1.67509	1.25614	0.92239	0.847031	1.27965	2.44362	2.68019	2.79504	1.33961	1.16018	2.37446
C1H12ORF4	1.02219	1.1328	1.48572	0.95394	0.827598	0.946579	3.27524	4.33404	4.71488	3.001	3.52386	3.40769
CWC27	1.02488	1.4168	1.37038	0.622598	1.57612	1.13269	3.00042	2.8178	3.04568	2.04105	2.45458	2.58047
XLOC_041323	1.02555	1.63733	4.67339	0	0	5.27246	0	0	0	10.1047	0	0
XLOC_028585	1.02823	0.905016	0.244735	2.25768	2.02519	2.63843	2.73272	2.06482	2.46662	1.37952	1.15583	0.685184
IL23R	1.02996	0.845763	1.49988	0.433594	0.597826	0.882145	1.11266	1.32013	0.710101	0.262357	0.203949	0.349473
KIF15	1.03015	1.29983	1.22608	1.02512	1.95743	0.95196	0.999355	0.996017	0.861686	0.250496	0.0837428	0.277785
GPR126	1.03146	1.64293	1.79087	0.540129	0.658161	0.55112	1.83927	1.83059	2.24401	0.594746	0.50718	0.577605
AMN1	1.03146	1.06613	1.57466	0.592569	0.720816	0.623138	2.16342	1.92283	1.76502	1.25883	1.66983	1.84726
DYNC2LI1	1.03224	0.498233	0.963607	0.596787	1.91511	1.1585	2.76128	2.33032	2.73927	3.05977	2.37332	1.70277
SOCS1	1.03666	0.636397	0.186286	3.24093	1.81988	2.41552	1.17508	0.862178	1.17719	0.872398	1.24097	1.55531
EMC2	1.0393	1.77589	1.77378	1.02217	0.912547	0.894228	2.29793	2.34845	2.28505	1.8258	1.63894	2.27756
C9orf172	1.04739	1.43044	0.800091	1.0889	0.758409	0.624221	1.52129	1.94876	1.39142	2.25925	2.10032	3.54193
SNTA1	1.05755	1.14646	0.873278	1.26487	1.24605	1.95338	6.68369	7.60627	7.79866	2.00586	2.84617	1.5457
NUDT19	1.05795	1.58233	1.17516	2.26671	1.79663	2.93877	2.36631	2.89422	2.67689	1.35282	1.43506	1.22526
LAMA3	1.064	1.54102	0.91481	0.500802	0.844061	0.542639	1.98113	1.67797	2.24726	1.40228	1.40173	1.3765
MIPOL1	1.06733	0.900034	1.48749	0.347479	0.458182	0.446479	0.64416	0.898481	1.1113	1.60505	1.19927	1.97275
FST	1.07212	0.963652	1.16471	0.372617	0.473594	0.642584	1.0033	0.653959	0.882604	1.50883	0.808639	1.44844
TGDS	1.07247	1.46834	1.66317	0.98619	1.44449	1.81275	3.03677	2.49006	3.44035	2.17865	2.17764	2.38078
TLL1	1.07312	0.978031	0.399308	0.102255	0.313318	0.23946	0.702382	0.77991	0.854803	1.77925	1.60337	2.16503
SLC7A4	1.07566	0.572418	0.342142	0.1871	0.379945	0.390154	0.865872	0.854857	0.68103	1.7396	2.28254	1.62375
KIF21A	1.07764	1.36895	1.73618	0.462291	0.848765	0.571599	1.68747	1.68567	1.37996	0.87229	0.950849	1.045
ENSGALG00000007646	1.08712	1.3096	1.46137	0.472627	0.398496	0.491794	0.399371	0.355334	0	0	0.11841	0.265351
XLOC_048640	1.09105	0.32396	0.701887	0	0.318569	0	0	0	0	0	1.29855	1.17877
BRS3.5	1.09112	2.01275	1.63838	0.216622	0.582499	0.287397	0	0	0	0	0	0
REEP2	1.09813	1.24629	1.39994	0.832596	0.946015	0.670241	1.86392	1.75573	1.85707	1.39708	1.36519	1.11736
ZFAT	1.09853	1.08733	0.812334	0.490618	0.868074	0.590185	1.43931	1.54372	1.82127	0.914695	1.04738	1.17975
XLOC_029484	1.10297	1.99405	2.5083	0.792147	0.513038	0.576503	3.88418	2.7127	3.60915	2.72656	1.93863	2.50482
SYNM	1.10948	1.20062	1.123	0.717965	0.760663	0.794919	2.27792	2.3792	1.99131	1.94644	1.5017	1.95831
ZDHHC4	1.10956	1.77377	1.88528	0.270706	0.440325	0.282159	0.790256	1.21982	1.5333	0.604063	0.684239	0.782693
MYOC	1.11299	1.12402	0.624123	0.657799	0.416625	0.240857	1.32123	0.966108	1.43336	1.17105	1.33979	0.792173
NHSL1	1.11334	0.852338	0.889577	0.701866	0.6591	0.700523	2.39821	2.59046	2.01394	2.37504	2.31676	2.12455
DNAJC24	1.11447	1.21052	1.07813	0.671724	0	0	1.64849	1.4951	1.72553	1.16776	1.26153	1.47492
ING1	1.1149	0.859284	0.732031	0.798866	1.87856	1.24282	1.99928	2.0277	2.02987	1.79697	1.21232	1.59609
XLOC_024395	1.11859	0.629012	1.60184	2.40798	0.336116	0.882034	3.06648	3.67325	4.53624	1.04497	1.48029	1.07008
ENSGALG00000027617	1.11897	1.22645	0.734363	0.813916	0.613454	1.31327	2.47472	2.48477	2.57313	4.03376	4.75582	4.62878
RASL11A	1.11972	0.567285	0.253551	1.9986	2.11338	3.59274	4.00915	4.46186	4.86007	1.53501	1.27869	2.28037
HPSE	1.12581	1.16373	1.67156	0.67462	0.881349	0.759251	0.569908	0.525862	0.42087	0.101381	0.630964	0.522375
ENSGALG00000026578	1.12608	1.78708	1.72288	1.48947	1.19226	1.12672	4.24242	3.67483	4.43328	2.88777	2.63712	3.15777
ZNF236	1.13154	1.51176	1.72384	1.04531	1.38133	1.0586	2.6032	2.26824	2.55792	2.10194	1.68917	1.67908
CSPG5	1.13316	0.857105	0.667215	0.620737	1.01488	0.369165	2.3779	2.23442	1.78129	1.71953	2.4815	2.15568
ENSGALG00000027793	1.13862	1.57787	1.70291	1.07385	1.02336	0.652318	1.65937	1.43656	1.50321	0.449424	0.60841	0.663732
RIN3	1.14409	1.03678	0.658365	0.3167	0.55801	0.792964	1.07155	1.06828	1.5595	1.19422	1.17133	0.936991
CIDEA	1.14454	1.45349	1.74457	1.17176	1.18301	0.808335	0.736344	0.876989	1.04657	0.407697	0.561002	0.766995
PKIA	1.15009	1.18474	1.26482	0.679039	0.505584	0.339521	0.989124	1.01136	1.08553	1.11462	1.28543	1.25395
CASC5	1.16487	1.75879	1.73672	1.53946	2.15079	1.62291	1.22842	1.1123	1.37726	0.416571	0.356699	0.473925
TNNI2	1.16981	1.71415	1.10015	6.74756	6.04702	7.02277	12.5202	15.9658	11.0779	11.3148	11.1753	12.9193
MYOD1	1.17168	0.787973	1.28231	8.1251	7.99005	7.09333	2.88754	2.11999	1.97433	1.00124	0.395865	0.376193
RBPJ	1.17686	1.33154	1.6406	1.28027	1.53134	0.835499	3.12353	3.6358	3.5047	2.86544	2.29024	3.36993
CAPN14	1.18197	1.78956	1.47686	0.117509	0	0	0.345743	0.432005	0.780417	1.37546	1.96453	1.51588
LYAR	1.18244	1.16893	1.15858	0.823961	1.18203	0.536517	1.28678	2.26422	3.19382	1.61145	1.24704	1.73357
ENSGALG00000028927	1.18266	0.981376	1.17637	0.367947	0.419991	0.287558	1.99395	1.65033	1.48089	2.2658	1.64916	1.65688
MCEE	1.18491	1.41707	1.70328	1.35666	2.52458	1.21501	3.77254	3.98924	5.00907	3.01958	1.77537	2.84109
FER	1.18615	1.58809	1.75039	1.04353	0.994253	0.893206	2.81112	2.8305	2.85014	1.96269	1.65653	2.56802
EXTL2	1.1906	1.40828	1.32211	0.666204	0.962044	0.760059	1.45322	1.9942	2.16662	1.59775	1.14562	1.61465
CMAS	1.19717	1.13978	1.06511	0.378798	0.859475	0.918547	1.72989	1.83412	1.98152	1.37136	1.97494	1.47145
TDRP	1.19838	1.92691	1.69989	0.784612	1.06716	0.711415	2.5428	2.96069	2.9411	2.73709	2.55565	2.86189
XLOC_013196	1.20099	1.14732	1.61884	0.821549	1.25055	0.628473	2.96014	2.42816	2.82041	1.24919	1.50115	2.41815
AIM1	1.20105	1.47797	1.23582	0.137845	0.281665	0.180733	0.306364	0.377121	0.238812	0.281125	0.327386	0.26816
TMEM26	1.20106	1.46967	1.47865	0.617234	1.04982	0.537687	2.41033	2.20681	2.05975	2.14431	2.27048	2.09802
EVC2	1.20619	1.33959	2.02163	0.938598	0.662482	0.353544	2.10068	2.11969	2.02548	1.5382	1.67837	1.73861
ZNF292	1.20724	2.08176	1.761	1.26123	1.40838	1.42869	2.91469	2.56908	3.03555	1.95981	1.5693	1.80485
PPAR	1.2075	1.70468	1.56828	0.448451	0.402121	0.78973	3.00082	3.57186	3.49455	3.01609	3.42238	3.47613
DSCC1	1.21608	1.41947	2.09944	13.7167	16.6701	12.7103	2.82501	2.71623	2.82792	0.281383	0.599532	0.691999
DZIP1	1.21704	1.84397	1.93539	0.709487	1.20634	0.774523	2.90005	2.88766	2.58112	1.98962	2.05255	2.13342
SUV39H2	1.21735	1.50165	1.68094	1.15518	1.67159	0.828381	2.60157	3.1828	3.43444	1.60799	2.25524	1.57794
BARX2B	1.21873	0.939857	0.813322	2.21798	1.69798	2.10212	2.44782	1.83121	2.44367	1.57079	1.40097	2.10138
LCORL	1.21876	1.4067	1.13199	2.13739	2.45491	3.1788	2.75366	2.44713	2.9141	1.58758	1.80182	1.79316
ERCC4	1.21942	1.66715	1.72859	1.24243	1.1677	1.09713	3.65788	3.04852	3.86154	3.18525	3.05316	3.39359
SNX29	1.22311	1.76678	2.19066	0.984544	1.03032	0.698553	3.19085	2.00322	2.35188	2.11386	1.8766	1.8396
ISPD	1.22333	2.38493	2.37314	0.997522	1.04718	2.61281	3.55252	3.82593	4.86372	3.66664	3.36209	4.1992
ARHGAP18	1.2286	1.24836	1.41965	1.34039	1.0659	0.842867	0.902316	0.826037	0.88337	0.244758	0.75704	0.454467
ENSGALG00000006740	1.22896	0.220664	0.230643	6.41686	0.38195	0.288641	0	0	0	0	0	0
NALCN	1.22915	1.58894	1.70553	0.194432	0	0	2.07425	1.78115	1.7817	1.63982	1.47402	1.91644
B3GNT5	1.24226	1.76057	1.64506	0.618435	1.11188	1.05162	2.46519	2.42834	2.97341	1.69244	1.40685	1.99734
ENSGALG00000009145	1.26651	1.50704	1.51833	0.41536	0.466484	0.531433	2.21625	1.93401	1.75747	1.99351	1.63957	1.98304
gga-mir-30c-2	1.26788	1.23481	1.10222	0.427901	0.577316	0.577731	1.15535	1.15476	1.40507	1.28235	1.33656	1.43078
CCDC88C	1.26796	0.942717	0.940717	1.14316	0.823147	1.39154	2.57675	3.20889	2.89651	2.57578	1.29744	1.56762
ENSGALG00000007710	1.26893	1.04161	2.31795	3.19916	2.67006	1.95776	6.06981	5.86258	5.54947	6.10124	6.19934	6.48647
PDE4D	1.26955	0.735569	0.620291	0.841769	0.805343	1.00406	1.61434	1.88256	2.35023	1.07363	1.10838	7.67986
Slc9a3r2	1.2715	1.54403	1.28932	0.491156	0.764901	0.614564	1.37738	1.43412	1.11359	1.80906	2.03169	2.07859
MYOG	1.27298	0.809259	0.333154	3.06204	3.19446	4.00705	3.82215	3.90932	4.23862	2.75837	1.92864	2.41723
SPAG6	1.27977	0.788753	1.42702	1.52425	1.71885	1.69517	1.90914	1.77354	1.8989	2.3562	2.43937	2.17223
SNAP91	1.27992	1.23178	1.18649	0.606067	1.02678	0.583065	3.89296	3.01482	3.2461	2.61261	1.70789	2.1228
ABHD17C	1.27992	1.20658	1.63893	0.89701	0.998398	1.25989	2.16275	1.90797	1.92101	1.9678	2.08504	1.87795
KIAA1524	1.2803	2.68379	2.09221	2.52466	2.41559	2.20216	2.3765	2.55706	3.13567	1.09243	1.08825	1.00817
HAS2	1.28192	1.69401	1.386	3.0868	3.32235	2.9689	1.00718	1.54987	1.35462	0.44848	0.453271	0.545072
GPRC5B	1.28201	1.37654	1.50783	2.2515	1.38402	1.59429	1.93984	2.29222	2.62101	3.87745	2.51195	2.64057
ENSGALG00000028799	1.28685	2.33192	2.80647	0.690866	0.929778	1.74198	1.38038	0.965051	0.43515	0.833988	1.73899	1.00512
GAS6	1.28915	1.72165	1.47072	1.47582	1.46055	1.90786	8.85777	9.30259	9.47248	7.94525	7.07687	7.571
DGKH	1.29545	1.40255	1.41287	0.745231	0.939824	0.66004	1.9261	1.91075	1.79043	1.05952	1.08928	1.34828
KCNQ1	1.29746	0.665605	2.34719	0.214907	0.547259	0.142164	4.79392	6.91974	4.62794	2.77632	2.90652	2.77211
FIBIN	1.30015	1.46287	1.21659	0.989157	0.959605	2.09543	3.14048	3.15571	3.25793	2.39377	2.89706	2.98535
SATB2	1.30336	1.21821	0.705921	0.623575	0.946195	0.582883	1.40509	1.58476	1.52987	1.17658	0.792729	0.937432
CENPC	1.30519	1.02444	1.71478	2.737	2.55859	2.00784	1.42216	1.47511	0.994513	0.589809	0.723785	0.61404
GPX8	1.30556	2.31201	2.75933	2.1183	1.8161	1.69105	9.74754	9.03005	12.2377	8.71409	8.51421	8.52581
42433	1.30998	2.73742	3.05593	1.42086	1.85634	1.38761	0.796075	0.305281	1.58365	0.261113	0.299825	0.271441
CRABP2	1.31085	2.55494	2.39578	0	0	0	0	0	2.35602	0	0	0.920624
DEPDC1	1.31381	2.08159	3.29949	5.39685	2.86655	1.88973	2.20759	1.5262	2.28996	0.287004	0.478751	0.546232
BOD1L1	1.31706	1.50961	1.5792	0.851963	1.15524	0.759786	2.29196	1.85721	1.64494	1.68808	1.03821	1.60567
TBC1D4	1.31764	1.28348	1.11777	2.22198	3.12599	2.62569	4.87484	3.73102	4.32984	5.10217	3.78431	3.92999
ENSGALG00000006746	1.31797	0.930106	0.699496	0.800085	0.761162	0.82538	3.41133	2.83013	2.94844	1.51743	1.6276	1.47055
STXBP3	1.32644	2.08207	1.6719	0.700649	0.893423	0.921277	1.78256	2.0036	2.14899	1.07763	1.52951	2.0425
PRDM16	1.32853	1.054	1.25282	1.66075	1.4198	1.92922	0.93054	0.869253	0.604223	0.535577	0.648686	0.592336
GRIP1	1.33279	1.43498	1.74699	0.943502	1.11256	0.651399	0.604636	0.398982	0.409055	0.272003	0	0
HAUS1	1.33353	1.68957	1.67804	2.02177	1.8666	1.56271	0.600762	1.37203	1.22555	0.443567	0.845922	0.303593
COLEC12	1.34505	1.74143	1.8891	2.61042	2.04187	2.13235	1.23261	1.11798	1.0162	4.10378	4.10744	3.51361
DTX3L	1.34574	1.46585	1.24804	0.657154	0.633268	0.449723	1.27955	1.55533	1.48128	0.882896	0.705308	0.810143
C11orf74	1.35048	1.69902	0.723799	1.09316	1.47157	1.26806	2.35916	3.00316	2.7267	2.17888	2.36716	2.13495
SLC7A11	1.35235	1.23833	1.34605	1.43837	1.27915	0.989415	3.66697	3.93949	4.4227	1.3274	1.32033	1.68065
LRRN4	1.35275	1.14822	1.11442	0.152259	0.457357	0.266681	0.366254	0.320258	0.335895	0.788982	0.431097	0.318596
SYNE1	1.35398	1.57328	1.74474	0.681527	0.626008	0.477815	2.13511	1.80006	1.8986	1.43506	1.16296	1.18701
COPS2	1.354	1.81918	1.7942	1.23528	1.58533	1.1861	5.02372	5.34905	6.35524	3.80803	3.72593	5.23007
ENSGALG00000022531	1.35614	1.25685	1.68977	0.370592	0.289518	0.510998	0.335981	0.385754	0.460035	0.583003	0.423062	0.545353
CENPQ	1.36195	1.52657	1.36987	2.39812	2.44694	0.908818	1.46168	1.95353	2.28706	0.457252	0.538856	0.93652
TCP11L1	1.3631	1.70183	1.90638	0.911072	0.670563	0.766221	1.87375	1.64304	1.76483	1.61648	1.23962	1.46414
NEK3	1.37092	1.72759	1.04906	1.1262	0.734428	0.58742	1.34492	1.73737	1.95109	1.06206	3.07726	1.80495
TMEM246	1.37314	1.52208	1.68278	0.579097	1.09324	0.881473	2.02112	1.89529	2.44146	2.03252	1.73529	1.92088
ABCB1LB	1.37804	2.35618	2.41661	0.312643	0.581562	0.845349	1.04966	0.778844	1.10747	2.56837	1.97002	2.89516
GSAP	1.37814	2.10463	1.53162	1.65854	1.59691	0.69919	3.50413	4.42886	4.40934	2.44481	3.01568	1.92599
TMEM121	1.38237	1.65907	2.19768	6.61235	5.46196	5.30141	1.23006	1.09962	0.896402	0.649506	0.339889	0.666392
RASA2	1.38762	1.97682	2.02389	0.812819	1.78848	0.994077	2.63687	2.61366	2.73544	1.77572	1.84778	2.59853
DUSP26	1.38922	1.72566	2.67186	0.743734	0.460747	1.5264	0.590024	0.869131	0.83322	3.16012	3.54236	6.02408
B4GALNT3	1.38971	1.60171	1.61045	0.898091	0.648794	0.623837	0.859532	0.97257	0.906326	1.05933	1.11477	1.16018
ZBED4	1.40059	1.91967	2.84452	1.34682	1.4914	0.794006	3.28935	3.66576	3.90014	2.44516	1.97281	2.73111
ENSGALG00000021171	1.40123	1.18561	0.817012	1.45143	1.53955	1.94345	1.05454	0.726295	1.31172	2.9291	3.10549	3.96455
CDC42EP3	1.40206	1.71782	1.52059	1.35734	1.25373	1.29051	3.13665	3.69166	3.56963	2.45727	2.99113	2.98218
DIAPH3	1.40277	1.8522	1.54925	2.21893	2.10723	1.97316	1.68158	1.55744	1.61624	0.337279	0.335185	0.23066
RAB20	1.40336	1.03279	1.67038	3.70488	2.24471	3.92359	2.90023	2.99085	3.54467	4.85393	4.92099	5.16405
Cdc14B	1.40454	1.45037	1.51549	0.892358	1.29433	1.07392	3.46187	3.68314	4.25838	2.57891	2.26379	3.48041
FBLN5	1.40718	1.32519	1.48821	5.41508	6.29999	3.99302	22.437	23.7835	25.2777	17.011	13.1385	14.358
NEK2	1.40724	1.23728	1.32147	2.24165	3.08952	2.89499	0.913789	0.529589	0.794314	0.390033	0.281044	0.442937
ENSGALG00000001604	1.40843	1.09938	1.37	1.48971	1.38314	1.28041	1.18835	0.977006	1.01134	0.466079	0.751406	0.515232
SLC2A8	1.41264	2.10571	1.79632	5.57792	5.13166	7.8288	3.14946	2.63899	4.78716	3.78768	6.0424	2.18357
ENSGALG00000015966	1.4131	0.811032	1.04642	0.563376	0.984156	0.781045	1.52491	2.41781	1.50112	0.487613	1.1515	0.550456
SVIP	1.42569	1.34199	1.33203	1.51269	1.47067	0.767142	2.6573	2.92531	3.45321	2.18486	2.98087	2.29553
GPRIN3	1.42621	1.09928	1.2138	0.519984	0.299971	0.707437	0.339256	0.553702	0.567004	0.172877	0.343296	0.151317
CTNND2	1.43495	0.580816	3.10235	0.789772	0	0	0	0	0.416891	0.551519	0.451993	0.643118
GPR158	1.43626	1.52223	1.45174	0.144463	0.128649	0.385528	0	0	0.222674	0.947515	0.703496	0.637948
SP4	1.44149	1.78463	1.30293	1.25587	1.05912	0.614164	3.40671	3.19563	3.49938	2.44226	1.60074	1.96973
DMXL2	1.44505	1.55353	1.53966	0.674898	0.995195	0.577549	1.19452	1.16303	1.08172	1.11181	0.964437	0.85441
PCDH9	1.44807	1.98799	2.62868	2.73841	1.76311	1.84389	4.99494	3.75541	4.55666	2.63399	2.50485	3.32716
IL1R2	1.45206	0.910531	1.29334	0.404633	0.807056	0.850858	0	0	0.427896	0.114619	0.313244	0.636769
ZBTB38	1.45426	2.17908	1.7573	0.8228	0.618936	0.695885	1.92445	1.89204	2.30483	1.32648	1.77877	1.5082
WSCD2	1.45758	1.63678	1.37607	0.669365	0.757344	0.679343	3.06672	2.52775	3.03571	2.99196	2.19684	2.14685
TUBAL3	1.45927	1.17116	0.976072	2.66878	3.2972	2.84477	3.58978	4.1062	3.06292	1.08892	1.87279	2.07135
XLOC_045724	1.46681	1.48235	1.23085	0.397304	0.355239	0.407633	0.596902	0.543408	0.833337	0.687787	0.628809	0.802114
SASS6	1.47348	2.70829	1.85263	2.81776	3.79768	1.92615	3.24513	3.45485	4.43001	1.52492	1.2681	1.41034
CUL4A	1.47375	1.98898	1.79517	1.05924	1.3793	1.092	4.45979	4.47377	4.59971	3.72428	3.6157	4.6068
HELIOS	1.47657	1.55106	1.60686	1.08093	0.906406	0.859818	2.207	1.80923	2.14583	1.62011	1.37782	1.17834
KIF1A	1.47956	1.43585	1.41139	0.856909	0.984886	0.702335	1.10011	1.20656	0.764565	2.63322	2.03101	2.29387
ENSGALG00000014721	1.48108	1.69817	1.488	1.79672	2.39753	1.44204	4.16163	4.69293	4.81636	3.14401	3.56064	6.0169
TCEANC	1.48509	3.17044	4.07246	1.74489	1.26525	1.86975	5.41867	4.90825	6.2554	4.36139	4.4128	5.20773
ENSGALG00000026069	1.48848	1.77326	2.10068	1.15127	1.05607	1.03031	1.1081	1.29037	0.938523	2.38346	2.60686	3.53432
MANEA	1.49375	2.16696	2.69226	1.43863	1.46026	1.32474	2.91871	3.05151	2.94514	2.43053	2.42794	2.96683
MTAP	1.49385	1.37039	1.51205	1.78013	0.579546	0.129415	1.84833	2.77346	3.59242	2.71397	2.79253	1.79186
ANKRD27	1.49543	1.5074	1.91413	1.15948	1.88112	1.02622	2.62652	2.87134	2.87746	2.04712	1.95475	1.87902
ZNF185	1.49937	1.67726	2.56356	0.916197	0.532709	0.305825	0.430418	0.170478	0	0	0.579718	0.441353
XLOC_028698	1.50417	1.14885	0.71609	1.63596	2.00809	0.904148	2.36505	2.95741	4.20234	2.06878	1.11884	2.30236
FUT10	1.50941	2.05988	1.29762	0.912375	1.27427	0.351032	0.846838	0.696761	0.635874	1.53715	1.19553	1.32366
PATL2	1.51153	0.979208	1.15368	1.70535	0.942714	1.81673	0.495867	0.7484	0.373495	0.223222	0.23855	0.272657
ACTC1	1.51194	1.43764	1.45917	9.24376	7.14872	7.95511	9.80473	12.46	10.8516	5.83478	5.17059	4.01715
GNGT2	1.5273	0.863402	0.96947	2.89688	2.41207	2.28623	1.07842	0.46233	1.1728	0.841773	0.814349	0.589994
DOCK4	1.53284	1.94912	1.71595	0.661999	0.786322	0.704195	2.43902	1.99266	2.44236	1.79797	1.44713	1.45421
NID1	1.53363	1.62027	1.20498	1.18262	0.813918	0.842868	2.33213	3.04761	2.44507	1.27697	1.50256	0.716608
ORC1	1.54001	0.962611	1.46802	1.5722	2.86192	1.80387	0.726449	1.33576	1.16771	0.518751	0.248948	0.563136
NR2F1	1.54363	1.67468	0.920032	0.58365	0.867969	0.430034	1.85728	1.55331	2.02761	1.71115	1.65136	1.11213
XLOC_060478	1.55111	1.65545	14.3457	0	0	0	0	0	10.3091	0	0	3.15117
XLOC_007526	1.55403	2.36078	1.48096	1.86818	2.13151	2.34055	4.6149	5.66574	3.95419	4.53715	4.12429	4.78797
CYP2U1	1.5591	2.17839	2.17736	2.79764	2.04546	1.5555	4.44251	4.38751	3.96212	3.16385	3.14634	3.34046
PTGS1	1.55931	1.25969	2.05674	0.263636	0.547036	0.657065	1.79005	2.86842	2.57127	2.50495	3.69807	3.67349
PARP9	1.55944	1.98685	1.17788	0.619546	1.23749	1.13022	1.76683	2.48137	2.54358	1.86775	1.56462	1.4334
PITX1	1.56142	1.64318	0.817871	1.91105	3.00614	2.51552	1.13501	1.04717	0.8664	1.43779	1.09751	0.996079
SYT1	1.56325	2.00764	1.79609	1.23934	0.91771	1.92842	1.22628	0.884297	0.955008	0.860489	0.697344	0.609435
XLOC_016891	1.56363	3.32893	6.53609	0	0	0	0	0	0	0	0	0
RAC2	1.56473	0.735673	1.26819	0.782645	0.458853	1.08502	2.32108	2.52537	1.71079	0.296883	0.394498	1.00006
TDRKH	1.57115	1.61139	2.34334	2.79044	2.16174	3.95371	1.02205	0.757885	1.37581	0.586486	0.496274	0.821937
PPM1L	1.57121	1.86675	1.79801	0.933911	1.3069	1.13617	4.64571	4.2201	4.37275	3.43735	2.87041	2.87259
PLEKHA7	1.57474	1.42557	1.70184	0.815818	1.05062	0.595951	0.985831	0.735637	0.587792	0.767654	0.573505	0.57221
FAM117B	1.57768	2.21209	1.74454	4.70803	4.51187	3.53731	5.30242	5.35325	5.40944	3.56062	2.70332	2.88104
MMP23B	1.57846	1.62486	2.1646	5.01936	6.75302	4.65636	11.4051	10.9391	10.777	7.98043	6.53532	10.237
TMEM192	1.57921	1.7706	1.40373	1.07641	1.24146	0.855241	2.20479	1.80413	2.5748	2.02459	1.43444	1.83679
U5	1.57984	1.83459	1.2851	2.64553	2.35168	1.81863	1.29838	1.12648	1.25977	0.328411	0.513034	0.567215
GCH1	1.58699	2.11635	1.17367	2.44577	1.95565	1.11171	1.13727	0.991092	0.987817	0.35811	0.52194	0.556226
NCAPG	1.58756	2.28914	2.27271	2.3367	2.05641	2.68316	1.3935	1.30826	1.20039	0.151999	0.34043	0.716609
ASAP2	1.59472	2.23991	2.08027	0.74258	1.23213	0.930341	1.97676	1.4406	1.76577	1.79579	1.37152	1.72774
KIF16B	1.59625	2.17569	1.90983	0.939146	1.29563	1.55055	3.67824	3.22571	3.00333	2.28868	1.78824	2.02118
ADAM19	1.59783	1.69728	1.41199	0.266746	0.413638	0.414651	0.159868	0.409448	0.438534	1.79429	2.22509	1.95513
PREX2	1.60714	2.0996	2.42583	1.33007	1.58462	1.54906	4.10926	3.31073	3.67557	3.23746	2.78325	3.12462
CASP3	1.61087	2.28943	3.50403	2.19257	2.14229	1.81251	9.46379	12.082	13.023	6.11069	6.11503	6.26931
CAPN5	1.6144	2.01698	1.69199	0.835282	0.746139	0.396852	1.11526	1.01078	0.860981	1.34839	1.47709	1.59905
NFATC2	1.61558	1.16517	1.16445	2.59158	2.28981	2.35729	4.03396	4.25921	4.3901	2.47683	2.40575	2.0448
SLC4A11	1.61628	1.64442	1.74156	0.754713	0.846231	0.894949	0.95584	0.795245	0.738445	2.19201	2.50326	2.62273
DCAF17	1.61723	2.7104	1.56562	1.1715	1.3831	1.95836	3.51724	4.10823	4.29938	3.41731	2.89935	3.44856
N4BP2L2	1.61963	1.65921	2.00602	0.929739	1.55237	1.36243	2.87204	2.87449	3.57918	2.67502	2.37949	2.4108
TMEM242	1.62646	2.23148	2.82765	3.42977	2.93936	3.08554	5.89186	5.17001	5.57937	4.60938	4.98173	3.89467
STK32A	1.63414	1.19681	1.05893	0.926969	0.829381	0.574225	1.30342	1.22523	1.10571	3.72006	4.11004	3.63377
ENSGALG00000005291	1.63809	2.50284	2.35624	1.71591	1.99628	1.71281	1.21907	1.75375	1.50969	0.766557	1.04875	0.932321
C1H7ORF60	1.63862	2.12199	1.28647	0.758968	1.17866	0.959556	3.20219	3.46991	3.81784	2.60555	2.29498	3.11978
C20H20ORF11	1.65957	3.27641	2.98121	2.06817	1.93032	2.04975	4.65323	4.83733	5.48109	4.4331	4.10653	5.12811
FAM46A	1.67064	1.12055	1.06804	3.06542	3.59302	2.75012	5.68704	6.12054	5.9262	2.57114	2.84467	3.06414
SORCS3	1.67097	2.75077	3.4255	8.00877	8.29518	9.89809	3.16092	3.99279	2.76097	0.732424	0.438368	0.295261
C1QTNF4	1.67201	1.36212	1.06195	0.156786	0.446754	0.247017	0.660555	1.48832	1.63084	1.60084	2.14287	3.18687
RASD1	1.67264	1.74688	1.33937	3.08913	3.68288	3.39411	1.50139	1.59926	1.72824	2.31981	1.75642	1.74295
USP6NL	1.67356	1.7416	1.32862	1.34394	1.53356	0.75203	2.97587	2.95429	2.57702	2.5115	2.21059	2.73343
ENTPD1	1.6737	1.34738	1.28848	9.32021	9.15048	7.8361	10.2498	10.3149	10.4164	3.79915	3.86364	2.7453
XLOC_007940	1.67504	2.33251	3.22518	1.01016	0.703441	0.372797	1.79596	1.69725	1.4286	1.3304	1.41992	1.32352
SFRP4	1.6777	2.01838	1.06271	0.749879	0.210111	0.329969	0.825208	1.05528	1.10369	0.610982	2.14163	0.969058
MAT1A	1.68653	2.92167	2.78276	1.79941	1.19764	1.0673	4.85485	5.8904	5.89634	2.48805	1.84086	1.49205
KBTBD8	1.68789	2.42807	2.71796	1.84135	2.12508	1.31222	3.50948	4.58887	4.36025	3.2523	3.80723	3.79381
XLOC_051647	1.70566	0.324426	1.46372	0	0	0	0	0	0	0	0	0
MB21D1	1.71068	0.935384	1.06929	1.39087	1.51593	1.48124	0.750995	0.40462	0.541861	0.449074	0.330459	0.244341
YAE1D1	1.71358	3.26647	3.61139	1.98455	2.18135	1.46539	4.13589	4.70205	5.39315	2.68699	3.65314	3.99452
NDC80	1.71501	2.21591	2.07469	2.57956	2.83914	3.28265	1.71423	1.49967	1.83855	0.522758	0.486392	0.514989
ENSGALG00000007030	1.72042	2.53794	2.40037	2.2419	2.10553	1.73017	4.43174	3.81698	4.34155	4.08588	4.09651	5.70529
ZFP92	1.72143	2.20048	2.44911	1.84424	1.37836	1.60107	1.04849	1.29273	1.29029	0.482705	0.569976	0.483655
ALDH6	1.72227	2.70549	2.88506	2.48854	2.54758	1.7748	4.08955	4.92709	5.61281	3.68437	4.7087	3.59691
E2F8	1.72358	1.5351	1.05815	2.65451	2.72098	1.73904	0.918268	0.641881	0.812882	0.262044	0.196271	0.386056
STX2	1.72459	1.94823	1.91293	1.64888	2.07626	1.34464	3.43095	4.52591	5.03448	2.90991	3.02418	4.78052
IFT22	1.73066	1.85904	1.84158	1.28633	1.78736	1.85383	2.9062	3.73367	4.40804	1.96991	4.06802	2.42699
ENSGALG00000026213	1.73117	1.77779	1.87527	2.20993	1.96176	2.30139	3.07401	4.06149	4.40926	2.44252	3.17375	2.78378
CCDC85C	1.73119	1.79737	1.85606	4.4497	4.7203	3.80899	1.63854	1.65098	1.63398	1.02438	1.1808	1.24981
NLGN4	1.73346	1.38552	1.13133	0.588415	0.449409	0.87975	0.655529	0.762217	0.634428	0.542524	0.88507	1.16537
RIMBP2	1.73392	1.82979	2.38522	0.656892	0.454705	0.344129	1.57532	1.25856	1.33359	0.879637	1.08738	1.39202
PARD6B	1.73775	1.70495	1.9951	0.760073	1.38121	0.628614	2.38453	2.32684	2.24017	3.14629	3.47589	3.8288
ENSGALG00000013101	1.73943	2.56212	1.28381	0.499875	0.583127	1.13066	2.09127	1.6565	1.22998	4.2496	4.52268	4.3414
HELQ	1.74377	2.25386	1.3965	0.937716	1.22935	0.915859	2.31681	2.59247	2.03662	2.08806	2.74846	2.23655
MMS22L	1.74425	1.0688	1.68411	2.99315	2.49685	1.82152	0.850046	1.09151	0.932529	0.558896	0.500637	0.567979
SLC22A15	1.7497	2.45985	2.49406	1.26778	1.07174	0.73165	1.53509	1.77225	1.81654	1.34827	1.40072	1.31266
OGFRL1	1.7554	2.27371	2.56372	1.27891	1.1763	0.828193	2.65011	2.93791	3.06492	2.03976	2.29982	1.98685
CIT	1.75744	2.03664	2.3622	3.73158	3.78628	3.37573	1.0671	1.15518	0.994054	0.321458	0.32057	0.337459
SERPINI1	1.76255	1.91814	1.6753	0.945281	0.899424	0.557204	3.03472	3.92221	4.15798	4.46044	3.98074	4.67019
ABCA1	1.76904	2.3061	2.35593	23.6702	21.9577	20.8831	3.41237	2.95924	3.62484	3.60955	3.93806	4.07964
SERINC4	1.77388	2.65962	2.27921	2.73151	2.29607	4.85325	2.43074	1.98799	2.10783	1.09843	1.63224	1.20931
DNAJC6	1.77808	1.8303	1.2315	0.476042	0.596882	0.59322	1.81867	1.25839	1.07368	1.80071	1.70866	1.561
RPS6KA5	1.78138	2.073	2.01364	1.48175	1.48811	1.17601	5.57589	6.49812	6.48187	4.25926	4.25547	5.27045
HOMER1	1.78178	2.29525	2.29575	1.14659	1.16699	1.43279	3.2406	3.61063	3.42088	3.25813	2.3791	2.78556
RPRD1A	1.78396	2.39412	2.50423	1.61937	2.23762	1.59167	5.01672	4.89592	5.32063	3.08956	3.88691	4.23052
ENSGALG00000027207	1.78538	2.83348	2.3844	2.31544	2.64731	2.75205	4.51008	4.66379	6.42094	1.47457	2.38261	3.32861
C1QTNF1	1.78643	2.35037	2.19215	0.380528	0.321767	0.334031	2.59178	1.84473	2.26771	3.13536	2.37034	2.09819
CENPL	1.79763	2.32466	3.23418	4.70874	4.60047	5.03137	1.63394	1.27906	1.76649	0.256529	0.252891	0.276692
IRK1	1.79913	2.03197	1.42211	4.3453	3.93757	5.71338	1.09115	1.28745	1.41902	0.928185	1.04262	1.12288
KRT8	1.8024	1.76514	1.57083	0.026131	0.497519	0.190569	0.675691	0.507229	0.54913	0	0	0
ZC3HAV1	1.80718	1.295	2.04803	1.05517	1.15037	0.859969	2.09751	1.69837	2.6755	1.47809	1.36757	2.12804
SYT17	1.81014	3.01086	2.15681	2.10314	1.49478	1.67411	4.03882	3.44534	4.12607	3.20613	4.37993	2.9983
ENSGALG00000000478	1.81109	1.64345	1.75825	2.03305	1.94881	2.45914	1.37245	1.42835	1.34981	1.19015	1.00845	0.610712
SAMD5	1.81569	2.39061	1.4995	2.43806	2.06529	3.79273	2.2414	0.93085	1.02718	0.691105	1.23217	1.40306
LRRK2	1.82405	2.36303	2.26063	0.848299	1.01171	0.694375	1.80908	1.85968	1.71962	1.19448	1.3564	1.41869
TMEM8C	1.82688	1.64877	1.1381	3.18461	2.80059	2.69028	6.20228	4.85404	4.04161	2.16245	2.3748	3.4862
MID2	1.82751	2.15074	2.192	2.20107	1.74741	1.84094	3.18282	2.89642	2.41022	4.62462	3.53258	4.73548
CUL2	1.82807	2.45415	2.29559	1.4429	2.14845	1.63767	3.88777	3.54348	4.42865	2.64453	2.03988	2.94571
EEPD1	1.83448	1.60138	2.53523	5.32726	4.04998	3.17883	3.67584	3.24272	4.55435	3.59634	4.53019	4.51501
FAS	1.83675	2.95805	3.24422	1.7423	2.05502	1.34276	3.54856	3.76394	3.13296	3.28165	2.55856	4.57391
CDH7	1.83869	1.83498	1.7344	0.344023	0.231433	0.40525	1.30701	1.44099	1.63552	0.960535	1.19668	0.994021
SNRNP48	1.84237	2.16102	1.25735	0.914729	1.42347	0.829115	2.43376	2.22145	2.68839	1.96939	2.4223	2.33928
GTF2B	1.85758	4.31366	4.73094	2.32379	2.26294	1.19947	4.16952	4.45479	5.0085	4.83733	4.99216	5.19296
FAM26E	1.8586	1.16357	1.31765	0.261739	0.315411	0.217133	1.50339	1.48086	1.29052	1.54492	3.15224	2.81751
IMPA2	1.85874	1.77554	1.93067	2.92895	3.55473	1.16218	4.91342	6.13092	6.4003	3.46852	3.44402	3.70411
ELOVL7	1.867	3.36788	5.55033	1.85238	1.32968	1.11177	1.75944	2.11139	2.3023	1.97213	2.18008	3.02092
AAED1	1.87608	2.49767	4.66855	2.76314	2.24682	1.71946	3.43016	4.41959	5.19357	4.57028	6.75535	4.07686
ZNF644	1.87819	2.8689	2.93521	2.1157	1.72076	1.55873	4.17088	4.03809	3.93125	3.13277	2.93334	4.09297
TMTC4	1.88397	1.95538	1.86971	2.39023	2.87682	1.74099	6.43212	6.99485	6.97598	5.55586	5.29284	5.678
XLOC_039517	1.88474	1.95466	1.07261	0	0	2.20962	1.87474	1.88118	1.80129	7.20059	9.26693	11.5016
CINP	1.88545	3.82512	1.99935	0.714908	1.95904	1.43091	4.04384	4.78844	5.08748	5.07208	2.43722	4.93008
DOCK9	1.89043	2.42114	2.71942	1.22972	1.60354	1.30529	5.34444	4.99839	5.25649	3.88643	3.69123	4.09378
ENSGALG00000013590	1.89165	2.33924	2.54555	1.57046	2.16107	0.986703	4.36726	4.15943	4.60556	2.57624	2.1945	2.75454
ENSGALG00000021225	1.89659	1.02316	1.09035	1.94711	2.24442	1.07116	3.28996	1.876	4.39915	3.07188	4.47265	4.72949
SNX16	1.90301	2.3094	2.60562	1.2245	1.94714	1.69135	4.23018	4.51543	4.1917	2.97053	3.35561	3.27836
EVC	1.91765	1.73015	2.22499	1.07143	1.47716	0.970501	3.28984	3.16322	3.18495	2.83996	2.88751	2.76959
PAMR1	1.91854	1.6342	1.24678	0.606452	0.408037	0.874358	1.10894	1.5476	1.16891	1.70711	2.10816	2.10687
CMC1	1.9198	2.38997	2.73319	2.59363	2.85707	3.4067	4.33931	6.05562	6.79719	3.10853	4.5285	4.72314
WDHD1	1.92099	1.96864	1.96569	2.66301	3.66558	2.74321	1.0697	1.14564	1.21486	0.339644	0.370942	0.377631
NUSAP1	1.93489	2.90909	4.24854	5.13896	5.04928	3.92333	3.4058	2.67778	3.03895	1.15133	0.561632	0.931717
gga-mir-125b-2	1.93555	1.69297	2.4768	4.75934	3.78987	3.72916	6.8922	7.75092	9.0971	4.09291	4.48481	7.21692
FUT8	1.93721	2.74985	2.67892	1.21679	1.38416	1.21454	2.78301	3.04815	3.26685	2.47009	2.3861	2.76488
FAM107A	1.93936	0.349159	1.37441	0.422061	0.351746	0.451915	0	0	0.610215	0.34001	0.90875	0.415459
DNAJB9	1.93967	2.68345	2.37686	1.5333	2.21479	1.52517	5.47313	6.09878	6.15021	4.84441	5.11312	6.84933
HAUS6	1.94314	1.85947	2.1454	1.82297	1.99405	1.26513	1.63291	1.29078	1.63433	0.725861	0.666908	0.611933
IL13RA1	1.94402	3.16125	3.3112	3.44656	5.47012	4.16983	5.29911	5.87913	6.8225	3.27992	4.04279	5.06274
SPDL1	1.94428	2.03491	1.52827	1.74071	2.27416	1.05872	1.79588	1.72993	1.87024	0.78968	0.649327	0.982893
VAV3	1.94612	3.2567	2.9615	1.94109	2.14587	1.51331	3.64563	3.45755	3.91363	3.61956	3.85125	4.13349
SORL1	1.95	2.14338	2.18134	1.7799	1.56153	1.66597	1.27395	1.30374	1.56317	1.03479	1.04304	0.789676
FAM175A	1.95288	1.90112	1.15207	1.81179	1.71427	1.46483	3.6936	3.98473	4.25017	2.1392	2.47179	3.14898
Ex-FABP	1.95432	1.20619	2.14569	4.61659	6.2124	6.47129	6.03121	6.47552	6.61736	8.09333	13.3676	14.3456
ZC3H12B	1.95591	2.32617	2.78618	1.35437	1.62186	0.886767	2.73946	3.02881	3.11	2.4865	2.07474	3.11116
MTX3	1.95605	3.19795	2.93161	1.32163	1.76483	1.43618	4.12957	5.00612	4.70589	3.58932	3.51119	3.59531
ENSGALG00000006851	1.95784	2.37628	2.72702	4.39474	3.9915	3.6388	13.209	13.3037	12.2689	10.1136	7.17883	8.11085
SCL	1.96847	2.73598	3.20249	2.85853	2.10617	3.21546	1.15364	1.11254	0.922874	0.669216	0.739079	0.873687
USP13	1.97178	1.69824	1.42356	0.643851	0.720742	0.411281	2.56558	2.7309	2.46714	2.62087	2.18802	2.06506
XYLT1	1.9723	1.90866	1.40692	4.11885	4.19955	3.63656	10.8391	10.0413	10.9424	6.70985	4.51296	5.72458
CDC45	1.97628	2.89441	3.26506	3.46124	2.75441	3.29561	2.45078	2.30191	3.6381	1.28626	0.988197	1.28625
ENSGALG00000000307	1.97895	1.69616	1.90338	1.24472	1.28882	0.600495	2.01166	2.01108	1.80324	2.03951	2.64309	1.7587
ENSGALG00000028416	1.97949	0.949715	1.44836	1.56824	1.96419	3.81145	0.890736	1.12704	1.91787	0.217888	0.497426	3.39292
STON2	1.98608	2.17598	2.09391	1.25078	1.12948	0.99569	4.3618	4.18861	4.20869	4.22384	3.38669	4.01552
NTNG1	1.9866	2.39515	3.19262	2.69904	3.33446	3.84736	2.52523	1.95337	2.41142	1.12381	1.21829	0.732871
TIAM1	1.99019	1.76369	2.18744	3.0344	2.72257	2.91184	1.45179	1.5032	1.57737	1.33963	0.912832	1.27519
TBC1D15	2.00283	2.25176	2.52416	1.13145	1.89425	0.853826	5.51604	5.9421	5.78406	5.41459	5.61596	6.83099
NUDT14	2.00695	1.3393	1.97805	0.837757	0.778464	0.547474	1.67627	1.76188	1.45195	2.21748	2.30692	1.87012
PNAT3	2.01364	2.2963	3.04995	0.72865	0.804169	0.406972	1.57035	1.5111	1.18642	2.85039	3.10573	2.98183
DBT	2.01568	3.50374	3.03306	1.27488	1.58213	1.54911	3.90667	4.43457	5.11945	4.49213	5.0506	3.14666
PRCP	2.03643	2.40494	2.47796	4.24619	4.35482	3.817	2.30927	2.75586	2.40709	1.95539	1.95444	1.89424
SERPINB2	2.03891	2.26332	2.25136	1.76813	2.17724	1.74316	6.04673	5.92811	6.33527	7.3262	8.05027	8.80383
KIF11	2.03901	2.53449	3.52215	2.28455	3.68435	2.7733	1.9759	2.32207	2.42129	0.630272	0.337285	0.544271
ENSGALG00000016285	2.03913	2.426	2.29445	1.7244	1.7126	1.15593	2.99743	3.32413	3.43288	2.42526	1.82445	2.35581
TMEM128	2.05134	3.39776	3.30032	1.24605	2.31654	1.23203	4.12666	5.25346	5.53968	3.99264	4.31268	6.32205
KIAA1456	2.05732	2.3005	2.28264	0.361854	0.405972	0.45971	1.61454	1.80183	1.84003	2.05843	2.09958	2.69986
EBF2	2.06299	1.80526	2.17389	0.902995	0.638434	0.80569	1.09877	1.05254	1.07487	1.42477	1.47142	1.84091
FANCL	2.06345	2.79632	2.73791	6.55456	5.34927	4.80713	1.76951	2.1644	1.99763	0.971459	0.952293	0.780569
SAYSD1	2.06446	1.7307	1.83938	3.33554	4.65274	4.30712	4.28781	4.44234	3.95049	3.62472	4.15905	4.01158
DPP4	2.06454	2.22486	2.91965	3.66563	4.64269	4.81049	1.66167	2.60348	1.84953	0.841375	1.4085	0.770493
NRIP1	2.06839	1.91838	1.89919	1.60774	1.51721	6.52615	5.29473	9.12131	2.8582	10.984	4.0611	4.12975
DOCK5	2.07692	2.99263	2.94542	2.01714	1.78636	1.09911	1.47665	1.57577	1.58437	1.21693	0.968978	1.08956
SMC2	2.09409	2.98382	3.04059	3.80383	3.3637	2.76337	1.61023	2.3574	2.18367	0.600846	0.493153	0.283923
MASTL	2.10195	2.96819	3.5275	4.48159	3.93221	3.36726	1.56677	1.96723	1.90582	0.610697	0.782579	0.702142
TBX18	2.10452	2.02957	2.02594	2.10774	1.67935	2.08188	1.48438	1.43953	1.51652	1.05362	0.814081	0.786683
RPAP3	2.10618	2.23893	1.64507	1.05684	2.06554	0.924762	5.0362	5.67768	5.4704	4.4027	2.31312	5.09692
MAL	2.11434	4.26466	2.46849	0	0	0	1.81861	1.39318	1.6098	3.25078	4.40909	1.68441
ENSGALG00000008803	2.11555	2.20365	2.63635	2.61111	3.40603	2.22017	2.31588	1.55305	2.05881	0.603311	1.00321	0.527942
PDE3A	2.12626	1.59659	1.86559	7.57406	6.94756	6.50999	7.42896	8.35149	8.12315	5.24833	4.12224	4.27221
BST1	2.133	3.83282	4.24774	1.74944	0.670462	0.456048	6.07255	5.57518	6.96747	4.82896	5.71715	6.6935
TIGAR	2.13376	3.57105	2.925	1.10293	1.4271	0.85075	3.30232	3.09559	2.76142	2.85194	2.35159	2.64782
C10orf11	2.14147	3.10899	1.38712	0.705036	2.49453	0.759075	5.66799	2.78399	4.1801	3.51257	3.03174	4.67559
gga-mir-6677	2.14199	1.08386	0.275253	2.68106	3.58708	3.76555	0.584586	0.803216	0.810312	1.58132	1.70975	1.74306
GRAMD3	2.15582	2.61924	2.35987	3.24471	3.66179	2.4767	4.93252	5.75351	5.70168	4.52334	4.08541	3.4775
SDK2	2.16467	2.27217	1.84419	1.17553	1.10721	1.04023	1.95514	2.04451	2.30303	3.39157	2.83533	2.36079
FANCE	2.17656	2.42138	1.40941	4.39668	3.50829	4.07073	1.46571	1.30433	1.18344	0.893955	0.644927	0.833301
ENSGALG00000004676	2.17962	3.60562	1.72597	6.05552	4.57446	7.28273	3.31242	2.99374	2.77882	3.0994	3.48362	3.4201
FCHO1	2.18353	3.09546	3.21218	1.0304	1.98431	0.909395	2.88058	3.10943	3.36962	2.345	2.11146	2.5377
TP53I11	2.18455	1.77571	1.74661	0.932606	0.875379	0.833277	2.63243	3.3467	2.55286	6.39822	6.12048	5.18892
DMXL1	2.18493	3.56701	3.43829	1.87001	1.83073	1.58188	4.58246	4.33385	4.1778	3.76563	3.22358	3.46322
ICA1	2.19115	2.62129	1.42338	0.965929	1.23036	0.487005	2.49435	1.96886	2.19693	1.20702	1.1094	1.2879
CRYD2	2.19253	2.40453	1.75431	2.23238	2.40983	1.98455	4.28349	4.51501	5.30036	3.20105	4.11494	2.61823
SNTB1	2.19545	1.75676	2.19394	3.90255	3.1826	3.03679	8.72101	8.74272	8.9887	3.10861	3.80604	3.15516
NEDD4	2.19613	2.10671	2.84841	2.53453	2.16382	1.79069	4.12298	4.57982	4.72479	3.34323	3.24222	3.30472
C6ORF162	2.19891	2.77343	1.95383	5.36543	4.43264	2.18644	4.59232	6.31073	5.51423	4.25884	8.93203	9.84105
TRIP11	2.20085	2.58355	2.63861	1.31668	1.88535	1.33237	4.33532	3.8685	4.33551	2.95404	3.2199	4.00182
ENSGALG00000005379	2.20342	2.8357	3.06082	1.62605	1.29731	1.72445	2.29633	2.52153	2.20502	3.69055	3.23993	3.32722
NKTR	2.20532	2.66593	2.1978	1.62579	2.16227	1.52821	4.25675	3.58873	3.79479	2.53193	2.12624	2.62912
UBE2V2	2.20877	2.99893	2.19743	3.08923	3.125	2.71611	5.25308	5.8013	6.00928	3.73884	3.99985	4.3785
TNFAIP8L3	2.21256	2.38985	1.83438	1.1321	1.3442	0.870676	3.23372	4.37519	4.41288	3.56439	2.60848	1.77057
CDYL2	2.21365	2.84881	3.05582	1.0195	1.24318	0.982733	3.84359	4.50487	4.48631	3.42912	3.14732	3.35694
P2RX6	2.21545	2.61009	2.07977	3.25208	1.53741	4.0459	2.68493	2.43275	2.64203	4.55992	4.61133	4.23079
SACS	2.21857	3.17282	3.31701	1.09746	1.37311	1.21706	3.63175	3.65571	3.74344	3.97013	3.66005	4.90575
C15H22ORF25	2.22558	2.99913	2.42131	2.91784	3.21299	1.84959	6.10348	6.73802	8.2152	3.89452	5.52428	5.75155
KIAA1841	2.22628	1.96817	2.14317	1.88708	2.12103	0.622177	3.13985	4.43753	5.35258	2.23808	1.9953	3.30225
COBLL1	2.22692	2.42253	2.10509	1.56409	1.88692	1.44735	5.83173	5.01022	5.21451	3.93894	2.68199	3.64534
RIPK2	2.23015	2.63753	2.73306	1.99986	3.32654	1.78287	4.75531	5.67769	4.2408	3.71293	4.89503	7.37869
DDX11	2.23327	2.10504	1.42978	2.69984	2.54463	2.32665	1.36488	1.15089	1.49843	1.05102	0.899688	0.531679
PRKCA	2.24222	2.16045	1.98917	2.61626	2.25239	2.12737	6.41785	6.35992	6.90701	4.14994	4.26487	4.07991
NCOA7	2.24585	4.03975	4.05048	2.71472	3.03788	1.97628	5.32202	5.42667	5.12493	3.29362	3.12045	2.7703
LRRC49	2.24627	2.73846	3.16442	2.53424	2.73249	3.52405	5.27248	6.03223	7.37907	2.94427	4.641	4.83409
VPS13C	2.24899	3.24996	3.5566	1.76757	1.70313	1.37681	5.197	5.09964	5.23162	4.15773	3.41138	3.95273
MIS12	2.26213	2.08799	1.87681	3.25583	4.19068	4.15699	0.935035	0.899429	0.856225	0.542786	0.369283	0.233148
SARDH	2.26279	2.61917	2.83406	6.97823	6.38735	9.44915	2.13776	1.80964	1.89413	1.96653	1.70894	1.63993
KIAA0226L	2.26481	2.22223	1.61159	3.98422	3.64354	3.85583	1.73013	1.87251	1.48784	2.79516	2.41477	1.96075
AKAP11	2.26559	3.29621	3.04956	1.90007	2.34914	1.70726	4.25323	4.62998	4.34239	3.582	2.93946	3.04664
KIAA1143	2.27372	3.02816	2.48696	2.24397	2.93849	1.58947	6.06194	8.53214	7.11061	4.58509	5.65356	7.73045
ENSGALG00000019500	2.27578	2.48149	3.93466	1.56464	1.45713	1.01603	2.39923	2.22425	3.04804	3.65353	4.08818	4.92555
ALG10	2.28386	2.1016	2.1944	1.5891	2.18088	1.19889	3.12664	3.61088	4.06415	2.79907	2.55189	2.87867
AKAP9	2.291	2.52597	2.49087	1.26807	1.53949	1.19928	3.82584	2.82659	2.77164	2.54082	1.95917	2.43031
CHAF1B	2.29609	2.43575	2.8909	2.79831	3.12262	2.31797	1.5427	1.80176	1.72497	1.06661	1.06726	1.00804
CRBN	2.29731	3.13187	3.23429	2.62385	2.0528	2.02227	3.85749	3.83036	4.80486	4.26037	4.55258	5.27539
CETN1	2.29821	2.13694	2.47433	2.4481	2.74262	1.68512	4.43213	6.10521	5.54274	3.33492	2.59475	3.31208
LRCH1	2.3007	2.40249	1.98468	1.81459	2.17719	1.58734	3.86066	4.09842	3.61144	3.19266	3.04397	2.30942
TTC3	2.30107	2.78119	2.82333	1.0835	1.79911	1.86131	4.73188	3.74192	4.78811	3.07167	2.25344	3.4497
GPT2	2.31382	1.88131	1.92891	0.802571	0.857984	0.344745	3.75877	3.87602	3.44887	3.12106	2.93113	2.37652
NR4A3	2.31755	2.2945	2.37869	6.07452	6.45491	5.7681	2.26772	2.34442	2.13954	2.47648	2.06674	2.02202
ASCC3	2.32038	5.00382	5.36703	2.04057	2.46396	2.54437	6.50317	6.58021	6.92728	6.38376	4.63416	5.57363
GGT7	2.32226	3.54624	2.49446	7.71643	4.84739	7.16598	3.81956	3.14378	3.59285	3.62426	5.54842	4.9574
ENSGALG00000008040	2.35903	2.99025	3.07806	10.0667	7.13915	9.25446	2.1743	2.48308	2.5693	6.87402	2.29561	2.99473
PTGES	2.36729	2.3496	1.76954	4.72681	5.36899	4.35492	1.95089	1.50972	1.97104	3.40532	4.21554	4.95584
HRASLS	2.37265	3.91713	4.85856	4.66497	3.94914	4.93985	6.47665	8.00409	9.06316	6.6687	6.836	4.51191
CREB5	2.37325	3.31281	4.43759	0.972828	1.52557	0.857425	1.95824	1.02875	0.996901	1.6248	1.73954	1.62997
CDC123	2.39374	3.72659	2.87376	2.04277	1.96117	1.62792	4.62851	4.84216	5.07242	3.92505	4.93814	4.84776
OSGEPL1	2.3956	3.41996	2.30319	6.89825	6.19745	6.90792	4.5079	5.24265	5.02109	2.80701	3.95177	3.94127
SNX5	2.40235	3.83991	2.44937	1.58418	2.09181	2.15414	4.99977	4.95076	5.56224	3.16722	3.76987	4.69575
DTL	2.40584	2.10372	2.22801	3.21594	3.99005	4.04481	0.794453	0.808209	0.919492	0.357509	0.310428	0.315838
CMSS1	2.41418	2.76	2.01132	0.992106	2.31834	1.92763	6.40312	7.45796	5.21905	6.75281	6.78262	8.81071
CENPM	2.42571	2.42785	1.98667	6.64745	6.4327	6.12251	0.766844	1.44516	1.52305	0.707064	1.06238	1.03016
VPS13A	2.43408	3.47988	3.53356	1.31874	1.66374	0.972586	5.63353	6.25291	0	0	3.46113	4.30677
LZTFL1	2.44784	2.41814	1.94495	3.25918	2.95263	1.05139	4.32265	5.139	5.10054	4.26227	5.07749	5.64245
ENSGALG00000017398	2.451	2.10833	2.56865	1.66742	1.43366	1.27782	7.24081	6.75893	7.41626	4.10033	3.96324	3.74779
MTR	2.45952	3.81182	4.13428	3.23615	3.20251	3.17597	9.3241	10.8747	10.5116	7.13151	5.85964	5.7054
APPL1	2.46275	3.87918	3.8594	2.53854	3.14381	2.68887	5.62863	5.99269	5.82537	4.73173	3.9254	4.88018
XLOC_011741	2.48401	19.9133	7.25483	0	7.248	0	0	0	0	0	24.4644	5.15848
XLOC_059458	2.49598	2.34708	0.305538	0	1.9735	8.7137	7.76684	5.54418	0.733463	0	0	0
ABRACL	2.50353	2.40007	1.94733	3.84255	4.31104	2.23613	5.20623	7.90139	7.35813	4.84738	7.43594	6.31071
ANKRD1	2.52187	1.43758	1.49949	1.07854	0.83798	0.475931	3.50112	3.88899	3.39263	6.33849	5.69815	6.33788
SGMS2	2.52285	3.58519	3.49955	1.44936	1.84755	1.43977	4.57225	5.01696	5.28958	4.13312	3.38742	5.03058
PDZRN4	2.52565	2.32775	2.19413	5.37296	6.60651	6.09717	2.5715	1.92383	2.69676	1.38592	1.35455	1.47927
SIAT7E	2.52892	3.77224	3.27191	1.00877	0.920888	0.727525	0.302786	0.232101	0.212892	0.715259	0.937325	0.773178
SPTB	2.52947	2.19922	1.60394	0.881232	1.04993	1.23625	1.81838	1.74109	1.83861	1.92506	1.68711	1.5994
ENSGALG00000005964	2.53145	1.5705	2.4668	0.979066	1.4147	0.147769	0.395782	0.510391	0.557165	0.824655	1.94608	0.80472
SMYD3	2.54537	2.73372	3.51998	1.55947	3.46044	1.50379	6.53243	4.77262	3.38233	2.0036	4.72309	5.08843
NRG1	2.54956	2.33289	2.34666	0.409728	0.736326	0.401456	0.374258	0.281418	0.370965	0.72495	0.796384	0.815853
SGTB	2.54966	2.54434	2.63814	2.43108	2.10219	1.31886	6.14057	6.28845	6.77204	5.52307	5.69823	7.07784
LEPREL1	2.54996	2.78682	2.40246	0.909868	0.888781	1.044	2.26487	1.53091	1.38521	3.33246	3.2432	3.06165
UPP2	2.55353	3.10131	3.38888	1.04071	1.13352	1.05338	1.05894	1.18559	1.19723	3.08021	2.66162	2.87969
DSEL	2.55582	2.4825	2.86619	0.950769	1.33271	0.776173	1.73866	1.76146	2.05247	1.33106	1.34586	1.73876
HOXB9	2.57937	1.28861	1.58728	2.43549	2.46866	1.3575	1.57119	1.59944	1.19573	0.891147	0.860957	0.897093
DNER	2.58148	3.14002	3.64157	13.0835	12.6462	15.6597	5.18127	5.49429	5.64443	3.29888	2.813	2.70244
FBXO48	2.59471	4.43092	3.80704	5.5781	2.70246	2.44643	2.56556	3.41107	2.61198	4.07267	6.35904	5.77409
SH2D4A	2.60462	2.33902	2.43841	0.621092	0.814627	0.565245	0.686044	0.385532	0.618158	0.497619	1.34728	0.995621
RWDD2B	2.60534	3.3169	3.17564	2.43106	2.17254	1.76384	4.3644	4.62825	4.69576	3.3469	3.71104	3.58764
CCDC30	2.60753	1.94902	2.62855	1.27178	1.26727	0.660646	1.21705	1.40385	1.1492	1.07186	1.03479	1.25375
XLOC_004109	2.60763	2.90478	2.94929	0.348176	0.553493	0.712858	0.707437	0.511985	0.623066	0.244261	0.529103	0.757827
ORC5	2.61471	3.03447	3.77891	4.13772	3.31315	4.27383	2.74572	2.28847	2.99363	1.5516	1.42001	2.35126
SAPCD2	2.61843	2.72325	2.81605	3.76289	4.46143	6.51679	2.07601	2.26382	2.05776	1.20887	0.725512	0.982476
COX16	2.61882	4.80955	6.88257	27.9158	10.9606	0.630333	0.419128	16.7209	0.383705	0.539921	0.363165	0.541974
GNAO1	2.62372	2.2861	2.65045	3.78821	3.43529	3.93205	5.81461	6.55485	6.20873	4.87004	3.72533	3.61544
ERCC6L	2.62375	2.13211	2.19254	5.75384	6.01531	4.05664	1.85115	1.49756	1.37598	0.475646	0.337596	0.385343
EIF2AK2	2.6256	2.96049	3.44151	1.84022	2.00629	1.42888	3.38126	3.66997	3.04894	3.16287	2.95395	3.82472
ENSGALG00000029109	2.63175	3.21338	4.02937	5.51447	4.58491	5.65765	1.94369	2.08479	2.55407	1.90282	1.36484	1.55696
LMNB1	2.64092	2.69806	3.1808	2.44233	2.60035	2.52914	2.3404	2.50461	2.37598	1.13243	1.12377	1.01666
HGF/SF	2.65595	3.24321	3.66815	3.94449	3.4948	2.8764	15.7783	12.8233	13.9402	16.5324	14.4443	13.7256
XLOC_017751	2.65829	1.09089	3.24551	6.7283	4.08357	8.34051	1.23363	3.04392	1.70912	0.94642	0.363475	1.81316
HLX	2.66894	2.92096	4.09604	2.63173	2.32809	3.32247	1.65182	1.4563	1.46122	1.86258	2.35791	2.03837
F2RL2	2.67331	3.93034	2.86366	1.47708	2.84755	1.6571	4.11454	4.46758	5.01321	4.38	4.82552	4.06691
ENSGALG00000000218	2.676	2.32723	2.85459	1.44417	2.457	1.52166	4.7137	5.41544	5.4359	5.29305	3.39219	4.10743
PDZD2	2.69091	3.04575	3.22777	1.8045	1.48122	1.34076	2.1069	2.04806	1.9768	3.9315	3.05014	2.27299
XLOC_052673	2.69368	4.5888	7.37992	0	0	8.32065	0	0	0	13.8055	0	0
XLOC_060375	2.69855	3.44517	3.32302	1.98208	2.17921	0.334548	6.63305	7.74152	7.05685	7.11652	3.91625	3.4982
ARMT1	2.7018	3.40471	3.81338	2.03147	1.78936	1.94969	4.62073	4.83225	4.51993	3.15746	2.94828	3.58619
EEA1	2.71023	2.63392	2.85508	1.30231	1.75286	1.16772	0	0	0	0	2.20978	2.68963
STARD5	2.72424	3.42625	3.19002	3.82502	4.42218	4.11289	3.1515	3.55355	4.17269	1.33358	2.19889	1.87919
SORD	2.72534	3.77767	3.4126	1.38691	0.872262	0.967042	1.48053	1.59115	1.47791	1.30445	1.76176	2.06719
ENSGALG00000007575	2.72623	4.87044	5.76863	2.72456	2.611	1.83296	6.26898	7.20471	7.81203	6.49059	7.02296	7.21114
TRIM7.1	2.73025	2.27317	2.53742	0.857139	0.803266	0.96639	1.56176	2.0971	2.14637	1.60708	2.04339	2.43067
ZEB1	2.73411	2.22717	2.14386	2.03161	2.5131	1.70667	5.93091	5.71793	5.90486	4.0391	3.62748	4.7193
MOSPD2	2.74471	4.14421	4.93583	4.87497	3.61723	3.60495	12.4943	13.7916	15.4701	10.95	10.0768	13.1705
CO6	2.74847	2.57361	2.40716	3.08301	3.9159	2.58853	7.64953	8.8452	8.57384	5.79711	6.54428	6.30206
ENSGALG00000017493	2.75291	3.30393	3.66349	3.92433	4.72074	6.78076	2.23037	1.64431	2.11599	0.602777	1.76477	1.30518
GCHFR	2.76115	4.90764	3.27014	15.4705	14.592	15.8851	4.36106	4.69327	4.59481	0.974683	1.29696	1.94074
FLT4	2.76548	2.46841	2.50612	0.592861	0.562373	0.543555	0.513265	0.456148	0.509335	0.572732	0.627333	0.761365
ENSGALG00000005934	2.7693	3.48536	2.73495	3.13239	1.31075	2.49737	1.74647	1.85911	1.89055	1.8352	1.47851	1.05794
FHL5	2.77483	5.90744	5.64005	1.46231	1.23155	1.6883	6.40427	6.8387	7.77974	5.88481	4.32954	5.47154
GNA11	2.78693	4.12601	3.99067	2.05008	2.46016	1.7884	4.77185	5.10623	4.79336	4.23111	3.25044	4.79325
EHHADH	2.79276	3.14598	4.19418	1.27681	1.86518	1.29243	4.91404	4.79769	5.30042	4.39185	4.18736	4.34057
ANKRD13B	2.80146	2.35004	2.58725	1.38569	1.58007	1.6654	5.08836	4.72289	4.91058	4.35061	4.30295	3.95412
C1QTNF2	2.80635	2.86611	3.36869	1.33885	1.46011	0.858769	5.33942	5.72903	5.64824	5.27162	5.443	6.45914
FAM105A	2.80878	4.05919	5.25429	1.98341	2.08608	1.31112	5.177	4.49705	5.22226	3.75887	3.5263	4.85672
PAWR	2.81313	2.79603	3.01865	2.05234	2.46045	1.75063	8.67943	10.0002	10.2382	9.30934	6.71586	10.414
PRRX2	2.82371	3.62874	4.28604	4.48377	4.44231	4.98376	5.9661	5.42757	5.2991	6.09096	8.50274	7.50056
FANCI	2.82873	2.64481	2.41057	5.2444	6.60224	5.26649	1.38615	1.53146	1.40456	0.243542	0.657484	0.437695
F13A1	2.83067	2.77776	2.91096	3.85669	4.25124	2.93593	35.6418	34.6244	36.1928	6.90819	7.25381	6.19588
REM1	2.83127	1.0712	1.66307	1.02147	0.93004	2.45099	6.89873	5.49939	6.23882	7.83527	8.20908	6.16868
NAPG	2.83304	4.83392	4.05695	2.51925	3.25884	2.41261	7.7697	7.14014	7.00318	5.55126	4.43716	5.52275
CPED1	2.83334	1.65375	2.45177	9.25427	6.30688	6.11109	21.4145	17.2356	20.2533	7.26042	7.96351	5.43675
C7	2.83679	2.36817	2.0925	3.8935	4.60955	2.89756	2.62995	2.77779	2.95234	2.02173	1.2679	1.19528
ASMTL	2.83825	3.7065	2.6368	1.48421	2.91231	1.12164	3.82453	3.61869	4.39548	4.1833	4.22265	4.36132
PKN3	2.84721	2.45368	2.52703	2.04552	1.97838	1.98316	1.7432	1.65255	1.68747	1.46363	1.18113	0.848194
AOX1	2.84826	2.99229	3.34758	3.94022	4.15734	3.53828	20.5164	22.8503	21.6239	13.5818	12.0812	10.4509
FANCG	2.85828	3.43668	3.07276	2.97886	3.26828	3.68202	1.35207	1.32739	1.19073	0.736124	0.515705	1.05408
ENSGALG00000005870	2.86128	2.37449	2.3482	3.20621	3.94013	3.26861	1.11659	1.062	1.02849	0.430636	0.627719	0.512913
ENSGALG00000027172	2.86677	2.39444	2.7044	4.69683	6.40019	4.49984	7.17186	7.33201	7.6665	3.45208	3.10436	4.29934
ANKS1B	2.87083	1.9207	2.21334	1.30656	1.7612	1.40828	5.02675	4.85601	4.80939	3.27239	2.67985	4.92898
BARD1	2.8709	3.54871	3.50985	5.27506	4.86162	4.57097	1.52227	1.72333	1.58792	0.346981	0.398605	0.212499
ATXN10	2.88069	3.71689	4.77547	1.64171	1.01206	1.19788	5.18521	5.63097	3.8544	4.03015	4.70047	4.57519
SCYL2	2.88812	5.34858	6.21887	3.0138	3.53176	2.6071	7.26644	8.29166	8.4622	5.91745	6.21405	7.02401
ADCY5	2.88982	3.65214	4.45831	4.59242	3.17391	5.09406	7.64541	9.69125	7.45029	7.29936	7.27547	4.41519
PLK4	2.92214	1.96427	2.9348	3.41742	4.42447	2.89771	1.22826	2.04746	1.69042	0.829426	1.06309	0.77154
GUCY1B3	2.92389	9.37127	8.10722	4.48248	5.4912	4.98293	10.7913	11.4965	10.4282	5.90105	11.3641	7.87623
ENSGALG00000024020	2.94702	1.96771	4.6115	0.788685	0.0941891	0.51227	2.12655	1.58036	1.08886	3.57812	5.13296	5.13273
XLOC_060909	2.9843	3.82971	4.84585	2.98641	3.6991	0	2.80804	2.95821	5.36662	1.21229	1.92037	2.15648
GINS1	2.99455	2.02747	2.27247	2.96901	4.89168	4.31243	1.41018	1.14456	1.22974	0.745662	0.270793	0.948825
SVEP1	2.996	3.26594	3.01301	10.6449	0	0	6.39051	5.79812	6.06073	4.9875	3.89765	3.26587
KLF5	2.99892	3.06513	3.44634	3.82713	3.38739	3.83424	2.47288	2.26808	2.46962	1.60975	1.77695	1.7845
OC3	3.00986	2.63901	4.75077	3.33715	4.49286	3.19376	1.91757	2.31525	2.6245	5.44724	5.247	6.49603
EXOC6	3.01146	3.58329	2.78655	4.37225	4.07401	2.88014	6.48825	6.83753	8.29451	6.63081	4.2576	5.35541
ARSH	3.0197	3.79805	3.36466	1.14086	1.37742	0.915552	3.99554	4.64986	3.9928	2.50472	2.76687	2.51089
BRMS1L	3.02733	3.03278	3.80803	2.93841	4.3083	1.89663	5.62707	7.33612	7.97397	4.48007	4.48018	6.06971
FIGNL1	3.02892	3.38039	3.36682	5.26828	5.64218	7.17868	2.24025	2.38051	2.38875	2.09807	1.55515	1.34386
LYN	3.02921	3.32848	3.04306	1.57555	2.41049	1.72328	6.62434	6.68169	7.53756	7.01277	6.27443	7.35145
RNF152	3.03613	3.39873	3.84798	1.2538	1.40121	1.16459	0.780371	0.67437	0.808731	0.622036	0.604818	0.498235
USP46	3.03874	3.45568	3.60412	2.60504	2.56033	2.21528	6.43462	7.13113	7.53522	7.01243	5.69984	7.0394
SGCG	3.0391	3.59824	3.811	9.28222	9.16674	6.65414	8.55317	9.82777	9.39895	2.72268	3.16569	3.30888
RNF138	3.04104	4.34489	4.93716	2.39797	2.80339	2.43691	5.99238	7.07214	7.76252	6.65278	5.69217	5.3917
ENSGALG00000028769	3.04444	5.43578	4.56336	3.98241	2.5052	2.91263	6.95034	6.718	6.5768	9.56928	6.76726	6.87035
EML1	3.04734	3.15757	3.42104	4.1008	3.80476	3.95137	7.12572	6.30635	6.97503	4.27995	4.54376	3.75594
PLPP1	3.05329	3.50367	4.02527	5.598	6.26798	3.7846	15.6134	16.7875	16.8677	9.59023	9.72711	8.7602
XLOC_024768	3.05469	1.90606	0.966459	3.60723	4.35906	3.22887	7.23601	4.25358	2.95318	7.94763	3.4975	9.04175
ENSGALG00000026371	3.05868	3.34217	5.71373	3.35965	2.20411	2.22852	4.03994	3.4707	4.80111	7.13814	7.78972	10.0664
CPPED1	3.06092	4.62066	4.26562	1.03374	1.98518	0.502221	5.94179	5.49126	5.63858	4.39943	5.75625	4.17654
MPHOSPH6	3.06709	2.52725	2.63583	2.76855	3.05447	1.34768	4.96423	6.792	6.54059	4.33782	4.97634	7.5551
RNF157	3.06932	3.19544	1.95994	1.32796	0.801847	0.829022	1.6405	1.74702	1.89382	2.40885	2.68088	2.62349
SALL4	3.07101	3.54157	3.51386	1.80745	1.5729	1.95279	1.40764	1.45835	1.34842	1.27144	1.19875	1.47926
NT5DC1	3.086	4.57789	3.3826	6.05475	5.18461	3.71691	8.20922	8.48798	6.10494	6.85425	5.05493	10.5857
OPN4-1	3.08697	2.0982	2.42145	2.94067	1.94837	1.18425	0.807374	1.21719	1.06766	2.09658	2.25982	4.01679
XLOC_033447	3.10222	5.79407	16.1389	0	0	0	0	0	0	19.7952	0	11.0291
ENSGALG00000026041	3.10838	2.78358	3.14446	6.42157	6.25208	5.81007	4.37929	3.03045	4.06173	3.17532	3.09694	3.90227
LAMP5	3.1093	2.29236	3.04553	1.56121	0.99545	0.936375	0.92849	0.981801	0.719632	1.20837	0.153538	0.600763
UBR2	3.12802	4.57463	3.97415	2.12528	3.08978	2.29711	6.02539	5.92012	5.39042	4.4885	3.83002	3.91828
NUF2	3.13136	2.88806	2.56372	3.95266	6.23325	2.98818	3.06184	2.68691	3.01017	0.67633	0.710878	0.90493
FILIP1	3.13486	2.24938	1.43793	0.723055	1.44203	0.352409	6.0633	5.66915	6.13429	4.55148	3.36234	5.81361
RAD54L	3.14118	3.02068	3.26739	4.7734	4.68463	4.9432	1.69724	1.2144	1.60566	0.635523	0.597058	0.751032
RBP7	3.1476	0.761835	0.568254	0	1.97465	1.43555	10.9885	14.0224	9.49718	12.0285	7.2759	8.10779
ZDHHC17	3.15185	4.11928	3.91159	2.65549	3.07874	2.39514	4.06165	3.72742	4.22999	4.97555	4.44065	6.18105
FBXO39	3.1602	3.91217	3.91396	5.24709	5.46208	4.79141	3.45362	3.1457	3.5328	0.523534	1.19652	0.74036
KIF18B	3.1624	2.91418	2.65751	4.41676	4.01025	5.49561	1.64781	1.55262	1.31244	0.509774	0.418745	0.557555
RAB11FIP1	3.1796	3.13984	3.10583	2.09088	2.37648	2.07288	1.38281	1.40373	1.53025	2.32672	2.64163	2.32127
HSPA13	3.21987	4.96591	4.39173	1.98096	2.5344	2.0882	5.20749	5.45228	5.83749	4.45648	5.37261	6.24287
RBP4	3.22511	6.27047	4.84116	0.367799	0.34501	0.0765117	1.12073	0.618023	3.39673	2.48015	1.46256	2.08801
MAPK9	3.22516	4.74553	4.57927	3.86726	3.80937	2.85341	8.51628	8.19652	8.74849	5.41719	4.3586	5.88954
MEOX2	3.2268	2.1206	2.66622	1.08365	0.971118	2.43996	1.30133	0.719765	0.549186	1.31838	1.66395	2.19438
FMN1	3.23077	2.29199	2.98213	3.06115	2.69589	2.18537	6.40194	5.79812	5.55241	3.90557	2.99651	3.82963
STT3A	3.23796	2.56826	2.78674	4.5756	5.87126	7.33596	1.36021	1.72856	2.03865	0.354678	1.15464	0.56547
HEY1	3.24593	3.71047	3.1899	4.48503	4.25288	4.22373	3.10192	1.93531	2.77989	1.70043	1.75716	1.23058
RASSF2	3.26809	2.83495	2.05914	1.87206	2.61436	2.45913	1.01424	0.736621	0.679636	2.04279	2.29854	2.76542
SNAP23	3.26862	3.83005	4.12122	2.24857	2.80933	1.36092	5.07712	6.28166	5.29994	4.30408	4.08027	4.63483
CENPO	3.27665	3.8476	4.63378	6.5816	5.89601	5.43634	2.38069	1.84995	1.72081	1.16215	0.897721	0.619823
COQ2	3.28658	3.08519	2.32439	5.02107	6.99844	7.21569	6.42895	6.5964	5.47808	5.16146	6.87711	5.81301
FBLN1	3.29343	4.00479	3.73709	3.84295	4.71608	3.80832	9.25659	9.88331	9.82827	10.3938	9.89668	9.60568
RFK	3.3005	4.73081	5.61085	1.61098	1.71572	2.3187	4.44621	3.98404	5.3056	2.97704	2.9234	4.63403
PI16	3.32557	3.72897	4.02954	1.92733	1.20048	1.70825	6.22916	4.58428	4.9272	21.5138	23.3572	18.6183
XLOC_008433	3.32611	7.80002	6.88668	0	9.01619	0	6.14828	1.49945	21.3761	0	1.32969	14.9553
ANKRD49	3.32646	3.1961	2.69187	1.05457	2.73858	2.8961	4.91081	4.73294	4.35424	3.98332	5.06116	3.04088
XLOC_025430	3.32796	3.22863	3.69396	1.28498	1.08621	1.29046	1.92853	1.59818	1.96602	3.71298	3.24519	4.46778
PDK1	3.32892	5.02376	5.72274	3.46357	4.01175	2.0043	9.84387	11.196	10.6315	8.452	7.13093	7.75687
NT5DC3	3.35174	4.68283	5.27203	1.90536	1.87594	2.75094	2.52789	2.47872	2.32283	1.74492	1.80481	2.62241
TGM2	3.36534	3.31821	4.25432	4.42951	3.22212	3.63295	19.4796	18.9249	17.1255	13.3472	12.4577	11.1982
CAB39L	3.36696	3.42349	3.37327	12.4711	11.015	10.179	4.51072	6.69057	5.86774	3.66907	3.86287	4.82329
FANCC	3.37963	3.1027	5.86945	1.67366	3.14464	1.04327	8.69414	7.93277	9.01697	5.57224	6.43288	5.30056
RAB38	3.38065	2.92683	3.19704	0.8028	1.50865	1.15975	11.7663	14.115	13.4823	12.7897	11.5054	11.6357
FOXM1	3.38457	3.56652	3.67588	5.17935	6.24855	4.69208	3.89417	2.98276	5.28339	2.84279	2.12697	1.12665
C3H6ORF138	3.39298	2.43585	5.03388	0.80628	1.45309	1.11402	1.21197	0.684516	0.926298	0.535288	0.778225	1.24517
TMEM14A	3.40209	6.47031	5.51502	12.4074	11.3896	11.6479	8.57882	11.3474	8.52062	8.89096	10.0215	14.6928
CHMP4C	3.41179	3.78648	4.2056	2.92985	3.17091	2.44292	6.69318	6.91177	7.21399	5.38295	4.50297	5.03042
CIDEC	3.42389	3.72645	3.60405	18.9744	18.4617	25.6505	9.42875	12.2288	10.3666	3.77887	3.33869	4.31298
KLF9	3.42662	4.46995	3.13326	7.66184	7.34911	6.65182	13.132	12.8085	14.2752	11.2076	7.99142	8.21921
DNAJC17	3.43933	1.85276	1.37852	2.49635	1.57557	0.5371	1.2419	0.899419	0.963392	1.10648	1.28958	1.26676
HTRA3	3.45285	2.13551	1.90543	9.10583	8.07853	9.51545	19.7955	19.6485	21.5248	16.6726	15.7118	14.766
ENSGALG00000004724	3.4604	3.41582	4.16203	8.00739	7.79143	4.92003	11.1178	9.84774	13.0148	5.03577	6.9911	6.0052
MPZL2	3.46706	2.48956	4.81284	0.920605	1.26879	1.76779	2.01912	1.59328	1.64336	1.29093	0.925237	1.48698
TYMS	3.47002	3.15363	2.55013	3.81858	4.33431	3.39039	1.80366	2.37795	2.62437	1.04786	0.594646	1.59322
TRAPPC8	3.48617	5.16517	5.18818	2.29008	3.52727	2.63601	6.08947	6.84074	6.55131	5.18706	5.45512	5.99505
ABCB6	3.49123	3.56722	2.85083	5.86011	6.33187	7.7857	5.38821	4.99882	4.7393	4.32722	4.9178	4.66933
PDE4B	3.49215	2.98712	3.13827	7.59957	5.87325	8.53217	1.88534	2.06851	1.73009	3.10311	3.26014	3.01043
LSAMP	3.50138	1.89401	2.04286	2.93936	4.1246	3.46507	8.49229	9.6103	8.2811	13.8208	9.20229	10.4303
ENSGALG00000006152	3.53184	3.02391	2.61473	0.687622	0.981327	0.74255	1.59006	1.47914	1.79234	1.52986	1.59789	1.37931
chAnk3	3.53546	3.30319	3.7055	1.60853	1.70647	1.36524	4.81262	4.33409	4.48106	2.9335	2.51623	3.48018
CENPK	3.54534	3.3727	3.66276	3.51643	5.84223	4.447	5.22934	3.01258	4.16708	1.44787	0.490805	1.49118
FAAH	3.54608	4.69801	2.98016	0.944971	1.66526	1.02279	3.47237	3.28264	2.69442	4.07884	5.91814	4.92564
TMEM86A	3.55153	4.3994	4.50208	2.04931	1.55558	1.81897	2.89067	2.39186	2.69397	4.13506	4.18439	4.02483
PEX7	3.55362	4.66516	4.03452	2.70484	2.1707	1.57321	4.66273	4.84507	5.50747	3.94004	3.95777	4.37995
ABCB10	3.55465	4.34418	5.56104	1.52363	1.91195	2.06432	4.2311	4.29361	4.46463	2.22192	3.04041	2.59089
PACSIN2	3.56098	4.1383	4.46818	2.85187	3.2725	2.57319	7.53757	7.53073	8.13526	4.64704	3.63744	5.51047
6	3.56651	5.35014	5.66296	2.60773	4.21666	3.07854	8.25477	9.37989	9.96423	5.8578	6.5552	7.27655
XLOC_002912	3.56681	1.8979	4.60572	0.776302	2.71319	2.42311	1.57074	2.07657	0.712668	0.0633304	0.738389	1.76434
HSPH1	3.56697	4.303	4.71132	2.10799	2.50438	2.09373	2.30599	2.35534	2.44529	1.04809	1.34658	1.97878
MRPS27	3.58026	2.59768	2.42971	2.62709	2.99636	1.38054	3.53336	3.46443	4.00276	4.74502	4.28867	4.5353
DYNLT3	3.58475	5.76244	5.32981	3.84575	4.3135	5.14467	9.3859	11.7689	12.1923	10.3981	10.6896	11.2962
NMRK2	3.58732	3.06523	2.58375	2.43873	4.46787	3.38598	1.01707	1.46047	1.73853	0.467808	0.539248	0.713766
CZH5ORF44	3.60253	3.68241	3.49228	2.1277	2.61297	1.88301	7.78914	7.60181	9.40821	6.03794	7.87034	8.15171
USP33	3.61486	4.10424	5.05965	2.9072	4.27287	3.38359	7.12267	7.76533	8.09433	6.39466	6.38127	7.05766
C5H15ORF29	3.61951	4.99482	4.15543	3.69288	4.11899	3.9906	9.17013	11.5348	13.0946	9.43816	9.89326	11.5268
PCMTD1	3.65685	6.19584	8.71837	2.78639	5.04897	4.64063	9.52018	11.3003	11.5687	14.701	12.2656	17.4706
XLOC_022463	3.65812	6.06086	4.58657	1.09218	1.3625	1.23909	4.46187	2.57238	3.30786	3.05391	4.18857	2.6163
LRRFIP2	3.65849	2.85293	3.16128	2.76243	3.96226	1.76311	5.97793	5.94194	7.07471	3.74745	4.08291	4.69423
XLOC_050575	3.66075	2.53393	2.19865	3.05674	4.563	4.4574	2.89139	1.57364	2.52974	3.95852	4.70067	5.15338
JAZF1	3.67237	3.00067	3.23823	1.4608	2.32623	1.277	5.72326	6.06851	5.13986	4.98083	4.89252	4.72893
PIGW	3.67518	4.96948	5.20428	7.37662	5.45119	10.558	2.64644	3.48711	2.94593	3.54705	5.04477	2.85244
PTPRO	3.67723	3.22495	3.20963	1.70819	1.659	1.94934	1.09829	1.05449	1.36216	0.68545	0.448892	0.954864
NFIL3	3.68054	6.63327	6.41963	4.15906	5.32366	4.75809	11.3576	12.7312	12.8368	8.7475	8.27791	9.86191
CD101	3.72073	2.37729	2.49102	1.66884	2.05872	2.17529	1.09628	1.41421	1.02167	1.57424	1.21366	1.53848
MORC3	3.73829	3.9723	4.44522	3.0313	5.06688	2.51425	8.67866	9.59685	9.49078	8.70978	8.17584	14.4956
DUSP3	3.74785	4.49418	4.45794	6.3613	7.97876	7.5175	9.41788	9.44781	10.5281	9.92768	10.4803	8.87598
EPHB1	3.74877	4.2284	4.67841	4.04483	3.68092	3.37248	1.24459	1.75716	1.38842	2.85252	1.96148	1.97999
ENSGALG00000005155	3.769	4.16283	4.00495	5.7638	7.43705	7.18477	2.72664	3.13948	2.98129	2.59859	2.67713	2.41887
RERG	3.76948	4.88418	4.83993	5.14753	5.05236	4.44601	14.6461	16.5195	15.6743	14.5981	14.2221	13.6394
TCEA3	3.77614	1.38311	0.800864	1.4038	1.55846	1.53778	7.22804	7.70846	7.16085	5.69892	4.09258	6.952
TAPBPL	3.77794	4.54104	5.23491	3.07126	2.62814	2.32134	4.64644	4.0756	4.27193	6.04227	6.67812	5.71973
FAM185A	3.80356	5.23466	4.97922	2.43275	2.49562	1.75103	4.42095	5.20431	4.57576	4.68982	5.31742	5.54148
DUSP4	3.80708	4.49359	3.64621	1.96421	2.34072	1.44249	1.3865	1.42522	1.48309	1.62999	1.53346	1.19138
RCAN2	3.81093	4.18754	4.007	6.16218	4.74126	5.46256	2.26336	2.37701	2.69609	2.48218	1.91355	1.79139
MAP2K6	3.81226	3.55909	3.66747	4.97469	3.92652	4.08676	5.38468	5.9214	5.50871	2.41744	2.61879	1.99925
CBFA2T3	3.81283	3.21759	2.99958	9.19374	6.71446	9.68924	10.319	10.7061	9.71752	9.68806	7.51373	8.08301
NTSR1	3.81398	2.91941	3.03437	1.90943	2.3808	2.18039	1.43517	1.23411	1.22231	1.51499	1.2904	1.10591
EPB41L3	3.8194	2.26121	2.54301	3.1089	3.11279	2.87926	6.51455	5.65555	6.11954	3.19075	3.26845	3.36912
MAD2L1BP	3.82556	5.92188	5.72034	10.8554	7.9998	8.61609	3.61678	4.39454	4.28916	2.02038	2.87676	2.58935
FANCD2	3.82644	4.1326	4.26276	5.58571	6.42299	5.94857	2.08408	2.86915	2.31201	1.29434	0.823511	1.06596
chOCT-1	3.83499	4.24354	4.07002	2.92074	2.93077	2.6261	2.55646	2.55924	2.78819	2.31136	1.50862	1.58341
RSL1D1	3.84545	4.98922	4.25466	2.3339	3.16164	2.37188	5.48766	5.24167	6.03632	5.22261	5.50134	4.80297
DAB2	3.84751	3.77355	2.99203	4.68177	6.52564	4.56291	7.40377	7.42889	7.8825	6.01042	5.71106	6.73438
GTSE1	3.8533	2.73051	3.62405	6.63874	8.3555	6.7621	2.71245	2.22215	3.20792	0.548586	0.644534	0.676177
ENSGALG00000002610	3.85408	3.62503	3.73672	1.77072	1.28814	0.586997	5.75999	4.29313	5.07737	3.8621	4.5746	4.36034
PCM1	3.86714	6.18281	5.49719	3.62185	4.60622	7.59004	8.43693	6.39656	6.44046	29.9353	9.30796	4.82243
TICRR	3.86917	3.28013	3.47597	5.64924	5.27176	5.45229	2.41992	2.14712	2.35659	1.38864	1.30988	0.958502
SLC1A2	3.87126	3.74482	4.72156	2.92639	2.10448	1.85229	4.37788	4.13965	4.93415	4.37719	5.46229	4.3171
XLOC_015534	3.88694	3.39328	3.60862	1.61764	1.82065	0.716951	2.89727	3.07847	4.2767	6.85024	4.95961	3.88922
DMD	3.89431	4.23252	4.23792	0.741908	2.3938	1.11792	10.5208	8.53059	9.99517	8.08121	9.04916	7.52733
ANAPC5	3.90016	3.80868	4.03327	5.63668	7.48402	6.51665	4.11743	4.03653	3.49287	2.52455	2.84927	3.16113
LMBRD1	3.92427	7.26441	7.97076	3.06357	2.44036	1.85214	7.35738	8.66807	9.99567	10.4541	11.5778	10.9574
DENND1B	3.94122	5.81287	7.11606	3.61589	2.29761	2.66678	5.52558	5.39228	5.99363	4.70982	7.74457	6.80686
PHTF2	3.94219	4.72849	5.89357	4.06512	4.43581	3.11833	8.00154	8.32654	8.98005	5.9454	6.92294	7.27695
RAB22A	3.95004	5.40133	5.96459	3.4394	3.77822	3.51214	6.94812	7.34433	8.17035	5.23483	4.96821	5.87309
MAPKAPK3	3.96295	2.9177	3.92837	3.08688	2.47739	1.73692	6.50339	5.91487	6.28182	5.30533	4.39001	5.21461
ENSGALG00000005389	3.97949	4.3601	6.16727	14.0087	19.4764	13.5106	6.62504	9.61993	8.14995	4.33944	15.5401	14.8606
FMR1	3.97967	4.11163	4.52013	2.73782	3.5385	1.90813	7.51155	7.85765	8.03177	5.07219	5.27307	7.63593
ANO1	3.98609	4.93642	3.9755	4.89736	5.69533	4.83017	4.65489	4.55172	5.19707	1.86552	1.78934	1.84348
LYVE1	3.99772	3.98824	4.56732	3.32471	3.77227	2.63837	20.3125	20.4487	18.6562	13.3181	12.5971	12.7525
FBXL21	4.00116	4.33593	6.04066	3.72606	5.97022	4.24641	9.89386	10.8203	11.3635	11.6186	10.7715	10.1248
CRIPT	4.00833	6.08497	5.18565	3.01334	3.42695	3.25159	6.75071	8.24985	8.68186	7.2635	9.1375	10.0073
GPR146	4.03115	5.95841	5.66142	2.86657	3.71157	2.54423	2.67533	2.17937	2.36564	2.6177	3.75355	3.81417
IDNK	4.03186	3.53571	4.95231	2.94837	1.81484	2.32994	4.18673	6.23576	5.06683	2.14352	3.70007	4.01414
ENSGALG00000026301	4.03589	4.27299	4.5737	5.57315	4.42835	4.62091	1.63501	1.49878	1.54359	0.798064	0.623378	0.642424
ENSGALG00000004747	4.05006	3.10041	4.32797	1.62845	0.564939	3.1983	1.56619	2.19089	1.89407	9.75539	9.04538	9.51685
C3H6ORF120	4.05134	3.81576	4.35117	3.20401	3.8987	3.30621	6.57107	7.55163	7.5177	6.66139	5.34649	5.91883
TOR4A	4.05265	6.82694	5.97269	3.18654	3.43287	3.85468	1.78173	1.72124	1.80895	1.95475	1.55807	2.6769
ST7-OT3_2	4.06705	3.56909	3.05711	6.43965	6.72609	4.76128	8.97667	11.1231	11.5831	8.88595	7.91838	7.57357
PPP2R5C	4.08738	5.64845	6.10796	11.0991	4.3041	2.60853	12.0753	11.7385	13.6496	9.43851	7.74346	11.9369
ANG-1	4.11063	4.01545	5.90662	8.16163	11.0012	6.16841	17.7747	18.1504	17.3297	11.3182	13.0272	12.387
gga-mir-34a	4.11068	4.00902	4.00247	9.8059	8.30739	9.61921	11.3206	9.84398	10.5692	7.67593	7.44591	9.03148
PTCH2	4.11618	4.34367	3.56511	1.59726	1.77313	1.56111	1.56068	1.62009	1.75386	1.67845	1.76898	1.54994
SLCO3A1	4.13029	5.64381	5.08455	3.34321	2.8195	2.94903	1.64746	1.70181	1.48201	1.09887	1.60419	1.3731
ENSGALG00000026609	4.13605	2.94612	4.83037	1.58654	1.19221	1.04347	1.87904	0.950599	1.72983	4.16652	4.23392	5.44089
MECOM	4.13941	3.51964	3.72161	2.3676	2.32871	2.19413	1.89731	1.60496	1.55206	1.69496	1.30065	1.67738
RMDN3	4.16091	4.96288	4.61316	5.7025	5.07616	4.43595	2.72716	2.39537	2.8977	2.08078	2.41664	2.50151
LGALS2	4.16602	7.15318	10.7783	7.6246	5.23565	2.59178	17.245	28.3842	29.7607	24.3082	27.0167	31.025
CDC6	4.18335	6.63353	6.5616	9.00322	8.53008	13.5849	2.27517	2.00539	2.57615	0.887231	1.2534	1.0457
RB1CC1	4.18637	4.69203	5.38283	1.70716	3.5798	2.13228	5.61961	6.13711	6.57085	5.16804	4.75831	5.58147
MYLIP	4.22369	3.2319	3.96802	11.7305	13.4241	9.6408	5.42204	5.82105	4.86048	4.82841	5.01603	5.60167
CENPW	4.22438	3.06687	3.44116	9.56076	8.06501	7.51253	3.57377	4.13603	4.33216	1.22925	0.873843	1.26074
CHMP2B	4.23146	5.10466	5.49882	3.4904	3.94048	2.49527	11.2213	14.9665	13.8222	10.0216	10.7213	14.9814
BUB1	4.23522	4.84425	4.67292	10.1952	10.0236	10.6096	3.87686	3.4936	3.74131	0.818022	0.795315	0.871947
FBLN2	4.25133	3.54849	4.02076	19.5037	18.5513	17.3324	18.167	18.3658	18.9614	4.48073	4.11467	3.29356
ORC6	4.27053	8.12108	4.56573	8.54277	7.77354	12.5693	3.57481	3.03066	3.40338	3.16449	4.10456	3.09407
CHRD	4.27878	3.85159	3.65556	0.636247	0.630807	0.566647	2.54802	3.24751	3.25688	3.92894	3.28259	2.41473
CDKN3	4.28008	6.24729	5.74564	10.3128	11.1398	9.24281	3.37577	4.26303	3.57432	1.70434	1.28824	2.03291
ZNF326	4.28433	4.28201	3.8492	2.63744	2.84203	2.5463	2.7192	2.91748	4.00206	2.30953	1.58157	1.7447
ADIPOQ	4.28947	3.13429	2.75606	0.671467	0.548427	0.799696	6.91352	6.55747	6.07122	7.13309	8.29541	8.35363
AXIN2	4.29918	4.26965	4.37236	3.89644	4.2297	5.20698	2.5759	2.33337	2.15217	2.1515	1.57385	2.138
MGLL	4.31014	4.99322	3.18617	32.0562	29.9673	29.0787	37.184	40.4688	38.5857	31.4766	21.4328	18.4021
STRN	4.31811	7.32383	7.51344	2.48723	2.36369	2.13439	3.45026	3.10519	3.4797	3.74718	3.01875	4.07636
ALKBH2	4.32724	2.852	3.95754	10.0723	7.63239	7.9773	6.35783	7.34042	5.52283	5.0626	6.72528	5.96174
THBS2	4.33485	2.21507	2.59305	11.1862	10.7487	10.5651	77.9458	97.5453	88.8887	171.526	126.797	119.615
PRICKLE1	4.33871	3.98974	3.97507	7.84876	7.89065	7.11244	9.39199	10.5373	10.7343	5.21483	4.81542	4.82531
RAD51	4.34103	5.91181	6.27813	10.9048	12.0238	10.708	2.52184	2.59122	3.06115	1.20703	1.551	1.20359
CTSS	4.34341	5.05889	5.61009	2.08347	3.81422	3.5029	2.61082	1.75277	1.79815	2.23878	4.41865	3.48074
AFF2	4.34354	3.17777	5.09196	4.57233	5.68968	2.98804	9.49659	8.69727	10.617	6.15861	4.92768	7.16309
ENSGALG00000017075	4.36337	4.71568	3.99842	2.45379	2.77412	2.32228	5.98893	6.46673	7.10103	5.78677	5.29928	4.7504
ACOT13	4.37214	3.11793	3.03743	3.14522	3.81637	2.74725	6.36465	7.8801	5.97282	8.79636	8.70938	7.20617
BMP2	4.37441	4.07936	4.33133	2.47412	2.36166	2.51575	1.09683	0.924808	1.10031	1.60793	1.12777	1.38892
ADRA1B	4.38	4.46745	4.0665	2.63963	4.07553	2.64331	8.82772	8.96035	9.56714	5.41699	6.98934	9.48625
ZC2HC1A	4.38115	6.38607	5.75027	3.33648	3.37628	2.50549	9.36769	10.1132	11.2447	7.45591	7.48094	8.94332
ENSGALG00000009063	4.38185	3.9315	4.3746	3.66849	3.01655	3.20574	2.19872	1.54452	1.8168	2.61629	1.625	1.86262
CUL5	4.38823	5.74762	5.67079	3.40821	4.59721	2.77535	7.46874	7.78933	8.35549	5.00161	5.07371	4.61071
E2F7	4.40014	3.68853	5.0237	6.02323	5.18592	6.24111	4.6118	4.27543	4.86659	1.87559	1.38051	1.46149
ZIC1	4.40396	2.45777	2.45871	6.84645	7.04731	6.57643	3.98678	3.65762	3.81681	4.15421	3.5488	3.81642
NIN	4.41169	3.37184	3.06571	3.3841	2.91898	2.43513	2.53176	2.1362	2.06869	1.59936	1.36341	1.50992
XLOC_014850	4.41906	4.46341	4.05779	8.84658	7.3547	8.23054	7.65751	8.05921	8.55786	8.17263	8.27006	6.94917
TRPC6	4.42169	5.19042	5.92791	3.14959	3.31447	2.41063	6.85178	6.51307	7.7265	6.02662	5.12155	5.20925
ARSK	4.42736	5.26547	5.17208	2.44261	3.96215	2.8076	7.44441	9.89922	9.92546	6.6928	6.70644	6.63376
MAMDC2	4.42786	3.88284	5.13986	6.11022	6.08401	6.65254	3.55485	2.89278	2.73404	1.54973	1.54222	1.56085
ALCAM	4.43221	4.09131	3.55929	1.9628	1.88951	1.50368	1.38491	1.03856	1.13432	1.01708	0.862853	0.724045
CHCHD4	4.4434	4.59903	4.04571	2.60989	4.21245	2.41213	6.71682	6.14042	7.58844	5.30901	6.07705	5.67997
RAB40B	4.45179	4.70485	5.4948	3.51998	4.02888	1.72942	2.8414	2.19014	2.30684	2.6447	2.68681	2.3105
FGD6	4.45883	5.11585	5.09227	2.95679	3.04812	2.27008	6.91135	6.57616	6.75753	6.11926	6.17303	6.63386
KRIT1	4.46364	5.36854	5.18362	3.1754	3.85652	3.25069	7.38028	6.65952	7.28975	5.85015	4.96888	7.43515
TRAIP	4.48162	2.93282	4.00312	5.55617	7.28071	7.30332	2.17162	1.50726	0.983484	0.184753	0.592182	0.539685
MICU2	4.4828	5.58378	6.87127	3.85231	3.74145	3.69076	8.35369	8.76394	8.80798	6.33159	6.85964	5.83856
FAM20C	4.48467	2.5946	2.45623	19.9572	25.1042	18.4121	24.6861	20.4808	21.2853	10.2782	8.70084	10.0937
AP3B2	4.49647	4.51882	4.13505	0.721237	0.895909	0.781848	2.37737	2.33425	2.01017	2.90449	2.85114	2.9101
XLOC_004506	4.50337	3.79989	2.52844	2.40179	3.37796	2.81589	8.73683	8.13689	6.36831	3.76383	4.7422	3.81142
GOLM1	4.52069	3.93341	2.82052	1.9469	2.29384	1.60648	2.46185	3.05727	2.94552	3.29655	4.07317	3.65285
HTR1B	4.52442	4.15309	3.54783	3.38609	2.73776	3.08258	8.13662	10.0042	9.74324	5.93191	4.39727	4.9064
GBAS	4.52889	6.10247	5.56773	4.32772	4.62515	4.1383	9.2987	9.26114	10.5962	7.8357	7.04225	7.13233
ENSGALG00000026583	4.55814	3.08812	3.56147	7.48534	11.0519	10.915	9.47966	9.09665	8.283	8.32666	8.3199	8.25971
RPGR	4.59071	4.31282	3.60365	7.42177	5.63738	7.9613	11.5685	12.7131	10.8136	11.5859	9.61047	8.79585
PLXDC1	4.59952	3.94974	3.66039	3.20509	3.14721	3.44672	7.68256	7.73327	7.24823	9.45288	10.412	8.90727
ENSGALG00000006838	4.60419	4.62168	6.06028	1.2749	1.79447	0.809218	3.3173	3.0683	2.93718	4.43162	4.17394	4.82836
CCDC93	4.60678	5.73069	4.02867	0.933569	2.72056	1.33077	3.41252	4.47868	4.77596	3.66963	2.9489	4.60756
MSH2	4.65648	3.73367	3.55864	4.72064	5.66654	4.46189	2.85122	2.73418	2.60829	1.92687	1.92644	1.93471
RNASET2	4.66212	4.50416	5.05514	2.68203	3.30628	2.5556	7.06489	7.64312	8.66852	4.19514	4.90809	5.73524
MAP1B	4.70791	4.91749	4.68769	1.51582	1.53934	1.56516	4.34669	4.28986	3.95916	4.95882	3.6034	3.94786
RRP15	4.70954	1.60114	2.6426	2.19662	1.23371	2.19188	1.43438	1.55291	1.41079	1.93376	0.953541	0.664215
XLOC_004502	4.72911	4.37494	6.16267	0.593466	0.775721	2.00784	4.17434	5.84341	5.21241	3.54454	3.35134	3.2047
ZMYND8	4.73422	8.44744	8.97879	3.93151	4.1205	3.41953	10.6528	11.3301	11.4947	9.62064	7.00807	7.27648
GGACT	4.73779	2.82871	1.68957	7.65151	2.52857	7.85862	3.30287	3.1702	2.27861	2.02845	2.96898	2.75969
RHOG	4.75355	2.74949	3.29314	0.441301	1.19378	1.2072	1.20285	0.666555	1.05284	1.17716	1.20143	1.45533
TBC1D5	4.76671	5.85487	6.04733	3.59368	4.57299	2.8671	8.52169	9.34591	9.481	6.62284	5.50196	6.45647
ADSSL1	4.76996	5.85157	5.74079	2.13497	2.11761	1.64529	4.50639	4.5522	4.95683	5.41044	5.18406	5.21867
GNPDA2	4.77068	5.65253	4.77452	1.77176	2.88598	2.33301	8.47769	9.76179	10.2467	6.02098	7.70023	9.04256
TMEM175	4.77647	5.62625	4.74932	4.36437	3.28005	2.26948	6.65924	7.29728	8.03113	5.12665	6.51887	6.19134
KLF15	4.78159	5.81925	5.29355	2.33171	3.0399	2.86743	3.26607	2.8127	2.88842	5.59593	5.65597	5.15462
EBF3	4.79276	4.16821	4.40311	9.56941	11.0328	9.50649	6.74875	6.8628	6.52477	4.55455	3.54591	4.09991
MTUS1	4.79485	7.08622	5.9869	2.05774	2.54463	1.67844	5.57392	5.93317	6.22976	7.93828	5.81234	9.05133
PTPRQ	4.81231	6.0948	4.26152	1.15695	1.18752	0.614851	11.7311	10.2362	10.6058	6.23357	6.2975	9.51517
SHMT1	4.81679	3.90433	4.08603	5.62003	4.93474	6.24917	2.99742	3.53973	3.07651	2.07499	1.97842	2.10336
CCDC132	4.82259	6.78365	6.80735	5.09669	4.29722	5.4431	12.1324	12.5492	13.712	13.137	11.5181	11.1001
ENSGALG00000028070	4.82474	3.65965	3.59889	16.3745	12.7615	19.6377	21.372	21.2428	22.1855	22.2985	22.2032	27.5595
ADGRA1	4.82891	5.91498	8.47954	0.335342	0.892111	0.311698	2.3192	1.44116	2.47634	4.59994	3.94878	4.14827
ZMYND11	4.83105	4.30602	5.33549	2.59454	2.99226	2.31085	7.26121	6.81774	7.47295	5.2435	4.15835	6.16368
GALNT18	4.84103	7.10805	6.94609	3.39148	3.32787	4.41529	1.78847	1.81068	2.27114	2.99889	3.94298	4.72669
CD320	4.84183	3.50553	5.57963	7.27199	4.4134	6.79222	2.3829	3.17623	3.37349	3.33164	3.07727	3.02551
RAB9A	4.84425	6.28162	4.77389	8.7858	9.43873	7.33073	10.8725	11.7473	12.4081	7.70502	8.55878	9.71887
CHM	4.84493	5.85022	5.26932	4.15658	5.03616	3.3604	8.95506	9.56446	9.47571	6.95304	6.30317	7.6773
IRAK1BP1	4.86	3.80883	5.70128	8.32863	5.80466	10.2502	2.64337	4.72085	5.19843	3.51107	5.07369	5.12849
XLOC_019838	4.87757	4.80466	3.91883	5.28	3.56921	3.47313	2.15199	2.77314	2.32788	4.41998	5.00969	4.33463
ENSGALG00000013430	4.89335	6.02838	5.62798	3.15817	4.17295	3.80509	0	0	6.89359	3.02763	4.60574	3.63774
ATP10A	4.90858	4.28886	4.4507	5.41131	4.7076	3.56743	20.7947	23.2248	22.185	14.5165	11.976	9.20785
EDNRA	4.92276	8.66187	9.70098	11.0727	10.1876	10.5269	20.5527	20.6507	24.7869	13.6484	15.3374	16.5084
ENSGALG00000027334	4.93227	5.74836	4.58196	13.2688	12.4755	10.2163	8.62802	8.87533	9.19375	7.33342	7.40909	9.18855
DUT	4.93774	4.37821	4.31689	6.95992	7.79633	6.38305	4.44254	3.80181	3.76276	2.21907	2.37726	2.26624
MOB3B	4.93792	2.56931	3.97149	0.831917	3.17046	1.12733	2.27642	0.82267	1.92092	1.06213	0.937908	9.85796
ENSGALG00000004322	4.94113	5.8489	4.33128	10.839	9.47743	11.2557	6.04853	6.28684	5.2737	6.36744	4.92247	5.01826
SUCLA2	4.94556	9.98339	9.28835	6.021	5.59562	4.88593	13.3676	15.8415	15.4752	12.1457	12.6315	12.1421
ACADS	4.94939	5.02322	5.03941	7.59279	7.55528	7.43815	4.45401	4.07485	4.13606	3.62898	3.34347	3.45214
ENSGALG00000026897	4.97368	5.51424	5.72921	11.3002	12.2835	8.91959	13.0551	12.8823	14.3431	7.17765	7.72958	7.993
N4BP1	4.97763	5.41769	5.45727	2.38178	3.68454	2.95037	5.96336	6.59103	6.35027	6.38724	4.11146	3.90234
ATG5	4.99322	5.11611	6.02427	5.61752	5.34557	4.55964	10.12	11.0809	9.78213	8.22756	12.0158	10.2449
IGFBP5	5.05288	4.44961	4.67556	35.166	28.9387	36.7442	15.5211	17.1874	15.679	7.12323	6.38808	6.04404
LNPEP	5.05758	8.51725	8.94885	4.67371	4.2686	3.29043	9.79676	9.76205	9.99953	8.21009	6.99587	8.60305
TNFAIP8L1	5.10741	5.26787	2.82726	10.1282	8.85529	8.57743	3.63252	4.51642	5.16253	1.66463	1.77629	2.74745
XRCC3	5.12373	5.32608	5.23378	8.5191	8.73019	8.3114	4.06657	3.53694	4.14665	3.7046	3.57416	4.27351
PFKFB2	5.13484	6.02079	5.2601	6.95001	6.75561	6.04738	2.38832	2.48318	2.07252	2.28835	2.7383	3.46719
GNB1L	5.13924	5.05671	6.20671	5.02833	2.74272	3.73853	1.92666	1.75249	2.15164	2.36324	3.85369	3.16514
ROBO3	5.14334	4.29849	4.89253	3.00676	4.06525	5.21226	7.226	6.70048	6.27208	9.94561	8.70782	7.99825
NCAPD3	5.14773	5.33156	5.91041	9.26524	11.2611	10.0643	3.64972	3.47047	4.313	1.35676	1.7024	1.31953
GLUL	5.15428	6.87537	8.59831	6.81396	6.53264	9.98721	3.4866	3.40476	2.97182	6.13918	7.39117	7.98714
XLOC_027485	5.15514	7.34144	0.996379	13.0328	90.2634	45.9962	32.922	28.7234	34.0581	99.2577	145.451	91.3626
TRPC4	5.15682	4.35255	6.15325	2.25424	1.70818	1.56846	5.32652	4.13375	4.41532	10.9389	11.2411	10.4882
TGFBI	5.15997	3.37098	3.24949	12.4865	11.5795	11.2846	18.0145	20.5206	19.5601	42.8852	32.2464	34.3578
FAT4	5.16956	4.15116	4.2615	4.76312	4.97558	4.19907	17.79	18.228	16.5463	11.1166	8.19825	7.33514
CKAP2	5.17923	4.42022	6.89279	7.36677	11.9798	7.29062	5.02592	6.6254	5.75431	1.08958	1.75849	1.06427
SHCBP1	5.19638	3.94175	4.24746	6.59585	6.6333	5.73718	4.03537	3.19072	3.6209	0.61514	0.360425	0.836847
SSPN	5.19763	5.17865	5.22847	3.12068	2.97054	2.6063	7.31961	7.8614	7.51693	10.7582	11.9516	10.826
CISD2	5.20117	7.30711	10.2238	19.4761	14.4529	18.4307	6.92128	8.44594	9.52078	9.07352	9.27235	9.44864
SNAP29	5.20926	6.39982	6.18601	3.37437	3.45358	3.19256	9.82134	10.5883	11.7637	9.35897	10.9249	12.969
HTATSF1	5.22083	7.65463	7.85256	2.33983	3.29334	3.27778	4.37871	4.62258	4.55159	4.16475	3.93842	4.81223
SYTL2	5.22573	7.33311	7.98487	2.11417	3.19263	3.12938	5.52419	6.06943	5.01713	5.8714	4.4858	5.61641
TULP3	5.24173	8.77879	6.57529	5.23044	4.6328	3.8312	10.1136	11.7047	11.0746	7.55178	6.53417	9.70996
ENSGALG00000012564	5.26836	6.56788	3.09967	5.84629	10.0435	5.95072	5.02739	6.33631	3.92393	11.2796	10.1069	8.74803
ATF3	5.28698	5.40038	5.85301	3.6044	4.19303	3.25908	6.91628	8.49663	9.21102	6.18962	5.66433	6.02065
ARL5B	5.30883	7.39783	7.75129	4.64916	6.32074	5.40786	10.2641	12.0676	11.833	11.8821	11.6729	13.0713
heme	5.31695	7.24882	8.26469	3.86267	4.33757	3.07715	1.45805	1.39534	1.20472	2.04121	2.53466	2.74199
RIF1	5.32071	4.91546	4.9952	4.85012	5.31826	4.67432	2.53234	2.21217	2.48046	1.71542	1.72247	1.67376
AK3	5.32502	4.56909	6.31818	2.15378	1.68013	1.04057	6.24686	5.25727	7.85341	7.58645	8.44183	7.32949
SHC2	5.33189	5.24116	4.95539	2.97648	3.31724	3.69606	5.0018	4.4846	4.36112	6.76024	7.19014	6.58357
NUDCD2	5.33963	7.9431	7.22288	5.66402	7.01891	3.8925	11.8379	12.5878	12.3359	10.422	11.7679	11.4024
SHH	5.34353	5.17701	4.32713	2.75769	1.32407	2.81277	0.993855	1.02958	0.857529	1.69727	1.93761	1.97149
ENSGALG00000001496	5.35962	4.83124	4.93674	2.09957	2.42253	2.15033	4.01341	3.32419	4.16902	3.42879	4.26646	3.34462
SLC4A7	5.37909	7.2514	8.00496	4.53067	4.07393	3.53019	8.98342	9.18303	9.06379	7.87072	6.63164	7.09922
NLN	5.39929	4.90367	6.68341	2.95177	3.30453	4.00709	12.488	15.3432	14.5614	11.967	12.9168	10.9308
LRP8	5.40828	4.38228	4.16378	5.51611	8.2052	5.25738	2.88276	3.24585	3.02698	1.89804	1.43258	1.54208
GLE1	5.41913	5.41268	4.6441	5.64031	6.15815	5.08152	2.98533	3.10172	2.48781	2.2504	2.44766	2.40753
VAPA	5.41944	6.79542	7.24433	8.119	7.89582	6.82013	13.4783	13.4476	14.5489	10.049	11.969	12.4036
FBXO25	5.44122	5.21783	3.67635	1.68487	3.68001	2.14572	11.0353	11.5486	11.1214	18.4154	13.9825	14.8636
DNAJC9	5.4918	6.03852	4.17426	6.77723	7.83992	7.8004	4.4749	3.74467	4.90814	2.77151	2.55069	2.23316
JPH3	5.508	4.74768	6.41295	1.92408	1.89193	2.54694	4.25472	4.62338	4.40273	4.77542	4.44557	3.62463
NSMF	5.51705	5.50175	6.20509	2.49241	2.19361	2.53993	2.48843	2.25098	2.34822	3.72361	3.28465	2.53849
TMX3	5.52211	8.19755	9.07485	4.47179	4.43713	3.08936	10.5633	12.9434	13.3137	9.41628	8.34727	13.4482
HTR2A	5.52636	7.25189	6.98939	11.5631	14.4144	13.3141	4.71834	4.30039	4.22575	2.75694	1.85822	2.28366
RAPGEF3	5.52703	5.24535	5.4142	3.18231	2.82836	3.19578	5.13066	4.59985	4.57379	6.59483	9.27555	9.99217
BLOC1S2	5.53483	9.66708	8.04396	12.1461	9.60488	13.0814	21.7986	23.4366	20.8779	17.8264	27.3583	13.5354
RELT	5.55872	4.75574	6.17491	6.5108	3.96215	5.85373	2.62157	3.41029	2.07119	2.1857	2.74732	3.10233
DFNA5	5.56526	5.07883	4.7784	1.50828	2.1995	1.83205	4.0094	3.93378	4.33736	3.69835	3.84465	4.27004
MEGF10	5.60802	8.4667	8.46014	5.26395	4.62508	4.54909	4.25493	4.93446	4.48875	9.06567	9.16712	8.77237
ARFIP1	5.61281	6.66081	7.93541	4.37363	5.46166	4.87763	9.4632	10.5413	11.3017	6.66337	8.45382	9.81678
XLOC_009839	5.6454	5.88187	8.8214	12.7075	17.9759	8.84171	10.5082	4.4174	4.70984	2.21554	3.37881	1.6188
PCSK5	5.64611	4.86448	5.07775	4.1452	4.60325	4.21922	10.4741	11.2921	11.2015	10.7935	9.72732	8.96623
KIAA0430	5.6495	7.52809	7.89738	4.6011	4.94454	3.97425	8.78528	9.97772	9.88638	7.86348	7.3122	7.22501
CYP4V2	5.6503	5.5514	5.19122	1.24286	1.34954	1.12507	1.79868	2.11901	2.63898	2.95828	2.6388	2.74985
ENSGALG00000008755	5.6571	6.27483	6.42969	4.87655	6.78903	5.69284	9.9169	13.0517	10.629	12.4624	13.0584	11.9056
PHF20L1	5.66904	5.73642	5.24093	3.47592	4.71714	3.77303	8.27157	7.74197	10.2867	7.19651	5.10224	7.32429
FGF10	5.67102	5.41456	3.36022	1.44413	1.32692	1.85965	2.60151	2.07479	3.39062	5.64293	5.52545	5.07525
IFT46	5.67457	8.3523	8.92779	13.8902	17.4975	12.0658	13.6614	13.5898	17.3155	18.4291	12.1074	14.0319
KCNC2	5.68622	4.74571	5.97029	3.40741	3.55787	3.35978	5.33747	5.72921	5.12842	6.88499	6.42022	8.1842
EXOC3L1	5.75016	5.71228	6.69864	2.05415	1.86095	1.49562	4.85313	6.10558	5.28616	6.79844	7.02136	7.43113
ST3GAL5	5.75981	5.74726	7.12626	6.85749	7.3054	6.39856	10.8049	11.621	13.1843	10.9633	12.1618	12.5428
PCDH7	5.77339	6.53501	6.00429	12.0979	10.5901	12.8462	16.6541	13.8645	15.1348	8.76816	5.52524	5.07175
HAT1	5.77798	9.20132	8.75554	7.68476	10.4211	8.28071	14.4953	15.9182	20.6499	11.0393	12.2981	10.9732
BMP6	5.78329	4.84319	5.62975	7.93518	9.35415	8.75713	23.1464	25.7315	24.9639	45.587	38.8922	34.9502
GHR	5.78524	8.56488	9.69162	9.02968	8.83959	7.77856	16.1498	18.6946	19.012	13.3818	11.7826	12.8293
NAGPA	5.79582	6.63049	6.31326	9.33548	8.10308	9.38032	4.06605	4.08201	4.02893	4.65303	4.71043	5.39008
IL11Ra	5.79871	5.04301	5.67597	6.06353	5.18728	5.74437	9.85626	9.64449	9.78151	10.8775	11.6796	9.93333
TMTC1	5.80449	8.83367	7.59521	3.13714	3.12222	2.70036	2.89785	2.80384	2.76763	5.82699	5.38935	5.72437
ERBB2IP	5.8132	7.72438	7.87006	4.29292	4.76732	3.83437	9.99705	9.962	10.9165	8.01696	6.50552	6.85199
BUB1B	5.82668	6.00167	7.27482	7.33628	11.3563	9.76485	4.7001	4.34974	4.77278	0.697936	0.966642	0.913555
MOXD1	5.83741	5.45978	5.65997	3.97158	2.93659	3.51489	2.57456	3.40225	3.93328	8.18506	6.87307	5.59994
FAM189A1	5.84478	5.63675	4.24879	2.31577	2.19685	1.8956	5.69238	5.84667	6.04711	7.25593	6.39104	4.75723
MRPS5	5.84497	4.42158	3.38263	5.91029	5.52125	6.19288	3.77684	3.5017	3.49572	2.83316	2.44377	2.48905
IFI27L2	5.85579	7.3682	3.73741	8.19051	4.78936	6.80318	14.3098	11.3807	14.4244	12.743	19.3951	22.6167
APCDD1	5.87131	12.4484	11.4724	15.4682	17.6676	15.3103	1.93992	1.63334	1.82708	1.75836	2.01632	2.19069
PDS5A	5.88179	6.51814	7.03307	3.82498	4.47218	3.34436	8.09941	8.42198	8.6944	7.10461	6.4171	7.53834
LPIN2	5.91032	8.35135	8.07376	3.86723	4.18911	2.94236	6.07539	5.94855	6.47742	5.03197	4.54914	5.30409
GKN1	5.9404	4.81555	11.8364	0.783781	1.5465	1.77588	2.50992	6.98748	7.28063	17.9188	18.3768	10.6038
MED12L	5.94964	4.11372	7.51473	4.20847	5.22367	3.42306	8.71746	7.9366	10.0469	9.03844	9.16416	12.6352
PDCD10	5.94973	9.07734	10.6607	4.9126	5.38708	5.96389	13.8191	13.0668	15.6382	11.3438	12.4577	15.2692
GSDMA	5.95481	6.1453	4.20851	0.687304	1.52254	1.01607	2.55154	3.16941	3.41922	1.79833	3.26025	2.92324
MAFA	5.95813	3.83539	2.16404	1.68493	1.99508	3.30771	2.03051	1.85587	1.49366	3.11325	3.5556	2.37092
ADRA2A	5.96192	5.4647	5.06802	25.6451	23.5105	28.8577	10.8125	9.80389	9.89651	4.75272	4.63415	5.10548
PDZRN3	5.9652	5.91669	4.59195	12.3156	9.57016	11.9139	37.9131	31.4644	34.359	38.0743	33.4034	21.5741
UBE2B	5.98468	7.21305	5.50403	5.32535	6.42762	3.13942	10.3185	12.7822	14.8962	13.1894	11.5995	16.4522
UBE2D1	5.98826	4.43426	6.53343	5.10602	5.566	4.06614	12.6244	11.1849	12.6969	9.93116	11.4857	11.2625
ATP11A	6.04313	10.1119	11.2116	4.99392	5.57238	4.3862	10.8526	11.5151	11.5415	7.23667	7.43743	7.96428
Lef-1	6.04929	3.97011	2.72067	10.1524	13.5139	9.28789	4.7441	4.30541	3.63747	3.08273	1.98791	3.75403
KIF23	6.04997	6.54675	6.93584	10.8775	11.778	9.82985	5.12917	4.95807	4.64317	1.43974	1.79324	1.55698
CNOT2	6.06396	6.88201	7.6334	5.54852	6.4167	5.79173	12.0447	13.2443	16.2696	8.94621	9.95978	9.92299
XLOC_014408	6.06549	5.81486	9.25444	1.42965	1.69319	0.990943	1.72522	4.10683	5.06536	9.4158	10.4872	10.0015
AATF	6.07448	5.60288	5.35738	5.24636	4.95095	6.42247	3.04975	2.68011	2.39115	2.61192	2.68358	3.14234
PLEKHS1	6.09022	6.92194	6.59219	3.6841	4.23145	3.10879	3.19958	3.44391	3.79	6.17426	6.88664	6.50854
PGF	6.11418	4.05194	3.05248	4.07275	4.09177	4.94337	9.41107	8.78681	8.08767	32.7101	31.2521	31.765
FOXG1	6.11518	7.44269	6.9689	7.0884	6.25535	8.32776	6.17889	6.47716	5.2758	2.76419	2.20062	2.39381
IFT57	6.13288	4.17179	5.23865	3.42377	6.24495	5.78738	11.7868	12.2493	12.1427	7.27973	5.49982	6.6794
FAM124A	6.16066	12.2823	12.6964	1.92261	2.87638	5.2535	0.789813	1.04434	2.91098	2.49791	2.66726	6.34746
PHKB	6.16423	9.00787	7.10419	5.24576	5.12008	4.48025	9.55838	10.1578	10.6461	8.54932	6.47284	7.14756
SPC25	6.1705	3.80997	2.26609	4.1601	7.94345	7.15959	3.77529	4.4029	4.34857	1.58244	1.87196	2.25757
XLOC_002332	6.19669	10.9693	29.8758	0	0	0	0	0	0	0	0	0
PLXNC1	6.20234	6.825	6.00086	3.01947	2.59609	2.27345	5.26905	5.10382	5.37351	4.46294	4.36161	3.98408
ROCK2	6.23297	7.62845	7.89643	3.23064	4.10194	3.26757	8.19739	7.46213	0	0	5.25248	6.99547
TPGS1	6.24712	7.22368	8.31965	3.26415	3.69778	3.83663	6.17121	7.48589	5.58524	7.02506	5.3436	6.14881
C17orf62	6.2557	7.89404	7.80398	2.3023	2.98071	2.37206	6.16608	6.30937	6.31518	6.04185	5.34593	5.89305
CABLES1	6.25594	7.36228	7.19767	2.51257	3.59431	3.56756	3.81018	3.52378	3.61338	3.54458	3.83203	3.89693
RHOU	6.2737	9.01104	9.56325	5.36537	5.1509	5.50485	2.18709	2.5958	2.53019	3.43675	2.98212	3.46228
LRMP	6.27741	7.14187	7.46941	2.10961	2.86553	3.43304	6.95138	6.63399	6.23206	6.56518	7.84706	5.91419
SHOX	6.27797	6.35508	6.7122	5.67396	5.37	5.32409	3.23531	3.10561	2.75034	3.38162	2.99397	3.73733
HSBP1L1	6.28241	6.76887	8.65016	4.70735	5.57078	5.7845	8.57605	10.4297	11.9852	14.8335	15.5089	17.1284
ACBD7	6.29076	4.43909	3.69862	3.62724	6.25178	3.14789	1.98611	2.88185	1.76149	9.91158	14.2393	13.7309
RCC1	6.29239	4.59005	5.59804	5.87679	6.91416	8.25161	2.95713	3.72284	2.88524	2.96496	2.71969	2.40586
PHF19	6.29543	5.10542	4.47906	7.15272	4.63198	8.2284	2.65669	2.55522	2.03897	3.62181	3.75769	3.52892
GLIS1	6.31351	3.15297	6.05088	10.1761	14.2693	7.19271	6.93241	6.21401	9.33709	3.86283	4.27904	5.71346
SNX13	6.32357	8.97964	8.95443	5.88554	8.19782	5.72476	13.1351	14.8179	13.8303	9.9368	9.09149	7.81249
LRR1	6.3249	3.98877	3.91102	7.1634	6.85783	8.8022	3.99954	3.17911	3.25001	3.55328	2.80293	4.23947
PHLDA3	6.33071	8.72408	14.4167	13.8882	7.92819	10.9791	1.90548	3.10853	3.69199	5.89573	3.47469	4.78745
PCSK1	6.33901	8.38014	8.63432	13.2342	19.1939	12.3431	7.58915	7.00171	7.46113	4.93105	5.58815	5.90549
POLE	6.34067	5.47375	6.54237	10.0154	8.9465	9.54766	3.31867	3.1258	3.03953	2.44971	1.62873	2.16335
C14orf80	6.3493	7.5745	5.13885	9.37037	9.3809	9.68033	3.51742	3.44984	3.06496	4.20357	3.78614	4.25637
MFSD10	6.38436	6.19606	4.43338	5.1528	6.13627	4.18753	2.23183	3.00129	2.48573	2.43335	2.58771	3.86452
CMIP	6.3948	5.55621	5.91967	3.94027	3.4095	4.69797	5.13508	5.19641	5.39122	8.6421	7.83252	7.01916
COPS7B	6.39498	5.7167	6.72155	7.73267	7.27035	8.04508	4.38944	4.37109	4.26815	3.90008	3.28978	3.12756
TWF1	6.40937	10.3019	9.29087	5.72893	6.51684	5.8971	13.8252	14.9161	18.2624	12.2167	12.1742	13.6063
TLDC1	6.41393	5.36258	5.73391	4.75759	6.27807	5.97416	12.3362	12.8894	14.172	10.5151	9.40898	9.60215
EXOC2	6.41537	11.4201	9.76166	5.6003	4.95431	4.32737	11.505	9.5947	11.0873	8.13246	7.60417	9.78144
XLOC_005046	6.43211	6.0233	6.73247	4.29365	4.32185	3.48981	14.744	13.6738	10.9342	6.64717	8.01886	6.06753
SIVA1	6.44609	8.98587	8.73076	12.5484	10.4502	13.3581	5.09248	4.56297	5.76381	6.69039	7.48674	3.23407
PARM1	6.44809	3.3505	4.21806	5.26347	5.89546	6.37601	3.21762	2.61644	2.46579	4.38015	3.98097	4.14483
F10	6.46267	8.62707	7.56618	24.1098	25.4959	20.3805	12.2107	12.2097	12.369	13.832	13.5458	12.6557
GGH	6.46542	8.7002	8.97167	6.57388	5.51531	4.37599	10.2534	11.0568	13.2549	8.54186	8.62176	10.8444
SUB1	6.47134	7.47114	8.96115	6.14484	5.93948	4.50838	16.6242	19.253	21.9003	15.0266	15.4592	26.2474
XLOC_029483	6.47201	7.93097	10.0459	5.70028	5.81644	4.54877	17.4702	20.1181	19.6849	10.1768	11.103	12.6715
TRAPPC2	6.49503	11.5963	11.8403	8.56512	9.79796	8.7961	17.4756	21.1482	23.7097	19.6927	18.9759	19.4956
C2H18ORF19	6.50911	5.47525	5.0379	4.78355	5.55764	4.16344	9.67345	10.0095	11.745	6.32986	6.78882	5.67321
FABP4	6.51673	6.78091	10.2197	4.33317	8.36905	7.44918	30.6642	30.8503	29.2966	30.5521	34.2163	37.2623
APITD1	6.5184	10.6618	11.7423	22.7817	17.9687	20.0949	13.0241	13.3961	13.6119	6.26387	7.28132	6.08572
MTSS1	6.60012	5.5678	5.59617	6.68157	5.24869	6.30913	12.3842	12.2468	12.7927	21.3595	18.2471	15.1462
BDNF	6.60806	6.66639	6.83121	1.55771	1.53785	1.38683	5.04204	4.26274	5.19332	10.743	8.66527	9.30661
HBS1L	6.62384	10.6194	11.4159	5.00494	5.08069	3.92071	10.782	13.6849	11.76	9.62707	9.65067	9.00305
ENSGALG00000026055	6.625	5.9721	5.21226	1.48686	1.6293	1.52823	2.41279	2.47031	2.06807	4.55925	5.28352	5.28628
CREG1	6.62682	10.1231	10.206	7.40627	7.75799	4.48753	8.08509	11.4433	10.091	12.4686	12.068	14.374
ENSGALG00000012410	6.64243	5.35556	5.14162	3.84159	6.5789	4.68485	3.21721	2.79645	2.70534	2.67607	3.72723	3.77125
CR1L	6.6696	7.19899	7.11391	3.27564	3.15751	3.54144	3.28408	3.06846	3.21407	4.80883	5.95303	5.94326
CDH11	6.67909	6.96842	11.4509	57.7314	15.0373	13.8663	28.7423	27.7579	35.9963	30.9353	29.4378	22.4768
GBE1	6.69138	10.0733	10.413	4.66697	4.45088	4.44739	10.9441	11.9471	11.9597	10.2671	12.8167	12.2472
XLOC_012599	6.69521	2.70351	3.82176	6.92749	8.4036	5.51497	7.88774	5.32862	5.4925	7.37333	6.99736	14.6896
XLOC_005665	6.77117	10.8422	9.90475	13.8565	16.7233	13.139	11.0781	9.05917	9.57982	10.1435	10.8479	9.63849
THAP5	6.7799	7.85385	10.746	6.35257	8.37638	6.12978	15.713	16.042	16.6873	12.5032	13.5185	13.797
CNNM2	6.85628	5.69745	7.42015	9.84276	6.5389	7.68049	8.49973	8.30748	10.0981	20.1284	15.4882	14.4582
CCL4	6.90389	3.07064	3.44839	18.8369	26.1706	16.049	6.87293	5.98173	7.50792	5.13172	6.48516	6.45685
SALL3	6.90535	6.65713	6.00942	5.81155	4.8736	4.99346	4.3908	3.7045	3.66267	2.81583	2.33555	2.61795
HMGB2	6.92688	4.80684	5.41645	6.33262	9.56588	7.19016	3.24209	3.02098	3.19989	1.51338	1.34961	1.4795
FAM129A	6.93356	8.35845	8.05271	8.84354	9.59878	7.044	5.32795	4.94357	4.93586	3.90227	3.59139	3.62238
RWDD4	6.94622	9.08953	8.78983	9.89081	10.218	8.97557	17.1947	23.6909	24.3545	16.5372	17.2276	18.3641
INPP5A	6.97409	7.03992	7.09613	11.0139	10.5135	8.61118	14.9407	15.4311	16.0855	11.6619	10.0892	10.987
RBM15	6.98531	7.19677	7.36554	10.1054	7.56996	10.3963	4.78141	4.62449	4.21136	3.43413	3.5029	3.68882
CHTF8	6.99624	7.04231	8.97159	16.9985	14.5682	14.7766	3.81494	4.50196	5.12284	2.81186	2.25325	2.91395
ANKRD40	7.02048	9.21001	6.79273	10.2112	6.18425	13.7953	3.84755	3.61099	3.50397	4.81463	4.85647	3.46383
FAM188A	7.04602	10.3262	10.9214	7.31654	6.4857	8.91109	14.6177	14.5447	19.3711	13.9073	14.1078	10.1397
ENSGALG00000016441	7.05309	11.0521	8.6839	6.03542	6.96558	10.4292	13.2603	12.6215	12.0357	14.8393	21.8012	16.7193
Lpin1	7.06682	6.62317	6.42962	3.71521	5.28562	3.58634	9.67116	9.98794	10.4086	8.5154	7.21155	7.6426
XLOC_009752	7.07457	1.51053	18.1927	0	13.7261	26.8202	2.55312	0	3.6062	0	0	0
ENSGALG00000023027	7.09405	3.42753	4.53928	4.43854	3.87582	1.4207	9.75738	10.6795	13.8757	5.69169	7.5419	10.341
ENSGALG00000010979	7.12389	6.17597	5.71586	4.08205	4.41515	4.09718	7.20399	5.08473	6.21652	8.28726	8.13094	7.75461
NOS3	7.12789	25.1001	15.4544	30.573	20.5526	29.6735	12.4373	27.9496	37.5942	37.98	38.4001	21.473
GATA2	7.12979	5.2581	5.13112	12.8124	13.4745	11.9509	9.8388	9.44994	9.52264	4.99111	4.06954	5.25363
ENSGALG00000013233	7.14702	7.48816	8.34792	5.15212	4.63883	3.7003	10.3321	10.0267	9.49716	7.49697	5.32497	5.9343
XLOC_050889	7.14941	7.56709	11.227	6.58646	9.19837	7.03512	12.4296	11.4488	14.9719	6.36788	4.42896	5.97761
ENSGALG00000021897	7.16614	4.10829	2.26152	3.34789	3.81365	2.51127	6.84904	8.93722	8.2162	5.00216	6.83318	12.2378
LRRTM4	7.18258	7.42504	9.19812	2.46296	1.49422	1.28866	2.719	3.61316	2.80864	1.6834	3.4632	2.62099
SOAT1	7.21571	6.60831	8.26267	13.1636	13.3772	11.6679	6.61426	7.08663	6.86028	5.38068	5.99388	5.42251
BIN1	7.21764	9.14846	10.2081	11.5148	11.1473	10.8262	18.2157	19.2635	0	0	11.4082	11.3435
P4HA3	7.25426	7.24116	7.45148	2.41185	2.23103	1.62592	10.3062	11.827	10.9462	14.4312	21.0527	20.3797
ARHGAP19	7.2778	6.97016	7.48257	13.4778	13.9157	15.3204	4.747	3.84498	4.88285	1.1087	1.00163	1.23935
POLA1	7.28389	8.21208	10.5038	7.9947	8.4088	9.51505	4.16391	4.88938	5.3266	3.06864	2.90002	2.96492
ENSGALG00000005275	7.29334	7.62326	8.35657	3.20445	2.99331	2.14549	6.67987	6.69107	7.27195	8.8647	8.14507	8.25294
EGFR	7.2984	7.64202	7.64872	7.26786	6.99318	5.82144	13.3516	13.9581	14.5619	14.5076	12.0684	12.5535
PHYKPL	7.30111	7.33037	5.81075	5.19512	4.60661	2.56421	13.0559	13.472	14.9681	8.34085	8.5006	11.3333
ATXN3	7.32588	10.7219	11.9426	7.57128	8.10719	7.77869	16.1111	16.6102	18.9849	15.8264	12.8094	14.3266
C5H15ORF41	7.34354	8.26643	8.70813	4.33763	7.83733	5.80694	14.3317	13.8178	13.9638	11.8201	15.1212	11.8856
ESCO2	7.35182	5.04393	6.1076	11.9088	10.7315	10.0272	3.14862	4.2349	3.71542	3.01428	3.85149	3.80816
KALRN	7.35499	8.6196	8.5038	7.44937	6.85015	6.84889	16.2094	12.9009	14.7649	13.0823	12.9542	10.9312
OPA1	7.36438	7.61642	7.27546	4.6563	5.28817	3.50662	8.82907	9.33808	9.60806	5.79279	5.7259	6.69146
Pgo2	7.4571	7.91228	8.19286	1.84222	1.72084	1.70034	7.81406	8.87477	8.12128	12.8804	10.6754	10.6162
Pcdh19	7.49221	5.77801	7.06556	3.408	5.05017	4.61426	1.76701	1.08655	1.5047	2.01785	2.25382	2.17007
MCFD2	7.49853	12.6305	14.0388	16.8041	16.4558	14.2335	24.7423	28.8326	34.1851	21.2921	23.5115	23.2634
ENSGALG00000001515	7.52373	5.19063	4.86324	7.70878	7.06206	6.24797	3.94682	3.40749	3.65788	3.0363	3.09	2.9255
BDH2	7.54748	11.0423	11.5062	6.18661	5.21598	4.74014	16.2769	17.7728	18.9024	14.8465	17.8637	15.8345
ENSGALG00000012319	7.54854	7.62352	9.62803	23.3367	19.6363	19.8037	4.45016	4.46271	5.98056	5.01063	5.29999	4.87708
BTBD11	7.56445	11.794	15.7625	13.8284	14.3372	17.9954	5.98236	6.16323	5.96705	6.44461	7.92695	7.38534
NOVA1	7.60034	8.60622	4.25496	3.60785	2.39107	2.49703	2.59314	2.84727	2.43684	7.18969	3.24301	3.00471
MRPS36	7.60759	8.12354	6.73886	6.78321	16.6732	12.586	12.7819	14.0231	15.2029	10.2205	14.8448	19.1658
BLOC1S5	7.60932	8.18026	9.358	4.69605	6.04947	5.33972	12.1139	11.1382	14.0116	9.57864	10.2228	12.5799
chTC10	7.66782	8.68039	9.74207	5.35615	5.08519	3.91391	11.9729	12.7709	13.824	11.9969	9.00983	11.2279
LMO1	7.67557	10.8801	9.78993	15.7992	13.2122	16.2663	5.00046	4.75118	5.00583	5.40715	4.70723	5.91731
XLOC_037955	7.68307	5.36244	6.5345	7.04277	5.316	5.63169	0.831617	1.43453	1.54134	1.5364	0	0.605673
UNG	7.69808	6.76042	6.2568	8.552	10.051	9.59341	3.70692	3.51644	3.25983	2.70038	3.17534	3.79859
SCN8A	7.70496	8.28282	8.02735	2.99244	2.64785	3.84823	4.79651	4.00518	4.82036	4.57101	4.20204	3.30125
NCAPH	7.71648	6.32713	7.44102	9.72764	13.1279	8.69985	3.73897	3.90684	4.27758	2.28006	2.16257	1.84757
FAM43A	7.72943	5.12206	5.96483	6.94819	7.26254	9.38223	14.0134	14.0403	11.6792	25.8287	23.1063	17.612
CCNC	7.7584	12.6782	12.9631	6.95813	7.63581	5.94933	15.2805	15.8457	17.4867	12.2059	12.4989	14.1165
XKR6	7.7895	11.0562	11.4619	9.68556	9.7961	9.70342	6.90164	5.89696	6.22142	4.61513	5.33143	3.97418
gga-let-7b	7.84451	4.68684	6.46771	13.8451	17.3842	17.8317	20.7707	13.0545	19.2919	9.63811	10.5386	22.5868
RAB23	7.87842	10.3164	8.77341	6.34668	6.56921	4.63399	13.3309	13.2154	13.6514	12.1545	12.1461	11.9929
C10orf54	7.88165	7.80438	6.97554	1.43795	1.23435	1.55996	1.69914	1.75794	1.56567	13.585	12.126	12.4926
RNF122	7.88442	8.46099	10.3642	9.363	9.02467	10.0715	10.9878	10.8741	9.11847	17.3154	21.8948	17.8706
GTF2A1	7.90598	9.35295	8.62436	7.74181	7.3584	7.1403	15.0469	14.4678	16.4994	10.4953	9.17312	10.9376
B3GNT9	7.90666	6.24987	6.32453	11.0683	10.7276	9.579	14.9543	15.6975	14.5104	9.58004	9.74922	8.78537
MAD2L1	7.91353	13.0315	12.1703	20.3081	22.0144	21.4351	9.71778	8.57582	9.02599	7.09054	7.99148	6.52768
SERPINF1	7.9596	4.85777	2.60951	41.5744	43.7301	36.0599	87.0359	99.0556	94.0794	44.969	46.863	42.2728
PPAP2B	7.98606	7.34267	7.7154	12.2139	14.6526	13.8104	5.75386	5.24609	6.64656	8.31757	6.17185	5.64675
CDT1	8.02454	6.74054	6.6169	12.5924	14.3194	13.3501	3.725	4.01982	4.4839	3.45159	2.40052	2.74803
PLPP6	8.05985	9.2124	12.3244	21.711	18.0624	19.8587	10.0726	10.7352	9.06131	10.9387	9.25744	10.2965
ENSGALG00000023909	8.06181	8.28477	6.34864	2.29757	3.12051	2.29651	8.23135	8.38747	8.36008	8.01523	5.54605	6.41157
SLK	8.07887	9.40895	10.6908	5.02155	5.54202	4.61179	12.294	12.0585	12.4673	11.3872	8.66619	10.2988
ADAMTS5	8.09698	10.7783	11.2804	3.74273	3.475	2.63508	4.43142	4.6873	4.82082	5.20013	4.6122	6.18088
OTUD6B	8.12679	9.69432	10.2613	5.1163	7.31095	4.34844	12.9702	13.8271	15.8769	9.51253	7.97149	10.526
ENSGALG00000026501	8.16897	16.8206	12.0916	8.64258	2.97328	16.4634	6.44746	2.33215	1.82289	1.97402	1.74393	190.893
GINS2	8.20022	9.09153	9.41138	15.8774	11.0184	15.687	3.05709	2.85415	2.16454	2.02168	1.17739	1.35946
XPO1	8.24996	9.59087	9.70832	6.67508	7.97208	5.02852	14.5188	15.3402	16.5553	8.67186	7.97325	10.3227
BBOX1	8.25114	8.29753	7.51997	3.65077	3.73668	2.70266	12.923	14.0882	14.3295	10.5955	10.6014	8.92216
VPS36	8.25517	7.25257	7.87914	3.24003	5.44645	3.53739	7.61903	9.55726	9.901	7.22141	7.43336	7.53155
C1orf174	8.26813	10.9334	9.99959	5.32227	8.05186	6.32451	12.841	14.1548	0	0	13.1616	14.1791
FAXC	8.29037	7.86121	8.26318	5.97065	6.27999	5.75175	4.18721	4.03939	3.84594	3.5901	3.27714	3.2591
TMEM119	8.38484	6.34329	6.94177	33.5287	27.9314	34.9041	87.1218	87.8404	81.663	70.2132	66.1998	62.5975
CUL3	8.39793	9.64783	10.3444	7.50203	8.3591	6.15136	14.5128	15.1113	15.9087	10.2275	8.28694	9.81653
GALNT7	8.39871	10.2327	9.68149	4.5398	4.84169	3.91927	6.98096	7.87494	8.13794	4.87209	5.4353	6.08577
CHAC1	8.40392	7.53378	8.7657	14.464	14.7942	14.6865	52.9721	56.9808	57.0041	30.3841	24.5192	23.725
TMEM71	8.45871	10.8066	11.303	3.5874	4.26412	1.92678	3.83698	3.73131	5.5822	8.48626	8.33206	9.49129
XLOC_029050	8.51866	11.7147	12.4284	1.59556	1.63396	1.47521	7.68576	7.8859	8.5595	6.83896	6.2762	7.63279
HAGHL	8.54479	8.37102	10.6495	13.506	9.1333	12.1834	5.72814	4.96457	5.73899	5.09419	5.41117	4.41369
GPR162	8.54856	6.80947	6.1724	5.87671	4.44789	3.60215	10.23	10.3606	9.79232	11.7834	10.76	11.1172
ENSGALG00000023347	8.54932	9.40807	9.15772	4.92881	4.0526	3.4954	6.2958	8.34004	7.56686	8.13482	6.421	7.35482
PSMC3IP	8.56054	6.48827	5.94368	12.4128	8.64344	7.84589	4.07958	6.50401	3.64593	3.83086	4.37145	5.69052
JSC	8.56646	8.57079	7.17942	27.7729	31.5374	27.3046	29.603	28.3901	27.6497	32.1509	37.2501	41.4311
SRP54	8.56659	6.7469	9.01878	5.37279	7.54094	5.16568	13.1956	15.613	13.6767	10.5351	9.58187	14.4459
ENSGALG00000012781	8.6018	18.1307	24.464	20.705	19.9894	19.6574	30.8951	34.5481	40.0423	36.9811	40.1205	35.1345
MRPS6	8.60908	11.8239	12.1095	15.3311	19.2739	16.4719	9.98846	8.45585	8.56512	5.08119	6.18367	6.60318
MEGF9	8.66285	8.00709	8.75183	6.83277	7.13236	6.98333	3.58	3.23766	3.24306	2.92142	2.70566	2.62067
EGFL6	8.68942	7.12659	7.78575	30.0705	31.5433	25.9128	12.0284	12.0001	12.7039	6.01887	5.97027	5.10747
RSPO3	8.71187	9.25062	16.1427	8.00737	10.5313	8.96485	13.0376	14.2545	16.6435	16.837	20.8146	23.772
DOK2	8.71213	8.97772	9.43019	7.46265	4.95385	7.32666	17.802	20.1848	18.3815	13.177	12.5984	11.4301
NAV2	8.72118	10.3121	10.5342	8.52412	8.55255	8.26209	6.05978	5.31735	5.84436	3.97583	3.73322	3.38853
FAM3C	8.74274	11.4532	10.5226	6.79146	7.3371	7.83811	15.6555	17.7157	19.783	13.0968	16.6172	18.325
DERA	8.75277	9.61152	6.89566	8.04911	13.2465	6.1186	14.4934	14.3572	15.1597	9.66908	20.7534	22.6898
GBX2	8.77218	10.7695	5.71159	5.5111	6.15853	3.28753	1.99486	2.90525	1.76842	1.54804	3.91342	1.38108
NDUFV2	8.80999	8.22405	8.78034	11.9101	19.6555	12.5114	13.6858	14.0568	15.4637	13.4735	19.3715	18.9399
OSBPL3	8.85716	12.2455	11.5865	7.43037	9.24862	7.55741	19.0209	20.3067	21.4562	16.8129	15.8933	19.3588
OTUD3	8.86047	6.94388	8.42224	4.85718	5.76488	4.2988	4.70784	4.62553	3.21372	2.13338	5.43124	4.55157
ER81	8.87346	7.40228	6.80237	3.88934	4.03537	3.33539	4.0417	3.84207	4.15409	5.971	6.4506	6.68333
CCNF	8.88306	8.48016	9.02417	13.6926	14.1456	11.4515	6.72724	6.96856	7.43648	3.96523	4.08741	3.71335
PDGFC	8.92286	10.0845	8.37077	2.90966	4.06879	2.71229	16.8832	12.9413	13.8997	16.941	12.4453	12.0655
CFLAR	8.92924	12.5179	12.5602	6.36794	6.70827	5.00908	10.741	11.2057	12.8131	10.0542	12.3459	14.2967
SLC5A3	8.94385	15.5818	14.7616	13.9538	11.9986	13.0871	6.79133	5.82635	6.46997	3.03819	3.22524	3.706
MBSP	8.94605	8.55408	6.70295	6.43377	8.01316	4.58248	13.1003	12.7295	13.9343	12.0011	8.63625	10.6899
FGL1	9.00784	10.0744	13.1496	1.54593	1.50177	1.58777	17.4709	15.5842	16.0141	17.7752	20.7173	23.9023
C5orf34	9.03466	11.9063	13.411	8.24926	10.5167	7.84686	21.9974	23.9686	24.7949	16.5028	22.0591	22.0979
RAD18	9.05107	6.89627	7.66141	16.1691	16.2581	15.2822	6.54313	5.72324	6.35246	3.72547	6.33014	4.01574
PGP	9.06582	11.9297	12.4963	14.6385	15.0402	15.0835	10.5249	10.5801	10.0392	7.97472	6.38011	6.47604
BMPR-II	9.07425	12.8893	12.5164	10.4481	10.3295	9.92454	28.0209	25.0264	0	0	11.7594	13.1148
TPX2	9.12304	7.60453	6.91202	12.1807	14.3735	12.5577	4.94908	4.916	5.20615	1.32197	2.08471	1.39363
CYP39A1	9.15353	10.8429	13.3772	5.89247	4.46273	7.59651	3.77032	2.628	3.25595	4.46153	6.48003	5.04254
CX3CL1	9.20764	6.23483	6.48611	3.22365	3.18372	3.79413	2.59752	2.25895	2.16564	4.29948	5.09691	5.52044
FAM49A	9.22255	8.12339	9.61787	5.89926	7.3703	5.23001	17.7057	18.7129	20.1189	13.1394	12.8592	16.7578
CCPG1	9.2443	13.4899	12.7464	7.20114	9.13038	6.82508	17.7989	16.5478	15.6263	17.0311	13.3667	15.9099
WWC2	9.25077	9.9582	10.4127	5.79192	5.12888	4.40322	13.1701	12.4759	12.9441	9.63317	8.39241	9.59643
ENSGALG00000010364	9.2681	6.34999	7.41545	6.35179	5.00507	5.97491	19.7046	19.7272	20.4898	11.1925	14.605	12.2358
WEE1	9.28388	10.4065	9.59007	22.714	28.4499	25.8355	12.1857	13.572	13.5796	9.28878	8.12338	7.59301
HIC1	9.28567	7.15087	7.28309	7.25131	5.86418	8.00212	12.031	13.1897	12.7075	22.79	19.8248	20.3964
HEBP1	9.29382	8.52223	9.29357	5.82975	4.59352	4.09699	10.9512	11.2765	11.1826	9.54393	12.0083	10.5699
NCALD	9.34283	13.1789	13.5845	21.3286	19.5623	21.0603	9.36366	9.06877	9.59683	4.87733	5.00451	4.91278
ADRB1	9.35048	7.40682	6.41218	8.71596	8.63015	9.17261	3.78591	3.07577	3.43743	12.4142	11.0992	7.66752
ASAP3	9.39624	8.11074	9.42693	5.61732	5.85077	7.6046	14.0129	13.917	14.1683	15.1305	12.8991	10.5459
PARVA	9.40236	14.3488	15.6094	7.48138	7.3503	6.05398	17.9319	18.4642	20.1726	14.3055	13.4597	14.9879
FAM92A1	9.44077	6.49984	8.66975	14.8265	16.3418	9.78791	19.7457	21.5456	19.0651	17.823	19.2071	24.6825
CISD3	9.4881	4.99051	3.26104	4.15313	10.8093	9.37014	9.12549	7.75931	11.7871	17.3066	25.3567	17.5034
ACYP1	9.51361	11.4701	18.4478	17.6601	13.1003	21.1981	9.58044	6.37003	8.59033	13.557	12.6272	12.2005
BICC1	9.60106	13.2524	10.6586	8.59652	10.1902	7.78578	0	0	30.1572	26.2163	0	0
SCARA3	9.62999	9.74619	12.4775	17.5038	14.175	18.9528	4.01993	3.92083	4.08898	6.55178	7.67147	5.6044
EPDR1	9.63639	12.4915	13.2577	6.34059	5.23137	5.60665	11.4506	11.0211	12.7485	9.91119	10.1741	11.1945
ENSGALG00000009552	9.64396	10.9627	11.6794	7.46635	7.28113	6.48077	5.31982	4.22649	5.886	2.64948	4.61927	4.71308
fbn2	9.6873	9.55309	9.48693	1.81033	1.35477	1.66803	3.08821	3.61128	3.11464	3.1952	3.06582	2.66285
ACSL1	9.6909	9.8396	9.25056	6.72854	8.0997	6.14353	13.9904	15.144	14.9417	11.2495	9.23264	8.78602
STK4	9.69742	10.7348	11.4933	9.94154	10.6957	10.5653	5.95657	6.07574	5.96089	5.27947	5.41278	3.76908
SESTD1	9.72262	9.80344	9.86223	8.24112	10.6205	8.13244	20.1534	20.8972	19.1357	14.6727	15.3854	14.2289
PTPRN2	9.74954	9.51681	9.96776	6.57471	5.71121	3.9708	4.78551	4.44874	4.52082	5.97662	5.70345	5.43697
GRHPR	9.76156	11.5876	10.4196	4.18983	3.58263	3.61806	7.84812	9.18608	8.14242	8.43052	11.4943	11.7186
ENSGALG00000029127	9.76933	6.84502	6.43362	4.34428	4.22693	4.80712	6.49725	6.95528	6.73328	12.292	8.69215	7.79462
ENSGALG00000006036	9.7812	9.2825	13.1696	5.50996	4.68664	5.91972	16.5985	20.2721	16.9175	12.8578	14.3443	10.4371
ECI2	9.7893	15.4316	12.6603	7.83461	7.4253	6.53453	21.1605	27.9353	27.263	22.3307	24.34	23.8283
BMS1	9.80354	9.23953	9.30863	6.64865	6.69114	6.39602	6.66017	5.79984	5.84226	5.10525	3.50886	3.98507
RAI2	9.82445	6.72044	7.07093	3.86166	4.14108	5.61173	3.57585	3.76723	2.90987	4.62612	3.71065	5.6107
ENSGALG00000027244	9.84837	11.1365	12.327	14.6518	15.7129	18.9185	10.6949	13.4189	14.3617	10.9056	14.7556	12.5262
XLOC_028818	9.85686	5.25562	3.38584	1.19765	3.02123	1.61687	1.24168	0.603956	1.59074	7.99189	6.84356	6.91836
RASGEF1B	9.86023	10.8749	11.4674	7.76486	5.82836	3.87707	10.1086	8.46546	10.4253	11.0719	14.1526	11.9977
PIK3CB	9.86373	11.2018	12.1601	8.52249	8.6646	6.42912	17.8087	18.8001	19.1309	15.7358	12.6184	14.5784
C2H18ORF1	9.89184	6.46724	4.23958	4.76026	7.23896	7.12734	16.3828	17.4509	19.4358	13.8472	12.5964	16.3702
CRB2	9.89573	11.1847	9.94156	1.63293	1.47682	1.21769	1.36263	1.04606	1.13131	2.52514	2.01052	1.73977
CILP	9.91403	9.11028	7.94709	1.33657	1.10032	1.08952	2.78584	2.93674	3.12743	35.2185	33.8671	32.9862
HHIPL1	9.92902	7.10991	7.2558	8.37467	7.21453	6.34701	11.2172	13.2326	11.1771	15.7498	14.6543	15.0558
UHRF1	9.98545	9.35709	10.2427	11.8393	13.0518	10.855	4.90256	4.64361	5.7488	2.60681	2.01534	2.59011
MYCBP2	10.0463	13.526	13.8285	8.22203	8.73856	7.33845	21.2903	21.0992	20.1297	15.5451	11.7398	12.1706
PRMT8	10.0981	17.5028	21.4326	3.95402	2.45016	5.33535	5.70965	5.14734	5.09416	8.1161	6.61123	6.13261
ENSGALG00000001483	10.1015	7.98654	6.61508	3.67895	4.58705	107790	3.64874	3.70939	3.30381	7.08007	7.21221	6.96983
MMP16	10.1196	17.3733	18.6287	24.8651	17.0485	27.2177	41.0825	37.0156	37.7635	31.5904	35.1198	32.0307
KIF2A	10.1606	11.7231	11.4754	7.79025	9.38745	6.05185	15.3123	15.8102	16.5297	11.4626	9.91999	10.0755
CDC25A	10.1992	10.676	9.63255	13.3134	12.2199	11.9142	4.44866	5.57645	4.06494	4.38315	4.80289	3.97864
DBNDD1	10.2029	10.0159	9.6488	10.8643	9.77293	12.903	22.4847	20.6513	21.8098	20.8621	23.0718	25.868
IGDCC3	10.2201	14.8138	14.5874	4.97143	3.81625	3.83402	2.49632	2.76072	2.73275	4.59796	3.80603	4.08531
DST	10.2357	12.9212	12.2652	5.11703	6.10604	5.89514	10.1653	7.84316	8.41472	8.29518	6.96389	8.61371
ARHGEF4	10.2625	5.72815	5.26647	8.2505	9.42215	7.32124	20.144	19.7946	20.3778	15.4336	16.7268	15.3607
ARHGAP26	10.2841	8.08586	11.1837	6.08292	5.38499	5.66744	4.33398	3.74704	3.93086	2.80608	2.73564	3.32902
POMP	10.2853	11.0096	11.2502	9.56074	11.4625	7.3416	15.7566	15.8379	17.0823	15.9053	19.8875	18.4126
JADE1	10.337	9.27357	9.07273	8.52427	9.05203	10.2144	5.04335	4.27796	4.11994	4.19068	4.12348	4.12188
OLFM3	10.4485	7.97427	10.2617	10.4544	12.6587	9.30746	23.0324	25.2002	26.3396	33.3403	33.6281	34.1093
KIAA0895	10.4581	11.6639	13.3313	10.1191	9.90283	8.58739	14.844	16.3053	17.9335	17.81	18.0659	17.0861
SPECC1	10.4618	10.3314	10.0396	2.90646	4.08213	3.1476	9.6167	9.03003	9.06597	10.7996	10.1063	9.00037
C3H2ORF43	10.4672	11.1778	10.7123	16.6834	15.6711	14.641	7.90798	7.57305	8.59216	6.42453	7.17108	5.94917
C10ORF57	10.4991	10.5158	10.0829	13.09	12.9267	8.84166	19.2641	18.0874	21.3397	20.0439	24.6824	20.0469
PCSK6	10.5515	10.3066	10.6002	4.28467	3.16166	4.33531	13.3663	12.7077	13.5373	10.9392	10.3796	8.41215
E2F4	10.5678	11.9014	10.914	17.554	14.1482	16.4163	7.50579	7.77228	8.52077	7.59747	7.57563	6.47905
KIF20A	10.6241	11.0804	12.1647	21.9976	21.8796	19.4899	7.96161	7.13096	8.17105	2.35199	2.12911	2.7397
CRISPLD2	10.6297	10.1326	11.9557	87.6529	89.5334	72.4364	93.3073	91.6858	90.5365	46.1543	36.5142	34.9941
FGD5	10.6345	14.4587	15.2055	4.28338	3.93745	2.95016	9.12623	7.99962	9.07115	9.64586	8.43288	8.88209
RRAD	10.6422	11.4577	11.983	26.4963	31.1615	24.5122	59.0999	60.2028	64.1589	32.2507	31.3787	31.3911
RPIA	10.6629	12.3026	11.8998	19.3911	17.7033	21.6512	9.16521	9.5689	10.3707	8.33296	10.5322	6.98769
VAT1L	10.688	15.3632	15.2036	6.84471	6.7244	5.8454	6.38006	7.68508	7.91262	6.0738	4.8599	5.58697
RALGAPA1	10.7138	12.5591	11.6959	10.4056	10.9924	8.80623	22.4491	19.864	21.8529	13.3239	12.4166	14.5355
GLO1	10.7424	17.8919	18.6976	18.4806	15.8296	17.9142	49.6971	52.2538	59.6635	42.9975	52.6254	51.1271
HMBOX1	10.8171	11.1208	11.7641	4.26015	5.90866	6.07469	10.6185	7.89579	8.63363	8.95489	6.69633	7.74399
VIT	10.8412	13.1604	14.1522	1.08147	1.19433	0.569956	0.4671	0.367698	0.350125	5.84747	7.90933	7.12773
XLOC_027346	10.8931	14.101	26.3388	0	9.93838	15.3711	0	0	0	14.907	12.2588	0
FAM83D	10.9217	12.2541	14.2638	21.4388	20.3194	21.5888	6.26208	6.68443	6.51057	2.54065	3.23446	3.44533
ZC3H13	10.9329	4.88192	4.56282	3.18055	3.84818	2.49296	4.09703	3.50604	3.36316	3.1399	2.90583	3.43427
CPNE3	10.9417	17.3166	18.6823	9.31767	8.3706	8.22864	17.4391	19.4515	21.1442	18.8901	19.2371	22.2557
METRN	10.9733	14.2081	14.4863	5.67306	4.28235	6.51544	5.06225	4.95745	5.96195	11.8752	13.3912	12.7138
RUNX2	11.012	7.61492	8.21961	6.67552	7.24108	6.04777	4.90514	5.19876	5.11509	4.29613	3.36533	4.12508
NINJ1	11.0136	9.4464	9.96572	19.7787	18.8854	24.3512	18.9462	17.9847	25.1607	17.2846	23.8133	29.6627
LRPAP1	11.016	12.1789	15.656	8.94267	11.9663	6.81649	21.0432	21.3993	22.5775	23.1335	18.1981	21.5275
PVRL1	11.0224	9.24143	11.9608	12.3439	11.5283	13.3218	23.3341	23.0168	21.7198	24.603	17.3395	14.8132
YPEL5	11.0242	14.7715	12.2447	11.0853	11.6691	8.48627	16.6923	20.2367	20.9147	21.7863	20.246	19.1934
DNAJB4	11.0864	13.9512	14.5621	8.3723	8.76119	6.06013	20.467	20.2291	20.5007	17.9878	15.4394	20.3685
CCDC53	11.0981	14.1075	16.7551	12.6572	13.1706	11.3796	25.6875	26.723	29.0339	31.3832	29.3967	33.659
HOOK3	11.1532	21.2466	19.7672	8.92827	8.43233	9.22873	20.9248	20.8668	21.3192	16.8268	14.013	14.1149
LIMCH1	11.2245	8.31092	7.84909	3.22095	3.87551	3.33999	2.18542	1.73446	1.81975	2.36305	2.7497	2.67545
NCAPD2	11.2535	10.9004	11.722	19.4049	18.0186	18.183	7.12531	7.81029	7.43707	3.93153	4.09162	4.38602
RILPL2	11.3204	7.27733	12.1635	9.99202	8.81073	10.2008	4.44935	4.73626	5.35909	4.44378	6.2842	6.70819
PTPRU	11.3342	12.0128	11.5642	3.67914	3.98811	4.58979	1.98974	1.62409	1.68097	4.97826	5.43927	4.62122
TMEM59L	11.3615	8.60195	7.87513	1.40199	1.62258	1.3252	2.0165	2.91768	2.52649	5.70022	4.86519	5.62501
EHD4	11.3942	15.0986	15.7888	6.28057	7.30077	6.70922	6.42425	6.83684	6.90314	7.49046	6.59668	7.25763
ANLN	11.3969	15.1351	14.4994	19.6463	21.6731	18.6966	13.5456	12.894	13.5929	3.06843	2.45006	3.28176
XLOC_001076	11.46	12.1345	12.8665	9.81602	11.6739	6.76226	19.3273	18.0406	20.2545	15.8442	15.1705	13.8177
AFAP1L2	11.4789	7.65301	9.15222	4.56544	4.4204	4.57229	4.05312	4.08584	3.38107	8.47227	8.33413	8.17591
ENSGALG00000010911	11.4972	15.4714	21.1519	9.67456	7.03502	7.25336	7.42001	5.97164	4.93914	7.85696	9.24553	12.4621
GLRX	11.4997	12.8107	18.0299	15.4381	17.9769	13.8359	52.3433	59.3123	58.3842	42.3535	77.6987	70.6311
GPR1	11.5253	15.265	18.2899	2.97325	3.74345	2.97251	15.7909	17.7345	18.0463	34.9339	37.2101	35.0752
FABP7	11.5345	7.03223	3.66573	3.8134	5.03085	1.98391	2.95626	3.62251	3.14625	3.35656	4.01968	6.27085
TBX2	11.5655	10.8276	11.5556	6.31564	5.03008	6.24388	2.68376	1.92832	1.88427	3.87053	3.97953	2.99877
NFATC1	11.5791	7.22385	6.15471	7.07306	7.77155	6.07571	15.2077	14.9005	13.8989	10.7572	10.312	10.5526
GSTK1	11.6014	11.585	10.403	26.3874	18.9345	22.2172	14.6307	14.3022	23.2948	13.5009	18.7886	18.2108
PARP16	11.6314	12.8138	11.4348	11.8344	13.6366	9.73267	18.4589	20.4696	21.6794	25.7346	29.4802	30.1631
C15ORF23	11.6703	9.45512	8.88948	21.0609	26.7839	23.9018	9.01151	8.22086	8.62005	5.39815	5.95548	5.70227
ZCCHC24	11.6936	15.9028	15.591	16.8974	16.6412	17.0951	28.4423	29.7881	32.479	21.6339	18.0022	20.6759
ENSGALG00000004113	11.6959	9.47743	9.36181	4.24782	5.38691	6.43382	14.0913	13.6355	13.3917	14.2636	14.1271	13.0961
BAMBI	11.7242	14.3922	12.4412	10.3942	10.828	10.7548	4.93796	4.7234	5.37281	10.4151	11.6012	10.2005
CCNA2	11.728	11.3866	11.9881	22.1209	22.3518	16.6498	10.7216	11.9554	11.126	4.31436	3.90882	3.58308
DNAJA1	11.7314	11.2643	10.0768	14.4817	14.701	12.4127	5.3038	5.32543	5.25644	3.50323	4.55255	4.73894
ENSGALG00000016471	11.735	14.3627	14.8395	15.3926	15.0255	14.1619	28.3037	33.0908	31.9015	31.7657	35.5914	29.984
INCENP	11.7374	11.5407	9.63945	15.2207	15.7102	24.1013	6.99723	6.40571	6.43549	2.31592	3.39279	1.78121
DPH6	11.7383	10.7268	20.868	18.9061	11.1011	6.17014	21.43	16.7617	33.4454	36.532	24.7657	28.2366
SMOC1	11.7481	10.6058	8.53581	10.0829	6.79878	7.39132	14.6334	16.8917	17.4529	61.378	53.3769	43.5709
ARRDC3	11.7822	14.451	14.2982	25.7407	24.4674	21.447	26.9715	28.1304	30.4342	18.3312	16.8088	17.1358
RACGAP1	11.7898	10.4245	11.4459	18.7927	18.7065	17.7655	8.82553	8.96926	9.20441	2.77101	2.69091	4.17767
ENSGALG00000019430	11.8261	20.4544	18.706	20.669	26.3622	20.9241	5.91971	5.60381	4.99568	18.9549	26.1756	18.4759
FUCA1	11.885	9.96249	11.8961	7.54883	11.0279	6.10708	12.847	13.6633	14.5481	15.8807	18.0059	16.4132
CARS	11.8936	12.3238	13.4755	7.79276	8.00659	5.6154	17.2435	17.4335	17.2599	13.1064	13.6977	13.0601
TMOD3	11.9085	23.1943	22.7183	11.9516	11.0218	10.5819	29.5804	31.0085	31.2439	25.9259	24.2433	23.0502
C20orf194	11.9089	12.5405	11.7937	11.8226	0	0	26.7489	25.6197	26.6213	19.7606	0	0
RASL11B	12.012	9.84274	10.4186	14.2648	17.2562	18.5377	17.3995	18.3298	16.7656	27.1598	29.1254	27.0175
AIMP1	12.0163	13.6639	10.2326	6.4341	7.38179	5.24306	17.8536	17.8739	20.5348	17.4893	13.0338	14.9405
ARHGAP25	12.0801	12.4055	13.2426	2.30034	1.92508	2.51028	1.87193	2.12122	1.65571	6.76593	6.19819	6.76695
VSTM4	12.1624	15.5317	16.334	14.1389	14.764	14.269	29.8494	31.5637	32.0911	25.4625	25.1063	23.6497
KIF4A	12.191	9.23401	9.5876	15.2489	16.873	13.5077	5.3039	5.52914	4.88081	1.67575	1.89653	1.40155
CDCA7	12.2031	11.3295	12.2534	27.8558	31.1054	25.8159	6.79297	5.74055	6.45403	1.49563	2.17814	1.73788
NASP	12.3131	8.88813	10.2446	7.00999	11.789	9.82403	5.48546	4.02208	4.06308	3.23718	3.09903	4.19384
gga-mir-6640	12.3645	16.2128	15.1012	19.0861	20.3429	16.4871	8.17741	8.47274	9.14401	7.16986	7.21412	7.21293
PDGFB	12.3678	13.1892	12.3668	4.66524	5.52086	7.21985	5.26657	5.03402	4.45479	8.09789	7.79635	8.73119
GAS1	12.4262	12.6237	12.6123	31.0107	27.9798	30.9307	29.8907	28.7036	28.2058	21.7738	22.0564	19.9365
ENSGALG00000000720	12.4403	11.0374	10.9504	7.2356	8.85789	8.41811	4.33812	4.76085	4.70166	4.2558	4.99664	4.30279
EPB41	12.4414	13.8773	16.6785	7.4505	6.19818	8.05031	4.60835	3.38722	4.04841	5.45101	6.8915	5.91773
UACA	12.5041	16.5231	19.1828	6.92491	7.19419	6.06382	18.895	18.8311	17.108	26.9989	23.3284	26.569
ENSGALG00000014659	12.5288	10.5493	12.1471	14.7469	14.379	16.1004	12.2037	12.5497	14.0696	6.27001	6.35792	6.97595
MEIS2	12.5774	13.9514	15.1973	7.26429	6.37656	5.16384	14.3883	16.3447	14.7108	12.418	9.99261	10.0243
FAM174B	12.5889	12.9477	11.8204	13.7751	15.1898	11.9465	5.79035	4.80126	5.83813	5.73428	6.41862	6.26557
SLC43A2	12.5941	12.255	13.294	26.4258	25.4325	23.6691	9.42985	9.36956	9.36524	8.27919	7.62355	7.17072
GABPA	12.6057	14.3085	13.926	7.033	8.1312	7.0229	17.4731	18.3112	18.3399	12.2116	14.8168	14.238
DOK7	12.6316	16.0441	12.2633	2.39133	1.95727	1.75453	7.73738	6.34183	8.28448	16.3592	17.5542	12.3989
NCAPH2	12.6427	9.40313	9.38919	19.802	16.8842	18.9011	4.98761	5.28463	4.84408	1.34762	1.73858	1.71329
GPR37	12.6657	14.2577	13.9276	8.27688	7.92868	7.5023	5.26366	5.71662	5.49118	3.93566	3.36693	3.27377
ELOVL6	12.6856	15.6264	19.0138	29.1842	26.189	27.837	10.8148	11.9686	10.5066	6.63587	6.34671	6.53215
EMP2	12.7635	17.9745	18.0015	7.35632	8.50813	5.84655	24.0809	28.499	29.1604	26.3946	29.5579	33.6986
RFTN2	12.8555	14.6182	16.5733	7.26935	6.77733	7.77805	11.2551	11.1316	12.4019	12.4792	11.8477	12.3288
XLOC_056043	12.9084	8.98137	9.60254	33.818	13.2827	3.39975	15.3479	30.4318	52.3219	15.6477	16.8349	20.2182
XLOC_048498	12.9159	10.173	6.02977	4.54651	7.02692	9.44494	19.6276	16.5191	20.148	31.1118	28.6795	31.7993
CAPZA2	13.1269	24.8473	26.9542	17.6131	15.0889	15.6283	53.0264	56.8912	61.5334	44.6423	51.3803	50.4258
GFOD1	13.1781	16.4897	17.2964	15.0629	13.1529	13.8383	8.28232	7.7287	8.17747	7.44134	7.15973	6.70145
XLOC_059282	13.1831	7.87197	10.5665	12.5473	11.8857	13.0032	6.19153	5.30364	5.93821	4.30532	3.45667	10.1787
PMM1	13.2269	12.5738	15.4997	10.8041	7.90214	8.72671	4.32216	5.21907	5.97511	6.54435	6.77668	5.58154
SPECC1L	13.2862	15.5762	16.9773	9.40427	11.2478	9.597	22.8773	23.238	23.0009	17.3587	14.9728	12.8357
CNOT7	13.2881	20.3748	24.2119	17.2564	18.0556	17.0714	33.3646	38.2744	41.7839	27.5631	27.1325	30.5083
SLCO5A1	13.29	16.5504	15.588	5.18541	4.42325	4.15628	6.84631	6.99659	7.29422	16.8671	14.6271	15.4499
VDAC1	13.4472	21.7125	21.3368	13.3026	12.4801	9.72125	26.1718	29.183	32.0405	22.9695	29.9467	23.5837
CCNB2	13.4608	15.4543	16.0648	31.8575	32.5571	30.2482	11.9256	10.124	12.0383	4.23602	4.86976	5.59145
STC2	13.4955	14.4454	11.9662	18.0353	13.8699	19.5453	15.5202	13.1592	13.4853	5.59601	5.68883	4.11052
UCH-L1	13.5073	9.33064	11.3866	11.8359	12.3859	11.6211	27.309	29.0005	28.0959	13.3304	11.8547	17.0292
SHANK3	13.6021	11.5042	12.6333	5.67848	4.56229	5.66153	5.33394	4.82966	4.43873	5.86001	6.03251	6.74607
KIAA1324L	13.6184	16.2814	15.9165	8.18188	8.41245	7.01159	5.50807	4.87918	5.07241	5.58648	5.15054	5.44436
NCEH1	13.8683	14.4579	18.6246	8.27921	8.71202	6.71592	18.1207	18.6537	18.4584	15.527	14.8648	15.684
TXNDC9	13.8875	16.7374	19.1452	11.961	12.1292	9.66729	22.2864	24.9124	25.973	20.0649	25.3372	27.9229
PAPPA2	13.9054	23.8994	22.5988	5.60875	4.57752	6.34174	13.6028	11.6585	11.8713	17.8666	19.6513	21.8181
SGCD	14.1042	15.5948	15.8121	20.901	18.9781	17.6512	34.5497	35.1965	37.3618	18.6139	17.7125	15.1906
KRAS	14.261	18.6655	18.9803	10.7501	13.0792	9.69748	20.8125	24.3176	24.0734	16.6951	17.1341	19.9249
MKP3	14.292	16.8787	16.9735	7.08424	7.22306	8.60975	5.0999	4.72015	4.76708	6.74493	7.7863	7.67521
UTRN	14.2935	16.1775	16.7465	7.64667	7.99837	7.14072	14.9785	13.886	13.8998	16.6181	13.4686	11.8715
LYRM4	14.3127	30.8526	35.2874	52.9156	51.9227	42.8173	56.8399	48.7804	75.7757	50.751	66.7083	56.6136
RUFY3	14.4166	14.5624	15.817	6.66536	8.14354	7.27553	7.82872	7.3473	7.90034	6.82429	5.54642	5.87916
GYG1	14.4526	30.8623	24.2299	10.8691	15.3299	19.9677	48.5196	50.8154	57.092	39.8198	39.432	30.5406
ISM1	14.5151	9.63334	10.1061	3.67079	3.12954	2.12831	4.55155	5.33428	4.1261	3.39948	3.13089	3.54167
TPGS2	14.5768	8.0023	8.83873	4.15891	7.76978	20.0072	7.98124	7.80792	8.23574	9.19697	62.8151	15.2235
GULP1	14.5993	21.0868	29.5228	13.0036	18.3521	9.7697	29.1038	34.4051	41.2792	29.7838	36.8351	32.9612
GPX7	14.657	21.3757	23.4786	22.2919	19.5635	15.6137	53.5752	57.9966	61.0639	47.8473	48.4471	46.415
KSR1	14.6672	14.9872	8.77925	37.2437	15.4365	22.989	10.0101	7.92199	6.49278	4.83811	5.8465	6.33678
SH3GLB1	14.747	23.8602	20.3716	16.2044	20.3833	17.1638	40.8528	43.0428	47.1055	41.8976	41.6189	39.3899
CDCA3	14.7485	19.7201	19.2076	35.6952	34.1994	40.6906	9.4636	8.16615	10.3193	4.40578	2.12726	2.7988
RGS2	14.7666	14.2394	14.9902	28.1581	32.2179	35.5942	9.43694	8.86486	8.1484	6.05835	5.32732	4.51904
RAB11FIP2	15.0447	17.8099	20.3028	8.88402	10.5818	8.00834	20.4547	21.4574	21.9258	15.3509	9.70543	12.6415
ACSS1	15.049	16.0979	16.3334	8.09174	7.45867	6.2505	8.87097	8.70647	8.98807	9.95962	10.7996	9.89614
RRM2	15.0574	14.5192	15.8883	30.0921	35.8009	28.4365	5.76764	6.05032	6.113	2.11693	2.37978	3.01551
ENSGALG00000013848	15.1597	18.7134	23.5615	25.6237	19.8761	28.6492	10.7939	11.6621	12.2823	9.91998	12.9522	12.0607
ENSGALG00000011942	15.2484	16.8746	18.9113	22.3256	17.8032	24.7079	10.352	11.0549	15.3568	6.62697	6.64594	4.75965
WBSCR27	15.306	9.82213	11.3317	9.88306	11.5202	13.6042	32.1955	30.286	32.9214	38.5649	37.5835	43.9352
EIF5B	15.3165	13.0828	14.6638	8.59917	11.8076	9.15042	38.0298	38.2939	38.4454	17.2438	12.6429	13.0014
ENSGALG00000021626	15.3533	14.0741	13.7319	6.68403	8.6764	6.46978	26.4904	29.7363	28.6952	90.8183	101.314	85.339
ENSGALG00000027887	15.3642	11.8476	11.3665	47.7014	45.3518	36.0415	49.0039	54.6141	53.5225	27.0747	28.8625	29.9238
LIF	15.376	13.5535	12.2572	16.4035	16.5169	20.496	6.78953	6.64045	7.23736	8.75987	8.88457	10.0419
BTF3L4	15.3873	19.2616	18.2592	10.4911	14.2012	9.60621	25.522	28.7458	31.2886	20.3185	18.7776	20.3906
CDCA4	15.39	20.413	23.6801	19.594	18.8525	15.039	36.9013	41.0405	48.4664	28.8998	30.1209	35.7849
MAST3	15.4088	13.0182	15.0036	7.7077	7.57523	9.15404	12.9626	13.5897	11.809	15.6771	14.915	15.2935
PPP1R3C	15.5229	18.1083	23.0186	25.9242	28.1805	33.521	40.4341	43.5299	41.0316	32.6904	36.5226	28.5761
MYO9A	15.5523	15.5942	16.2066	9.94274	11.0633	11.501	6.26279	5.24571	4.92283	5.57295	5.1117	5.21632
ENSGALG00000013825	15.6342	16.8805	19.3898	26.4814	18.3385	31.3643	10.4323	10.7051	10.9239	8.25003	8.45934	7.73647
IQSEC1	15.6612	20.3446	16.4237	9.16576	10.2293	9.86344	24.3923	25.9742	25.9812	23.4603	21.0129	21.2978
TMEM11	15.6899	22.5458	16.8452	33.2499	35.4555	44.0371	32.0053	25.7121	31.0922	29.8242	35.3659	31.4486
NOP16	15.7186	14.9226	14.2813	14.2025	11.9871	11.9412	5.95012	7.07765	5.13607	4.31383	8.1372	6.78351
LAMC2	15.7295	14.0715	14.9845	5.10372	4.92642	5.24629	7.75135	7.71927	6.72311	7.35508	7.78583	6.81597
CDKN2C	15.8157	14.0158	15.0924	38.9278	34.1639	43.2033	17.0994	16.3638	17.0949	7.37853	7.49202	6.8855
TARS	15.8387	20.01	20.8686	11.9122	12.7809	8.81186	28.5524	28.0901	31.7979	19.0545	19.2285	21.2248
LY6E	15.9081	19.19	19.7657	18.7968	17.756	18.5046	10.9329	11.1542	11.3585	24.344	23.2822	23.4087
PLCG1	15.9213	11.8203	11.3575	5.92728	5.93448	7.05987	11.1139	10.7172	10.2305	12.2559	13.0846	12.8015
ENSGALG00000018479	16.1381	19.2523	16.9012	39.9086	33.7098	34.5867	25.4131	15.7245	25.7396	17.4652	15.1257	14.8431
NUCB2	16.1931	16.595	16.3152	10.78	14.7066	8.43865	24.0849	25.3939	26.8378	19.8673	18.2867	22.7335
SQLE	16.2677	16.1922	16.0383	12.0356	14.2642	12.653	10.5342	11.5831	11.5108	7.55933	6.93412	7.25027
TMEFF2	16.3243	21.1903	12.138	7.7851	7.2581	9.86434	12.2296	11.9643	9.1881	35.9019	38.3724	28.727
E2F1	16.3359	17.7398	19.5845	18.3807	16.7671	22.1368	7.77881	7.48252	7.68035	6.30524	5.88505	5.62316
FAM83H	16.5071	15.866	18.4716	4.12475	5.00029	5.79344	6.71128	5.615	6.65277	5.2063	4.34338	5.0213
XLOC_008505	16.5823	12.1905	11.2012	1.20766	2.12123	5.02117	2.66501	3.30171	1.59109	4.93933	3.63774	2.94333
TRIM24	16.6653	14.3623	15.3484	6.74444	8.71278	5.07286	13.5944	13.0538	13.208	11.1855	9.52723	9.96569
PPP1R3B	16.8327	18.2061	19.3438	25.3289	24.8342	24.5799	35.5005	33.7501	34.5143	38.6297	37.9723	37.4397
ST14	16.9898	18.7213	18.7219	7.97877	7.96114	8.60166	13.3465	12.9562	13.0423	14.3024	13.6228	14.093
XLOC_055023	17.0087	30.2012	27.4798	52.7276	76.7052	108.424	36.7885	65.4332	69.309	55.8518	36.5212	30.1938
NSDHL	17.0901	12.698	13.1818	12.3683	17.6358	14.1661	8.41106	10.321	10.237	8.09735	5.87714	6.46859
CBL	17.1073	14.3959	13.5228	11.2031	11.8602	12.1214	8.51916	7.86634	8.59118	8.44727	5.40113	6.89667
PRRX1	17.1157	18.3958	16.6584	40.0683	38.5816	35.358	30.4222	30.9914	28.6911	25.4882	22.8108	23.8721
ETV5	17.1577	15.7691	15.0193	11.031	11.8723	13.8068	5.93958	5.75353	5.52634	13.0807	12.1104	11.4989
RECK	17.1637	19.6316	21.3855	14.8026	15.5147	13.4483	32.0442	33.0643	34.9655	26.8859	27.4563	28.7596
DERL3	17.1888	19.2969	20.4336	18.0783	16.5396	16.4962	16.4033	17.5511	16.9523	35.7836	35.0948	37.7571
MCM4	17.1935	17.0415	18.3049	23.7205	24.0864	20.6667	7.52693	7.66042	8.48962	3.82109	3.48837	3.65985
CPEB3	17.2241	21.4848	21.0609	11.0111	11.0354	7.35724	0	0	30.2777	21.1092	0	0
EMILIN2	17.2866	18.5394	18.8563	15.4275	16.6408	14.6296	9.3597	9.15457	9.60824	11.7669	12.2758	12.5855
BCL6	17.3671	19.8296	17.2397	27.0319	24.2613	27.5427	13.6238	11.3982	11.6786	8.5891	7.72364	8.90455
SLC35F6	17.3678	22.2206	19.3932	46.8433	42.4559	54.8131	32.6948	36.4863	37.3466	37.2491	36.0845	34.6508
dAK	17.3798	18.4676	20.1028	33.7488	38.1325	40.6918	12.2618	13.7894	14.529	3.64382	3.92462	3.99402
SNRPE	17.3865	9.48626	5.89743	5.04022	13.6371	9.00925	7.22865	8.70073	6.03562	7.0728	2.82286	5.52453
ENSGALG00000026152	17.4136	14.7702	14.4341	10.8602	8.17	8.52402	13.92	12.5675	12.2178	18.4459	16.9365	18.5995
TWIST1	17.516	15.8421	15.634	19.6292	16.2831	21.1685	8.34138	6.6891	7.31864	8.02664	8.54822	10.0911
BIRC5	17.5999	17.8401	15.3627	39.167	30.5493	37.7107	14.5638	13.1589	13.3087	3.42958	5.18345	4.50977
MCM2	17.6731	19.3344	19.2433	29.7778	32.3893	29.9129	8.69009	8.96007	8.46196	5.12347	5.32547	6.48722
AP3S1	17.6932	25.1697	26.1976	15.3351	20.4086	13.3368	29.417	32.2238	38.977	24.3714	28.5712	36.3069
RGMA	17.7243	14.65	17.3281	21.2643	20.8976	22.4133	9.06911	9.72784	9.65152	8.95067	8.67772	9.374
ANKRD10	17.7814	20.313	23.0106	30.0429	26.2202	28.4898	15.5989	15.2111	15.679	12.048	9.97917	10.6571
EBNA1BP2	17.7867	12.8994	9.10194	12.4108	11.9613	10.3156	7.08862	6.74375	7.34497	6.6175	5.28029	5.59695
ASPH	17.7976	19.7405	20.7192	15.1785	23.6978	15.247	45.3511	53.2226	54.1748	31.6228	28.7943	36.2466
TXNRD1	17.817	19.7262	19.4297	9.29715	9.13808	8.0068	16.9858	19.2448	19.9198	16.3681	19.0035	18.3367
ENSGALG00000005498	17.8188	19.2372	20.9705	11.139	8.39563	15.3438	21.0535	21.3822	18.3683	50.8528	54.428	38.4589
PLK1	17.8388	15.4215	18.9617	39.2504	36.8217	34.2891	12.9758	12.2819	11.6859	2.85483	3.6485	3.63272
ENSGALG00000003691	17.8995	16.2504	16.208	26.0972	22.7848	65660.6	9.53567	9.23372	9.10865	11.5147	10.6137	9.06815
KIAA1671	17.9034	17.5744	17.9168	10.6947	9.86197	8.77969	18.7579	19.3219	20.4239	27.9472	21.4663	20.656
C9orf91	17.9465	17.9718	14.1783	10.1723	10.9192	11.7593	10.7857	9.63943	9.25691	14.6719	18.7203	25.2257
MOB1B	17.9698	34.3293	35.0199	29.3506	25.3961	26.2235	16.6999	17.5515	18.671	12.6985	13.3393	12.4896
ATF2	17.9706	17.6182	14.4849	7.448	16.1265	9.34095	23.4385	24.6855	24.2642	16.1674	14.9264	18.6241
PDGFRL	18.0605	16.8341	14.5928	15.389	19.1358	12.956	27.1388	27.5307	28.4653	29.9633	31.1696	28.2153
KLHL5	18.1507	19.2439	17.9767	11.8715	13.5331	9.62003	16.9384	18.7431	19.1789	21.2398	24.1453	22.1204
DNAJC5	18.2295	22.7794	23.8689	22.4748	20.6088	20.5288	11.605	12.4231	12.495	9.86875	8.36393	8.785
AIF1L	18.3653	17.0811	19.0856	10.1091	8.21788	10.6285	7.84645	9.43557	9.90419	13.1952	14.3745	15.3672
RRM1	18.4452	17.4907	16.3147	23.1205	23.0106	23.8775	11.2621	10.5607	12.2159	7.3155	7.16412	7.57551
FEZ2	18.5469	20.0959	22.0511	15.3462	17.9966	18.2511	35.0601	37.6632	32.9979	33.8883	36.0492	28.8927
EN2	18.7997	14.6891	13.9788	17.2177	21.9609	20.2951	10.5712	10.4093	8.88613	6.68013	7.82977	7.7533
C1S	18.8159	18.1174	19.2097	14.4465	16.9311	11.5327	17.0334	14.6011	16.283	7.27835	9.87178	8.32593
ABLIM1	18.8456	24.89	22.3282	22.204	26.8181	22.8349	11.509	10.9299	9.7973	10.3758	13.4361	13.6716
ABCC3	19.0756	22.5307	22.6216	18.2316	18.2424	17.4488	6.58844	7.16028	7.07213	10.2447	8.73286	9.52077
ENSGALG00000021882	19.0846	27.8467	24.7346	17.2132	17.2223	21.0577	13.4374	13.9347	12.5552	12.3515	9.91001	10.2198
CRHR2	19.1484	13.686	13.7126	10.978	10.7065	9.37164	4.29727	4.59161	5.45733	13.8697	13.3469	11.375
PPL	19.1596	16.215	16.082	6.64038	6.98433	5.84541	10.0542	9.15128	8.66955	6.9326	7.73529	7.41629
FOLH1	19.1717	22.5307	22.429	11.3011	11.4971	8.76225	22.3388	24.6679	22.8493	32.1325	28.9709	27.3131
PBK	19.1954	20.7075	19.6152	45.1055	48.0418	48.2659	16.2659	15.3106	17.3653	3.74131	4.206	4.26405
RELL1	19.2157	28.1623	29.232	21.3266	22.8509	19.767	42.1795	46.5621	52.1548	41.6334	40.891	43.793
XLOC_059056	19.2421	10.2517	11.7886	20.4108	80.6302	53.0056	52.6818	44.8724	39.5605	94.7627	69.2405	87.2579
FEN1	19.2865	13.9545	13.7417	22.9865	19.8786	23.116	6.0523	5.73661	5.31539	4.47396	4.09012	3.66501
CCSER2	19.2927	19.9365	17.4069	11.4602	14.1814	8.16237	0	0	30.4532	24.9616	0	0
FADS1	19.5141	16.8294	18.0758	30.008	28.2288	27.0787	16.8668	17.4841	18.0187	10.8946	10.138	10.4824
ENSGALG00000007728	19.6076	16.3749	17.1169	11.2324	10.0633	12.504	12.2813	13.0634	13.2042	25.8574	23.8311	27.6194
RPA1	19.6222	15.9797	19.4726	26.6804	28.3167	22.8558	13.1649	13.821	16.1104	10.6973	13.1377	11.3135
ENSGALG00000005648	19.6695	18.822	21.3593	17.5658	15.758	20.5538	8.35313	7.74834	9.17508	15.4573	15.0583	15.4258
gga-mir-3539	19.7081	20.3903	20.6645	14.3066	14.3827	12.3455	10.7408	9.90622	10.3947	12.2379	10.0355	9.39121
TNFRSF11B	19.8031	21.2353	22.1361	13.7214	16.9972	12.6936	15.5075	17.3949	18.6654	28.1873	34.4351	34.2296
LRP4	19.8566	18.2407	19.25	12.2662	11.5917	11.9094	9.64359	9.60994	10.0716	16.9843	15.0952	13.97
FKBP51	19.8663	12.4416	12.1378	29.2234	29.6268	28.8407	28.1386	22.1736	22.6529	11.9302	12.4577	11.8863
MITF	19.8936	20.1799	20.8084	13.9181	14.9084	15.1713	8.09417	7.99822	8.06805	9.67498	9.48669	9.39115
RAI14	19.8978	31.5825	32.8406	10.9582	14.9869	11.3493	28.8868	30.8535	28.4246	31.4336	26.0165	33.6512
CD9	19.9054	26.9238	28.3306	7.29861	7.15194	6.20537	25.169	27.7471	29.278	33.9885	39.5879	28.7695
RAB18	19.9727	33.4336	30.8229	22.0301	25.0458	19.0938	48.271	52.9799	61.5035	43.8573	38.6197	46.4739
PITPNM1	20.1025	18.8787	18.2053	9.16174	8.29895	11.8943	18.4345	20.0188	18.9041	23.9689	24.0964	24.0285
XLOC_033690	20.4706	35.8771	22.7786	114.238	156.069	94.5631	68.0864	59.1113	68.2346	47.4293	71.5445	54.71
SLC1A4	20.4888	16.4452	17.2919	17.9131	18.5981	15.4045	34.8213	37.8675	38.6859	21.0396	17.9217	17.3636
ENSGALG00000003670	20.5289	15.6596	15.1903	20.8598	17.4483	22.3692	13.8902	12.4408	11.8715	10.2868	7.50952	10.6391
MCM6	20.5432	23.1747	21.9359	24.4727	24.9037	22.8988	10.6925	10.7711	10.4121	6.84853	7.95012	5.5277
GLDC	20.6617	13.2064	14.5667	4.47222	6.23271	3.76826	18.0526	19.0768	16.6905	15.6623	14.2252	17.7708
HHEX	20.6656	25.4741	23.223	19.4416	13.1079	13.6405	7.70267	6.82671	5.99486	7.1539	8.61655	9.68543
CHN2	20.7245	24.7939	26.0667	12.6979	12.7455	9.81111	37.7067	36.4957	38.9322	30.9364	32.0293	38.9683
EIF2S1	20.7541	23.6334	27.431	13.9285	21.5807	14.995	36.1358	40.0274	37.1724	29.2193	27.0824	24.5591
CAPZA1	20.7809	35.5246	34.8919	23.2084	22.066	21.6872	54.4307	59.6177	62.6652	51.6418	53.91	48.6876
HERC1	20.8786	24.3358	24.7378	16.8413	17.6217	14.8148	15.5178	14.1715	14.1686	10.2325	8.99846	8.42859
MMD	20.891	22.6512	22.6275	40.2112	38.7496	29.8152	57.1565	67.4981	68.487	47.6964	43.4429	42.3363
MAEA	20.9099	25.1713	24.0012	16.4311	19.0215	15.6064	33.263	34.5821	36.7885	28.8878	29.4381	28.8922
PHLDA2	20.9704	8.08379	8.02749	5.70853	8.07438	4.85333	7.25746	6.51081	6.14638	6.21762	6.62238	7.70827
Sox9	21.0944	11.2636	10.5065	7.58915	10.0256	9.12595	5.3653	5.64153	4.79305	3.1139	3.77118	4.55306
TMEM61	21.1045	18.4576	18.8797	13.067	11.2763	8.08696	19.2804	28.6298	30.9773	43.2422	46.5389	43.2552
KPNA4	21.2107	28.3847	29.6293	18.1535	17.9343	15.3466	36.3242	39.3093	44.4579	29.5678	30.3621	27.4629
CDK2AP1	21.2397	29.0073	26.7448	31.2843	33.7099	20.2477	57.9154	64.4668	65.2398	55.0014	58.9042	65.183
SPEN	21.3863	17.939	17.2048	16.1072	15.8529	15.5372	12.5008	10.731	10.8051	9.78003	6.93566	7.42878
ENSGALG00000015468	21.4914	14.7899	12.2669	5.42551	10.9432	9.58401	21.3307	20.1453	20.6582	18.7024	23.042	29.9344
RPS6KL1	21.545	20.4319	23.7382	12.3338	8.82855	12.6619	24.8198	27.943	24.5296	45.4684	46.7049	47.0121
STX7	21.5815	29.4778	28.7349	13.6533	14.0598	8.11623	36.033	40.2963	39.9957	44.8996	56.7461	53.5461
ENSGALG00000009344	21.604	27.7567	29.6791	15.2528	14.575	12.5903	29.3332	30.5024	33.5676	24.4484	23.5041	23.8265
CHST2	21.7042	24.3229	25.5262	48.7981	46.1974	56.851	52.7655	53.2654	52.4939	30.7229	27.7473	27.9387
NQO1	21.7244	30.6636	30.6132	13.4606	10.6142	13.655	12.2767	13.599	10.8928	10.486	12.5007	17.5137
SLMO2	21.7532	30.4996	30.4356	19.0169	21.4037	18.3211	35.1573	41.9382	45.1512	26.7245	31.7067	36.0881
RPA2	21.8418	26.5455	24.876	30.69	33.3659	31.4341	15.3113	14.7064	16.6775	12.2045	13.2517	10.5971
UFM1	21.8583	19.2894	23.576	13.9533	15.5414	12.7898	35.8405	43.368	50.0786	34.7185	38.1094	55.9654
PRKX	21.9288	23.7376	27.1997	9.64916	9.13854	9.27687	12.9759	15.6312	14.3052	10.177	13.4792	11.7894
AR	21.9505	23.8122	23.032	72.7628	59.5167	74.2892	58.5043	58.588	55.6006	30.0021	26.2262	24.0223
DDX1	21.9599	23.1775	23.4835	14.8789	17.5936	13.1226	33.075	32.929	34.5077	23.4476	19.1619	21.6024
PSMA2	22.0854	34.9417	32.1125	26.7014	28.1084	24.5094	55.7862	55.9923	56.8032	37.9803	46.7086	42.9176
C4orf27	22.2813	19.7203	18.0853	33.6759	30.5746	31.2766	21.1848	22.5318	21.3748	13.4701	13.4762	15.8904
PDCD5	22.2874	17.6723	15.3908	22.2184	30.7721	14.0302	43.3478	40.7319	50.519	28.6742	33.4691	42.6773
DGCR2	22.3311	19.4478	22.1203	27.9261	26.7256	27.0729	13.6879	13.9156	0	0	13.2205	14.556
SLC2A12	22.3532	27.1236	27.512	34.7398	43.5907	36.7783	15.9325	16.163	17.4479	13.1414	15.1876	14.0423
GPNMB	22.5919	20.466	21.5584	15.6153	16.3374	15.1736	14.2085	12.2784	12.8249	24.212	22.8548	22.8507
KCNJ5	22.7842	21.5322	19.9883	60.8891	55.5132	66.1484	30.1305	30.1582	25.6315	12.19	16.1419	22.0379
DHCR24	22.8417	23.3398	23.3776	28.5078	26.0004	26.9788	9.72005	10.6878	10.1836	6.67244	5.7852	5.38584
RAB11FIP3	22.9852	18.7677	18.591	9.9202	10.7228	11.7619	10.3584	9.89341	8.25913	10.0892	7.85092	8.82481
FAM96B	22.9965	24.155	19.0293	16.2576	19.248	22.6506	34.6826	35.7289	32.4202	34.9984	44.7721	42.932
PRSS23	23.0117	24.6571	25.3422	14.209	13.6924	13.788	19.8419	20.8669	21.403	33.1683	33.0963	29.8885
PKDCC	23.0481	16.5699	16.4301	37.537	41.9494	32.5924	42.5345	42.7838	41.9576	22.8178	22.0633	27.2016
NINJ2	23.1314	18.768	19.5337	5.39171	10.5669	5.51959	37.9921	41.2456	47.5051	47.5918	66.1436	53.9004
COTL1	23.2816	22.0265	21.8285	86.3509	94.4444	80.4547	70.6039	77.8113	74.4646	79.2431	88.2376	80.5449
ENSGALG00000000669	23.2995	20.556	20.6638	15.2263	14.2847	19.9342	11.0884	11.135	11.5131	11.6613	10.4106	10.573
PIK3IP1	23.336	24.5212	23.255	7.93603	10.9819	8.09088	17.3571	18.8426	17.1073	36.1158	44.9145	38.5362
HMOX1	23.3731	32.3615	33.6822	32.2186	45.3996	40.3917	18.4388	18.7489	18.129	11.1277	14.3343	20.5443
SDF4	23.5507	29.3803	25.238	19.2789	21.8761	16.828	41.275	45.8781	45.4978	38.6814	36.4669	38.8106
OLFML2B	23.5945	24.4566	25.9696	9.00985	10.1012	11.2688	8.81225	8.81094	8.13507	14.6444	17.7807	18.5869
VTA1	23.6348	20.1922	21.1328	15.6584	18.9363	16.797	29.4178	35.4775	42.6342	26.5814	30.8488	36.0354
TUFT1	24.1538	18.4146	17.7913	12.0249	13.7516	15.6821	18.3757	18.7877	17.919	28.539	27.6941	30.7855
PROS1	24.3074	28.829	29.6932	16.1347	21.1018	14.9238	43.427	45.0388	48.9098	33.5052	33.7669	36.9151
RASSF3	24.3111	26.4621	27.3583	18.0052	17.3059	15.7582	37.2652	41.6595	41.4309	30.5864	29.9648	31.4823
CTH	24.5131	30.7701	31.1311	17.7752	13.4026	14.3581	32.7491	31.2063	30.6019	26.3666	28.5981	23.9967
MTCL1	24.6138	16.7452	15.7977	9.65721	9.42571	8.79935	6.62166	6.27654	5.45326	8.08106	6.05314	5.89827
TFRC	24.6293	20.4084	21.8083	33.7564	0	0	16.1464	16.735	16.4716	11.3417	10.7877	10.5924
INHBA	24.6878	28.538	30.4124	5.43338	5.18981	4.45878	26.2625	25.2485	26.361	43.0022	38.6394	46.1294
CDC20	24.6896	25.7292	25.7224	63.0087	59.7924	51.4848	24.7614	22.6074	23.4405	5.36539	7.54223	5.8976
SERPINB6	24.807	29.7221	31.3819	16.9219	14.91	15.5131	28.2008	30.8846	34.1784	30.6227	33.8561	34.3912
gga-mir-6615	24.8354	30.5093	29.2183	53.7519	43.4965	58.2688	14.5498	12.657	13.1595	12.8495	12.9227	12.8372
XLOC_033070	24.8435	31.2329	16.8954	56.8069	43.6964	12.3288	52.3945	29.7323	48.8389	38.1742	53.8863	77.2105
C12H3ORF37	24.9133	23.5176	19.2406	49.1636	41.8485	47.4283	33.9823	33.5788	33.2194	24.5361	35.4862	32.0479
CARD19	25.034	26.0178	29.172	30.5414	25.9201	26.7457	19.0278	20.336	20.7231	11.6008	12.877	12.3038
WBSCR17	25.0675	17.6432	19.6037	33.6759	29.1712	31.489	55.0914	59.4746	60.1169	99.8932	0	0
MERTK	25.2005	24.417	24.5802	11.0065	11.3485	11.2693	10.1206	9.77712	8.96759	20.2687	19.3557	23.3381
SFXN1	25.3303	26.6075	30.1605	33.6878	44.282	29.4408	61.6868	68.5465	71.07	56.7608	63.32	65.2384
TK1	25.3839	26.0645	23.6667	49.7278	47.111	51.5531	9.32455	9.47067	10.017	3.82761	4.05516	4.47183
ABCE1	25.6603	34.484	44.1842	25.1832	24.0367	20.9984	48.3219	58.3864	64.6705	41.1438	49.4239	46.1467
CXCL12	25.8596	25.3535	27.4138	21.7815	20.9994	20.3768	11.8506	10.2403	12.088	10.0626	9.53827	7.82517
FOXO3	26.0282	34.8548	35.3593	54.8772	52.4824	58.2701	25.2949	24.4911	24.7255	18.4864	16.7708	17.661
ENSGALG00000003817	26.055	24.4152	26.1756	14.1643	14.2803	12.573	12.6787	13.1041	12.688	13.7776	12.7191	12.563
ENSGALG00000023340	26.0624	40.463	50.0206	16.5775	14.133	16.8943	16.3181	15.359	16.9294	17.9098	17.129	8.59402
ITGA9	26.142	43.0546	48.5348	16.0308	15.4697	11.8096	24.4675	22.4371	28.349	25.8532	24.6054	24.0403
ENSGALG00000016934	26.4331	26.0614	26.6297	34.5464	36.3813	28.7612	13.5151	13.5463	14.4365	7.67472	7.9479	6.16831
ENSGALG00000020463	26.4853	28.8717	28.8798	11.3589	11.7159	15.5638	19.7728	19.0228	19.1248	19.893	18.1829	21.074
ASS1	26.5066	27.9617	26.5866	15.7858	12.7854	9.89728	38.3279	35.573	35.8242	41.4916	39.9568	41.2322
VAPB	27.0797	33.4532	37.6035	24.7504	24.3621	22.1554	50.6969	51.6436	56.2922	40.1358	37.9386	38.2855
ST6GAL2	27.2573	32.5657	34.5609	22.4593	25.9484	20.6631	16.2155	14.7069	16.7204	9.692	9.85855	8.75027
HOXA7	27.4535	20.0167	24.1139	15.9725	20.3181	13.4701	31.0705	31.5878	34.3238	25.5224	29.6325	31.1006
CDK1	27.5685	25.9777	30.0193	27.5982	41.1115	25.6579	23.0569	22.4682	27.1728	6.63356	5.23393	6.84929
RUNX1	27.6479	19.8205	19.7204	34.5341	31.3975	34.671	60.7669	62.9805	56.2411	45.9251	35.4857	29.063
MEX3D	27.7011	46.5455	47.571	62.8885	25.0319	55.8369	22.9051	31.2935	24.0913	22.8435	17.5337	19.1194
FNDC5	27.7709	21.7103	24.648	23.9753	23.347	21.3567	46.1232	43.8806	40.1162	45.6094	48.1096	47.4681
CROT	27.8216	39.1336	42.0925	25.4335	20.3959	20.3515	18.8295	19.9573	21.319	37.4602	42.3854	40.9378
PKP2	27.8551	29.0616	32.1247	22.979	27.0067	17.1052	17.5996	16.0638	17.9508	10.6612	12.8777	10.9072
EWSR1	27.8555	18.6416	19.7561	24.4657	25.8714	27.8671	14.1146	13.9506	12.6108	11.4408	9.13544	10.7524
PITX2	28.1515	25.3604	24.896	42.5287	38.8626	46.9204	19.2215	20.7476	18.5367	20.2002	17.7617	21.5687
RAB9B	28.2084	27.7442	32.9266	22.7481	19.4139	32.0057	14.7877	14.1333	11.691	14.4575	21.811	24.6332
NAV3	28.4385	25.1513	25.988	12.5668	13.1774	11.6624	20.04	16.9825	17.8123	21.8519	19.0338	18.1734
SHC4	28.4476	34.186	41.8158	22.2284	15.0234	24.0288	11.7572	10.4044	9.09712	8.98617	9.20057	7.94998
CRIM1	28.7492	32.3908	35.2047	14.9172	14.8547	13.881	12.218	12.0275	11.5086	18.1129	16.1723	16.1545
PRKAR2A	28.8057	32.6735	31.1878	17.073	17.713	16.9721	13.9106	14.5806	15.2631	13.0517	12.8919	13.3482
TSPAN4	28.9254	26.6481	31.2662	13.2334	14.2394	9.74606	14.8319	14.8151	16.6455	24.9303	21.348	20.9941
ZFAND6	28.9759	55.3964	62.158	58.5311	58.1617	52.4774	103.953	114.707	118.999	108.083	115.002	94.695
MSMO1	29.4857	55.0781	54.7134	36.1169	34.9003	33.2706	81.8427	101.312	109.579	63.1425	64.4655	63.9886
RBM19	29.5842	19.1832	18.9842	18.8652	21.6554	19.917	15.2618	13.5925	16.3408	9.71294	11.2422	8.10779
COMMD1	29.6498	21.0997	17.1491	21.2092	35.0792	17.5834	38.074	35.28	30.9575	38.8753	49.462	42.5122
PEPD	29.7614	30.3311	27.4589	53.5564	55.4243	44.1013	28.2346	27.7434	28.6739	18.2565	24.9197	25.3823
TMEM138	29.7992	32.492	33.5292	53.6401	46.6304	47.0185	52.6593	52.0057	52.4907	64.9653	68.3887	67.628
SNF8	30.0435	23.4485	21.8757	18.445	21.1413	21.7251	15.5807	12.2433	12.4654	9.80816	12.3199	12.6913
TTC8	30.261	62.793	70.1661	217.591	162.246	220.992	125.582	123.643	133.476	56.1631	69.5061	55.3796
VWA1	30.4578	31.6486	31.5833	15.4138	14.539	14.3158	22.5269	22.9654	22.385	27.6092	25.5361	27.1962
ENSGALG00000004854	30.4712	22.492	22.4235	17.5151	17.9144	14.0648	46.8348	41.7825	44.686	50.6502	47.1783	53.3368
COL6A1	30.5372	23.5382	24.375	43.477	44.5996	44.8872	199.585	201.969	183.983	167.887	145.866	132.447
TNFIP6	30.5577	23.0501	23.7126	48.5162	56.6587	48.4678	25.8232	27.2079	27.9152	16.2639	20.012	19.3085
ENSGALG00000001049	30.7302	24.4984	22.2609	13.7928	18.4076	15.8607	30.2781	33.0776	35.1712	24.6106	28.8908	33.7537
EDN1	30.8298	30.1143	32.3888	17.3772	19.6566	19.4139	3.77843	3.93821	3.92915	11.9482	10.4175	14.2245
ENSGALG00000027201	30.8385	28.9389	27.7132	49.8298	49.1824	49.0552	20.4965	19.7411	19.8308	41.4087	39.8835	37.1134
MRPL13	30.9984	24.6002	27.2634	39.2438	58.5567	38.8364	51.2081	57.0403	55.0286	45.9881	49.2437	67.1372
PTX3	31.2719	35.1828	39.5593	98.2688	72.717	97.0937	59.3877	57.7689	61.8857	56.4992	54.7427	47.7077
ITGB3	31.307	30.2651	31.2605	27.4921	29.6144	31.0483	51.999	50.2789	50.5342	62.2635	55.0286	57.5344
GALC	31.341	33.0653	34.343	13.9072	14.7922	9.93222	27.4287	30.1216	28.5861	32.4222	24.2516	24.9947
gga-mir-1650	31.6083	49.5269	51.2337	31.6152	27.3514	29.0136	26.2949	23.5406	25.1002	18.5256	15.7356	16.3115
LBR	31.8189	36.7275	39.0392	46.1618	46.102	39.0352	25.4024	28.2223	26.9515	19.3135	22.9209	17.6702
KIAA0040	31.9683	23.9123	22.5051	13.5511	15.6566	14.0418	26.2932	23.0104	22.5592	31.0465	28.0538	33.8361
SORCS1	32.0057	39.2128	36.5186	17.2004	21.9167	18.3672	9.96113	9.41854	10.0343	10.3232	10.1173	11.8482
ENSGALG00000027695	32.3793	15.0137	15.3367	8.48557	11.73	8.96684	15.6907	14.0212	16.2216	14.8592	12.1096	13.8591
COLEC10	32.6629	34.5376	34.3518	16.1607	18.525	15.8514	21.7915	22.0653	22.2222	40.9603	40.3926	35.2018
C3H6ORF72	32.8724	44.9393	55.1583	43.2914	47.8042	40.0131	67.3764	72.5034	76.7018	79.2338	92.6802	93.0396
MLLT1	32.9368	31.5696	31.4307	24.7898	21.6671	24.9669	14.8231	14.1003	14.3093	15.677	14.2791	13.8403
PIGK	33.1413	32.7757	32.8697	22.6027	33.6129	19.6645	57.0825	64.4474	69.3987	47.4536	46.5064	52.1363
CAD	33.1578	30.1027	30.3364	23.2306	21.2155	26.589	32.4826	35.6789	34.6574	47.5343	49.3917	52.2596
MAPRE2	33.2489	49.9428	20.7299	22.2368	28.6258	18.5262	41.6661	44.9623	43.1782	65.1237	46.0513	46.0979
MCM3	33.7614	36.7619	35.8299	43.9175	44.8445	45.9999	19.5069	19.351	19.3884	15.0365	14.8513	14.0329
SH3GLB2	34.4223	32.6908	35.1303	37.7689	37.4491	40.1906	62.894	59.7311	60.4798	73.5358	74.4722	72.9825
PHGDH	34.9677	26.071	22.8857	16.0136	20.9246	22.8397	67.6837	73.6575	72.5123	76.1103	78.1095	78.8243
DDX27	34.9809	22.4024	24.3801	20.1505	23.0746	19.2296	17.3683	16.5729	15.9605	13.1166	13.2993	11.8254
CD44	34.9966	46.6106	48.0218	32.7929	37.9607	27.3127	64.871	68.0033	69.7998	62.9766	56.2534	56.5363
ENSGALG00000005204	35.3608	34.43	41.4263	17.8334	16.3772	20.7997	40.1033	42.6169	47.0283	86.151	109.624	102.808
ENSGALG00000016251	35.4671	37.1224	35.9051	141.668	159.216	133.341	66.3875	76.8265	79.2089	56.1106	56.5038	50.6821
SDC1	35.5372	36.483	37.9303	18.3318	20.4657	15.9247	37.1842	39.4007	39.4017	53.484	55.8834	60.5358
SPRY3	35.7324	38.8266	38.6452	23.8286	22.5728	25.9122	17.7009	18.8446	18.342	33.37	28.6669	24.5064
IP6K2	35.7664	44.6898	43.6368	65.3449	61.6239	70.7628	31.5074	33.2635	29.8295	33.8985	36.0041	38.1421
ITGA8	35.8753	32.0064	30.6181	81.0886	82.4952	63.5491	120.952	118.458	120.838	92.0439	70.7865	77.8657
NEDD9	35.9937	37.7752	34.1414	62.5735	66.3595	69.8255	70.8434	72.3085	65.7364	109.708	107.475	93.5059
TFPI	36.0462	37.4527	33.437	14.0841	16.1294	12.1768	24.5452	27.8132	31.8729	34.0206	33.4342	38.8288
bFGF	36.0533	40.5595	52.569	16.165	21.3589	14.175	17.028	12.1047	11.6387	13.4259	13.5957	14.2124
CPLX1	36.0617	53.8549	67.2615	7.16286	5.22611	10.3443	4.14476	7.16121	4.39734	6.27605	13.4296	12.6455
ENSGALG00000024418	36.448	24.7818	15.4767	20.164	28.6644	16.6876	42.7935	30.972	35.2716	35.7397	40.7908	53.1781
ACSBG2	36.5507	32.6022	40.1177	66.8088	61.8462	59.7873	19.4242	19.8883	18.7617	9.09318	9.86562	7.66456
ENSGALG00000011805	36.651	37.4537	34.2284	20.138	24.0887	18.0039	13.7896	11.4578	14.3449	10.1509	13.0129	13.2042
IGF2BP1	36.7822	31.612	32.0546	19.5609	16.9979	21.683	15.742	15.4581	14.7184	16.8867	14.4513	14.0195
SRSF3	36.8399	38.2404	35.9527	48.8614	47.398	42.6221	23.9173	23.0117	22.7571	15.5843	16.3112	21.7038
TOP2A	36.9419	30.1306	29.067	54.7316	64.3224	49.9022	17.3555	17.4125	17.9399	5.32639	4.27399	4.64783
MCM5	37.0189	36.0795	32.8903	54.0046	54.7744	57.1637	16.5559	17.1399	18.183	8.34305	10.2935	10.3452
CLDN1	37.071	32.3717	31.7842	11.9266	14.236	13.5	6.18625	6.43385	6.60422	7.71396	8.24426	9.02163
COX7A2	37.1628	70.3941	68.6549	139.809	113.719	122.259	73.2463	72.1329	74.2216	74.5795	113.291	104.748
C1orf116	37.1796	32.0065	32.2727	12.4769	11.3734	11.856	17.7282	14.5943	13.5826	35.6542	40.3796	43.6412
Alx-4	37.3073	37.4993	37.4837	64.5994	62.6504	65.5157	23.6305	22.1627	23.6889	21.3133	19.7385	18.3463
INSIG1	37.3399	47.9978	50.259	60.5082	55.51	52.044	53.1124	60.9305	59.9519	24.1511	17.3046	20.038
AHCY	37.3992	34.7935	35.9596	65.1769	69.6382	55.2572	0	0	34.8837	20.3098	24.5699	22.9421
ENSGALG00000024338	37.4012	32.0168	31.387	63.7814	62.8085	66.5828	30.4423	25.5634	31.4926	21.0343	25.3678	34.6407
MRPL20	37.411	12.1073	10.1239	11.5241	19.882	11.6966	11.7341	11.0332	8.79289	14.0931	11.659	13.659
ENSGALG00000023868	37.4119	24.5027	24.3827	34.1745	28.4719	32.488	18.7011	17.7494	15.0025	13.5891	13.8937	16.6105
ATP6AP1	37.7094	40.9804	42.0603	14.8722	21.5735	12.5101	43.7886	52.0942	57.5286	51.9778	52.8082	57.6837
PDGF-A	37.8174	47.4808	59.3582	55.5642	0	0	28.6821	26.728	29.8512	28.0091	30.8664	26.967
EML4	37.8762	42.369	43.1777	50.5457	51.8982	44.0393	30.4459	30.8344	33.6906	15.2185	0	0
CHCHD10	38.1766	23.7237	20.4278	27.0637	34.9846	32.8361	11.7336	15.4387	11.7755	22.514	23.6725	30.4662
FNDC1	38.6162	27.7997	28.5383	62.1413	65.8694	50.8425	18.7352	18.3366	18.8505	23.6615	20.3938	16.8525
XLOC_024767	38.6704	33.3582	38.0389	111.3	106.106	112.363	67.1242	46.8624	51.45	89.4103	101.137	225.206
UNC5C	38.7711	36.436	39.3302	28.0817	26.1302	26.5912	7.63361	7.58532	7.86572	8.26559	6.92399	6.55445
ESAM	38.8042	40.4426	34.6503	14.1552	12.5673	19.4892	7.60923	6.9698	6.68803	13.1708	13.7463	13.3014
TCF4	38.9806	46.3415	50.7152	39.9841	49.7789	47.3568	21.2154	19.347	22.542	21.372	34	37.4103
CLIC3	39.0724	38.2226	34.2556	6.64773	6.96727	6.36185	14.7933	15.764	14.8674	23.8361	22.4092	23.9737
ENSGALG00000016105	39.1657	36.5178	35.614	17.825	15.2747	19.7932	21.805	21.9808	20.6829	19.4335	17.7884	16.4518
LTBP2	39.1692	39.6825	38.0569	18.2493	15.6327	18.3	7.74389	7.4977	7.89702	25.8141	23.6068	21.9332
NEO1	39.2569	38.811	40.3884	26.9124	26.1637	29.7101	19.4173	19.9553	19.7317	25.7618	19.3979	22.4288
ENSGALG00000027614	39.9622	41.8632	37.4435	92.4104	79.8991	105.6	24.6831	23.5079	25.1776	18.9017	19.6642	20.7468
TGFB2	40.02	48.4589	49.9501	23.4202	19.388	19.9999	15.4338	14.745	15.3517	18.3881	15.0241	16.8379
ECE2	40.5399	34.9226	37.85	35.8905	36.6727	50.105	77.1437	85.8239	108.31	101.394	93.9825	85.7671
SPCS3	40.9783	22.5876	22.8556	26.9024	47.5977	22.7984	54.8066	68.0635	65.5226	47.5702	58.5529	57.1188
HSPB7	41.4676	41.5077	26.2293	33.2399	31.956	35.8081	118.627	127.72	119.894	85.0534	90.87	89.2982
IGFBP2	42.0327	50.4283	52.7134	127.197	96.2728	128.948	83.7982	80.9675	79.9281	76.4689	78.4511	79.4245
ARHGAP27	42.5904	34.0409	34.8907	30.1682	33.2973	32.9858	51.0567	57.0119	58.9716	61.2906	71.9666	71.4543
SEMA3D	42.9149	24.0688	24.9954	47.3314	48.1038	36.7766	91.0021	93.2689	93.4718	87.4313	72.1442	67.68
COL6A2	43.381	31.7769	27.9358	32.9289	37.1892	32.3706	174.613	174.914	166.964	138.972	123.346	119.462
DGKB	43.4918	36.782	36.1977	28.2418	37.9625	28.4416	66.9467	65.3469	74.1652	49.3541	51.3117	71.1956
PRRC2C	43.745	36.8182	36.8353	36.9273	34.6315	29.7707	25.303	21.9266	22.3695	20.9828	15.8174	17.2344
RUSC2	43.9797	37.3126	39.4731	12.9849	12.8108	13.4767	27.6752	27.7139	27.2176	47.9541	40.3737	37.8096
TES	44.7024	34.0688	32.095	16.2578	21.9784	12.3305	31.6072	33.6266	31.6146	29.2965	29.8945	31.1676
CALML4	45.3638	36.0746	32.5222	7.79784	16.1214	13.1127	32.8309	43.4608	39.9322	50.7134	48.625	63.8757
XLOC_011561	45.4197	43.7311	39.8028	20.5336	18.4405	15.3737	21.8891	21.9065	22.6571	26.2032	22.8276	21.4215
ENSGALG00000007248	45.4197	43.7311	39.8028	20.5336	18.4405	15.3737	21.8891	21.9065	22.6571	26.2032	22.8276	21.4215
KLF6	45.6302	44.4327	46.3615	25.8422	26.2885	20.9905	52.4443	54.8636	57.4111	42.339	37.2208	44.5278
gga-mir-3526	45.8058	49.4276	41.2522	100.78	126.824	89.5078	65.7986	65.609	67.9357	90.9277	130.863	98.1673
DAP	45.8495	64.383	62.4455	47.1486	51.3616	39.4153	120.119	131.983	143.883	90.8592	102.687	109.209
SLC35E4	46.0847	59.2859	49.2575	30.1445	45.6387	62.8629	37.5771	37.9442	52.6107	83.4662	82.5055	64.1105
VAV2	46.112	46.0053	46.9206	99.2691	90.0397	107.136	26.1101	22.8559	23.7159	20.864	18.8123	19.1241
NDUFAB1	46.402	70.0973	71.1549	137.114	126.304	159.781	86.4076	90.0469	81.981	63.1496	91.2863	74.2812
ENSGALG00000021972	46.5194	55.3107	47.2816	30.9171	25.2723	37.1659	58.6013	58.836	68.4557	65.2083	72.3072	60.6114
ENSGALG00000028649	46.8726	65.7611	59.5731	192	163.814	171.034	46.1849	44.1038	47.3297	37.1392	43.7378	28.1908
SCARF2	48.0904	60.6872	63.0825	32.8556	0	0	78.0004	87.0156	83.3632	118.425	0	0
NRP2	48.1555	31.9453	34.0529	84.4363	77.4512	74.6971	111.57	113.76	105.619	88.1322	66.4958	69.8641
TMEM164	48.7151	75.0206	82.2522	45.9766	31.6386	47.6563	33.5683	31.7486	33.3693	29.1969	26.3459	21.66
gga-mir-6594	48.7686	43.9666	42.6571	19.0034	17.2722	16.7109	19.4648	19.2872	18.5479	28.416	28.906	27.8908
ESYT2	49.2631	53.9785	56.1012	38.5839	41.7606	33.8473	89.9727	91.4039	90.2878	66.8362	53.5103	61.3387
SCN4B	49.4959	42.8231	54.4675	37.329	31.3386	30.3671	22.4364	21.3372	19.9834	35.7044	45.015	41.0499
ENSGALG00000028577	49.5418	57.0026	55.053	177.73	163.912	169.898	46.177	50.3545	55.9935	29.5581	45.0057	30.4619
CRLF1	49.5638	54.1241	43.7728	20.6063	21.778	27.0424	21.0796	16.9319	20.1972	27.6231	23.5345	23.8233
PLOD2	49.8662	47.0683	49.8931	52.1671	60.445	41.7225	118.889	132.011	132.909	97.7232	86.8476	99.632
ACAT2	49.9199	45.667	52.569	49.6038	49.3855	56.3582	28.2355	32.3377	35.2924	23.56	24.828	21.6994
LPCAT3	51.2161	46.1338	41.4514	83.2743	96.9943	81.6012	41.6911	48.5897	53.1447	29.8756	29.4553	31.6051
LZTS1	51.8136	33.6212	30.5177	12.1324	14.1658	14.1693	23.6338	20.7822	20.3268	21.5801	21.0021	21.4188
TCF7L2	52.7828	45.0035	42.5858	31.9836	29.3611	35.2282	24.9676	23.0745	22.1847	30.5173	20.8732	22.463
LMNB2	53.4478	58.9621	61.044	51.502	50.6421	50.0485	39.0908	41.8802	43.7511	21.7843	20.7287	20.6698
SUSD6	53.7099	58.1719	60.6081	100.068	94.2827	100.539	58.3388	54.5165	57.4333	44.0429	38.4684	38.3791
HNRNPDL	54.2479	27.1626	21.0037	22.9768	33.7613	22.8102	17.9061	16.0632	15.331	12.6297	16.9044	15.6125
NEK6	54.4273	55.9335	59.5824	122.744	122.712	106.68	99.3141	103.75	111.393	57.6019	66.8149	75.4174
NID2	54.45	57.6075	56.9875	40.5116	36.2099	42.6377	27.7777	30.8665	28.5306	30.0975	24.5958	24.4193
XLOC_034860	55.2141	48.1365	44.9213	60.9103	71.1282	75.2258	56.4325	66.681	58.8777	50.6553	67.1335	78.0359
PFKFB3	55.4713	62.4186	63.5634	51.3496	47.1937	54.6894	28.2678	28.6706	27.2961	36.8275	0	0
ENSGALG00000023180	56.7208	60.5565	54.7746	45.4077	32.0196	37.2124	27.9872	28.5818	26.463	40.0433	37.9745	31.2224
RAB7B	57.4568	41.9844	37.5515	21.9935	23.9397	20.3022	35.6004	33.2408	34.8069	36.1773	44.1073	49.3754
PARVB	58.0872	85.3017	95.9832	38.9456	35.4624	34.9456	60.8863	64.6363	67.6122	49.359	53.8629	59.1535
TXNDC17	58.7651	96.4945	113.476	171.397	98.1206	184.347	60.3934	62.761	75.8068	77.6454	96.3741	89.3244
BMP4	59.3567	69.6368	64.5574	55.0686	39.8383	55.9308	24.0905	21.7535	23.5364	41.0903	46.1062	44.0037
IQCH	60.6019	69.0083	74.4065	83.7841	71.6903	83.5754	36.5381	36.3082	36.6833	42.0737	43.2122	42.1768
ANXA1	61.2744	87.5289	85.4589	27.9206	38.5716	23.2338	203.687	225.835	232.307	174.292	210.435	221.576
YWHAH	61.4676	76.9639	74.6691	27.9014	32.1044	27.3639	67.9746	69.5148	75.1016	58.6847	58.0532	61.5087
EIF3M	61.5808	80.0738	73.5554	61.8979	77.9151	48.4409	126.664	133.653	143.931	125.468	152.653	138.693
UBE2L3	62.1176	110.834	125.597	87.7108	69.7945	78.7229	142.841	158.702	184.578	137.861	167.807	148.774
Metazoa_SRP	62.2647	15.1702	20.1522	9.41044	56.9802	23.4431	103.717	116.412	76.6008	96.6174	87.7059	107.064
ROR1	62.7584	62.3535	69.3267	104.274	102.514	119.553	50.9832	46.934	51.784	38.4885	36.7886	35.0318
MKX	63.0105	83.4529	77.0785	60.1752	64.8035	57.9066	99.0873	99.5696	95.5018	133.558	136.071	111.375
KLF2	63.1171	49.0585	47.2228	14.374	14.0749	14.8888	45.0493	43.5981	35.5497	45.5509	46.06	47.7399
KIF26A	63.3102	64.7338	69.34	115.745	107.202	103.657	118.158	108.69	111.126	52.0962	46.9416	44.3617
AQP1	63.5558	87.4641	90.8028	31.1937	30.9703	25.8305	33.5245	35.71	36.7431	19.3845	22.3313	22.2996
ENSGALG00000021397	64.1271	89.6409	87.7694	55.0961	64.1823	43.9744	79.54	93.7611	99.5896	122.274	166.723	111.182
DOK4	64.9759	61.8663	63.3392	42.1724	36.0827	46.8851	30.758	29.5554	29.5631	43.4152	43.8557	43.6426
ASNS	64.996	100.891	103.441	90.2204	80.9686	74.7556	169.931	187.412	196.566	130.726	138.355	112.73
TNS3	64.9995	78.0376	80.6018	87.0266	90.3539	72.5324	125.521	122.543	134.696	125.427	139.675	172.158
COX7C	65.033	112.713	111.405	134.852	97.0996	128.716	55.5682	57.9218	54.0305	69.6518	97.3305	72.3505
FKBP7	65.1222	40.0269	31.0444	74.7171	149.146	46.7779	118.397	121.438	110.446	100.32	115.282	114.078
MAP4K4	65.4432	61.1544	56.8238	49.9229	50.4428	47.38	35.0511	31.4829	32.2388	27.3213	22.0958	24.0277
RPL29	65.5293	49.8584	47.4682	87.9318	129.729	83.6959	129.452	111.948	105.753	161.198	193.548	213.042
GATSL3	65.6974	51.6575	49.1517	96.3618	115.121	122.442	36.1615	35.9793	38.1975	36.8962	41.2823	47.2654
KPNA2	66.133	46.353	49.0197	73.9706	91.4234	58.8837	47.7829	45.558	52.0951	15.5523	18.1062	16.7991
SIDT2	66.7769	64.8701	63.3683	57.2884	58.6049	63.0164	78.5753	80.2334	79.3069	139.199	128.279	140.912
[truncated: 511 more rows]
