# Supplementary material for: Analysis of long noncoding RNA and mRNA using RNA sequencing during the differentiation of intramuscular preadipocytes in chicken
Source: PLoS One. 2017 Feb 15;12(2):e0172389. doi: 10.1371/journal.pone.0172389 (PMC5310915; doi:10.1371/journal.pone.0172389)
Supplement: S6 Table — (XLSX) [file pone.0172389.s012.xlsx]

## Sheet: Sheet1
mRNA	lncRNA
ABCA1	XLOC_061583
ACADS	XLOC_061009
ACSBG2	XLOC_060758
ADAM19	XLOC_060009
ADAMTS17	XLOC_059952
ADCY8	XLOC_059480
ADIPOQ	XLOC_059455
ADRA1B	XLOC_058721
ADRA2A	XLOC_057670
ADSS	XLOC_055983
Alx-4	XLOC_055428
ANKRD10	XLOC_055249
ANLN	XLOC_054179
ANO6	XLOC_053939
ANXA1	XLOC_051356
AOX1	XLOC_050693
AP3B2	XLOC_049706
AQP1	XLOC_049523
AQP3	XLOC_048498
ARHGAP19	XLOC_048249
ARHGAP20	XLOC_047923
ASS1	XLOC_046909
ATP10A	XLOC_046556
BARD1	XLOC_046518
BBOX1	XLOC_043571
BCL6	XLOC_043142
BIRC5	XLOC_042300
BMP2	XLOC_042024
BMP6	XLOC_041637
BRINP3	XLOC_041280
BTF3L4	XLOC_041200
BUB1	XLOC_039817
C15ORF23	XLOC_037631
C1QTNF2	XLOC_036838
C1QTNF8	XLOC_035572
C3H2ORF43	XLOC_032252
C3H6ORF120	XLOC_030543
C4orf27	XLOC_029048
C5H15ORF29	XLOC_029044
C7H2ORF69	XLOC_028867
C9orf152	XLOC_028493
CAD	XLOC_028394
CAPZA1	XLOC_026760
CAPZA2	XLOC_026743
CARD19	XLOC_025938
CASQ2	XLOC_025692
CCDC85C	XLOC_025108
CCNB2	XLOC_024840
CCNC	XLOC_023490
CCNF	XLOC_022401
Cdc14B	XLOC_022266
CDC20	XLOC_022038
CDC42EP3	XLOC_020151
CDCA3	XLOC_019788
CDCA4	XLOC_018110
CDCA7	XLOC_016891
CDH17	XLOC_016355
CDH20	XLOC_016347
CDKN2C	XLOC_016329
CDKN3	XLOC_015343
CDT1	XLOC_015145
CENPL	XLOC_013577
CENPM	XLOC_013219
CENPO	XLOC_012796
CENPW	XLOC_012152
CERCAM	XLOC_012114
CHAC1	XLOC_011561
CHMP2B	XLOC_010690
CHMP4C	XLOC_010594
CHN2	XLOC_010100
CHST15	XLOC_009843
CHTF8	XLOC_009703
CIT	XLOC_009656
CITED4	XLOC_009375
CLDN1	XLOC_007997
CLEC3B	XLOC_007900
CLIC3	XLOC_007340
CNN3	XLOC_007112
CNOT7	XLOC_005835
CO6	XLOC_005435
COBLL1	XLOC_005286
col14A1	XLOC_004114
COL4A1	XLOC_004112
COL6A1	XLOC_004109
COL6A2	XLOC_003754
COPS2	XLOC_003220
CPED1	XLOC_003083
CPLX1	XLOC_002332
CR1L	XLOC_002064
CRB2	XLOC_001655
cRhoB	XLOC_001649
CRISPLD2	XLOC_001598
CTSK	XLOC_001492
CTXN1	XLOC_000725
CUL3
CUL4A
CUL5
CXCL12
CYP39A1
dAK
DAP
DCN
DCX
DDX1
DGKB
DHCR24
DIO2
DLG2
DNAJA1
DNAJB4
DNAJB9
DNAL1
DNER
DOCK9
DSCC1
DTL
DYNLT3
E2F1
E2F4
ECI2
EDA2R
EGFL6
EHD4
EIF3E
ELN
ELOVL6
EMC2
EMILIN2
EML1
EML4
EMP2
ENSGALG00000000218
ENSGALG00000001483
ENSGALG00000003691
ENSGALG00000003817
ENSGALG00000004854
ENSGALG00000005155
ENSGALG00000005275
ENSGALG00000005870
ENSGALG00000006449
ENSGALG00000006851
ENSGALG00000007248
ENSGALG00000007300
ENSGALG00000007741
ENSGALG00000009628
ENSGALG00000010417
ENSGALG00000012319
ENSGALG00000012665
ENSGALG00000013590
ENSGALG00000016934
ENSGALG00000017075
ENSGALG00000021626
ENSGALG00000021862
ENSGALG00000023485
ENSGALG00000026301
ENSGALG00000027614
ENSGALG00000027703
ENSGALG00000028577
ENSGALG00000028649
ENTPD1
EPB41
ESYT2
F13A1
FADS1
FAM173B
FAM49A
FAM83D
FAM83H
FANCI
FASN
FAT4
FAXC
FBLN1
FBLN5
fbn2
FBXO25
FBXO39
FEN1
FGD6
FGF14
FIGNL1
FLT4
FOLH1
FOXO3
GAS6
GCHFR
gga-mir-6615
GHR
GINS2
GPR1
GPX7
GPX8
GRM7
GTF2A1
GTSE1
HBEGF
HEYL
HGF/SF
HIC1
HIP1
HMGB2
HMGN2
HNMT
HSPB1
HSPB7
HTR2A
HTRA3
IDO2
IGDCC3
IGF2
IGFBP2
IGF-I
INPP5A
IRK1
ITGB2
ITGB3
ITGBL1
KCNJ5
KCNS2
KIAA1324L
KIAA1755
KIAA1958
KIF20A
KIF23
KIF26A
KIF2A
KIF4A
KREMEN1
LAMC2
LIMCH1
LIPG
LMO1
LPAR4
LPCAT3
LRRTM4
LTBP1
LYN
LYVE1
MAEA
MAP4K4
MAPK9
MCM2
MCM3
MCM4
MCM5
MCM6
MEGF9
MERTK
MICU3
MID1
MIS12
MITF
MKP3
MLLT1
MMD
MOSPD2
MSH2
MTR
MTSS1
MYO9A
MYOD1
NAGPA
NCALD
NCAPD2
NCAPD3
NCAPH
NCAPH2
NDUFB3
NEK2
NELL2
NEO1
NFIL3
NGFR
NKAIN4
NR4A3
NRG1
OLFML2B
OSBPL3
P4HA3
PARVA
PARVG
PAWR
PBK
PCSK5
PDE3A
PDE6H
PDGFRL
PDK1
PDLIM3
PDZRN4
PEPD
PGF
Pgo2
PHEX
PHGDH
PI16
PIF1
PIK3CB
PITPNM1
PITX2
PLK1
PLOD2
PLPP1
PLPPR5
POLE
POR
PPAR
PRKAR2A
PRKCA
PRKX
PROS1
PTCH2
PTGFRN
RAB18
RAB38
RACGAP1
RAD51
RAD54L
RBM15
RCAN2
RECK
RELL1
RERG
RGMA
RGS2
RHOU
RIF1
RIMS2
RNF152
ROR1
RPA2
RPRD1A
RPS6KA5
RPS6KL1
RRAD
RRM1
RRM2
RUFY3
SALL4
SARDH
SCD
SDC1
SERPINB2
SERPINE2
SERPINF1
SESTD1
SFRP1
SFXN1
SHANK3
SIAT7E
SIDT2
SLC24A4
SLC2A12
SLC43A2
SMCO3
SMOC1
SMOC2
SNAP29
SNAP91
SNTA1
SOAT1
SORCS1
SPECC1
SPEN
SRSF1
SRSF3
STEAP2
STMN1
SUB1
SUCLA2
SUSD6
TAGLN
TBC1D15
TBC1D5
TBX2
TGFB2
TGM2
THAP5
THBD
THBS2
TICRR
TK1
TLDC1
TMEM119
TMEM121
TMEM204
TMTC4
TNFIP6
TOP2A
TPX2
TRAIP
TRAPPC2
TRIQK
TSHZ2
TTN
TWF1
uc_338
UFM1
UHRF1
UNC5A
UNC5C
USP33
USP46
VAT1L
VAV2
VIP
VIT
VPAC2
VSTM4
VTN
WBSCR27
WDHD1
WFDC1
WNK2
XPO1
ZC2HC1A
ZCCHC24
ZFPM1
ZNF644
