# Supplementary material for: Analysis of long noncoding RNA and mRNA using RNA sequencing during the differentiation of intramuscular preadipocytes in chicken
Source: PLoS One. 2017 Feb 15;12(2):e0172389. doi: 10.1371/journal.pone.0172389 (PMC5310915; doi:10.1371/journal.pone.0172389)
Supplement: S7 Table — (XLSX) [file pone.0172389.s013.xlsx]

## Sheet: Blue
geneSymbol	moduleColor
RAB7B	blue
PODXL2	blue
FKBP15	blue
SPTB	blue
XLOC_015995	blue
PLCG1	blue
ENSGALG00000023868	blue
ENSGALG00000008518	blue
GOLM1	blue
HOXB9	blue
XLOC_005665	blue
SNORA5	blue
MB21D1	blue
DEF6	blue
BAHCC1	blue
KLF2	blue
ENSGALG00000001515	blue
EWSR1	blue
GATA6	blue
NDUFAB1	blue
TRIM7.1	blue
ENSGALG00000027244	blue
RNF157	blue
TTC8	blue
F10	blue
CALN1	blue
MRPS5	blue
CISD2	blue
XLOC_001164	blue
XLOC_033690	blue
CCDC3	blue
GLDC	blue
ENSGALG00000003670	blue
KIAA0040	blue
AAED1	blue
CHRD	blue
ENSGALG00000005389	blue
ENSGALG00000028769	blue
ENSGALG00000013318	blue
ENSGALG00000029127	blue
FBXO3	blue
ZFPM1	blue
XLOC_057263	blue
CRBN	blue
TMEM200A	blue
RUSC2	blue
APITD1	blue
CREG1	blue
PTGFR	blue
GFRA1	blue
ENSGALG00000016441	blue
EN2	blue
SLC5A7	blue
DPYSL3	blue
JPH3	blue
RSPO3	blue
SFRP4	blue
AVP	blue
gga-mir-1654	blue
MSH2	blue
ENSGALG00000026343	blue
SPC25	blue
TXNDC17	blue
ENSGALG00000026152	blue
PAMR1	blue
ENSGALG00000004676	blue
ENSGALG00000016251	blue
FEN1	blue
PLPP6	blue
KIAA0895	blue
GLE1	blue
UNC13B	blue
HIST1H46	blue
LMBRD1	blue
HMGB2	blue
CTGF	blue
MAST3	blue
CRIPT	blue
DNAJC6	blue
C12H3ORF37	blue
S100A4	blue
DPH6	blue
RCC1	blue
gga-mir-148a	blue
XLOC_046566	blue
XLOC_027194	blue
IGFBP5	blue
CAB39L	blue
CIDEC	blue
FAM180A	blue
DEPDC1B	blue
DDX11	blue
TFPI	blue
TLR15	blue
PCDH10	blue
PSMC3IP	blue
ENSGALG00000023347	blue
DNER	blue
CYP26B1	blue
TYMS	blue
RAB39A	blue
CHRNA1	blue
XLOC_056630	blue
CIB2	blue
CERS6	blue
DCN	blue
ENSGALG00000005870	blue
XLOC_035760	blue
MAP1B	blue
ENSGALG00000021397	blue
H2A-VIII	blue
ENSGALG00000018479	blue
XLOC_041077	blue
IRF10	blue
NUDT14	blue
PPAR	blue
EMP2	blue
PRCP	blue
SPECC1	blue
LRP8	blue
SLC6A14	blue
KIF4A	blue
XLOC_018564	blue
DNAJA1	blue
ENSGALG00000026041	blue
ENSGALG00000004322	blue
ENSGALG00000023909	blue
SHMT1	blue
ZDHHC17	blue
MAD2L1	blue
SNAP29	blue
KIAA1324	blue
XLOC_033592	blue
KCTD18	blue
GALC	blue
SNORA35	blue
XLOC_003504	blue
UNG	blue
ABCA1	blue
XLOC_045642	blue
CCDC93	blue
METTL15	blue
MYLIP	blue
DENND1B	blue
WEE1	blue
STX7	blue
UHRF1	blue
XLOC_023025	blue
XLOC_045210	blue
XLOC_043992	blue
XLOC_046533	blue
XLOC_048800	blue
RPS24	blue
NELL2	blue
SORCS3	blue
RGMA	blue
XLOC_012480	blue
ERI2	blue
TMEM26	blue
PLK4	blue
POR	blue
XLOC_062178	blue
NUSAP1	blue
SACS	blue
XLOC_022794	blue
XLOC_058723	blue
XLOC_008831	blue
ADRA2A	blue
XLOC_056789	blue
PADI3	blue
XLOC_055567	blue
SEMA3E	blue
ENSGALG00000006944	blue
GINS1	blue
col14A1	blue
PCSK1	blue
XLOC_052376	blue
GCHFR	blue
CDC25A	blue
SPATA18	blue
DSCC1	blue
RAI14	blue
ENSGALG00000010979	blue
XLOC_035922	blue
XLOC_027118	blue
EBF3	blue
XLOC_005640	blue
KCNK2	blue
ENSGALG00000015468	blue
XLOC_013444	blue
SERPINI1	blue
MYOD1	blue
ENSGALG00000027189	blue
PDE6H	blue
E2F8	blue
DNAJB6	blue
ENSGALG00000016934	blue
PGP	blue
UACA	blue
RASD1	blue
ADRA1D	blue
PRDM16	blue
CALML4	blue
HORMAD2	blue
ENSGALG00000001886	blue
GRM7	blue
XLOC_032677	blue
RRM1	blue
IP6K2	blue
FAM189A1	blue
XLOC_013477	blue
RIN3	blue
XLOC_052113	blue
MXRA5	blue
NCAPH2	blue
XLOC_036838	blue
XLOC_024573	blue
AQP3	blue
XLOC_046518	blue
XLOC_006860	blue
COPS7B	blue
CDH20	blue
XLOC_058558	blue
gga-mir-30c-2	blue
C1QTNF2	blue
KCNS2	blue
XLOC_001649	blue
ENSGALG00000028649	blue
XLOC_048319	blue
FGF16	blue
MCM4	blue
XLOC_000199	blue
GGACT	blue
TRAIP	blue
XLOC_059254	blue
XLOC_001655	blue
XLOC_032974	blue
ENSGALG00000000478	blue
DOK7	blue
EGFL6	blue
ENSGALG00000023472	blue
MAD2L1BP	blue
PKIA	blue
NR4A3	blue
XLOC_059455	blue
XLOC_028493	blue
XLOC_047923	blue
XLOC_056735	blue
NCAPH	blue
XLOC_003754	blue
TPX2	blue
XLOC_051671	blue
XLOC_048812	blue
XLOC_006675	blue
XLOC_057056	blue
XLOC_016362	blue
PIGW	blue
XLOC_019494	blue
KCNJ5	blue
XLOC_057619	blue
SERINC4	blue
XLOC_007900	blue
XLOC_007112	blue
MED12L	blue
DEPDC1	blue
XLOC_003622	blue
XLOC_037573	blue
ENSGALG00000028577	blue
XLOC_016347	blue
IL8	blue
CKS1B	blue
XLOC_055986	blue
FAM26E	blue
KIAA1456	blue
SFT2D2	blue
RFTN2	blue
SRSF3	blue
MMS22L	blue
XLOC_043571	blue
XLOC_023490	blue
XLOC_033513	blue
MRPS6	blue
XLOC_015145	blue
TAPBPL	blue
XLOC_003220	blue
GRHPR	blue
C7orf50	blue
LEPREL1	blue
XLOC_055983	blue
MYOC	blue
XLOC_022401	blue
KIF18B	blue
SARDH	blue
CFLAR	blue
SRSF1	blue
SMOC2	blue
TOP2A	blue
ADCY8	blue
ENSGALG00000000307	blue
XLOC_007340	blue
TICRR	blue
XLOC_059816	blue
FST	blue
XLOC_060758	blue
XLOC_026743	blue
DTL	blue
ORC1	blue
FGL1	blue
KIAA1958	blue
XLOC_025938	blue
XLOC_049706	blue
FOXO3	blue
HSPB1	blue
XLOC_043632	blue
XLOC_016329	blue
SIVA1	blue
C1QTNF4	blue
XLOC_026760	blue
SUSD6	blue
XLOC_030543	blue
XLOC_010100	blue
XLOC_041079	blue
ENSGALG00000024418	blue
CMIP	blue
TMEM121	blue
XLOC_002064	blue
MCM5	blue
SVEP1	blue
ORC6	blue
NINJ2	blue
C17orf62	blue
MCM3	blue
ENSGALG00000019500	blue
UTRN	blue
ENSGALG00000005379	blue
ESCO2	blue
COX16	blue
ASMTL	blue
XLOC_016369	blue
NCALD	blue
XLOC_043142	blue
CHAF1B	blue
RMDN3	blue
PITPNM1	blue
MEX3D	blue
SOCS1	blue
CCDC85C	blue
ENSGALG00000021972	blue
TXNRD1	blue
SNAI1	blue
POLE	blue
RPIA	blue
H2AFZ	blue
RAD54L	blue
XLOC_025692	blue
MAPRE2	blue
FANCL	blue
MYBPC3	blue
ENSGALG00000005275	blue
ENSGALG00000002386	blue
XLOC_016108	blue
CCDC92	blue
CCL4	blue
ENSGALG00000016483	blue
ENSGALG00000027249	blue
RPA1	blue
FNDC1	blue
PTGS1	blue
XLOC_046909	blue
XLOC_005286	blue
XLOC_016355	blue
EPHA6	blue
RBM15	blue
XLOC_009839	blue
XLOC_010280	blue
INCENP	blue
ENSGALG00000012319	blue
MIS12	blue
cRhoB	blue
SOAT1	blue
XLOC_023298	blue
CD9	blue
SERPINB6	blue
MAMDC2	blue
EXOC3L1	blue
FAM185A	blue
ELOVL6	blue
ENSGALG00000028416	blue
BDNF	blue
GAS2L2	blue
TPPP3	blue
DNAJC9	blue
HAS2	blue
ACSS3	blue
ENSGALG00000029109	blue
STXBP5L	blue
HMGN2	blue
NPY	blue
CDKN2C	blue
CDKN3	blue
DPP4	blue
XLOC_015534	blue
ENSGALG00000001483	blue
ENSGALG00000003691	blue
ADSSL1	blue
ORC5	blue
WDHD1	blue
PDZRN4	blue
U5	blue
VAMP1	blue
ENSGALG00000006740	blue
FOLH1	blue
EDA2R	blue
IRAK1BP1	blue
ENSGALG00000024020	blue
CDT1	blue
CENPL	blue
ANAPC5	blue
PEPD	blue
MTUS1	blue
NUF2	blue
LRMP	blue
DUT	blue
GNGT2	blue
FOXM1	blue
ENSGALG00000020779	blue
SLC35F2	blue
SHC2	blue
ABLIM2	blue
ENSGALG00000013848	blue
HEY1	blue
ENSGALG00000004113	blue
GINS2	blue
HTR2A	blue
ASS1	blue
ENSGALG00000004854	blue
APCDD1	blue
TPGS1	blue
IRK1	blue
HAGHL	blue
MRPS27	blue
LMO1	blue
ENSGALG00000012665	blue
RACGAP1	blue
FANCD2	blue
SCD	blue
RCAN2	blue
ACSBG2	blue
HMOX1	blue
KCNC2	blue
CCNB2	blue
C7	blue
RAD51	blue
XLOC_033234	blue
HELQ	blue
GLIS1	blue
ENSGALG00000019003	blue
STT3A	blue
FANCF	blue
XLOC_022609	blue
ARFGEF3	blue
DEPDC6	blue
CCNF	blue
ADM	blue
CDC20	blue
BARD1	blue
KSR1	blue
TK1	blue
FAAH	blue
AHCY	blue
SDK2	blue
CENPC	blue
SGOL1	blue
CDC6	blue
ATP6AP1	blue
BUB1	blue
ENSGALG00000005155	blue
MASTL	blue
FUCA1	blue
MCM2	blue
FIGNL1	blue
PBK	blue
ENSGALG00000011942	blue
NCAPD2	blue
SLC43A2	blue
BCL6	blue
CDCA3	blue
BUB1B	blue
TIAM1	blue
PPAP2B	blue
ANKRD10	blue
NEK3	blue
SDC1	blue
GTSE1	blue
GATSL3	blue
ENSGALG00000027614	blue
SPOCK1	blue
FANCI	blue
FADS1	blue
MAL	blue
SLC2A12	blue
XRCC3	blue
Lef-1	blue
CENPM	blue
ERCC6L	blue
ENSGALG00000028927	blue
LIPG	blue
NEK2	blue
FANCE	blue
XLOC_017751	blue
ADIPOQ	blue
IGSF9B	blue
MIPOL1	blue
CHTF8	blue
RRM2	blue
PITX2	blue
RPA2	blue
XLOC_009752	blue
MAOB	blue
gga-mir-6615	blue
ARHGAP19	blue
KLHL5	blue
FBN3	blue
CCDC36	blue
ENSGALG00000017322	blue
DBX1	blue
GPR162	blue
PPIC	blue
Slc9a3r2	blue
STMN1	blue
ENSGALG00000017493	blue
PITX1	blue
SYT6	blue
RAD18	blue
ROR1	blue
RBFA	blue
dAK	blue
LPCAT3	blue
RASGEF1B	blue
ENSGALG00000024338	blue
NALCN	blue
ACADS	blue
Alx-4	blue
CKAP2	blue
XLOC_026202	blue
C3H2ORF43	blue
SYTL2	blue
KIAA1671	blue
C15ORF23	blue
TDRKH	blue
XLOC_021827	blue
DRD4	blue
INHBA	blue
C4orf27	blue
CENPO	blue
SAPCD2	blue
RGS2	blue
PRSS23	blue
Pgo2	blue
RXFP3	blue
AOAH	blue
VAV2	blue
ENSGALG00000013825	blue
GPR68	blue
TNFAIP8L1	blue
PLK1	blue
PIF1	blue
SLC1A2	blue
KIF23	blue
SAMD5	blue
NCAPD3	blue
gga-mir-6640	blue
LBR	blue
C1QTNF1	blue
GREM2	blue
FAM83D	blue
CENPW	blue
CCNA2	blue
CDCA7	blue
CIT	blue
BIRC5	blue
SREBP-1	blue
CERCAM	blue
TNFIP6	blue
CRACR2B	blue
ZIC1	blue
AK3	blue
E2F4	blue
KIF20A	blue

## Sheet: Cyan
geneSymbol	moduleColor
RPL22	cyan
ENSGALG00000002771	cyan
ER81	cyan
XLOC_028818	cyan
ENSGALG00000026055	cyan
SLC9A3	cyan
XLOC_048640	cyan
CHST2	cyan
DOK5	cyan
NUDT19	cyan
NEK6	cyan
FGF10	cyan
XLOC_025127	cyan
AR	cyan
TLL2	cyan
FAM65B	cyan
LECT1	cyan
ATP2A3	cyan
SGCG	cyan
ENSGALG00000023844	cyan
SASS6	cyan
GPNMB	cyan
ADAMTSL2	cyan
C1orf116	cyan
PTTG1IP	cyan
MSMB	cyan
FBLN2	cyan
ENSGALG00000006325	cyan
FAT3	cyan
ENSGALG00000026609	cyan
Blimp-1	cyan
C9orf91	cyan
XLOC_013218	cyan
KIF26A	cyan
ADAM19	cyan
EML5	cyan
XLOC_017684	cyan
RBM24	cyan
PLEKHS1	cyan
ENSGALG00000004127	cyan
XLOC_025430	cyan
ARPC1B	cyan
Tulp	cyan
MOXD1	cyan
C6orf58	cyan
TMEM71	cyan
UPP2	cyan
SLCO5A1	cyan
COLEC10	cyan
RIMS4	cyan
FAM134B	cyan
KLF15	cyan
TERF1	cyan
FIGN	cyan
METRN	cyan
ENSGALG00000023953	cyan
C10orf54	cyan
MEGF10	cyan
LY6E	cyan
MMP2	cyan
CAPN14	cyan
XLOC_011741	cyan
PDZD2	cyan
TMEM86A	cyan
GATA2	cyan
ATP8A1	cyan
WNT11B	cyan
SLC4A11	cyan
CROT	cyan
ABCB1LB	cyan
ENPP3	cyan
CD180	cyan
XLOC_014408	cyan
PNAT3	cyan
MAP2K6	cyan
ENSGALG00000003069	cyan
CYP1B1	cyan
PAPPA2	cyan
CDH5	cyan
FKBP51	cyan
CD93	cyan
XLOC_059458	cyan

## Sheet: Darkgreen
geneSymbol	moduleColor
ENSGALG00000029025	darkgreen
RPL23	darkgreen
PHLDA2	darkgreen
ZC3H13	darkgreen
MRPL20	darkgreen
ENSGALG00000027695	darkgreen
NCL	darkgreen
HNRNPDL	darkgreen
RRP15	darkgreen
FABP7	darkgreen
Sox9	darkgreen
CCK	darkgreen
MAFA	darkgreen
DNAJC17	darkgreen
MTCL1	darkgreen
DDX27	darkgreen
CD101	darkgreen
RHOG	darkgreen
HNRNPH3	darkgreen
RAI2	darkgreen
FAM107A	darkgreen
ISM1	darkgreen
ENSGALG00000021437	darkgreen
SNRPE	darkgreen
XLOC_051647	darkgreen
NES	darkgreen
RUNX2	darkgreen
LIMCH1	darkgreen
HNRNPA2B1	darkgreen
EBNA1BP2	darkgreen
XLOC_008505	darkgreen
HSPA8	darkgreen
RAB11FIP3	darkgreen
NLGN4	darkgreen
RBM19	darkgreen
VIP	darkgreen
KLHL3	darkgreen
LYRM4	darkgreen
NTSR1	darkgreen
TCF7L2	darkgreen
NIN	darkgreen
SNF8	darkgreen
PPL	darkgreen
MT4	darkgreen
HBEGF	darkgreen
MINOS1	darkgreen
IGF2BP1	darkgreen
GPRIN3	darkgreen
SHANK3	darkgreen
CBL	darkgreen
LMO2	darkgreen
ENSGALG00000023791	darkgreen
MECOM	darkgreen
CLDN1	darkgreen
LRRN4	darkgreen
IFT46	darkgreen
NDUFB5	darkgreen
ALCAM	darkgreen
CCDC30	darkgreen
FLT4	darkgreen
ENSGALG00000016105	darkgreen
XLOC_011561	darkgreen
ENSGALG00000007248	darkgreen
LAMP5	darkgreen
TRABD2B	darkgreen
FSTL1	darkgreen
OTUD3	darkgreen
XLOC_004112	darkgreen
PTPRO	darkgreen
LAMC2	darkgreen
SLC30A2	darkgreen
IL1R2	darkgreen
NRG1	darkgreen
NOS3	darkgreen
MMP16	darkgreen
SHH	darkgreen
SPEN	darkgreen
SH2D4A	darkgreen
ENSGALG00000003817	darkgreen
PTCH2	darkgreen
ENSGALG00000000669	darkgreen
XLOC_032252	darkgreen
ENSGALG00000000720	darkgreen
CLIC5	darkgreen
SAMD4A	darkgreen
Pcdh19	darkgreen
KRT8	darkgreen
C5H11ORF10	darkgreen
PRRC2C	darkgreen
CYGB	darkgreen
fbn2	darkgreen
ESAM	darkgreen
ARHGAP26	darkgreen
DUSP3	darkgreen
ADCY2	darkgreen
CRLF1	darkgreen
TBX2	darkgreen
BMP2	darkgreen
ENSGALG00000011805	darkgreen
COTL1	darkgreen
CNN3	darkgreen
KREMEN1	darkgreen
PTPRN2	darkgreen
MAP4K4	darkgreen
EYA2	darkgreen
FAM83H	darkgreen
SLC17A9	darkgreen
PLEKHA7	darkgreen
CRB2	darkgreen
MLLT1	darkgreen
XLOC_014850	darkgreen
HAPLN1	darkgreen
ENSGALG00000018356	darkgreen
EEPD1	darkgreen
SALL3	darkgreen
FAXC	darkgreen
NEO1	darkgreen
TNK2	darkgreen
RUFY3	darkgreen
PPP1R3B	darkgreen
XLOC_041200	darkgreen
XLOC_029048	darkgreen
ENSGALG00000009063	darkgreen
XLOC_004109	darkgreen
GBX2	darkgreen
ENSGALG00000022531	darkgreen
DUSP4	darkgreen
LACTB2	darkgreen
NSMF	darkgreen
AIM1	darkgreen
ENSGALG00000023180	darkgreen
BLOC1S2	darkgreen
gga-mir-3539	darkgreen
TNNI2	darkgreen
SCN8A	darkgreen
ENSGALG00000028070	darkgreen
ANKH	darkgreen
COL12A1	darkgreen
SAYSD1	darkgreen
XLOC_008166	darkgreen
LTBP1	darkgreen
MYO9A	darkgreen
THBD	darkgreen
UNC5C	darkgreen
CBFA2T3	darkgreen
MITF	darkgreen
MIF	darkgreen
XLOC_054179	darkgreen
PRKAR2A	darkgreen
NID2	darkgreen
HNRNPU	darkgreen
MPZL2	darkgreen
C3H6ORF138	darkgreen
MEGF9	darkgreen
XLOC_024840	darkgreen
TBC1D4	darkgreen
PMM1	darkgreen
LRRTM4	darkgreen
XLOC_002912	darkgreen
RNF152	darkgreen
PTGFRN	darkgreen
GPR37	darkgreen
SFXN1	darkgreen
SALL4	darkgreen
COQ2	darkgreen
GFPT2	darkgreen
TMEM119	darkgreen
NINJ1	darkgreen
CXCL12	darkgreen
KIAA1324L	darkgreen
ENSGALG00000026583	darkgreen
CRIM1	darkgreen
CDH11	darkgreen
MKP3	darkgreen
HTRA3	darkgreen
SORCS1	darkgreen
gga-mir-3526	darkgreen
CABLES1	darkgreen
ADAMTS9	darkgreen
RPGR	darkgreen
SF3B3	darkgreen
LRRC32	darkgreen
PRKX	darkgreen
TGFB2	darkgreen
ENSGALG00000007646	darkgreen
SHOX	darkgreen
SLC24A4	darkgreen
ENSGALG00000002128	darkgreen
EPB41	darkgreen
FAM92A1	darkgreen
ENSGALG00000021862	darkgreen
bFGF	darkgreen
ENSGALG00000009552	darkgreen
HHEX	darkgreen
SIAT7E	darkgreen
EMX2	darkgreen
RAB40B	darkgreen
TNC	darkgreen
HSP90AA1	darkgreen
ABRACL	darkgreen
gga-let-7b	darkgreen
TFRC	darkgreen
EMILIN2	darkgreen
MID1	darkgreen
ZNF185	darkgreen
MYRIP	darkgreen
MAATS1	darkgreen
IGDCC3	darkgreen
HSPH1	darkgreen
SLCO3A1	darkgreen
HPSE	darkgreen
XLOC_059859	darkgreen
CTNND2	darkgreen
AQP1	darkgreen
SHC4	darkgreen
BRS3.5	darkgreen
CYP39A1	darkgreen
LRRC75A	darkgreen
XLOC_015103	darkgreen
ABCC3	darkgreen
CPLX1	darkgreen
EHD4	darkgreen
XLOC_061897	darkgreen
IGF2	darkgreen
heme	darkgreen
RALYL	darkgreen
BTN1A1	darkgreen
NQO1	darkgreen
STYXL1	darkgreen
VAT1L	darkgreen
FKBP7	darkgreen
ENSGALG00000012391	darkgreen
SPOCK3	darkgreen
G0S2	darkgreen
CECR1	darkgreen
RHOU	darkgreen
XLOC_034860	darkgreen
XLOC_058721	darkgreen
DHRS9	darkgreen
NT5DC3	darkgreen
DOCK5	darkgreen
XLOC_032396	darkgreen
ABI3BP	darkgreen
FAM110C	darkgreen
XLOC_055249	darkgreen
TOR4A	darkgreen
CREB5	darkgreen
ENSGALG00000021882	darkgreen
ELOVL7	darkgreen
PPP1R36	darkgreen
XLOC_025952	darkgreen
PARVG	darkgreen
XLOC_005641	darkgreen
XLOC_015554	darkgreen
ENSGALG00000023340	darkgreen
PDGF-A	darkgreen
ERP27	darkgreen
PRMT8	darkgreen
FAM124A	darkgreen
TMEM164	darkgreen
XLOC_007857	darkgreen
ENSGALG00000010911	darkgreen
XLOC_033243	darkgreen
XLOC_016891	darkgreen
XLOC_050406	darkgreen
XLOC_012114	darkgreen
RAMP3	darkgreen
XLOC_002332	darkgreen
XLOC_007864	darkgreen
PCDH12	darkgreen
XLOC_041637	darkgreen
gga-mir-1650	darkgreen
SLC37A1	darkgreen
GRHL2	darkgreen
SPAG16	darkgreen
XLOC_060478	darkgreen
XLOC_059480	darkgreen
ENSGALG00000009458	darkgreen
XLOC_022038	darkgreen
XLOC_003083	darkgreen
XLOC_029217	darkgreen
XLOC_007978	darkgreen
XLOC_012152	darkgreen
XLOC_039690	darkgreen
XLOC_042024	darkgreen
XLOC_019788	darkgreen
XLOC_039618	darkgreen
ENSGALG00000015857	darkgreen
XLOC_028394	darkgreen
XLOC_050693	darkgreen
XLOC_029044	darkgreen
XLOC_057670	darkgreen
BMP3	darkgreen
ENSGALG00000028799	darkgreen
XLOC_009375	darkgreen
TNFSF8	darkgreen
ITGB2	darkgreen
XLOC_010594	darkgreen
XLOC_004114	darkgreen
ENSGALG00000023485	darkgreen
XLOC_050141	darkgreen
XLOC_053939	darkgreen
XLOC_013577	darkgreen
XLOC_001598	darkgreen

## Sheet: Darkorange
geneSymbol	moduleColor
RPL39	darkorange
RPS20	darkorange
COX6C	darkorange
PKN3	darkorange
HNRNPA3	darkorange
PERM1	darkorange
BMS1	darkorange
RPS11	darkorange
RPLP1	darkorange
FADS2	darkorange
RPS15A	darkorange
PRRX2	darkorange
TMEM138	darkorange
JSC	darkorange
NDUFA4	darkorange
ENSGALG00000006899	darkorange
PRPS2	darkorange
ZNF326	darkorange
MYOCD	darkorange
ENSGALG00000015675	darkorange
RPL27A	darkorange
snoU85	darkorange
NEDD9	darkorange
TNS3	darkorange
RNase_MRP	darkorange
SQLE	darkorange
RAB20	darkorange
NDUFV2	darkorange
chOCT-1	darkorange
NELL1	darkorange
CHURC1	darkorange
XLOC_030119	darkorange
XLOC_037957	darkorange
Ex-FABP	darkorange
AGRN	darkorange
RPS17L	darkorange
MRPL13	darkorange
MRPS36	darkorange
C1S	darkorange
C6ORF162	darkorange
KIAA1524	darkorange
PKP2	darkorange
GRIP1	darkorange
GPX1	darkorange
RPS25	darkorange
SPAG6	darkorange
TGFBI	darkorange
XLOC_059056	darkorange
RELN	darkorange
TMEM116	darkorange
APOA1	darkorange
XLOC_027485	darkorange
MYBL1	darkorange
RPL38	darkorange
CXCR4	darkorange
ENSGALG00000001604	darkorange
SORL1	darkorange
RASL11B	darkorange
CASZ1	darkorange
SRA1	darkorange
RPL29	darkorange
HERC1	darkorange
SNORD17	darkorange
MID2	darkorange
FBXO48	darkorange
XLOC_044876	darkorange
RNF122	darkorange
HAUS6	darkorange
ELN	darkorange
RPS15	darkorange
IGFBP7	darkorange
XLOC_024767	darkorange
XLOC_052077	darkorange
XLOC_037631	darkorange
ALDH1A1	darkorange
TTC16	darkorange
XLOC_033070	darkorange
ARHGAP18	darkorange
ENSGALG00000009628	darkorange
ST6GAL2	darkorange
MOB3B	darkorange
P2RX6	darkorange
ENSGALG00000005934	darkorange
LAMTOR2	darkorange
S100A10	darkorange
COLEC12	darkorange
PFKFB3	darkorange
U3	darkorange
HSBP1L1	darkorange
CECR2	darkorange
UNC5A	darkorange
SCARNA6	darkorange
SPDL1	darkorange
XLOC_043327	darkorange
KPNA2	darkorange
FHOD3	darkorange
MTSS1	darkorange
CNNM2	darkorange
LMNB2	darkorange
ENSGALG00000027617	darkorange
AMD1	darkorange
NAV2	darkorange
DERA	darkorange
XLOC_003335	darkorange
ENSGALG00000026371	darkorange
AASS	darkorange
FAM43A	darkorange
NEK10	darkorange
XLOC_057936	darkorange
CHST15	darkorange
XLOC_055329	darkorange
XLOC_015850	darkorange
SHCBP1	darkorange
SNORA23	darkorange
BRINP3	darkorange
XLOC_052843	darkorange
IL1RL1	darkorange
XLOC_007997	darkorange
CACNA1H	darkorange
TUFT1	darkorange
XLOC_049523	darkorange
XLOC_029088	darkorange
ITGB5	darkorange
XLOC_006307	darkorange
XLOC_011006	darkorange
IL23R	darkorange
ENSGALG00000027703	darkorange
ENSGALG00000005247	darkorange
CAV3	darkorange
XLOC_000930	darkorange
XLOC_053119	darkorange
ENSGALG00000012564	darkorange
SS2R	darkorange
DERL3	darkorange
C9orf172	darkorange
XLOC_041535	darkorange
SLC38A4	darkorange
LMNB1	darkorange
PCM1	darkorange
ENSGALG00000028222	darkorange
UbI	darkorange
IL6	darkorange
CPZ	darkorange
XLOC_033236	darkorange
ENSGALG00000021626	darkorange
SIDT2	darkorange
XLOC_009614	darkorange
PI16	darkorange
ZFP92	darkorange
XLOC_051772	darkorange
XLOC_046556	darkorange
XLOC_001492	darkorange
XLOC_049506	darkorange
XLOC_055428	darkorange
OC3	darkorange
CDC45	darkorange
SMCO3	darkorange
IGF-I	darkorange
XLOC_041280	darkorange
SMOC1	darkorange
PGF	darkorange
XLOC_014130	darkorange
XLOC_024768	darkorange
ENSGALG00000007530	darkorange
XLOC_049509	darkorange
IDO2	darkorange
GPR1	darkorange
GAS7	darkorange
TIMM13	darkorange
XLOC_012796	darkorange
CARD19	darkorange
AKR1D1	darkorange
XLOC_039839	darkorange
KIAA1755	darkorange
HIC1	darkorange
XLOC_026466	darkorange
SLC35E4	darkorange
XLOC_006672	darkorange
CDK1	darkorange
XLOC_020689	darkorange
SSPN	darkorange
INSIG1	darkorange
C5orf63	darkorange
ENSGALG00000005498	darkorange
ENSGALG00000011579	darkorange
XLOC_002791	darkorange
STARD5	darkorange
RPL23A	darkorange
ENSGALG00000007728	darkorange
RARRES2	darkorange
XLOC_005835	darkorange
XLOC_059952	darkorange
ENSGALG00000005204	darkorange
XLOC_052213	darkorange
RANBP3L	darkorange
XLOC_049485	darkorange
XLOC_048249	darkorange
XLOC_039890	darkorange
FGF18	darkorange
XLOC_046547	darkorange
ACTG2	darkorange
CIDEA	darkorange
XLOC_039517	darkorange
PARD6B	darkorange
CEP55	darkorange
XLOC_025727	darkorange
BRCA1	darkorange
MTBP	darkorange
P4HA3	darkorange
RNaseP_nuc	darkorange
ENSGALG00000021171	darkorange
XLOC_048498	darkorange
RPS6KL1	darkorange
TP53I11	darkorange
DUSP26	darkorange
EML4	darkorange
HIP1	darkorange
LRRC74B	darkorange
NTF3	darkorange
ARHGAP11A	darkorange
NTNG1	darkorange
TMEM61	darkorange
KNTC1	darkorange
XLOC_014274	darkorange
ENSGALG00000013101	darkorange
NIPAL4	darkorange
ENSGALG00000014659	darkorange
SCARNA7	darkorange
XLOC_041323	darkorange
ENSGALG00000026501	darkorange
ENSGALG00000026069	darkorange
ANKRD1	darkorange
GKN1	darkorange
DKK3	darkorange
PDE4D	darkorange
BORA	darkorange
TGFB3	darkorange
CTSK	darkorange
SLC7A4	darkorange
TLL1	darkorange
XLOC_026523	darkorange
FOXG1	darkorange
XLOC_031668	darkorange
ATP10D	darkorange
KIF15	darkorange
SERPINE2	darkorange
DLL1	darkorange
EML6	darkorange
STC2	darkorange
CISD3	darkorange
XLOC_033447	darkorange
ENSGALG00000008803	darkorange
TNFRSF11B	darkorange
CDC7	darkorange
BRCA2	darkorange
E2F7	darkorange
GALNT14	darkorange
ANLN	darkorange
XLOC_044926	darkorange
CENPQ	darkorange
FAM20A	darkorange
CAD	darkorange
XLOC_003817	darkorange
CDCA2	darkorange
TRPC4	darkorange
CASC5	darkorange
CILP	darkorange
SNORA73	darkorange
CENPK	darkorange
KIF1A	darkorange
TMEFF2	darkorange
STK32A	darkorange
ENSGALG00000020972	darkorange
GPX3	darkorange
RAB34	darkorange
XLOC_052673	darkorange
ENSGALG00000005291	darkorange
XLOC_025770	darkorange
XLOC_042078	darkorange
ACBD7	darkorange
SCN5A	darkorange
ETV7	darkorange
NDC80	darkorange
PIK3IP1	darkorange
FBXO39	darkorange
TTK	darkorange
ENSGALG00000004747	darkorange
SPIRE2	darkorange
POC5	darkorange
KIF11	darkorange
XLOC_012599	darkorange
42433	darkorange
XLOC_011692	darkorange
LSP1	darkorange
XLOC_016182	darkorange
CENPE	darkorange
ENSGALG00000027793	darkorange
SMC2	darkorange
RAPGEF3	darkorange
XLOC_031510	darkorange
ANO1	darkorange
DIAPH3	darkorange
TPGS2	darkorange

## Sheet: Greenyellow
geneSymbol	moduleColor
CX3CL1	greenyellow
MAFK	greenyellow
TMEM59L	greenyellow
AFAP1L2	greenyellow
gga-mir-6594	greenyellow
MUSK	greenyellow
XLOC_003803	greenyellow
ENSGALG00000005964	greenyellow
DOK4	greenyellow
CLIC3	greenyellow
PELI2	greenyellow
LRP4	greenyellow
ENSGALG00000004032	greenyellow
NOVA1	greenyellow
PTPRU	greenyellow
ENSGALG00000012061	greenyellow
gga-mir-34a	greenyellow
LAMC3	greenyellow
GDPD5	greenyellow
ARRDC3	greenyellow
GAS1	greenyellow
MGLL	greenyellow
FAM117B	greenyellow
LTBP2	greenyellow
PDGFB	greenyellow
AIF1L	greenyellow
XLOC_060832	greenyellow
ARHGAP25	greenyellow
GPR158	greenyellow
EBF2	greenyellow
WDFY4	greenyellow
ENSGALG00000026449	greenyellow
GUCY1A2	greenyellow
SRFBP1	greenyellow
TSPAN4	greenyellow
ENSGALG00000026897	greenyellow
CRISPLD2	greenyellow
SNORA8	greenyellow
ACTC1	greenyellow
PDE3A	greenyellow
MERTK	greenyellow
OLFML2B	greenyellow
LCORL	greenyellow
KCNJ8	greenyellow
CAMK1D	greenyellow
XLOC_025858	greenyellow
DLX5	greenyellow
ENSGALG00000027887	greenyellow
XLOC_058593	greenyellow
ENTPD1	greenyellow
FAM20C	greenyellow
CR1L	greenyellow
XLOC_027793	greenyellow
SPRY3	greenyellow
SYNPO2L	greenyellow
VIT	greenyellow
MYOG	greenyellow
COL8A1	greenyellow
PCDH7	greenyellow
HES4	greenyellow
MAFF	greenyellow
GPM6B	greenyellow
CITED4	greenyellow
B4GALNT3	greenyellow
ENSGALG00000028489	greenyellow
ENSGALG00000029089	greenyellow
XLOC_005023	greenyellow
PRICKLE1	greenyellow
BARX2B	greenyellow
TUBAL3	greenyellow
FUT10	greenyellow
XLOC_060807	greenyellow
PKDCC	greenyellow
XLOC_028585	greenyellow
GKN2	greenyellow
XLOC_035902	greenyellow
XLOC_037261	greenyellow
XLOC_046116	greenyellow
C7orf62	greenyellow
SCIN	greenyellow
MMP9	greenyellow
TMTC1	greenyellow
myosin	greenyellow
GPR146	greenyellow
XLOC_028782	greenyellow
XLOC_029123	greenyellow
42430	greenyellow
XLOC_025245	greenyellow
XLOC_055840	greenyellow
STK17A	greenyellow
NTN4	greenyellow
XLOC_015610	greenyellow

## Sheet: Lightcyan
geneSymbol	moduleColor
LZTS1	lightcyan
EGR1	lightcyan
P4HA2	lightcyan
ENSGALG00000006152	lightcyan
TMEM14A	lightcyan
TES	lightcyan
HSP90B1	lightcyan
COX7A2	lightcyan
NAV3	lightcyan
XLOC_045724	lightcyan
TMEM11	lightcyan
GSDMA	lightcyan
CYP4V2	lightcyan
CEP250	lightcyan
ENSGALG00000028992	lightcyan
SLC35F6	lightcyan
NDUFB3	lightcyan
ENSGALG00000001496	lightcyan
TRIM24	lightcyan
TMSB4X	lightcyan
IGFBP2	lightcyan
AP3B2	lightcyan
DFNA5	lightcyan
TF	lightcyan
ACSS1	lightcyan
ENSGALG00000027334	lightcyan
PTX3	lightcyan
XLOC_055023	lightcyan
PRRX1	lightcyan
OSGEPL1	lightcyan
DSEL	lightcyan
SLC2A8	lightcyan
GGT7	lightcyan
CDH7	lightcyan
ENSGALG00000020463	lightcyan
DMXL2	lightcyan
5_8S_rRNA	lightcyan
PLXNC1	lightcyan
SYNDIG1L	lightcyan
ABCB6	lightcyan
GSTK1	lightcyan
VWA1	lightcyan
HMBOX1	lightcyan
XLOC_000661	lightcyan
ST14	lightcyan
ALKBH2	lightcyan
SORD	lightcyan
PLCH2	lightcyan
NT5E	lightcyan
CAPN5	lightcyan
RIMBP2	lightcyan
ADAMTS5	lightcyan
GALNT7	lightcyan
ENSGALG00000006838	lightcyan
DST	lightcyan
ADGRA1	lightcyan
LRRK2	lightcyan
RBP4	lightcyan
FGD5	lightcyan
CRABP2	lightcyan
SLC25A47	lightcyan
XLOC_029050	lightcyan
PTAR1	lightcyan
XLOC_004116	lightcyan
XLOC_026592	lightcyan
HTATSF1	lightcyan
SLC22A15	lightcyan
XLOC_022463	lightcyan
ZDHHC4	lightcyan
STRN	lightcyan
LPIN2	lightcyan
XLOC_007940	lightcyan
XLOC_045640	lightcyan
XLOC_060909	lightcyan
CRISPLD1	lightcyan
ASAP2	lightcyan
PARVB	lightcyan
ITGA9	lightcyan

## Sheet: Grey
geneSymbol	moduleColor
FAM177A1	grey
PXDN	grey
CCSER2	grey
XLOC_047197	grey
CPEB3	grey
BIN1	grey
ROCK2	grey
BMPR-II	grey
VPS13A	grey
C1orf174	grey
BICC1	grey

## Sheet: Black
geneSymbol	moduleColor
ARHGDIB	black
CRHR2	black
ENSGALG00000012781	black
MEOX2	black
CSRP2	black
ARHGEF7	black
IL13RA1	black
VWA8	black
ROPN1L	black
ENSGALG00000012410	black
XLOC_004775	black
PPP1R3C	black
ZFAND6	black
BRD2	black
HRASLS	black
GUCY1B3	black
MCFD2	black
TMEM242	black
CHCHD10	black
ADAMTS13	black
NASP	black
EDNRA	black
SEMA6D	black
PARM1	black
MT1	black
UBE2L3	black
NSDHL	black
RAB9A	black
RASGEF1A	black
MFSD10	black
RAD51AP1	black
RASSF2	black
LAPTM5	black
ETV5	black
XLOC_037955	black
TRAPPC2	black
SLC35A3	black
C3H6ORF72	black
LINGO1	black
XLOC_039615	black
VAPA	black
GHR	black
HACD1	black
ERCC8	black
CNOT7	black
EDN1	black
SCUBE3	black
MMP23B	black
RAB11FIP1	black
ENSGALG00000016811	black
C20H20ORF11	black
RAPGEF5	black
gga-mir-30d	black
NOP16	black
HAT1	black
ZCCHC24	black
CD36	black
GTF2B	black
RXRG	black
XLOC_026082	black
ALDH6	black
RILPL2	black
CYP2U1	black
KLF9	black
XLOC_022728	black
PSMA2	black
SUCLA2	black
APPL1	black
NFIL3	black
ENSGALG00000007710	black
ANG-1	black
JADE1	black
gga-mir-214	black
SCYL2	black
TCEANC	black
ADCY5	black
MPP3	black
ASCC3	black
MMD	black
AMIGO2	black
HEYL	black
ANO6	black
ASNS	black
ISPD	black
GRAMD3	black
RELL1	black
PCDH9	black
NT5DC1	black
ITGA8	black
SH3GLB1	black
TGDS	black
GLO1	black
XLOC_059282	black
CDK2AP1	black
DYNLT3	black
CAPZA1	black
NECAB2	black
ATXN3	black
gga-mir-181b-1	black
CMC1	black
ZNF770	black
CAPZA2	black
YAE1D1	black
AATF	black
VSTM4	black
RWDD4	black
SCN4B	black
ENSGALG00000016471	black
RAB18	black
INPP5A	black
gga-mir-125b-2	black
GRM4	black
UBE2V2	black
SLC10A4	black
VAV3	black
GPX7	black
ENSGALG00000007030	black
ST3GAL5	black
TMOD3	black
PODXL	black
MSMO1	black
RRAD	black
XLOC_007526	black
MOSPD2	black
ZNF518B	black
ARL5B	black
NUDCD2	black
KBTBD8	black
CCDC53	black
MANEA	black
PLCH1	black
RIMS2	black
SERPINF1	black
CDCA4	black
PCMTD1	black
PECAM1	black
FBXL21	black
ENSGALG00000007575	black
FBLN1	black
ITIH5	black
ENSGALG00000006851	black
PPP2R5C	black
FAM188A	black
ENSGALG00000004724	black
RWDD3	black
ZNF292	black
RIF1	black
NCOA7	black
GYG1	black
PHEX	black
FLRT3	black
APAF1	black
CASP7	black
CCDC132	black
RERG	black
DCP1A	black
STEAP2	black
TBC1D32	black
Fgf9	black
CYP27C1	black
THAP5	black
ZNF644	black
CDC37L1	black
PATL2	black
ENSGALG00000027778	black
GULP1	black
EMC2	black
MTR	black
NMRK2	black
PDCD10	black
ENSGALG00000011166	black
IKBKE	black
ARHGAP15	black
NAALAD2	black
GPX8	black
VPAC2	black
DAB2	black
ENSGALG00000026578	black
GPRC5B	black
GNG11	black
LRRC49	black
EYA4	black
ZNF236	black
LGALS2	black
FBLN5	black
PDZRN3	black
GDF-9	black
EIF3E	black
C1H21ORF91	black
MCUR1	black
LPAR4	black
SERPINF2	black
CWC27	black
TNNI1	black
CPN1	black
EIF3M	black
TWF1	black
PLPP1	black
EEA1	black
SLBP	black
C5orf34	black
PARP11	black
ST7-OT3_2	black
c-myb	black
HGF/SF	black
CD44	black
CCNC	black
FAS	black
GNAO1	black
TAAR1	black
SYT17	black
PHTF2	black
VDAC1	black
MYH1C	black
OPN4-1	black
FHL2	black
ERCC4	black
NAPG	black
C5H15ORF29	black
PDK1	black
C1H2ORF49	black
GNB1L	black
ENSGALG00000026213	black
DAP	black
USP33	black
GLRX	black
EML1	black
CACNB2	black
TMTC4	black
EXOC6	black
MCEE	black
PREX2	black
SPAG1	black
RPRD1A	black
MAPK9	black
XYLT1	black
TBX18	black
SH3GLB2	black
ABCE1	black
AP4S1	black
CCDC111	black
C15H22ORF25	black
GAS6	black
TSHZ2	black
MICU3	black
NME1	black
OSBPL3	black
RBPJ	black
ATG5	black
ENSGALG00000008755	black
SNX13	black
6	black
FABP4	black
ENSGALG00000014721	black
MKX	black
SRD5A2	black
YPEL5	black
AP3S1	black
GBAS	black
NRP2	black
C10ORF57	black
DBNDD1	black
C4orf19	black
COL6A1	black
WFDC1	black
RNF138	black
SPTBN5	black
CASP3	black
DNAJB9	black
ENSGALG00000002595	black
TRIQK	black
COPS2	black
ADAMTS8	black
WNK2	black
CPNE3	black
PDLIM3	black
ENSGALG00000007300	black
ZMYND8	black
AASDHPPT	black
DCAF17	black
KALRN	black
gga-mir-223	black
ADAMTS17	black
BMP6	black
LNPEP	black
ENSGALG00000027172	black
ENSGALG00000027207	black
HOOK1	black
CH25H	black
CO6	black
TGM2	black
XLOC_039840	black
DMXL1	black
CTXN1	black
PHF19	black
CLEC3B	black
IMPA2	black
MMP27	black
CCPG1	black
POT1	black
FEZ2	black
C1H12ORF4	black
CHAC1	black
NAPEPLD	black
TMEM128	black
PVRL1	black
ITGBL1	black
THBS2	black
KIAA1143	black
IL1RAPL2	black
AOX1	black
FIBIN	black
ZBED4	black
ENSGALG00000022964	black
XLOC_011939	black
CDC42EP3	black
DLG2	black
SLMO2	black
RIPK2	black
NGFR	black
FAM46A	black
TNFRSF6B	black
RAB22A	black
CUL4A	black
MTX3	black
SERPINB2	black
TDRP	black
ECI2	black
RELT	black
DMC1	black
TRAPPC8	black
XLOC_019838	black
BDKRB1	black
ENSGALG00000005648	black
PRKAR2B	black
JAG2	black
ARHGEF28	black
CPED1	black
BDH2	black
SGCD	black
NEDD4	black
DBT	black
CDC123	black
LRPAP1	black
PLOD2	black
XLOC_036577	black
SH3GL3	black
TNN	black
ENSGALG00000017180	black
CNOT2	black
RADIL	black
XLOC_052174	black
ASPN	black
ZNF131	black
RAB32	black
AKAP11	black
TULP3	black
ICA1	black
SUB1	black
OLFM3	black
PARP16	black
EGFR	black
TWIST1	black
CHMP2B	black
VAPB	black
SNX16	black
RNF219	black
FAM3C	black
FER	black
ECE2	black
APC2	black
ASPH	black
STX2	black
XLOC_011081	black
TTN	black
COL11A1	black
SLC22A16	black
TNNC1	black
USP46	black
ANGPTL5	black
IFI27L2	black
MTMR12	black
HDAC11	black
MORC3	black
ENSGALG00000024292	black
BMP4	black
SFRP1	black
RECK	black
ENSGALG00000014946	black
XLOC_040491	black
XLOC_029484	black
NFATC2	black
EF1A	black
NKAIN4	black
ARFIP1	black
DOCK9	black
DZIP1	black
LYVE1	black
ACAT2	black
POMP	black
RASA2	black
RAB9B	black
AXIN2	black
MICU2	black
IL11Ra	black
NGF	black
HOOK3	black
TXNDC9	black
PLEKHG1	black
RPS6KA5	black
DNAL1	black
TMX3	black
CDH17	black
BST1	black
GSAP	black
TEK	black
MFSD4	black
ITGB3	black
CUL2	black
BRMS1L	black
ACTN2	black
TMEM8C	black
GGH	black
VPS13C	black
ANXA1	black
MSH3	black
SUV39H2	black
PRKCA	black
PAWR	black
ENSGALG00000008288	black
PARVA	black
MAP9	black
MC5R	black
TBC1D15	black
XLOC_029483	black
ENSGALG00000006449	black
VTN	black
TMEM204	black
HNMT	black
XLOC_000705	black
ATP11A	black
FBXL2	black
CENPF	black
BCO1	black
DYNC2LI1	black
FAM174B	black
FHL5	black
CINP	black
DINB1	black
SNTB1	black
SDF4	black
UBE2W	black
ZC2HC1A	black
C5H15ORF41	black
LZTFL1	black
SGTB	black
B3GNT9	black
ARHGAP22	black
AQP9	black
Edn3	black
SNX5	black
RASL11A	black
ENSGALG00000006504	black
MCF2L2	black
SNX29	black
COX7C	black
UBE2B	black
GBE1	black
SESTD1	black
C18H17ORF67	black
KPNA4	black
NOV	black
COL6A2	black
DTX3L	black
CMSS1	black
TRDMT1	black
C7H2ORF69	black
XLOC_022625	black
GTF2A1	black
CDH3	black
ATP10A	black
CHM	black
LRR1	black
PREPL	black
ACYP1	black
SYNPO2	black
XLOC_015343	black
ENSGALG00000007741	black
RHD	black
GNA11	black
FASN	black
ART4	black
CRYD2	black
LIF	black
PPM1L	black
DISC1	black
XLOC_033715	black
LSAMP	black
WDR60	black
KIF9	black
CHMP4C	black
EXOC2	black
XLOC_040993	black
KIAA0430	black
TRIM23	black
HBS1L	black
RWDD2B	black
Cdc14B	black
PTPN3	black
RALGAPA1	black
RPS6KA6	black
HSPB7	black
PIP5K1B	black
LGALS1	black
ENSGALG00000008040	black
C11orf74	black
HSPA13	black
MAEA	black
ADSS	black
IFT22	black
CTSS	black
NLN	black
ANKRD27	black
UBR2	black
PIK3CB	black
XLOC_003495	black
NRIP1	black
MYCBP2	black
SNTA1	black
NTM	black
SVIP	black
RAB38	black
ABHD17C	black
INSC	black
F2RL2	black
IL15	black
EFHC2	black
XLOC_059683	black
SLC4A7	black
UBE2D1	black
SLC19A2	black
LYN	black
DNAJB4	black
TAGLN	black
AFF2	black
XLOC_008850	black
RUNX1	black
RAB23	black
CDH2	black
FAM110A	black
N4BP2L2	black
HOMER1	black
FAM64A	black
C3H6ORF120	black
DENND2D	black
COL6A3	black
EPHB1	black
XLOC_022586	black
SYT1	black
ENSGALG00000013590	black
CHRDL2	black
ENSGALG00000028247	black
XLOC_026828	black
CETN1	black
XLOC_029189	black
KCTD21	black
SGMS2	black
ABCG5	black
CSNK1A1	black
EIF2S1	black
DHCR24	black
XLOC_003238	black
LDB2	black
B3GNT5	black
SATB2	black
NLGN3	black
SEMA3D	black
ATCAY	black
TLDC1	black
C1QTNF8	black
FAT4	black
ENSGALG00000001049	black
SDC3	black
CDO1	black
F13A1	black
XLOC_008617	black
EBP	black
WBSCR27	black
MYL2	black
XLOC_022266	black
ZNF385D	black
KRAS	black
THNSL1	black
PACSIN2	black
FAM105A	black
FAM173B	black
MAT1A	black
KIF16B	black
ING1	black
PDCD5	black
TBC1D5	black
FANCC	black
CZH5ORF44	black
PDGFRL	black
uc_338	black
OBSCN	black
SLC4A10	black
XLOC_005091	black
PROS1	black
FAM96B	black
PCSK5	black
XLOC_053554	black
XLOC_050878	black
XLOC_008909	black
TRIP11	black
XLOC_042300	black
XLOC_025108	black
ENSGALG00000026301	black
FBXO32	black
ENSGALG00000028863	black
PHKB	black
ARSK	black
STON2	black
MCTP1	black
PRKCH	black
STK4	black
PPP1R1B	black
ENSGALG00000019430	black
XLOC_059414	black
PTGES	black
CLMN	black
FANCG	black
FGL2	black
CUL3	black
BMP7	black
DIO2	black
XLOC_001076	black
COBLL1	black
ENSGALG00000010417	black
DOK2	black
WDR41	black
MYOZ1	black
BAMBI	black
MCM6	black
SYNM	black
XLOC_060375	black
GALNT5	black
XLOC_027959	black
XLOC_001138	black
XLOC_040007	black
KRIT1	black
SMYD3	black
XLOC_031258	black
ARHGAP20	black
XLOC_005436	black
ERBB2IP	black
XLOC_013196	black
SIDT1	black
BTF3L4	black
DCX	black
CUL5	black
ADRA1B	black
PIGK	black
PLPPR5	black
AMN1	black
ADRB1	black
PTCH1	black
HSD3B2	black
FNDC5	black
XLOC_004502	black
RPAP3	black
DGCR2	black
ENSGALG00000002431	black
E2F1	black
XLOC_035507	black
UFM1	black
XLOC_003967	black
MPHOSPH6	black
HABP4	black
BTBD11	black
XLOC_061790	black
CALD1	black
XLOC_010690	black
VPS36	black
XLOC_004736	black
METTL11B	black
TARS	black
XLOC_032771	black
CAPN9	black
FGF14	black
XLOC_029841	black
KCNQ1	black
FMR1	black
CHN2	black
DMD	black
ENSGALG00000017398	black
CASQ2	black
NHSL1	black
ENSGALG00000015966	black
PLXDC1	black
F3	black
ATAD5	black
FBXO25	black
XLOC_009843	black
IL34	black
ESYT2	black
XLOC_043440	black
C3orf52	black
XLOC_039537	black
BLOC1S5	black
ARMT1	black
CREG2	black
PMS1	black
XLOC_004929	black
SNAP91	black
DDX4	black
SP4	black
FAM49A	black
SERINC2	black
FUT8	black
ZEB1	black
C1H7ORF60	black
BCHE	black
XLOC_016141	black
ENSGALG00000000218	black
COL4A1	black
XLOC_024395	black
XLOC_000725	black
PIBF1	black
XLOC_020151	black
CCDC88C	black
PHGDH	black
XLOC_013219	black
RAC2	black
XLOC_004933	black
RBP7	black
SLC7A11	black
SLC16A7	black
EHHADH	black
XLOC_009703	black
XLOC_038737	black
XLOC_012767	black
C9orf152	black
XLOC_018438	black
GCH1	black
XLOC_021782	black
TTC3	black
XLOC_022279	black
GLUL	black
ENSGALG00000001629	black
XLOC_041183	black
SPECC1L	black
XLOC_028867	black
CDYL2	black
ENSGALG00000021225	black
REEP2	black
KAL1	black
XLOC_061583	black
ENSGALG00000013430	black
XLOC_061009	black
XPO1	black
XIRP1	black
XLOC_018110	black
FAM175A	black
ST8SIA6	black
XLOC_027833	black
GALNT18	black
XLOC_020149	black
REM1	black
XLOC_005435	black
SNAP23	black
GFOD1	black
chTC10	black
XLOC_060009	black
XLOC_050889	black
NCF1	black
USP6NL	black
ARHGEF26	black
COL19A1	black
XLOC_056043	black
C10orf11	black
KLHL42	black
IQSEC1	black
LRCH1	black
NKTR	black
ROBO3	black
RSL1D1	black
XLOC_009656	black
RASSF3	black
LHCGR	black
ENSGALG00000010303	black
WDR66	black
GNPDA2	black
SAMD3	black
WSCD2	black
EVC2	black
ZC3H12B	black
TRPC6	black
OSF-2	black
ATXN10	black
ACOT13	black
XLOC_003542	black
GDA	black
CPPED1	black
XLOC_051356	black
MOB1B	black
XLOC_040717	black
XLOC_033815	black
ARHGEF4	black
OGFRL1	black
EVC	black
XLOC_035384	black
OTUD6B	black
XLOC_010165	black
PFKFB2	black
NFATC1	black
gga-mir-146b	black
XLOC_028024	black
XLOC_029615	black
FGD6	black
MSC	black
XLOC_004972	black
MICAL1	black
PCTP	black
LAMA3	black
TMEM246	black
CYP27A1	black
CSPG5	black
S100B	black
XLOC_028698	black
NR2F1	black
ENSGALG00000021897	black
PLCXD1	black
XLOC_008433	black
KIF26B	black
TRIL	black
RMDN2	black
XLOC_053805	black
ENSGALG00000016285	black
SLK	black
XLOC_015511	black
UCH-L1	black
TMEM9	black
SRP54	black
ENSGALG00000010364	black
CD320	black
XLOC_050585	black
WBSCR17	black
LRRC6	black
TMEM175	black
LYAR	black
NUCB2	black
ENSGALG00000006036	black
MTAP	black
XLOC_049858	black
GLMN	black
POLA1	black
DNAJC5	black
CDH13	black
XLOC_025332	black
ARHGAP27	black
EXTL2	black
ANKRD13B	black
TNFRSF8	black
STXBP3	black
FAM78A	black
FMN1	black
XLOC_039817	black
gga-mir-6677	black
KIF2A	black
IFT57	black
KLF6	black
CHCHD4	black
ASAP3	black
HLX	black
DGKB	black
HTR1B	black
chAnk3	black
ENSGALG00000009344	black
EIF5B	black
VTA1	black
ALG10	black
PCSK6	black
XLOC_005046	black
TIGAR	black
PTPRQ	black
KLF5	black
PDS5A	black
PHYKPL	black
ENSGALG00000027201	black
ZC3HAV1	black
PLPP2	black
EIF2AK2	black
FAM129A	black
LRRFIP2	black
ATF3	black
KIAA1841	black
HOXA7	black
XLOC_059569	black
gga-mir-1586	black
OPA1	black
RB1CC1	black
ENSGALG00000006746	black
PLCL2	black
BOD1L1	black
FTO	black
MEIS2	black
FAM149A	black
SH3BP2	black
PHF20L1	black
TCF4	black
LCAT	black
CARD11	black
C2H18ORF1	black
ENSGALG00000009145	black
SLC1A4	black
FCHO1	black
PRSS12	black
CMAS	black
XLOC_027346	black
PPDPF	black
PDGFC	black
KIAA0226L	black
CALCR	black
ABLIM1	black
RFK	black
XLOC_046134	black
PEX7	black
ENSGALG00000005114	black
XLOC_009726	black
MYL3	black
TNFAIP8L3	black
MAPKAPK3	black
RNASET2	black
USP13	black
IDNK	black
XLOC_035572	black
MYH13	black
SPCS3	black
YWHAH	black
AIMP1	black
C14orf80	black
IQCH	black
XLOC_038572	black
XLOC_026874	black
LAMP3	black
HHIPL1	black
MBSP	black
ENSGALG00000017075	black
XLOC_050575	black
ACSL1	black
ABCB10	black
SATB1	black
ENSGALG00000002610	black
DDX1	black
PHLDA3	black
GPR126	black
ANKRD40	black
ARHGAP8	black
PDE4B	black
CARS	black
TMA16	black
SCL	black
IFIH1	black
EPB41L4A	black
COMMD1	black
SERPINH1	black
ATF2	black
XLOC_005075	black
XLOC_056700	black
HAUS1	black
NCF4	black
XLOC_047166	black
ARSH	black
FAR-1	black
ANKS1B	black
ANKRD49	black
GABPA	black
TMEM192	black
KIF21A	black
CTPS2	black
HTR4	black
SH3BGRL2	black
BBOX1	black
CTH	black
HEBP1	black
XLOC_004758	black
C2H18ORF19	black
FAM84A	black
FILIP1	black
JAZF1	black
NAGPA	black
TCEA3	black
ZBTB38	black
MYH1A	black
XLOC_037956	black
XLOC_007219	black
TCP11L1	black
NCEH1	black
EPDR1	black
XLOC_016290	black
ENSGALG00000006083	black
PLEKHH2	black
PARP9	black
CEP44	black
XLOC_026955	black
UNC5D	black
N4BP1	black
RGS12	black
XLOC_052549	black
DNAJC24	black
XLOC_060376	black
DOCK4	black
NCAPG	black
KCNQ5	black
ZMYND11	black
XLOC_029115	black
XLOC_043169	black
XLOC_048597	black
XLOC_015570	black
ZFAT	black
ENSGALG00000020561	black
Metazoa_SRP	black
CYP7B1	black
MELK	black
ENSGALG00000023027	black
XLOC_046136	black
SNRNP48	black
Lpin1	black
XLOC_031994	black
XLOC_042583	black
XLOC_004506	black
XKR6	black
LRRC75B	black
CWF19L2	black
C20orf194	black
SYNE1	black
RAB11FIP2	black
WNT7B	black
ENSGALG00000013233	black
XLOC_055365	black
AKAP9	black
SCARA3	black
HELIOS	black
NID1	black
SCARF2	black
GPT2	black
DGKH	black
WWC2	black
SLC5A3	black
EPB41L3	black
