# Supplementary material for: Analysis of long noncoding RNA and mRNA using RNA sequencing during the differentiation of intramuscular preadipocytes in chicken
Source: PLoS One. 2017 Feb 15;12(2):e0172389. doi: 10.1371/journal.pone.0172389 (PMC5310915; doi:10.1371/journal.pone.0172389)
Supplement: S8 Table — (XLSX) [file pone.0172389.s014.xlsx]

## Sheet: Dark green
Genename
DUSP4
AIM1
CRB2
PRKAR2A
ESAM
THBD
XLOC_054179
XLOC_004109
SCN8A
HAPLN1
XLOC_011561
ENSGALG00000007248
ENSGALG00000011805
KRT8
fbn2
CYGB
NID2
XLOC_032252
RNF152
gga-mir-3539
TNK2
KREMEN1
ENSGALG00000016105
NRG1
FLT4
RUFY3
CLDN1
PTPRN2
ENSGALG00000023791
ENSGALG00000003817
SH2D4A
FAM83H
NEO1
NSMF
XLOC_004112
MITF
TBX2
LRRN4
PTPRO
LAMC2
LRRTM4
MYO9A
PPL
BMP2
MLLT1
IGF2BP1

## Sheet: Green yellow
Genename
PELI2
gga-mir-34a
GAS1
MGLL
ENSGALG00000026449
CRISPLD2
ACTC1
PDE3A

## Sheet: Blue
Genename
SEMA3E
CIB2
ADCY8
SLC6A14
SNORA35
CERS6
KIAA1958
MYOD1
ENSGALG00000028927
DSCC1
NALCN
ENSGALG00000009145
gga.mir.30c.2
HAS2
TMEM121
SORCS3
ABCA1
DNAJC6
C1QTNF1
CENPL
FUT8
USP13
KIAA1456
CDYL2
SACS
KIAA0226L
NR4A3
CENPM
DNER
GCHFR
FANCI
ENSGALG00000026041
RAD54L
FAM185A
TICRR
BUB1
CHRD
ADIPOQ
RAD51
ZIC1
FGD6
MAP1B
ADSSL1
ACADS
XRCC3
EXOC3L1
FAM189A1
ADRA2A
C14orf80
BDNF
GBE1
CHTF8
ARHGAP19
ENSGALG00000005275
Pgo2
ENSGALG00000012319
MAD2L1
CDT1
ENSGALG00000023909
SLK
BBOX1
FGL1
RAD18
NCALD
EPDR1
GRHPR
SPECC1
PCSK6
FAM83D
CPNE3
NCAPD2
RACGAP1
CDCA7
UACA
SLC43A2
ELOVL6
CCNB2
NCEH1
UTRN
CDCA3
IQSEC1
MCM2
TXNRD1
PLK1
RRM1
FOLH1
PBK
CD9
GLDC
CHN2
C4orf27
KCNJ5
INHBA
SERPINB6
TK1
FOXO3
TNFIP6
GALC
ENSGALG00000016251
TFPI
ACSBG2
MCM5
Alx.4
ENSGALG00000024338
RUSC2
VAV2
ENSGALG00000028649
ENSGALG00000028577
LPCAT3
SUSD6
YWHAH
ROR1
KLF2
cRhoB
XLOC_057263
ENSGALG00000027249
OSF.2
SMOC2
H2AFZ
ENSGALG00000012665
ADM
H2A.VIII
HSPB1
XLOC_036838
XLOC_045210
XLOC_046518
GRM7
PDE6H
ERI2
CDH20

## Sheet: Light cyan
Genename
ABCA1
CDH7
DNER
TRIM7.1
ENSGALG00000026041
CHRD
ZIC1
MAP1B
ADSSL1
ADRA2A
C17orf62
XLOC_029050
EPDR1
SPECC1
UTRN
ST14
TXNRD1
VWA1
GALC
ENSGALG00000016251
TFPI
YWHAH
KLF2
XLOC_057263
H2A.VIII

## Sheet: Black
Genename
VTN
XIRP1
CDH17
ADAMTS17
TMEM204
SNTA1
FER
ENSGALG00000006746
SLC7A11
SP4
ENSGALG00000013590
XYLT1
SNTB1
PRKCA
ENSGALG00000017398
ZEB1
F13A1
AOX1
PLPP1
MAPK9
FMN1
PACSIN2
EPB41L3
ATP10A
FAT4
IFT57
CUL3
CHAC1
ENSGALG00000010364
MYCBP2
RRAD
SPECC1L
UCH.L1
EIF5B
ENSGALG00000005648
SLC1A4
DDX1
PSMA2
ESYT2
BMP4
TNFRSF6B
RXRG
IL34
CSNK1A1
MYH1C
DCX
SLC4A10
PLPPR5
SDC3
C1QTNF8
EBP

## Sheet: Dark orange
Genename
TTK
BRCA1
CACNA1H
SYT6
CEP55
CHST15
ARHGAP11A
CASC5
DIAPH3
STK32A
NDC80
ENSGALG00000013101
HAUS6
CDC45
KIF11
SMC2
LMNB1
PI16
ANO1
ENSGALG00000004747
E2F7
TRPC4
SHCBP1
BUB1B
PGF
FOXG1
HIC1
CILP
OLFM3
ANLN
GPR1
RASL11B
ENSGALG00000014659
STC2
ENSGALG00000021626
SQLE
DERL3
TMEM61
RPS6KL1
CARD19
CDK1
CAD
INSIG1
LMNB2
KPNA2
SIDT2
FADS2
SERPINE2
FAM20A
TGFB3
XLOC_037631
XLOC_055428
XLOC_049523
BRINP3
DLL1
