# Supplementary material for: Analysis of long noncoding RNA and mRNA using RNA sequencing during the differentiation of intramuscular preadipocytes in chicken
Source: PLoS One. 2017 Feb 15;12(2):e0172389. doi: 10.1371/journal.pone.0172389 (PMC5310915; doi:10.1371/journal.pone.0172389)
Supplement: S9 Table — (XLSX) [file pone.0172389.s015.xlsx]

## Sheet: lncRNA
Genename		I0	I2	I4	I6	Correlation coefficient
XLOC_13577	FPKM	0.607074	0	0	0	0.852
	RT-qPCR	22.4008	2.43106	1.75442	1.02176
XLOC_029044	FPKM	0.544564	0	0	0	0.983
	RT-qPCR	20.7208	1.17797	1.60881	1.00954
XLOC_009375	FPKM	0.388482	0	0	0	0.996
	RT-qPCR	31.9888	1.09134	1.71562	1.18239
XLOC_014130	FPKM	0	0	0.13468	0.652567	1
	RT-qPCR	1.0618	1.10767	4.89418	21.7153
XLOC_029050	FPKM	10.8873	1.56824	8.04372	6.91598	0.945
	RT-qPCR	12.5159	1.00191	11.7773	6.0956
XLOC_040491	FPKM	0.305283	0.056925	0.628413	0.410838	0.935
	RT-qPCR	3.39298	1.03051	13.6552	5.24866
XLOC_042024	FPKM	1.93577	0	0	0	0.999
	RT-qPCR	36.2404	1.09061	1.64343	1.66853
XLOC_058593	FPKM	0	3.60666	4.13353	1.00911	0.984
	RT-qPCR	1.00694	25.2311	23.1698	6.61094
XLOC_001492	FPKM	0	0	0.0117475	0.426916	0.965
	RT-qPCR	1.14663	1.17892	3.17341	51.1021

## Sheet: mRNA
Genename		I0	I2	I4	I6	Correlation coefficient
ACSBG2	FPKM	36.4235	62.8141	19.3581	8.87445	0.997
	RT-qPCR	4.64651	8.91078	2.2287	1.14293
ACSL1	FPKM	9.59369	6.99059	14.692	9.75605	0.835
	RT-qPCR	1.56127	1.00257	2.42636	2.26656
CYP27A1	FPKM	1.15792	0.819752	0.305339	0.7633	0.847
	RT-qPCR	5.3081	1.9841	1.04751	4.21232
SCD	FPKM	111.315	199.397	98.5322	38.8302	0.978
	RT-qPCR	2.56518	6.65304	3.09981	1.00438
GK	FPKM	2.25319	1.53098	3.25148	2.20184	0.901
	RT-qPCR	1.78741	1.01483	1.98255	1.36593
ADIPOQ	FPKM	3.39327	0.673197	6.51407	7.92738	0.917
	RT-qPCR	1.55313	1.0178	3.43986	6.33981
RXRG	FPKM	91.3284	74.0838	17.8863	75.0686	0.883
	RT-qPCR	17.4971	8.41902	1.19443	7.56226
PPAR	FPKM	1.49349	0.546767	3.35574	3.30487	0.981
	RT-qPCR	2.10273	1.0143	5.21131	4.24983
FABP4	FPKM	7.83911	6.71713	30.2704	34.0102	0.929
	RT-qPCR	1.01003	1.12258	6.1099	4.45968
EHHADH	FPKM	3.37764	1.47814	5.00405	4.30659	0.97
	RT-qPCR	6.0944	1.03244	7.77945	6.42445
